# Supplementary material for: Research progress and hot spot analysis related to oxidative stress and osteoarthritis: a bibliometric analysis
Source: BMC Musculoskelet Disord. 2023 May 23;24:411. doi: 10.1186/s12891-023-06324-x (PMC10204171; doi:10.1186/s12891-023-06324-x)
Supplement: Supplementary file 1 — Additional file 1. [file 12891_2023_6324_MOESM1_ESM.zip]

Archive with 3 entries (3 files):
- savedrecs (1).txt
- savedrecs (2).txt
- savedrecs.txt
