# Supplementary material for: Research progress and hot spot analysis related to oxidative stress and osteoarthritis: a bibliometric analysis
Source: BMC Musculoskelet Disord. 2023 May 23;24:411. doi: 10.1186/s12891-023-06324-x (PMC10204171; doi:10.1186/s12891-023-06324-x)
Supplement: Supplementary file 1 — Additional file 1. [file 12891_2023_6324_MOESM1_ESM.zip › savedrecs (1).txt]

FN Clarivate Analytics Web of Science
VR 1.0
PT J
AU El-Abhar, HS
   Hammad, LNA
   Gawad, HSA
AF El-Abhar, Hanan S.
   Hammad, Lamiaa N. A.
   Gawad, Hala S. Abdel
TI Modulating effect of ginger extract on rats with ulcerative colitis
SO JOURNAL OF ETHNOPHARMACOLOGY
LA English
DT Article
DE ulcerative colitis; ginger extract; TNF-alpha; PGs; MPO; oxidative
   stress
ID INFLAMMATORY-BOWEL-DISEASE; ACID-INDUCED COLITIS; TNF-ALPHA; OXIDATIVE
   STRESS; N-ACETYLCYSTEINE; MODEL; ASSAY; OSTEOARTHRITIS; SULFASALAZINE;
   EXPRESSION
AB Ethnopharmacological relevance: Ginger rhizomes are used traditionally for management of different gastrointestinal disturbances. Several Studies proved that the rhizome possesses diverse biological activities such as cytotoxic, antioxidant, and anti-inflammatory effects. Recently, interest in ginger for treatment of chronic inflammatory conditions has been renewed.
   Aim of the study: The purpose of the present study is to evaluate the potential role of ginger extract [GE] in modulating the extent and severity of ulcerative colitis (UC), a chronically recurrent inflammatory bowel disease of unknown origin.
   Materials and methods: Male Wistar rats received 3 different doses of GE, sulfasalazine, or vehicle for 3 consecutive days before induction of UC by intra-rectal acetic acid administration, and continued further for 7 days after the induction. The colonic mucosal injury was assessed by macroscopic scoring, and histological examination. Furthermore, the mucosal content of malondialdehyde (MDA), protein carbonyl (PCO), and reduced glutathione (GSH) with the catalase (CAT) and superoxide dismutase (SOD) activity, were appraised as parameters of the redox state. Acute inflammatory response was determined by measuring myeloperoxidase (MPO), tumor necrosis factor (TNF-alpha), and prostaglandin E-2 (PGE(2)).
   Results: All parameters were altered in ulcerated rats, and improved in animals receiving GE, an effect that was comparable to that of the standard sulfasalazine, especially at the highest dose level. Colonic mucosal injury parallels with the histological and biochemical evaluations.
   Conclusions: Results showed a valuable effect of ginger extract against acetic acid-induced ulcerative colitis possibly by its antioxidant and anti-inflammatory properties. (c) 2008 Elsevier Ireland Ltd. All rights reserved.
C1 [El-Abhar, Hanan S.] Cairo Univ, Dept Pharmacol & Toxicol, Fac Pharm, Cairo 11562, Egypt.
   [Hammad, Lamiaa N. A.] Al Azhar Univ, Dept Biochem, Fac Pharm Girls, Cairo, Egypt.
   [Gawad, Hala S. Abdel] Univ Alexandria, Dept Physiol, Fac Med, Alexandria, Egypt.
RP El-Abhar, HS (通讯作者)，Cairo Univ, Dept Pharmacol & Toxicol, Fac Pharm, Kasr El Aini St, Cairo 11562, Egypt.
EM Hanabhar@yahoo.com
RI Hammad, Lamiaa/S-4925-2019; El-Abhar, Hanan/L-2289-2019
OI Hammad, Lamiaa/0000-0002-8363-2657; El-Abhar, Hanan/0000-0001-8819-9891
CR Aebi H., 1983, METHODS ENZYMATIC AN, P276, DOI DOI 10.1016/J.REPROTOX.2005.05.003
   Akgun E, 2005, J INT MED RES, V33, P196, DOI 10.1177/147323000503300207
   Ardizzone S, 2005, DRUGS, V65, P2253, DOI 10.2165/00003495-200565160-00002
   Bliddal H, 2000, OSTEOARTHR CARTILAGE, V8, P9, DOI 10.1053/joca.1999.0264
   Blomhoff Rune, 2004, Tidsskr Nor Laegeforen, V124, P1643
   BUFFINTON GD, 1995, FREE RADICAL BIO MED, V19, P911, DOI 10.1016/0891-5849(95)94362-H
   Cetinkaya A, 2006, DIGEST DIS SCI, V51, P488, DOI 10.1007/s10620-006-3160-9
   Cetinkaya A, 2005, TOHOKU J EXP MED, V206, P131, DOI 10.1620/tjem.206.131
   Chrubasik JE, 2007, PHYTOTHER RES, V21, P675, DOI 10.1002/ptr.2142
   Dionne S, 1997, DIGEST DIS SCI, V42, P1557, DOI 10.1023/A:1018895500721
   Dryden Gerald W Jr, 2005, Curr Gastroenterol Rep, V7, P308, DOI 10.1007/s11894-005-0024-y
   Fiocchi C, 1998, GASTROENTEROLOGY, V115, P182, DOI 10.1016/S0016-5085(98)70381-6
   Frondoza CG, 2004, IN VITRO CELL DEV-AN, V40, P95, DOI 10.1290/1543-706X(2004)040<0095:AIVSAF>2.0.CO;2
   Ghayur MN, 2005, DIGEST DIS SCI, V50, P1889, DOI 10.1007/s10620-005-2957-2
   Grzanna R, 2005, J MED FOOD, V8, P125, DOI 10.1089/jmf.2005.8.125
   Jainu M, 2006, J ETHNOPHARMACOL, V104, P302, DOI 10.1016/j.jep.2005.08.076
   Jolad SD, 2005, PHYTOCHEMISTRY, V66, P1614, DOI 10.1016/j.phytochem.2005.05.007
   Joshi R, 2005, FREE RADICAL RES, V39, P1163, DOI 10.1080/10715760500177880
   Kozuch PL, 2008, WORLD J GASTROENTERO, V14, P354, DOI 10.3748/wjg.14.354
   KRAWISZ JE, 1984, GASTROENTEROLOGY, V87, P1344
   Kruidenier L, 2002, ALIMENT PHARM THER, V16, P1997, DOI 10.1046/j.1365-2036.2002.01378.x
   Kruidenier L, 2003, J PATHOL, V201, P28, DOI 10.1002/path.1409
   Langner E, 1998, ADV THER, V15, P25
   Lantz RC, 2007, PHYTOMEDICINE, V14, P123, DOI 10.1016/j.phymed.2006.03.003
   LEVINE RL, 1990, METHOD ENZYMOL, V186, P464
   Loftus EV, 2004, GASTROENTEROLOGY, V126, P1504, DOI 10.1053/j.gastro.2004.01.063
   LOWRY OH, 1951, J BIOL CHEM, V193, P265
   MARKLUND S, 1974, EUR J BIOCHEM, V47, P69
   Masuda Y, 2004, BIOFACTORS, V21, P293, DOI 10.1002/biof.552210157
   Millar AD, 1996, GUT, V39, P407, DOI 10.1136/gut.39.3.407
   Munakata W, 2003, LUMINESCENCE, V18, P330, DOI 10.1002/bio.745
   Mustafa A, 2006, PHARMACOL RES, V53, P324, DOI 10.1016/j.phrs.2005.12.010
   Nakamura K, 2006, WORLD J GASTROENTERO, V12, P4628, DOI 10.3748/wjg.v12.i29.4628
   OHKAWA H, 1979, ANAL BIOCHEM, V95, P351, DOI 10.1016/0003-2697(79)90738-3
   Otani T, 2006, AM J PHYSIOL-GASTR L, V290, pG361, DOI 10.1152/ajpgi.00348.2005
   OWENS CWI, 1965, BIOCHEM J, V94, P705, DOI 10.1042/bj0940705
   PRONAI L, 1992, ACTA PHYSIOL HUNG, V80, P317
   REINECKER HC, 1993, CLIN EXP IMMUNOL, V94, P174
   SARTOR RB, 1997, AM J GASTROENTEROL, V92, P5
   Shukla Y, 2007, FOOD CHEM TOXICOL, V45, P683, DOI 10.1016/j.fct.2006.11.002
   Stucchi A, 2006, INFLAMM BOWEL DIS, V12, P581, DOI 10.1097/01.MIB.0000225338.14356.d5
   Tripathi S, 2007, J SURG RES, V138, P209, DOI 10.1016/j.jss.2006.07.051
   White B, 2007, AM FAM PHYSICIAN, V75, P1689
   Young HY, 2005, J ETHNOPHARMACOL, V96, P207, DOI 10.1016/j.jep.2004.09.009
   Zeeh JM, 1996, GASTROENTEROLOGY, V110, P1077, DOI 10.1053/gast.1996.v110.pm8612996
NR 45
TC 83
Z9 84
U1 0
U2 16
PU ELSEVIER IRELAND LTD
PI CLARE
PA ELSEVIER HOUSE, BROOKVALE PLAZA, EAST PARK SHANNON, CO, CLARE, 00000,
   IRELAND
SN 0378-8741
J9 J ETHNOPHARMACOL
JI J. Ethnopharmacol.
PD AUG 13
PY 2008
VL 118
IS 3
BP 367
EP 372
DI 10.1016/j.jep.2008.04.026
PG 6
WC Plant Sciences; Chemistry, Medicinal; Integrative & Complementary
   Medicine; Pharmacology & Pharmacy
WE Science Citation Index Expanded (SCI-EXPANDED)
SC Plant Sciences; Pharmacology & Pharmacy; Integrative & Complementary
   Medicine
GA 342NK
UT WOS:000258790600004
PM 18571884
DA 2022-09-07
ER

PT J
AU Shen, PC
   Chou, SH
   Lu, CC
   Huang, HT
   Chien, SH
   Huang, PJ
   Liu, ZM
   Shih, CL
   Su, SJ
   Chen, LM
   Tien, YC
AF Shen, Po-Chih
   Chou, Shih-Hsiang
   Lu, Cheng-Chang
   Huang, Hsuan-Ti
   Chien, Song-Hsiung
   Huang, Peng-Ju
   Liu, Zi-Miao
   Shih, Chia-Lung
   Su, Shu-Jem
   Chen, Li-Min
   Tien, Yin-Chun
TI Shockwave Treatment Enhanced Extracellular Matrix Production in
   Articular Chondrocytes Through Activation of the ROS/MAPK/Nrf2 Signaling
   Pathway
SO CARTILAGE
LA English
DT Article
DE shockwave; osteoarthritis; Nrf2; chondrocyte; reactive oxygen species
ID MESENCHYMAL STEM-CELLS; ATP RELEASE; KNEE OSTEOARTHRITIS; OXIDATIVE
   STRESS; CARTILAGE; THERAPY; OXYGEN; WAVES; PROLIFERATION; EXPRESSION
AB Objective Shockwave application is a potential treatment for osteoarthritis (OA), but the underlying mechanism remains unknown. Oxidative stress and a counterbalancing antioxidant system might be the key to understanding this mechanism. We hypothesized that reactive oxygen species (ROS) and the transcription factor nuclear factor erythroid 2-related factor 2 (Nrf2),which is an important regulator of cellular redox homeostasis, are plausible elements. Design Porcine chondrocytes were cultured in a 3-dimensional pellet model and subjected to shockwaves. The effects of shockwaves with various energy-flux densities on optimal extracellular matrix (ECM) synthesis were assessed. ROS, mitogen-activated protein kinase (MAPK) signaling, and the redox activity of Nrf2 were measured. To investigate the signaling mechanism involved in the shockwave treatment in chondrocytes, specific inhibitors of ROS, MAPK signaling, and Nrf2 activity were targeted. Results Shockwaves increased ECM synthesis without affecting cell viability or proliferation. Furthermore, they induced transient ROS production mainly through xanthine oxidase. The phosphorylation of ERK1/2 and p38 and the nuclear translocation of Nrf2 were activated by shockwaves. By contrast, suppression of ROS signaling mitigated shockwave-induced MAPK phosphorylation, Nrf2 nuclear translocation, and ECM synthesis. Pretreatment of chondrocytes with the specific inhibitors of MEK1/2 and p38, respectively, mitigated the shockwave-induced nuclear translocation of Nrf2 and ECM synthesis. Nrf2 inhibition by both small hairpin RNA knockdown and brusatol reduced the shockwave-enhanced ECM synthesis. Conclusions Shockwaves activated Nrf2 activity through the induction of transient ROS signaling and subsequently enhanced ECM synthesis in chondrocytes. This study provided fundamental evidence confirming the potential of shockwaves for OA management.
C1 [Shen, Po-Chih; Chou, Shih-Hsiang; Lu, Cheng-Chang; Huang, Hsuan-Ti; Chien, Song-Hsiung; Huang, Peng-Ju; Liu, Zi-Miao; Shih, Chia-Lung; Tien, Yin-Chun] Kaohsiung Med Univ Hosp, Dept Orthopaed Surg, 100 Tzu You 1st Rd, Kaohsiung 807, China.
   [Shen, Po-Chih; Lu, Cheng-Chang; Tien, Yin-Chun] Kaohsiung Med Univ, Coll Med, Grad Inst Med, Kaohsiung, China.
   [Lu, Cheng-Chang] Kaohsiung Municipal Siaoqang Hosp, Dept Orthopaed Surg, Kaohsiung, China.
   [Huang, Hsuan-Ti] Kaohsiung Municipal Tatung Hosp, Dept Orthopaed Surg, Kaohsiung, China.
   [Su, Shu-Jem] Fooyin Univ, Sch Med & Hlth Sci, Dept Med Lab Sci & Biotechnol, Kaohsiung, China.
   [Chen, Li-Min] I Shou Univ, E DA Hosp, Dept Pediat, Kaohsiung, China.
RP Tien, YC (通讯作者)，Kaohsiung Med Univ Hosp, Dept Orthopaed Surg, 100 Tzu You 1st Rd, Kaohsiung 807, China.
EM d740113@cc.kmu.edu.tw
FU Ministry of Science and Technology [104-2314-B-037-038-MY3]; Kaohsiung
   Medical University Hospital [KMUH104-4R41]
FX The author(s) disclosed receipt of the following financial support for
   the research, authorship, and/or publication of this article: This work
   was supported by research grant from the Ministry of Science and
   Technology (104-2314-B-037-038-MY3) and from Kaohsiung Medical
   University Hospital (KMUH104-4R41). This manuscript was edited by
   Wallace Academic Editing.
CR Aibibula Z, 2016, BIOCHEM BIOPH RES CO, V472, P26, DOI 10.1016/j.bbrc.2016.02.039
   Bolduc JA, 2019, FREE RADICAL BIO MED, V132, P73, DOI 10.1016/j.freeradbiomed.2018.08.038
   Byron CR, 2005, AM J VET RES, V66, P1757, DOI 10.2460/ajvr.2005.66.1757
   Caron MMJ, 2012, OSTEOARTHR CARTILAGE, V20, P1170, DOI 10.1016/j.joca.2012.06.016
   Catalano MG, 2017, J TISSUE ENG REGEN M, V11, P390, DOI 10.1002/term.1922
   Chen TW, 2014, KAOHSIUNG J MED SCI, V30, P362, DOI 10.1016/j.kjms.2014.03.006
   Collins JA, 2016, J BIOL CHEM, V291, P6641, DOI 10.1074/jbc.M115.693523
   Diaz-Romero J, 2017, J CELL PHYSIOL, V232, P1559, DOI 10.1002/jcp.25682
   Dorotka R, 2003, ARCH ORTHOP TRAUM SU, V123, P345, DOI 10.1007/s00402-003-0551-7
   Henrotin Y, 2005, OSTEOARTHR CARTILAGE, V13, P643, DOI 10.1016/j.joca.2005.04.002
   HENROTIN Y, 1993, BRIT J RHEUMATOL, V32, P562
   Hinoi E, 2007, BONE, V40, P337, DOI 10.1016/j.bone.2006.08.016
   Ji QD, 2016, PROG BIOPHYS MOL BIO, V121, P255, DOI 10.1016/j.pbiomolbio.2016.07.001
   Ji QD, 2016, MED HYPOTHESES, V91, P9, DOI 10.1016/j.mehy.2016.03.013
   Khan NM, 2018, FREE RADICAL BIO MED, V116, P159, DOI 10.1016/j.freeradbiomed.2018.01.013
   Khan NM, 2017, FREE RADICAL BIO MED, V112, P191, DOI 10.1016/j.freeradbiomed.2017.10.300
   Khan NM, 2017, FREE RADICAL BIO MED, V106, P288, DOI 10.1016/j.freeradbiomed.2017.02.041
   Klomsiri C, 2011, ANTIOXID REDOX SIGN, V14, P1065, DOI 10.1089/ars.2010.3376
   Lee RB, 2002, ARTHRITIS RHEUM, V46, P3190, DOI 10.1002/art.10686
   Lepetsos P, 2016, BBA-MOL BASIS DIS, V1862, P576, DOI 10.1016/j.bbadis.2016.01.003
   Li JM, 2016, STEM CELLS INT, V2016, DOI 10.1155/2016/2470351
   Li W, 2018, MEDICINE, V97, DOI 10.1097/MD.0000000000011418
   Liu L, 2015, CELL, V160, P177, DOI 10.1016/j.cell.2014.12.019
   Ma Q, 2013, ANNU REV PHARMACOL, V53, P401, DOI 10.1146/annurev-pharmtox-011112-140320
   Madry H, 2012, KNEE SURG SPORT TR A, V20, P407, DOI 10.1007/s00167-011-1705-8
   Maldonado M, 2013, BIOMED RES INT, V2013, DOI 10.1155/2013/284873
   Marchev AS, 2017, ANN NY ACAD SCI, V1401, P114, DOI 10.1111/nyas.13407
   Mayer-Wagner S, 2010, J ORTHOP RES, V28, P1050, DOI 10.1002/jor.21074
   Morita K, 2007, J EXP MED, V204, P1613, DOI 10.1084/jem.20062525
   PANASYUK A, 1994, FREE RADICAL BIO MED, V16, P157, DOI 10.1016/0891-5849(94)90139-2
   Park C, 2018, INT J ENV RES PUB HE, V15, DOI 10.3390/ijerph15061173
   Ramakrishnan P, 2010, J ORTHOP RES, V28, P914, DOI 10.1002/jor.21072
   Solomon Lauren A., 2008, Birth Defects Research, V84, P123, DOI 10.1002/bdrc.20124
   Son Yong, 2011, J Signal Transduct, V2011, P792639, DOI 10.1155/2011/792639
   Stabler T, 2015, CLIN CHIM ACTA, V451, P170, DOI 10.1016/j.cca.2015.09.025
   Sun DH, 2013, STEM CELLS, V31, P1170, DOI 10.1002/stem.1356
   Sun YX, 2015, BONE, V74, P1, DOI 10.1016/j.bone.2014.12.066
   Vaamonde-Garcia C, 2017, J BIOL CHEM, V292, P14505, DOI 10.1074/jbc.M117.802157
   Vartanian S, 2016, MOL CELL PROTEOMICS, V15, P1220, DOI 10.1074/mcp.M115.055509
   Vaterlein N, 2000, ARCH ORTHOP TRAUM SU, V120, P403, DOI 10.1007/PL00013770
   Vogel WF, 2006, CELL SIGNAL, V18, P1108, DOI 10.1016/j.cellsig.2006.02.012
   Wang CJ, 2014, ARTHRITIS RES THER, V16, DOI 10.1186/ar4601
   Wang CJ, 2013, J SURG RES, V183, P612, DOI 10.1016/j.jss.2013.02.006
   Wang CJ, 2012, J SURG RES, V178, P196, DOI 10.1016/j.jss.2012.01.010
   Wang CJ, 2011, J SURG RES, V171, P601, DOI 10.1016/j.jss.2010.06.042
   Wang CJ, 2011, ARCH ORTHOP TRAUM SU, V131, P1153, DOI 10.1007/s00402-011-1289-2
   Wang FS, 2004, J BIOL CHEM, V279, P10331, DOI 10.1074/jbc.M308013200
   Wang FS, 2002, J BIOL CHEM, V277, P10931, DOI 10.1074/jbc.M104587200
   Wang YC, 2020, PAIN MED, V21, P822, DOI 10.1093/pm/pnz262
   Weihs AM, 2014, J BIOL CHEM, V289, P27090, DOI 10.1074/jbc.M114.580936
   Wu L, 2011, TISSUE ENG PT A, V17, P1425, DOI [10.1089/ten.tea.2010.0517, 10.1089/ten.TEA.2010.0517]
   Xue EX, 2017, ONCOTARGET, V8, P41988, DOI 10.18632/oncotarget.16716
   Yu SM, 2013, EXP CELL RES, V319, P2822, DOI 10.1016/j.yexcr.2013.08.026
   Yu TC, 2010, AM J PHYSIOL-CELL PH, V298, pC457, DOI 10.1152/ajpcell.00342.2009
   Zhao Z, 2013, J SURG RES, V185, P661, DOI 10.1016/j.jss.2013.07.004
NR 55
TC 2
Z9 2
U1 5
U2 9
PU SAGE PUBLICATIONS INC
PI THOUSAND OAKS
PA 2455 TELLER RD, THOUSAND OAKS, CA 91320 USA
SN 1947-6035
EI 1947-6043
J9 CARTILAGE
JI Cartilage
PD DEC
PY 2021
VL 13
IS 2_SUPPL
SU 2_
SI SI
BP 238S
EP 253S
AR 19476035211012465
DI 10.1177/19476035211012465
EA JUL 2021
PG 16
WC Orthopedics
WE Science Citation Index Expanded (SCI-EXPANDED)
SC Orthopedics
GA XV5RG
UT WOS:000672884400001
PM 34238028
OA Green Published, Bronze
DA 2022-09-07
ER

PT J
AU Wang, L
   Yang, M
   Zhang, C
   Huang, F
AF Wang, Lin
   Yang, Min
   Zhang, Chi
   Huang, Fei
TI The protective effects of dehydrocostus lactone against
   TNF-alpha-induced degeneration of extracellular matrix (ECM) in SW1353
   cells
SO AGING-US
LA English
DT Article
DE osteoarthritis; dehydrocostus lactone; oxidative stress;
   pro-inflammatory cytokines; NF-kappa B
ID NF-KAPPA-B; SAUSSUREA-LAPPA; SESQUITERPENE LACTONE; OSTEOARTHRITIS;
   INFLAMMATION; CHONDROCYTES; SUPPRESSES; INHIBITION; EXPRESSION; STRESS
AB Osteoarthritis is a common joint disease that disrupts the lives of millions of people worldwide. To date, a safe and reliable treatment has not yet been announced. Excessive production of pro-inflammatory cytokines such as TNF-alpha plays an important role in the pathological development of OA. Dehydrocostus lactone (DHC) is a kind of sesquiterpene isolated from medicinal plants that has been demonstrated to play a protective role in inflammation and tumor formation. However, the effects of DHC in OA hasn't been reported before. In the present study, we investigated the antioxidant and protective effects of DHC in human chondrocytes against insult from tumor necrosis factor-alpha (TNF-alpha). We found that DHC inhibited oxidative stress by suppressing the production of reactive oxygen species (ROS) from TNF-alpha stimulation. Furthermore, DHC decreased the expression of pro-inflammatory cytokines induced by TNF-alpha, such as interleukin-1 beta (IL-1 beta) and interleukin-6 (IL-6). Importantly, DHC prevented the degradation of type II collagen and aggrecan, which are the main components of the extracellular matrix (ECM), by inhibiting the overexpression of matrix metalloproteinases (MMPs) and a disintegrin and metalloproteinase with a thrombospondin type 1 motif (ADAMTS) induced by TNF-alpha. Mechanistically, DHC ameliorated the inflammatory response and degeneration of the articular extracellular matrix (ECM) by suppressing nuclear factor-KB (NF-KB) activation. Our results reveal that DHC possesses a beneficial effect against TNF-alpha-mediated insult in human chondrocytes, implying a potential role for DHC in the treatment of osteoarthritis (OA).
C1 [Wang, Lin; Yang, Min] Wannan Med Coll, Dept Orthopaed, Yijishan Hosp, Wuhu 241000, Anhui, China.
   [Zhang, Chi; Huang, Fei] Anhui Med Univ, Affiliated Hosp 4, Dept Orthopaed, Hefei 230012, Anhui, China.
RP Huang, F (通讯作者)，Anhui Med Univ, Affiliated Hosp 4, Dept Orthopaed, Hefei 230012, Anhui, China.
EM huangfei@ahmu.edu.cn
FU Natural Science Foundation of China [81601974]; Natural Science
   Foundation of Anhui Province [1708085QH209]; "Peak" cultivation program
   of scientific research capacity of yijishan hospital [GF2019G16]; Anhui
   Medical University [2018xkj056]
FX The Natural Science Foundation of China (No. 81601974), The Natural
   Science Foundation of Anhui Province (1708085QH209), "Peak" cultivation
   program of scientific research capacity of yijishan hospital
   (GF2019G16), and the grant from Anhui Medical University (No.
   2018xkj056).
CR Alexa T, 2015, J NEUROSCI RES, V93, P1534, DOI 10.1002/jnr.23609
   Berenbaum F, 2013, CURR OPIN RHEUMATOL, V25, P114, DOI 10.1097/BOR.0b013e32835a9414
   Campo GM, 2012, GENE, V494, P24, DOI 10.1016/j.gene.2011.11.064
   Chen YY, 2020, CELL IMMUNOL, V349, DOI 10.1016/j.cellimm.2020.104046
   Cho JY, 2000, EUR J PHARMACOL, V398, P399, DOI 10.1016/S0014-2999(00)00337-X
   Choi MC, 2019, CELLS-BASEL, V8, DOI 10.3390/cells8070734
   Choodej S, 2018, PLANTA MED, V84, P329, DOI 10.1055/s-0043-120115
   Facchini A, 2011, J CELL PHYSIOL, V226, P1771, DOI 10.1002/jcp.22506
   Henrotin Y, 2016, ANN PHYS REHABIL MED, V59, P145, DOI 10.1016/j.rehab.2016.03.004
   Henrotin Y, 2010, OSTEOARTHR CARTILAGE, V18, P141, DOI 10.1016/j.joca.2009.10.002
   Hu B, 2019, J CELL MOL MED, V23, P5762, DOI 10.1111/jcmm.14492
   Hu XW, 2018, ARTIF CELL NANOMED B, V46, pS1169, DOI 10.1080/21691401.2018.1533848
   James SL, 2018, LANCET, V392, P1789, DOI [10.1016/S0140-6736(18)32279-7, 10.1016/s0140-6736(18)32279-7]
   Johnson K, 2000, ARTHRITIS RHEUM-US, V43, P1560, DOI 10.1002/1529-0131(200007)43:7<1560::AID-ANR21>3.3.CO;2-J
   Kapoor M, 2011, NAT REV RHEUMATOL, V7, P33, DOI 10.1038/nrrheum.2010.196
   Kim SY, 2020, INT IMMUNOPHARMACOL, V78, DOI 10.1016/j.intimp.2019.106075
   Lee HJ, 1999, PLANTA MED, V65, P104, DOI 10.1055/s-1999-13968
   Leong Daniel J, 2011, Curr Osteoporos Rep, V9, P196, DOI 10.1007/s11914-011-0070-3
   Lepetsos P, 2016, BBA-MOL BASIS DIS, V1862, P576, DOI 10.1016/j.bbadis.2016.01.003
   Li HL, 2020, PHYS LETT B, V804, DOI 10.1016/j.physletb.2020.135393
   Li QJ, 2020, BIOMED PHARMACOTHER, V125, DOI 10.1016/j.biopha.2020.109955
   Li YP, 2013, BIOMED RES INT, V2013, DOI 10.1155/2013/916530
   Li Y, 2019, INT J MOL MED, V44, P1963, DOI 10.3892/ijmm.2019.4336
   Livshits G, 2009, ARTHRITIS RHEUM-US, V60, P2037, DOI 10.1002/art.24598
   Loeser RF, 2016, NAT REV RHEUMATOL, V12, P412, DOI 10.1038/nrrheum.2016.65
   Marcu KB, 2010, CURR DRUG TARGETS, V11, P599, DOI 10.2174/138945010791011938
   Meulenbelt I, 2004, ARTHRITIS RHEUM, V50, P1179, DOI 10.1002/art.20121
   Nam J, 2011, PLOS ONE, V6, DOI 10.1371/journal.pone.0024320
   Nedic O, 2013, FREE RADICAL RES, V47, P28, DOI 10.3109/10715762.2013.806798
   Nie YJ, 2019, MOLECULES, V24, DOI 10.3390/molecules24081510
   Palazzo C, 2016, ANN PHYS REHABIL MED, V59, P134, DOI 10.1016/j.rehab.2016.01.006
   Penninx BWJH, 2004, J RHEUMATOL, V31, P2027
   Pfander D, 2004, ANN RHEUM DIS, V63, P240, DOI 10.1136/ard.2002.003749
   Poulet B, 2016, ARTHRITIS RES THER, V18, DOI 10.1186/s13075-015-0908-7
   Pyun H, 2018, PHYTOMEDICINE, V43, P46, DOI 10.1016/j.phymed.2018.03.045
   Roman-Blas JA, 2006, OSTEOARTHR CARTILAGE, V14, P839, DOI 10.1016/j.joca.2006.04.008
   Roshak AK, 2002, CURR OPIN PHARMACOL, V2, P316, DOI 10.1016/S1471-4892(02)00165-0
   Santamaria S, 2020, METHODS MOL BIOL, V2043, P125, DOI 10.1007/978-1-4939-9698-8_11
   Sheng W, 2018, MED SCI MONITOR, V24, P7850, DOI 10.12659/MSM.911410
   Singh P, 2019, ANN NY ACAD SCI, V1442, P17, DOI 10.1111/nyas.13930
   Wang JR, 2011, J BIOL CHEM, V286, P39738, DOI 10.1074/jbc.M111.264549
   Wang JK, 2017, AM J CANCER RES, V7, P1270
   Wang K, 2019, AM J TRANSL RES, V11, P6159
   Yang ML, 2016, ARCH BIOCHEM BIOPHYS, V607, P20, DOI 10.1016/j.abb.2016.08.008
   Zhang YH, 2017, FRONT IMMUNOL, V8, DOI 10.3389/fimmu.2017.00120
   Zhou Q, 2020, EVID-BASED COMPL ALT, V2020, DOI 10.1155/2020/5659738
NR 46
TC 2
Z9 2
U1 2
U2 6
PU IMPACT JOURNALS LLC
PI ORCHARD PARK
PA 6666 E QUAKER ST, STE 1, ORCHARD PARK, NY 14127 USA
SN 1945-4589
J9 AGING-US
JI Aging-US
PD SEP 15
PY 2020
VL 12
IS 17
BP 17137
EP 17149
DI 10.18632/aging.103657
PG 13
WC Cell Biology; Geriatrics & Gerontology
WE Science Citation Index Expanded (SCI-EXPANDED)
SC Cell Biology; Geriatrics & Gerontology
GA NT3LO
UT WOS:000572847000011
PM 32924970
OA Green Published, gold
DA 2022-09-07
ER

PT J
AU Chen, ZM
   Zhong, H
   Wei, JS
   Lin, SE
   Zong, ZX
   Gong, F
   Huang, XQ
   Sun, JH
   Li, P
   Lin, H
   Wei, B
   Chu, JQ
AF Chen, Zhuming
   Zhong, Huan
   Wei, Jinsong
   Lin, Sien
   Zong, Zhixian
   Gong, Fan
   Huang, Xinqia
   Sun, Jinhui
   Li, Peng
   Lin, Hao
   Wei, Bo
   Chu, Jiaqi
TI Inhibition of Nrf2/HO-1 signaling leads to increased activation of the
   NLRP3 inflammasome in osteoarthritis
SO ARTHRITIS RESEARCH & THERAPY
LA English
DT Article
DE Osteoarthritis; Synovitis; NLRP3; ROS; Nrf2/HO-1 signaling
ID OXIDATIVE STRESS; DEGRADATION; EXPRESSION; MEDIATORS; MECHANISM
AB Introduction: Osteoarthritis (OA) is an inflammatory disease of the joints that causes progressive disability in the elderly. Reactive oxygen species (ROS) play an important role in OA development; they may activate the NLRP3 inflammasome, thereby inducing the secretion of proinflammatory IL-1 beta and IL-18, leading to the aggravation of the downstream inflammatory response. Nrf2 is a key transcription factor that regulates the expression of antioxidant enzymes that protect against oxidative stress and tissue damage. We aimed to explore the underlying mechanism of OA development by investigating NLRP3, ASC, Nrf2, and HO-1 expression in synovia and their regulatory networks in OA.
   Methods: Human total knee replacement samples were subjected to histology and micro-CT analysis to determine the pathological changes in the cartilage and subchondral bone and to assess the expression of inflammation-related markers in the synovial tissue by immunohistochemistry (IHC), qRT-PCR, and Western blot. To investigate these pathological changes in an OA animal model, adult Sprague-Dawley rats were subjected to anterior cruciate ligament transection and medial meniscectomy. Articular cartilage and subchondral bone changes and synovial tissue were also determined by the same methods used for the human samples. Finally, SW982 cells were stimulated with lipopolysaccharide (LPS) as an in vitro inflammatory cell model. The correlation between NLRP3 and Nrf2 expression was confirmed by knocking down NLRP3 or Nrf2.
   Results: Cartilage destruction and subchondral bone sclerosis were found in the OA patients and OA model rats. Significantly increased expression levels of NLRP3, ASC, Nrf2, and HO-1 were found in the synovial tissue from OA patients. NLRP3, ASC, Nrf2, and HO-1 expression in the synovium was also upregulated in the OA group compared with the sham group. Furthermore, the NLRP3, Nrf2, HO-1, IL-1 beta, and IL-18 expression in LPS-treated SW982 cells was increased in a dose-dependent manner. As expected, the expression of NLRP3 was upregulated, and the expression of IL-1 beta and IL-18 was downregulated after Nrf2 silencing. However, knocking down NLRP3 did not affect the expression of Nrf2.
   Conclusions: ROS-induced oxidative stress may be the main cause of NLRP3 inflammasome activation and subsequent release of downstream factors during OA development. Nrf2/HO-1 signaling could be a key pathway for the activation of the NLRP3 inflammasome, which may contribute to the progression of OA. Herein, we discovered a novel role of Nrf2/HO-1 signaling in the production of NLRP3, which may facilitate the prevention and treatment of OA.
C1 [Chen, Zhuming; Zhong, Huan; Wei, Jinsong; Lin, Sien; Zong, Zhixian; Gong, Fan; Huang, Xinqia; Lin, Hao; Wei, Bo; Chu, Jiaqi] Guangdong Med Univ, Affiliated Hosp, Orthoped Ctr, Zhanjiang 524001, China.
   [Sun, Jinhui] Guangdong Med Univ, Dept Gastroenterol, Affiliated Hosp, Zhanjiang 524001, China.
   [Li, Peng; Chu, Jiaqi] Guangdong Med Univ, Affiliated Hosp, Stem Cell Res & Cellular Therapy Ctr, Zhanjiang 524001, China.
RP Chu, JQ (通讯作者)，Guangdong Med Univ, Affiliated Hosp, Orthoped Ctr, Zhanjiang 524001, China.; Chu, JQ (通讯作者)，Guangdong Med Univ, Affiliated Hosp, Stem Cell Res & Cellular Therapy Ctr, Zhanjiang 524001, China.
EM chujiaqi@gdmu.edu.cn
RI Lin, Sien/J-7773-2018
OI Lin, Sien/0000-0002-7292-7062
FU National Natural Science Foundation of China [81771612]; Stem Cell
   Preclinical Research Projects of the Affiliated Hospital of Guangdong
   Medical University [2018PSSC005]
FX This work was supported by National Natural Science Foundation of China
   (Grant No. 81771612) and the Stem Cell Preclinical Research Projects of
   the Affiliated Hospital of Guangdong Medical University (Grant No.
   2018PSSC005).
CR ALTMAN R, 1986, ARTHRITIS RHEUM, V29, P1039, DOI 10.1002/art.1780290816
   Rosillo MA, 2015, MOL NUTR FOOD RES, V59, P2537, DOI 10.1002/mnfr.201500304
   Bougault C, 2012, ARTHRITIS RHEUM-US, V64, P3972, DOI 10.1002/art.34678
   Cai DW, 2015, ARTHRITIS RES THER, V17, DOI 10.1186/s13075-015-0774-3
   Choi RJ, 2014, REDOX BIOL, V2, P504, DOI 10.1016/j.redox.2014.02.001
   Clavijo-Cornejo D, 2016, OXID MED CELL LONGEV, V2016, DOI 10.1155/2016/1472567
   Egloff C, 2012, SWISS MED WKLY, V142, DOI 10.4414/smw.2012.13583
   Fioravanti A, 2019, MEDIAT INFLAMM, V2019, DOI 10.1155/2019/2363460
   Franco-Trepat E, 2019, J CLIN MED, V8, DOI 10.3390/jcm8081178
   Freigang S, 2011, EUR J IMMUNOL, V41, P2040, DOI 10.1002/eji.201041316
   Glasson SS, 2007, CURR DRUG TARGETS, V8, P367, DOI 10.2174/138945007779940061
   Guo HT, 2015, NAT MED, V21, P677, DOI 10.1038/nm.3893
   He Y, 2016, TRENDS BIOCHEM SCI, V41, P1012, DOI 10.1016/j.tibs.2016.09.002
   Hennig P, 2018, INT J MOL SCI, V19, DOI 10.3390/ijms19020562
   Hermann W, 2018, CURR RHEUMATOL REV, V14, P108, DOI 10.2174/1573397113666170829155149
   Jin CC, 2011, P NATL ACAD SCI USA, V108, P14867, DOI 10.1073/pnas.1111101108
   Kauppinen A, 2012, IMMUNOL LETT, V147, P29, DOI 10.1016/j.imlet.2012.05.005
   Kobayashi M, 2005, ARTHRITIS RHEUM-US, V52, P128, DOI 10.1002/art.20776
   Li D, 2012, AM J MED SCI, V344, P486, DOI 10.1097/MAJ.0b013e3182579dc6
   Lin S, 2017, STEM CELL RES THER, V8, DOI 10.1186/s13287-017-0672-5
   Luo JF, 2018, FRONT PHARMACOL, V9, DOI 10.3389/fphar.2018.00911
   Martinon F, 2007, CELL DEATH DIFFER, V14, P10, DOI 10.1038/sj.cdd.4402038
   McAllister MJ, 2018, OSTEOARTHR CARTILAGE, V26, P612, DOI 10.1016/j.joca.2018.02.901
   Nasi S, 2017, FRONT PHARMACOL, V8, DOI 10.3389/fphar.2017.00282
   Olee T, 1999, J IMMUNOL, V162, P1096
   Place DE, 2018, CURR OPIN IMMUNOL, V50, P32, DOI 10.1016/j.coi.2017.10.011
   Poulet B, 2016, ARTHRITIS RES THER, V18, DOI 10.1186/s13075-015-0908-7
   Rahmati M, 2016, BONE, V85, P81, DOI 10.1016/j.bone.2016.01.019
   Santangelo KS, 2012, OSTEOARTHR CARTILAGE, V20, P1610, DOI 10.1016/j.joca.2012.08.011
   Scanzello CR, 2012, BONE, V51, P249, DOI 10.1016/j.bone.2012.02.012
   Sun YF, 2017, J INTERF CYTOK RES, V37, P449, DOI 10.1089/jir.2017.0069
   Suzuki T, 2017, J BIOL CHEM, V292, P16817, DOI 10.1074/jbc.R117.800169
   Vaamonde-Garcia C, 2017, BMC MUSCULOSKEL DIS, V18, DOI 10.1186/s12891-017-1621-2
   Wu WJ, 2016, REDOX BIOL, V10, P157, DOI 10.1016/j.redox.2016.08.011
   Yan MQ, 2018, MEDICINE, V97, DOI 10.1097/MD.0000000000010257
   Zhang W, 2016, BONE RES, V4, DOI 10.1038/boneres.2015.40
   Zhang X, 2015, ANTIOXID REDOX SIGN, V22, P848, DOI 10.1089/ars.2014.5868
   Zheng SC, 2015, J INFLAMM-LOND, V12, DOI 10.1186/s12950-015-0070-7
   Zhou JT, 2018, MOL MED REP, V18, P4051, DOI 10.3892/mmr.2018.9385
   Ziskoven C, 2011, CAN J PHYSIOL PHARM, V89, P455, DOI [10.1139/Y11-055, 10.1139/y11-055]
   Zu Y, 2019, J ORTHOP SURG RES, V14, DOI 10.1186/s13018-019-1307-6
   2019, CELLS-BASEL, V8, DOI DOI 10.3390/CELLS8080874
NR 42
TC 67
Z9 72
U1 6
U2 16
PU BMC
PI LONDON
PA CAMPUS, 4 CRINAN ST, LONDON N1 9XW, ENGLAND
SN 1478-6354
EI 1478-6362
J9 ARTHRITIS RES THER
JI Arthritis Res. Ther.
PD DEC 23
PY 2019
VL 21
IS 1
AR 300
DI 10.1186/s13075-019-2085-6
PG 13
WC Rheumatology
WE Science Citation Index Expanded (SCI-EXPANDED)
SC Rheumatology
GA KF3BJ
UT WOS:000509121800003
PM 31870428
OA Green Published, gold
DA 2022-09-07
ER

PT J
AU Everts, PA
   Malanga, GA
   Paul, RV
   Rothenberg, JB
   Stephens, N
   Mautner, KR
AF Everts, Peter A.
   Malanga, Gerard A.
   Paul, Rowan, V
   Rothenberg, Joshua B.
   Stephens, Natalie
   Mautner, Kenneth R.
TI Assessing clinical implications and perspectives of the
   pathophysiological effects of erythrocytes and plasma free hemoglobin in
   autologous biologics for use in musculoskeletal regenerative medicine
   therapies. A review
SO REGENERATIVE THERAPY
LA English
DT Review
DE Platelet-rich plasma; Bone marrow mesenchymal cells; Plasma free
   hemoglobin; Eryptosis; Macrophage migration inhibitor factor; Oxidative
   stress; Inflammation
ID PLATELET-RICH PLASMA; MIGRATION INHIBITORY FACTOR; MESENCHYMAL
   STEM-CELLS; HUMAN BONE-MARROW; KNEE OSTEOARTHRITIS; SYNOVIAL-FLUID;
   HEME; MECHANISMS; CARTILAGE; REPAIR
AB Autologous biologics, defined as platelet-rich plasma (PRP) and bone marrow aspirate concentrate (BMC), are cell-based therapy treatment options in regenerative medicine practices, and have been increasingly used in orthopedics, sports medicine, and spinal disorders. These biological products are produced at point-of-care; thereby, avoiding expensive and cumbersome culturing and expansion techniques.
   Numerous commercial PRP and BMC systems are available but reports and knowledge of bio-cellular formulations produced by these systems are limited. This limited information hinders evaluating clinical and research outcomes and thus making conclusions about their biological effectiveness. Some of their important cellular and protein properties have not been characterized, which is critical for understanding the mechanisms of actions involved in tissue regenerative processes. The presence and role of red blood cells (RBCs) in any biologic has not been addressed extensively. Furthermore, some of the pathophysiological effects and phenomena related to RBCs have not been studied. A lack of a complete understanding of all of the biological components and their functional consequences hampers the development of clinical standards for any biological preparation.
   This paper aims to review the clinical implications and pathophysiological effects of RBCs in PRP and BMC; emphasizes hemolysis, eryptosis, and the release of macrophage inhibitory factor; and explains several effects on the microenvironment, such as inflammation, oxidative stress, vasoconstriction, and impaired cell metabolism. (C) 2019, The Japanese Society for Regenerative Medicine. Production and hosting by Elsevier B.V.
C1 [Everts, Peter A.] Gulf Coast Biol, Sci & Res Dept, Ft Myers, FL 33912 USA.
   [Malanga, Gerard A.] New Jersey Regenerat Inst LLC, Cedar Knolls, NJ USA.
   [Malanga, Gerard A.] Rutgers State Univ, New Jersey Med Sch, Dept Phys Med & Rehabil, Newark, NJ USA.
   [Paul, Rowan, V] Calif Pacific Orthoped, San Francisco, CA USA.
   [Paul, Rowan, V] Calif Pacific Med Ctr, San Francisco, CA USA.
   [Paul, Rowan, V] Dartmouth Geisel Sch Med, Hanover, NH USA.
   [Rothenberg, Joshua B.] Boca Raton Reg Hosp, Regenerat Med & Orthoped Biol Dept, Boca Raton, FL USA.
   [Rothenberg, Joshua B.] BocaCare Orthoped, Boca Raton, FL USA.
   [Stephens, Natalie] Biosci Res Associates, Cambridge, MA USA.
   [Mautner, Kenneth R.] Emory Univ, Dept Phys Med & Rehabil, Atlanta, GA 30322 USA.
   [Mautner, Kenneth R.] Emory Univ, Dept Orthoped, Atlanta, GA 30322 USA.
RP Everts, PA (通讯作者)，Gulf Coast Biol, 6900 Daniels Pkwy,Suite 29-282, Ft Myers, FL 33912 USA.
EM peter@gulfcoastbiologics.com
OI Everts, Peter A./0000-0003-3128-9380
CR Alayash AI, 2004, NAT REV DRUG DISCOV, V3, P152, DOI 10.1038/nrd1307
   Alves R, 2018, SKIN APPENDAGE DISOR, V4, P18, DOI 10.1159/000477353
   Andia I, 2015, CLIN ORTHOP RELAT R, V473, P1624, DOI 10.1007/s11999-015-4179-z
   Bashir J, 2014, PM&R, V6, P61, DOI 10.1016/j.pmrj.2013.05.007
   Baugh JA, 2002, CRIT CARE MED, V30, pS27, DOI 10.1097/00003246-200201001-00004
   Berg C, 2015, CELL DEATH DIFFER, V8, P1197
   Betal SG, 2008, TRANSL RES, V152, P165, DOI 10.1016/j.trsl.2008.07.007
   Braun HJ, 2014, AM J SPORT MED, V42, P1204, DOI 10.1177/0363546514525593
   CALANDRA T, 1995, NATURE, V377, P68, DOI 10.1038/377068a0
   Cavallo C, 2014, J BONE JOINT SURG AM, V96A, P423, DOI 10.2106/JBJS.M.00726
   Chahla J, 2017, J BONE JOINT SURG AM, V99, P1769, DOI 10.2106/JBJS.16.01374
   Chamberlain G, 2007, STEM CELLS, V25, P2739, DOI 10.1634/stemcells.2007-0197
   Das A, 2015, AM J PATHOL, V185, P2596, DOI 10.1016/j.ajpath.2015.06.001
   Dawson JI, 2013, CYTOTHERAPY, V15, P242, DOI 10.1016/j.jcyt.2012.09.004
   Degen Ryan M, 2017, HSS J, V13, P75, DOI 10.1007/s11420-016-9519-3
   DeLong JM, 2012, ARTHROSCOPY, V28, P998, DOI 10.1016/j.arthro.2012.04.148
   Dohan Ehrenfest David M, 2014, Muscles Ligaments Tendons J, V4, P3
   Dragoo JL, 2012, AM J SPORT MED, V40, P1274, DOI 10.1177/0363546512442334
   Esmon CT, 2005, BRIT J HAEMATOL, V131, P417, DOI 10.1111/j.1365-2141.2005.05753.x
   Everts PAM, 2006, TRANSFUSION MED, V16, P363, DOI 10.1111/j.1365-3148.2006.00708.x
   Everts Peter A M, 2006, J Extra Corpor Technol, V38, P174
   Figueiredo RT, 2007, J BIOL CHEM, V282, P20221, DOI 10.1074/jbc.M610737200
   FINCH CA, 1982, BLOOD, V60, P1241
   Fitzpatrick J, 2017, AM J SPORT MED, V45, P226, DOI 10.1177/0363546516643716
   Fong ELS, 2011, BIOMATERIALS, V32, P395, DOI 10.1016/j.biomaterials.2010.08.101
   Frei AC, 2008, BLOOD, V112, P398, DOI 10.1182/blood-2007-12-126714
   Ghashghaeinia M, 2012, BRIT J HAEMATOL, V157, P606, DOI 10.1111/j.1365-2141.2012.09100.x
   Giusti I, 2009, TRANSFUSION, V49, P771, DOI 10.1111/j.1537-2995.2008.02033.x
   Gozzelino R, 2010, ANNU REV PHARMACOL, V50, P323, DOI 10.1146/annurev.pharmtox.010909.105600
   Grisendi G, 2010, CYTOTHERAPY, V12, P466, DOI 10.3109/14653241003649510
   Harrison SL, 2011, J ORTHOP RES, V29, P1361, DOI 10.1002/jor.21321
   Hernigou P, 2014, INT ORTHOP, V38, P1811, DOI 10.1007/s00264-014-2391-1
   Hooiveld M, 2003, AM J PATHOL, V162, P943, DOI 10.1016/S0002-9440(10)63889-8
   Imam MA, 2017, SICOT-J, V3, DOI 10.1051/sicotj/2017007
   Jeney V, 2002, BLOOD, V100, P879, DOI 10.1182/blood.V100.3.879
   Jensen MK, 2001, EUR J HAEMATOL, V66, P143, DOI 10.1034/j.1600-0609.2001.00359.x
   JONES SA, 1995, ANN BIOMED ENG, V23, P21, DOI 10.1007/BF02368297
   Jorgensen Christian, 2011, Regen Med, V6, P44, DOI 10.2217/rme.11.80
   Karsten E, 2018, CYTOKINE, V102, P34, DOI 10.1016/j.cyto.2017.12.005
   Klatt C, 2018, J CLIN INVEST, V128, P3906, DOI 10.1172/JCI92077
   Kovtun A, 2016, EUR CELLS MATER, V32, P152, DOI 10.22203/eCM.v032a10
   Kumar S, 2005, TOXICOL LETT, V157, P175, DOI 10.1016/j.toxlet.2005.03.004
   Lang KS, 2005, CELL PHYSIOL BIOCHEM, V15, P195, DOI 10.1159/000086406
   Lehmann LE, 2005, FREE RADICAL BIO MED, V38, P1170, DOI 10.1016/j.freeradbiomed.2004.12.029
   Liu MH, 2012, CLIN BIOCHEM, V45, P737, DOI 10.1016/j.clinbiochem.2012.03.012
   Magalon J, 2016, BMJ OPEN SPORT EXERC, V2, DOI [DOI 10.1136/BMJSEM-2015-000060, 10.1136/bmjsem-2015-000060.]
   Maitz MF, 2015, BIOSURF BIOTRIBOL, V1, P161, DOI [10.1016/J.BSBT.2015.08.002, DOI 10.1016/J.BSBT.2015.08.002]
   Malanga GA, 2015, PM&R, V7, pS1, DOI 10.1016/j.pmrj.2015.01.016
   Mautner K, 2015, PM&R, V7, pS53, DOI 10.1016/j.pmrj.2015.02.005
   Mazzucco L, 2009, VOX SANG, V97, P110, DOI 10.1111/j.1423-0410.2009.01188.x
   Meirelles LD, 2009, CYTOKINE GROWTH F R, V20, P419, DOI 10.1016/j.cytogfr.2009.10.002
   Meyer C, 2010, J AM COLL CARDIOL, V55, P454, DOI 10.1016/j.jacc.2009.07.068
   Michiels C, 2003, J CELL PHYSIOL, V196, P430, DOI 10.1002/jcp.10333
   Mithoefer K, 2009, AM J SPORT MED, V37, P2053, DOI 10.1177/0363546508328414
   Moatshe G, 2017, ACTA ORTHOP, V88, P670, DOI 10.1080/17453674.2017.1368899
   Mohandas N, 2008, BLOOD, V112, P3939, DOI 10.1182/blood-2008-07-161166
   Murray IR, 2018, ARTHROSCOPY, V34, P1366, DOI 10.1016/j.arthro.2017.11.036
   Muschler GF, 2001, J ORTHOP RES, V19, P117, DOI 10.1016/S0736-0266(00)00010-3
   Nagy E, 2010, ARTERIOSCL THROM VAS, V30, P1347, DOI 10.1161/ATVBAHA.110.206433
   NAKAGAWATOSA N, 1995, J VET MED SCI, V57, P219, DOI 10.1292/jvms.57.219
   Ogawa K, 2001, EMBO J, V20, P2835, DOI 10.1093/emboj/20.11.2835
   Oh M, 2015, FRONT PHYSIOL, V6, DOI 10.3389/fphys.2015.00367
   Orozco L, 2014, TRANSPLANTATION, V97, pE66, DOI 10.1097/TP.0000000000000167
   Otero-Vinas M, 2016, ADV WOUND CARE, V5, P149, DOI 10.1089/wound.2015.0627
   Park Y, 2010, P NATL ACAD SCI USA, V107, P6731, DOI 10.1073/pnas.0909533107
   Pittenger MF, 1999, SCIENCE, V284, P143, DOI 10.1126/science.284.5411.143
   Pohl J, 2016, RESUSCITATION, V100, P32, DOI 10.1016/j.resuscitation.2015.12.015
   Pontikoglou C, 2011, STEM CELL REV REP, V7, P569, DOI 10.1007/s12015-011-9228-8
   Repsold L, 2018, BIOMED RES INT, V2018, DOI 10.1155/2018/9405617
   Rother RP, 2005, JAMA-J AM MED ASSOC, V293, P1653, DOI 10.1001/jama.293.13.1653
   Sanchez M, 2017, NEURAL REGEN RES, V12, P47, DOI 10.4103/1673-5374.198973
   Schaer DJ, 2013, BLOOD, V121, P1276, DOI 10.1182/blood-2012-11-451229
   Seixas E, 2009, P NATL ACAD SCI USA, V106, P15837, DOI 10.1073/pnas.0903419106
   Senzel L, 2009, CURR OPIN HEMATOL, V16, P329, DOI 10.1097/MOH.0b013e32832e9dc6
   Smith A, 2015, FRONT PHYSIOL, V6, DOI 10.3389/fphys.2015.00187
   Sugaya K, 2003, INT REV CYTOL, V228, P1, DOI 10.1016/S0074-7696(03)28001-3
   Tajima T, 2017, BMC MUSCULOSKEL DIS, V18, DOI 10.1186/s12891-017-1815-7
   Vinchi F, 2013, OXID MED CELL LONGEV, V2013, DOI 10.1155/2013/396527
   Xiong CJ, 2012, PLOS ONE, V7, DOI 10.1371/journal.pone.0043984
   Yelin E, 2016, SEMIN ARTHRITIS RHEU, DOI [10.1016/jsemarthrit201607013, DOI 10.1016/JSEMARTHRIT201607013]
   Zhang PL, 2016, MED SCI MONITOR, V22, P2182, DOI 10.12659/MSM.895704
NR 81
TC 21
Z9 22
U1 0
U2 13
PU ELSEVIER
PI AMSTERDAM
PA RADARWEG 29, 1043 NX AMSTERDAM, NETHERLANDS
SN 2352-3204
J9 REGEN THER
JI Regen. Ther.
PD DEC 1
PY 2019
VL 11
BP 56
EP 64
DI 10.1016/j.reth.2019.03.009
PG 9
WC Cell & Tissue Engineering; Engineering, Biomedical
WE Science Citation Index Expanded (SCI-EXPANDED)
SC Cell Biology; Engineering
GA JQ6OW
UT WOS:000499063400011
PM 31193111
OA gold, Green Published
DA 2022-09-07
ER

PT J
AU Basu, A
   Kurien, BT
   Tran, H
   Byrd, B
   Maher, J
   Schell, J
   Masek, E
   Barrett, JR
   Lyons, TJ
   Betts, NM
   Scofield, RH
AF Basu, Arpita
   Kurien, Biji T.
   Tran, Huyen
   Byrd, Bre'Ana
   Maher, Joey
   Schell, Jace
   Masek, Emily
   Barrett, James R.
   Lyons, Timothy J.
   Betts, Nancy M.
   Scofield, R. Hal
TI Strawberries decrease circulating levels of tumor necrosis factor and
   lipid peroxides in obese adults with knee osteoarthritis
SO FOOD & FUNCTION
LA English
DT Article
ID OXIDATIVE STRESS; RHEUMATOID-ARTHRITIS; SOLUBLE RECEPTORS; INFLAMMATION;
   SYMPTOMS; EXTRACT; PLASMA; SERUM; DIET; PAIN
AB Objective: Knee osteoarthritis (OA) is increasingly prevalent in obese people, who often have high cardio-metabolic risk factors. Among the few available non-surgical approaches, nutraceuticals have gained popularity, and dietary berries have mitigated arthritis symptoms in observational and animal studies. Clinical studies in OA are sparse, but recently we reported that strawberry supplementation can mitigate pain and reduce inflammatory markers in adults with knee OA. This study extends those observations. Methods: We conducted a randomized cross-over double-blind placebo-controlled trial on the effects of dietary freeze-dried strawberries on obesity-related hormones, biomarkers of inflammation and lipid peroxidation. Seventeen subjects (4 men, 13 women; age 57 +/- 3 year) were randomized to strawberry supplements (50 g day(-1) for 12 weeks) vs. placebo (50 g day(-1), matched for calories and fiber), for two 12-week intervention periods, separated by 2-week washout phase. Results: Among 24 biomarkers of inflammation examined (Bioplex-Pro human inflammation panel), 12 were detectable in all samples. Among these, high-sensitivity TNF- (hs-TNF-) and the soluble tumor necrosis factor receptor (sTNF-R2) were significantly decreased after strawberry consumption (p < 0.05). There were no changes in other biomarkers of the TNF super family, such as APRIL and BAFF. Among serum biomarkers of oxidative stress, 4-hydroxy-2-nonenal (4-HNE) and conjugated dienes were also reduced (p < 0.05). No changes were observed in body weight, serum obesity-related hormones, or osteocalcin. Conclusion: Strawberries lowered TNF-, and lipid peroxidation products in obese adults with knee OA. Since, they also mitigate pain, these findings merit further investigation in larger trials.
C1 [Basu, Arpita; Masek, Emily] Univ Nevada, Kinesiol & Nutr Sci, Las Vegas, NV 89154 USA.
   [Kurien, Biji T.; Tran, Huyen; Byrd, Bre'Ana; Maher, Joey; Scofield, R. Hal] Univ Oklahoma, Hlth Sci Ctr, Sect Endocrinol & Diabet, Oklahoma City, OK USA.
   [Kurien, Biji T.; Scofield, R. Hal] Oklahoma Med Res Fdn, Arthrit & Clin Immunol, 825 NE 13th St, Oklahoma City, OK 73104 USA.
   [Kurien, Biji T.; Scofield, R. Hal] US Dept Vet Affairs, Med Serv, Med Ctr, Oklahoma City, OK USA.
   [Schell, Jace; Betts, Nancy M.] Oklahoma State Univ, Nutr Sci, Stillwater, OK 74078 USA.
   [Barrett, James R.] Univ Oklahoma, Hlth Sci Ctr, Dept Family & Prevent Med, Oklahoma City, OK USA.
   [Lyons, Timothy J.] Med Univ South Carolina, Div Endocrinol, Charleston, SC 29425 USA.
RP Basu, A (通讯作者)，Univ Nevada, Kinesiol & Nutr Sci, Las Vegas, NV 89154 USA.
EM arpita.basu@unlv.edu
RI Scofield, Robert Hal/AEJ-8314-2022; Kurien, Biji T/C-2392-2008
OI Kurien, Biji T/0000-0002-7877-6859; Lyons, Timothy/0000-0003-2106-1622;
   Masek, Emily/0000-0001-9338-6181; Byrd, Bre'Ana/0000-0001-5027-9909
FU Jim and Lynne Professorship Endowments at OSU; NIH [U54GM104938];
   NATIONAL INSTITUTE OF GENERAL MEDICAL SCIENCES [U54GM104938] Funding
   Source: NIH RePORTER
FX This study was made possible by the strawberry and control powder
   generously provided by the California Strawberry Commission
   (Watsonville, CA, USA). Support for this study was obtained from the Jim
   and Lynne Professorship Endowments at OSU and the NIH grant U54GM104938
   (Oklahoma Shared Clinical and Translational Resource), OUHSC. In
   addition, the authors thank all OSU and OUHSC faculty and staff who
   participated as volunteers and made this study possible, as well as
   Janice Gales for assistance in recruitment and participant follow ups.
CR Abusarah J, 2017, INFLAMM RES, V66, P637, DOI 10.1007/s00011-017-1044-4
   Akhtar N, 2017, NUTRITION, V33, P1, DOI 10.1016/j.nut.2016.08.004
   Basu A, 2014, J NUTR, V144, P830, DOI 10.3945/jn.113.188169
   Basu A, 2014, CRIT REV FOOD SCI, V54, P790, DOI 10.1080/10408398.2011.608174
   Basu A, 2010, J NUTR, V140, P1582, DOI 10.3945/jn.110.124701
   Basu A, 2009, NUTR J, V8, DOI 10.1186/1475-2891-8-43
   Bellometti S, 2002, INT J TISSUE REACT, V24, P57
   Burton-Freeman B, 2010, J AM COLL NUTR, V29, P46, DOI 10.1080/07315724.2010.10719816
   Calvet J, 2016, ARTHRITIS RES THER, V18, DOI 10.1186/s13075-016-1103-1
   Cross M, 2014, ANN RHEUM DIS, V73, P1323, DOI 10.1136/annrheumdis-2013-204763
   Daily JW, 2016, J MED FOOD, V19, P717, DOI 10.1089/jmf.2016.3705
   Fernandez-Real JM, 2000, DIABETES CARE, V23, P831, DOI 10.2337/diacare.23.6.831
   Figueira ME, 2016, BIOMED PHARMACOTHER, V83, P1191, DOI 10.1016/j.biopha.2016.08.040
   Ghoochani N, 2016, J SCI FOOD AGR, V96, P4377, DOI 10.1002/jsfa.7647
   Gomes WF, 2012, CLIN RHEUMATOL, V31, P759, DOI 10.1007/s10067-011-1927-7
   Han HS, 2017, J NUTR HEALTH AGING, V21, P750, DOI 10.1007/s12603-016-0842-7
   Hanekom WA, 1999, CLIN DIAGN LAB IMMUN, V6, P204, DOI 10.1128/CDLI.6.2.204-208.1999
   Hashempur MH, 2018, CLIN NUTR, V37, P85, DOI 10.1016/j.clnu.2016.12.004
   Hosseinzadeh A, 2017, CELLS TISSUES ORGANS, V204, P241, DOI 10.1159/000479789
   Hwang IY, 2018, J ORTHOP SURG-HONG K, V26, DOI 10.1177/2309499018760112
   Jean-Gilles D, 2012, J AGR FOOD CHEM, V60, P5755, DOI 10.1021/jf203456w
   Kajanachumpol Saowanee, 2000, Southeast Asian Journal of Tropical Medicine and Public Health, V31, P335
   Kim HL, 2016, RHEUMATOL INT, V36, P505, DOI 10.1007/s00296-016-3427-1
   Kunisch E, 2016, INT J RHEUM DIS, V19, P557, DOI 10.1111/1756-185X.12431
   Kurien BT, 2003, LIFE SCI, V73, P1655, DOI 10.1016/S0024-3205(03)00475-2
   Liu LP, 2017, BIOMED PHARMACOTHER, V93, P985, DOI 10.1016/j.biopha.2017.06.098
   Mackay Fabienne, 2005, V8, P243
   Martel-Pelletier J, 2017, ARTHRITIS RES THER, V19, DOI 10.1186/s13075-017-1377-y
   Mathy-Hartert M, 2008, OSTEOARTHR CARTILAGE, V16, P756, DOI 10.1016/j.joca.2007.10.009
   McAlindon TE, 2014, OSTEOARTHR CARTILAGE, V22, P363, DOI 10.1016/j.joca.2014.01.003
   Messier SP, 2013, JAMA-J AM MED ASSOC, V310, P1263, DOI 10.1001/jama.2013.277669
   Mobasheri A, 2017, OSTEOARTHR CARTILAGE, V25, P199, DOI 10.1016/j.joca.2016.12.016
   Morquette B, 2006, ARTHRITIS RHEUM-US, V54, P271, DOI 10.1002/art.21559
   Mozaffari-Khosravi Hassan, 2016, Journal of Nutrition in Gerontology and Geriatrics, V35, P209, DOI 10.1080/21551197.2016.1206762
   Panahi Yunes, 2016, Journal of Dietary Supplements, V13, P209, DOI 10.3109/19390211.2015.1008611
   Panahi Y, 2014, PHYTOTHER RES, V28, P1625, DOI 10.1002/ptr.5174
   Peat G, 2006, ANN RHEUM DIS, V65, P1363, DOI 10.1136/ard.2006.051482
   Rasheed Z, 2018, EUR J NUTR, V57, P917, DOI 10.1007/s00394-016-1375-x
   Risser RC, 2013, OSTEOARTHR CARTILAGE, V21, P691, DOI 10.1016/j.joca.2013.02.007
   Schell J, 2017, NUTRIENTS, V9, DOI 10.3390/nu9090949
   Seeram NP, 2004, CLIN CHIM ACTA, V348, P63, DOI 10.1016/j.cccn.2004.04.029
   Shi Q, 2014, ARTHRITIS RHEUMATOL, V66, P2461, DOI 10.1002/art.38704
   Simao AP, 2014, RHEUMATOL INT, V34, P1759, DOI 10.1007/s00296-014-3016-0
   STEINER G, 1995, J RHEUMATOL, V22, P406
   Szychlinska MA, 2016, INT J MOL SCI, V17, DOI 10.3390/ijms17030359
   Tabung FK, 2017, J NUTR, V147, P1567, DOI 10.3945/jn.117.248377
   Tedeschi SK, 2017, ARTHRIT CARE RES, V69, P1920, DOI 10.1002/acr.23225
   TOWBIN H, 1979, P NATL ACAD SCI USA, V76, P4350, DOI 10.1073/pnas.76.9.4350
   Urban H, 2018, RHEUMATOLOGY, V57, P10, DOI 10.1093/rheumatology/kex399
   Vaillancourt F, 2008, ARTHRITIS RES THER, V10, DOI 10.1186/ar2503
   Wang X, 2015, OSTEOARTHR CARTILAGE, V23, P22, DOI 10.1016/j.joca.2014.10.002
   Wu J, 2018, BMC MUSCULOSKEL DIS, V19, DOI 10.1186/s12891-018-1936-7
   Zhang JF, 2018, BMC MUSCULOSKEL DIS, V19, DOI 10.1186/s12891-018-1932-y
   Zhuo Q, 2012, NAT REV RHEUMATOL, V8, P729, DOI 10.1038/nrrheum.2012.135
NR 54
TC 23
Z9 23
U1 0
U2 14
PU ROYAL SOC CHEMISTRY
PI CAMBRIDGE
PA THOMAS GRAHAM HOUSE, SCIENCE PARK, MILTON RD, CAMBRIDGE CB4 0WF, CAMBS,
   ENGLAND
SN 2042-6496
EI 2042-650X
J9 FOOD FUNCT
JI Food Funct.
PD DEC 1
PY 2018
VL 9
IS 12
BP 6219
EP 6227
DI 10.1039/c8fo01194j
PG 9
WC Biochemistry & Molecular Biology; Food Science & Technology
WE Science Citation Index Expanded (SCI-EXPANDED)
SC Biochemistry & Molecular Biology; Food Science & Technology
GA HE3HP
UT WOS:000453244900012
PM 30382270
OA Green Accepted
DA 2022-09-07
ER

PT J
AU Akasaki, Y
   Hasegawa, A
   Saito, M
   Asahara, H
   Iwamoto, Y
   Lotz, MK
AF Akasaki, Y.
   Hasegawa, A.
   Saito, M.
   Asahara, H.
   Iwamoto, Y.
   Lotz, M. K.
TI Dysregulated FOXO transcription factors in articular cartilage in aging
   and osteoarthritis
SO OSTEOARTHRITIS AND CARTILAGE
LA English
DT Article
DE FoxO; Cartilage; Osteoarthritis; Aging
ID OXIDATIVE STRESS; DOWN-REGULATION; LIFE-SPAN; GROWTH; AUTOPHAGY;
   ACTIVATION; CELLS; PROLIFERATION; AGGREGATION; DEGRADATION
AB Objective: Aging is a major risk factor for osteoarthritis (OA). Forkhead-box class O (FoxO ) transcription factors regulate mechanisms of cellular aging, including protein quality control, autophagy and defenses against oxidative stress. The objective of this study was to analyze FoxO transcription factors in normal, aging and OA cartilage.
   Design: Knee joints from humans ages 23-90 and from mice at the age of 4-24 months and following surgically induced OA were analyzed for expression of FoxO proteins. Regulation of FoxO protein expression and activation was analyzed in cultured chondrocytes.
   Results: Human cartilage expressed FOXO1 and FOXO3 but not FOXO4 proteins. FOXO1 and FOXO3 were more strongly expressed the superficial and mid zone as compared to the deep zone and were mainly localized in nuclei. During human joint aging, expression of FOXO1 and FOXO3 was markedly reduced in the superficial zone of cartilage regions exposed to maximal weight bearing. In OA cartilage, chondrocyte clusters showed strong FOX phosphorylation and cytoplasmic localization. Similar patterns of FOXO expression in normal joints and changes in aging and OA were observed in mouse models. In cultured chondrocytes, IL-1 beta and TNF-alpha suppressed FOXO1, while TGF-beta and PDGF increased FOXO1 and FOXO3 expression. FOXO1 and FOXO3 phosphorylation was increased by IL-1 beta, PDGF, bFGF, IGF-1, and the oxidant t-BHP.
   Conclusions: Normal articular cartilage has a tissue specific signature of FoxO expression and activation and this is profoundly altered in aging and OA in humans and mice. Changes in FoxO expression and activation may be involved in cartilage aging and OA. (C) 2013 Osteoarthritis Research Society International. Published by Elsevier Ltd. All rights reserved.
C1 [Akasaki, Y.; Hasegawa, A.; Saito, M.; Asahara, H.; Lotz, M. K.] Scripps Res Inst, Dept Mol & Expt Med, La Jolla, CA 92037 USA.
   [Iwamoto, Y.] Kyushu Univ, Grad Sch Med Sci, Dept Orthopaed Surg, Fukuoka 812, Japan.
   [Asahara, H.] Natl Res Inst Child Hlth & Dev, Tokyo, Japan.
   [Asahara, H.] Tokyo Med & Dent Univ, Dept Syst Bio Med, Tokyo, Japan.
RP Lotz, MK (通讯作者)，Scripps Res Inst, Dept Mol & Expt Med, MEM 161,10550 North Torrey Pines Rd, La Jolla, CA 92037 USA.
EM akasaki@scripps.edu; ort171@poh.osaka-med.ac.jp; saito@scripps.edu;
   asahara@scripps.edu; yiwamoto@ortho.med.kyushu-u.ac.jp;
   cchoate@scripps.edu
FU National Institutes of Health [AG007996, AR050631]; Sam and Rose Stein
   Endowment Fund; National Center for Child Health and Development
   [20A-3]; Strategic Young Researcher Overseas Visits Program for
   Accelerating Brain Circulation; NATIONAL INSTITUTE OF ARTHRITIS AND
   MUSCULOSKELETAL AND SKIN DISEASES [R01AR050631, R56AR050631] Funding
   Source: NIH RePORTER; NATIONAL INSTITUTE ON AGING [P01AG007996] Funding
   Source: NIH RePORTER
FX This study was supported by National Institutes of Health grants
   AG007996 and AR050631, the Sam and Rose Stein Endowment Fund, a grant
   from National Center for Child Health and Development (20A-3) and the
   Strategic Young Researcher Overseas Visits Program for Accelerating
   Brain Circulation.
CR Abid MR, 2005, J BIOL CHEM, V280, P29864, DOI 10.1074/jbc.M502149200
   Adachi M, 2007, GASTROENTEROLOGY, V132, P1434, DOI 10.1053/j.gastro.2007.01.033
   Aigner T, 2007, CURR DRUG TARGETS, V8, P325, DOI 10.2174/138945007779940070
   Aoki M, 2004, P NATL ACAD SCI USA, V101, P13613, DOI 10.1073/pnas.0405454101
   Biggs WH, 1999, P NATL ACAD SCI USA, V96, P7421, DOI 10.1073/pnas.96.13.7421
   BLANCO FJ, 1995, AM J PATHOL, V146, P75
   Carames B, 2012, ANN RHEUM DIS, V71, P575, DOI 10.1136/annrheumdis-2011-200557
   Carames B, 2010, ARTHRITIS RHEUM-US, V62, P791, DOI 10.1002/art.27305
   Del Carlo M, 2003, ARTHRITIS RHEUM-US, V48, P3419, DOI 10.1002/art.11338
   DORE S, 1994, ARTHRITIS RHEUM-US, V37, P253, DOI 10.1002/art.1780370215
   Essaghir A, 2009, J BIOL CHEM, V284, P10334, DOI 10.1074/jbc.M808848200
   Essers MAG, 2004, EMBO J, V23, P4802, DOI 10.1038/sj.emboj.7600476
   Guilak F, 2006, ANN NY ACAD SCI, V1068, P498, DOI 10.1196/annals.1346.011
   Kloet DEA, 2011, BBA-MOL CELL RES, V1813, P1926, DOI 10.1016/j.bbamcr.2011.04.003
   Kops GJPL, 2002, NATURE, V419, P316, DOI 10.1038/nature01036
   Lee KS, 2009, J BIOL CHEM, V284, P29454, DOI 10.1074/jbc.M109.028027
   Lotz MK, 2011, NAT REV RHEUMATOL, V7, P579, DOI 10.1038/nrrheum.2011.109
   Lotz MK, 2010, ARTHRITIS RHEUM-US, V62, P2206, DOI 10.1002/art.27528
   Ludikhuize J, 2007, ARTHRITIS RHEUM-US, V56, P2180, DOI 10.1002/art.22653
   MANKIN HJ, 1971, J BONE JOINT SURG AM, VA 53, P523, DOI 10.2106/00004623-197153030-00009
   Manolopoulos KN, 2010, MOL PSYCHIATR, V15, P1046, DOI 10.1038/mp.2010.17
   MIDDLETON JFS, 1992, ANN RHEUM DIS, V51, P440, DOI 10.1136/ard.51.4.440
   Nakae J, 2008, FEBS LETT, V582, P54, DOI 10.1016/j.febslet.2007.11.025
   Pardo PS, 2008, AM J PHYSIOL-CELL PH, V294, pC1056, DOI 10.1152/ajpcell.00270.2007
   Peng SL, 2008, ONCOGENE, V27, P2337, DOI 10.1038/onc.2008.26
   Peter L, 2011, GEN COMP ENDOCR, V172, P39, DOI 10.1016/j.ygcen.2011.02.005
   Rached MT, 2010, CELL METAB, V11, P147, DOI 10.1016/j.cmet.2010.01.001
   Ruiz-Romero C, 2009, MOL CELL PROTEOMICS, V8, P172, DOI 10.1074/mcp.M800292-MCP200
   Scott JL, 2010, ANN RHEUM DIS, V69, P1502, DOI 10.1136/ard.2009.119966
   Starck CS, 2010, PLOS ONE, V5, DOI 10.1371/journal.pone.0009170
   Storz P, 2011, ANTIOXID REDOX SIGN, V14, P593, DOI 10.1089/ars.2010.3405
   Tan JMM, 2009, ANTIOXID REDOX SIGN, V11, P2119, DOI 10.1089/ARS.2009.2490
   Tran H, 2002, SCIENCE, V296, P530, DOI 10.1126/science.1068712
   Tzivion G, 2011, BBA-MOL CELL RES, V1813, P1925, DOI 10.1016/j.bbamcr.2011.08.014
   van der Horst A, 2007, NAT REV MOL CELL BIO, V8, P440, DOI 10.1038/nrm2190
   Verschure PJ, 1996, BRIT J RHEUMATOL, V35, P1044
   Wang MC, 2005, CELL, V121, P115, DOI 10.1016/j.cell.2005.02.030
   Yamada K, 2002, OSTEOARTHR CARTILAGE, V10, P360, DOI 10.1053/joca.2002.0525
   Yin WH, 2009, J BIOL CHEM, V284, P31972, DOI 10.1074/jbc.M109.056838
   Yudoh K, 2005, ARTHRITIS RES THER, V7, pR380, DOI 10.1186/ar1499
   Zemmyo M, 2003, ARTHRITIS RHEUM-US, V48, P2873, DOI 10.1002/art.11246
   Zhao JH, 2008, AUTOPHAGY, V4, P378, DOI 10.4161/auto.5633
   Zhao J, 2007, CELL METAB, V6, P472, DOI 10.1016/j.cmet.2007.11.004
NR 43
TC 92
Z9 95
U1 3
U2 20
PU ELSEVIER SCI LTD
PI OXFORD
PA THE BOULEVARD, LANGFORD LANE, KIDLINGTON, OXFORD OX5 1GB, OXON, ENGLAND
SN 1063-4584
EI 1522-9653
J9 OSTEOARTHR CARTILAGE
JI Osteoarthritis Cartilage
PD JAN
PY 2014
VL 22
IS 1
BP 162
EP 170
DI 10.1016/j.joca.2013.11.004
PG 9
WC Orthopedics; Rheumatology
WE Science Citation Index Expanded (SCI-EXPANDED)
SC Orthopedics; Rheumatology
GA 299UU
UT WOS:000330422000020
PM 24269635
OA Bronze, Green Accepted
DA 2022-09-07
ER

PT J
AU Geib, T
   Iacob, C
   Jribi, R
   Fernandes, J
   Benderdour, M
   Sleno, L
AF Geib, Timon
   Iacob, Cristiana
   Jribi, Rihab
   Fernandes, Julio
   Benderdour, Mohamed
   Sleno, Lekha
TI Identification of 4-hydroxynonenal-modified proteins in human
   osteoarthritic chondrocytes
SO JOURNAL OF PROTEOMICS
LA English
DT Article
ID LIPID-PEROXIDATION PRODUCT; NITRIC-OXIDE SYNTHASE;
   GLYCERALDEHYDE-3-PHOSPHATE DEHYDROGENASE; PROTEOMIC IDENTIFICATION;
   MODIFICATION SITES; OXIDATIVE STRESS; METHYLATION; ACETYLATION;
   EXPRESSION; TARGETS
AB The alpha,beta-unsaturated aldehyde 4-hydroxynonenal (HNE) is formed through lipid peroxidation during oxidative stress. As a highly reactive electrophile, it is able to form adducts with various biomolecules, including proteins. These protein modifications could modulate many signaling pathways, as well as cell differentiation and proliferation, and thus could be highly important in the context of the extracellular matrix and degradation of articular cartilage. This study specifically investigated the role of HNE as a bioactive molecule in chondrocytes of osteoarthritis (OA) patients. Chondrocyte extracts of OA and non-OA patients were analyzed for HNE binding using Western blot and bottom-up LC-MS/MS analyses. HNE-modified histones, H2A and H2B, and histone deacetylase were identified using anti-HNE antibodies. Furthermore, peptide sequencing and database searching revealed 95 distinct HNE-modified proteins and their exact modification sites, with 88 protein adducts being unique to OA chondrocytes. HNE-proteins of specific interest included histone H2A, H2B and H4, collagen alpha-3(VI) chain, eukaryotic initiation factor 4A-I, and nucleolar RNA helicase 2. Comparing their MS/MS spectra to those of HNE-modified standard peptides further validated the six HNE-proteins.
   Significance: HNE binding to proteins has been shown to result in multiple abnormalities of chondrocyte phenotype and function, suggesting its contribution in OA development. Considering the increased levels of HNE in OA cartilage, this reactive aldehyde could play a role in OA. This work represents a clinically-relevant in vivo study to demonstrate the pathophysiological role of HNE in human OA. Since HNE binding can alter protein conformation and function, it remains highly relevant to study the effects of this modification in OA.
C1 [Geib, Timon; Sleno, Lekha] Univ Quebec, Dept Chem, Montreal, PQ, Canada.
   [Iacob, Cristiana; Jribi, Rihab; Fernandes, Julio; Benderdour, Mohamed] Univ Montreal, Hop Sacre Coeur, Orthopaed Res Lab, Montreal, PQ, Canada.
RP Benderdour, M (通讯作者)，Hop Sacre Coeur, PO Orthoped Res Lab, Montreal, PQ H4J 1C5, Canada.; Sleno, L (通讯作者)，POB 8888 Downtown Stn, Montreal, PQ H3C 3P8, Canada.
EM mohamed.benderdour@umontreal.ca; sleno.lekha@uqam.ca
FU Fonds de recherche en orthopedie, Hopital du Sacre-Coeur de Montreal;
   Fonds de recherche du Quebec Nature et technologies (FRQNT); CERMO-FC
   (Centre d'excellence de recherche sur les maladies orphelines -
   Fondation Courtois)
FX This work was supported by the "Fonds de recherche en orthopedie,
   Hopital du Sacre-Coeur de Montreal" (grant to Dr. Mohamed Benderdour).
   T.G. acknowledges a scholarship provided by Fonds de recherche du Quebec
   Nature et technologies (FRQNT). We also acknowledge support of our mass
   spectrometry platform from the CERMO-FC (Centre d'excellence de
   recherche sur les maladies orphelines - Fondation Courtois). L.S. holds
   an institutional strategic chair from UQAM in bioanalytical mass
   spectrometry.
CR ALTMAN R, 1986, ARTHRITIS RHEUM, V29, P1039, DOI 10.1002/art.1780290816
   Alzolibani AA, 2013, CELL IMMUNOL, V284, P154, DOI 10.1016/j.cellimm.2013.07.011
   Arguelles S, 2009, FREE RADICAL BIO MED, V47, P324, DOI 10.1016/j.freeradbiomed.2009.05.010
   Barter MJ, 2012, OSTEOARTHR CARTILAGE, V20, P339, DOI 10.1016/j.joca.2011.12.012
   BENJAMINI Y, 1995, J R STAT SOC B, V57, P289, DOI 10.1111/j.2517-6161.1995.tb02031.x
   BRENNAN RG, 1989, J BIOL CHEM, V264, P1903
   BRUENNER BA, 1995, CHEM RES TOXICOL, V8, P552, DOI 10.1021/tx00046a009
   Carbone DL, 2005, J PHARMACOL EXP THER, V315, P8, DOI 10.1124/jpet.105.088088
   Carbone DL, 2004, CHEM RES TOXICOL, V17, P1459, DOI 10.1021/tx049838g
   Chaudhary P, 2013, J BIOL CHEM, V288, P20532, DOI 10.1074/jbc.M113.467662
   Chavez J, 2010, CHEM RES TOXICOL, V23, P37, DOI 10.1021/tx9002462
   Cheng JZ, 2001, ARCH BIOCHEM BIOPHYS, V392, P197, DOI 10.1006/abbi.2001.2452
   Codreanu SG, 2014, MOL CELL PROTEOMICS, V13, P849, DOI 10.1074/mcp.M113.032953
   Codreanu SG, 2009, MOL CELL PROTEOMICS, V8, P670, DOI 10.1074/mcp.M800070-MCP200
   Connor RE, 2011, CHEM RES TOXICOL, V24, P1275, DOI 10.1021/tx200157t
   Drake J, 2004, NEUROSCI LETT, V356, P155, DOI 10.1016/j.neulet.2003.11.047
   El Mansouri FE, 2014, ARTHRITIS RES THER, V16, DOI 10.1186/ar4564
   El Mansouri FE, 2011, ARTHRITIS RHEUM-US, V63, P168, DOI 10.1002/art.27762
   El-Bikai R, 2010, ARTHRITIS RES THER, V12, DOI 10.1186/ar3173
   ESTERBAUER H, 1991, FREE RADICAL BIO MED, V11, P81, DOI 10.1016/0891-5849(91)90192-6
   FERNANDEZ MP, 1985, J BIOL CHEM, V260, P2374
   Forman Henry Jay, 2003, Molecular Aspects of Medicine, V24, P189, DOI 10.1016/S0098-2997(03)00013-X
   Galligan JJ, 2014, J AM CHEM SOC, V136, P11864, DOI 10.1021/ja503604t
   Golizeh M, 2016, RAPID COMMUN MASS SP, V30, P1488, DOI 10.1002/rcm.7577
   Golizeh M, 2014, CHEM RES TOXICOL, V27, P1556, DOI 10.1021/tx5002095
   Hellberg K, 2010, PROTEIN SCI, V19, P1480, DOI 10.1002/pro.427
   Illi B, 2009, PHARMACOL THERAPEUT, V123, P344, DOI 10.1016/j.pharmthera.2009.05.003
   Ishii T, 2003, BIOCHEMISTRY-US, V42, P3474, DOI 10.1021/bi027172o
   Kokubo J, 2008, CELL STRUCT FUNCT, V33, P51, DOI 10.1247/csf.07038
   Lee SJ, 2010, CARDIOVASC RES, V88, P352, DOI 10.1093/cvr/cvq194
   Mahr S, 2006, AM J HUM GENET, V78, P793, DOI 10.1086/503849
   Mann M, 2001, ANNU REV BIOCHEM, V70, P437, DOI 10.1146/annurev.biochem.70.1.437
   Moldogazieva NT, 2018, FREE RADICAL RES, V52, P507, DOI 10.1080/10715762.2018.1457217
   Morales V, 2000, MOL CELL BIOL, V20, P7230, DOI 10.1128/MCB.20.19.7230-7237.2000
   Morquette B, 2006, ARTHRITIS RHEUM-US, V54, P271, DOI 10.1002/art.21559
   Nightingale KP, 1998, EMBO J, V17, P2865, DOI 10.1093/emboj/17.10.2865
   Nott A, 2013, P NATL ACAD SCI USA, V110, P3113, DOI 10.1073/pnas.1218126110
   Papakonstanti EA, 2008, FEBS LETT, V582, P2120, DOI 10.1016/j.febslet.2008.02.064
   Parola M, 1998, J CLIN INVEST, V102, P1942, DOI 10.1172/JCI1413
   Poli G, 2008, MED RES REV, V28, P569, DOI 10.1002/med.20117
   Reed T, 2008, NEUROBIOL DIS, V30, P107, DOI 10.1016/j.nbd.2007.12.007
   Reed TT, 2009, BRAIN RES, V1274, P66, DOI 10.1016/j.brainres.2009.04.009
   Roe MR, 2007, ANAL CHEM, V79, P3747, DOI 10.1021/ac0617971
   Ruef T, 2001, BASIC RES CARDIOL, V96, P143, DOI 10.1007/s003950170064
   Schaur R. J., 2003, Molecular Aspects of Medicine, V24, P149, DOI 10.1016/S0098-2997(03)00009-8
   Schlisser AE, 2010, TOXICOL SCI, V118, P686, DOI 10.1093/toxsci/kfq287
   Sen N, 2015, NEUROMOL MED, V17, P97, DOI 10.1007/s12017-014-8306-x
   Shi Q, 2014, ARTHRITIS RHEUMATOL, V66, P2461, DOI 10.1002/art.38704
   Siems WG, 1996, FREE RADICAL BIO MED, V20, P215, DOI 10.1016/0891-5849(95)02041-1
   Subramaniam R, 1997, J NEUROCHEM, V69, P1161
   Tamagno E, 2005, J NEUROCHEM, V92, P628, DOI 10.1111/j.1471-4159.2004.02895.x
   Tang WH, 2008, J PROTEOME RES, V7, P3661, DOI 10.1021/pr070492f
   Tsolis KC, 2015, CLIN PROTEOM, V12, DOI 10.1186/s12014-015-9085-6
   UCHIDA K, 1992, P NATL ACAD SCI USA, V89, P4544, DOI 10.1073/pnas.89.10.4544
   UCHIDA K, 1993, J BIOL CHEM, V268, P6388
   Vaillancourt F, 2007, J CELL BIOCHEM, V100, P1217, DOI 10.1002/jcb.21110
   Vaillancourt F, 2008, ARTHRITIS RES THER, V10, DOI 10.1186/ar2503
   Yang J, 2015, ANAL CHEM, V87, P2535, DOI 10.1021/ac504685y
   Zhang B, 2005, NUCLEIC ACIDS RES, V33, pW741, DOI 10.1093/nar/gki475
NR 59
TC 3
Z9 3
U1 0
U2 4
PU ELSEVIER
PI AMSTERDAM
PA RADARWEG 29, 1043 NX AMSTERDAM, NETHERLANDS
SN 1874-3919
EI 1876-7737
J9 J PROTEOMICS
JI J. Proteomics
PD FEB 10
PY 2021
VL 232
AR 104024
DI 10.1016/j.jprot.2020.104024
EA JAN 2021
PG 8
WC Biochemical Research Methods
WE Science Citation Index Expanded (SCI-EXPANDED)
SC Biochemistry & Molecular Biology
GA PQ6CE
UT WOS:000606630700005
PM 33122130
DA 2022-09-07
ER

PT J
AU Loef, M
   Schoones, JW
   Kloppenburg, M
   Ioan-Facsinay, A
AF Loef, Marieke
   Schoones, Jan W.
   Kloppenburg, Margreet
   Ioan-Facsinay, Andreea
TI Fatty acids and osteoarthritis: different types, different effects
SO JOINT BONE SPINE
LA English
DT Review
DE Osteoarthritis; Obesity; Fatty acids; Lipids
ID FISH-OIL OMEGA-3-FATTY-ACIDS; KNEE OSTEOARTHRITIS; DIETARY
   SUPPLEMENTATION; HAND OSTEOARTHRITIS; METABOLIC FACTORS; ASSOCIATION;
   PATHOGENESIS; OVERWEIGHT; OBESITY; DOGS
AB While the association between obesity and osteoarthritis used to be solely regarded as a result of increased mechanical loading, systemic factors also likely play a role in the pathophysiology of osteoarthritis. Nutrient excess leading to obesity may result in lipotoxicity, which might be involved in the development of osteoarthritis. The different fatty acid types have distinct effects on inflammation. This review focusses on the currently available studies, summarizing the effects of the different fatty acid types on osteoarthritis and involved joint tissues. In animal studies omega-3 polyunsaturated fatty acids reduced the expression of inflammatory markers, cartilage degradation and oxidative stress in chondrocytes. In contrast, these markers were increased upon omega-6 polyunsaturated fatty acid and saturated fatty acid stimulation. Additionally, a decrease in pain and dysfunction was observed upon omega-3 supplementation in cats and dogs. In line, most human in vitro studies show pro-apoptotic and pro-inflammatory actions of saturated fatty acids. While all polyunsaturated fatty acids reduced markers of oxidative stress, omega-3 polyunsaturated fatty acids additionally decreased prostaglandin production. Human intervention studies with omega-3 polyunsaturated fatty acid supplementation may indicate a beneficial effect on pain and function and might be associated with less structural damage. In contrast, an adverse effect of saturated fatty acids on osteoarthritis has been observed. Monounsaturated fatty acids have been infrequently studied and findings are inconclusive. Existing studies indicate a promising effect of especially omega-3 polyunsaturated fatty acids on osteoarthritis signs and symptoms. However, more human intervention studies are warranted to draw robust conclusions. (C) 2018 Societe francaise de rhumatologie. Published by Elsevier Masson SAS. All rights reserved.
C1 [Loef, Marieke; Kloppenburg, Margreet; Ioan-Facsinay, Andreea] Leiden Univ, Dept Rheumatol, Med Ctr, C1-R, NL-2300 RC Leiden, Netherlands.
   [Schoones, Jan W.] Enter, Leiden, Netherlands.
   [Kloppenburg, Margreet] Leiden Univ, Med Ctr, Dept Clin Epidemiol, NL-2300 RC Leiden, Netherlands.
RP Loef, M (通讯作者)，Leiden Univ, Dept Rheumatol, Med Ctr, C1-R, NL-2300 RC Leiden, Netherlands.
EM m.loef@lumc.nl
RI Schoones, Johannes Wilhelmus/B-2837-2008
OI Schoones, Johannes Wilhelmus/0000-0003-1120-4781
FU Innovative Medicines Initiative Joint Undertaking from the European
   Union's Seventh Framework Programme (FP7/2007-2013) [115770]; Dutch
   Arthritis Foundation [LLP-24]
FX The research leading to these results has received support from the
   Innovative Medicines Initiative Joint Undertaking under Grant Agreement
   No. 115770, resources of which are composed of financial contribution
   from the European Union's Seventh Framework Programme (FP7/2007-2013)
   and EFPIA companies' in kind contribution. See www.imi.europa.eu and
   www.approachproject.eu.This communication reflects the views of the
   authors and neither IMI nor the European Union and EFPIA are liable for
   any use that may bemade of the information contained herein. In
   addition, this work was supported by the Dutch Arthritis Foundation
   LLP-24.
CR Adler N, 2018, J ANIM PHYSIOL AN N, V102, pE623, DOI 10.1111/jpn.12804
   Alvarez-Garcia O, 2014, ARTHRITIS RHEUMATOL, V66, P1779, DOI 10.1002/art.38399
   Bagga D, 2003, P NATL ACAD SCI USA, V100, P1751, DOI 10.1073/pnas.0334211100
   Baker KR, 2012, OSTEOARTHR CARTILAGE, V20, P382, DOI 10.1016/j.joca.2012.01.021
   Barrouin-Melo SM, 2016, LIPIDS HEALTH DIS, V15, DOI 10.1186/s12944-016-0304-6
   Bastiaansen-Jenniskens YM, 2013, CARTILAGE, V4, P321, DOI 10.1177/1947603513494401
   Bijlsma JWJ, 2011, LANCET, V377, P2115, DOI 10.1016/S0140-6736(11)60243-2
   Cai A, 2014, OSTEOARTHR CARTILAGE, V22, P1301, DOI 10.1016/j.joca.2014.06.033
   Castro-Perez JM, 2010, J PROTEOME RES, V9, P2377, DOI 10.1021/pr901094j
   Chen JS, 2016, OSTEOPOROSIS INT, V27, P1897, DOI 10.1007/s00198-015-3438-x
   Corbee RJ, 2013, J ANIM PHYSIOL AN N, V97, P846, DOI 10.1111/j.1439-0396.2012.01329.x
   Cordain L, 2005, AM J CLIN NUTR, V81, P341, DOI 10.1093/ajcn.81.2.341
   Dahaghin S, 2007, ANN RHEUM DIS, V66, P916, DOI 10.1136/ard.2005.045724
   DAVIS MA, 1990, SEMIN ARTHRITIS RHEU, V20, P34, DOI 10.1016/0049-0172(90)90045-H
   Dell'Isola A, 2016, BMC MUSCULOSKEL DIS, V17, DOI 10.1186/s12891-016-1286-2
   FELSON DT, 1988, ANN INTERN MED, V109, P18, DOI 10.7326/0003-4819-109-1-18
   Fritsch DA, 2010, JAVMA-J AM VET MED A, V236, P535, DOI 10.2460/javma.236.5.535
   Frommer KW, 2015, ANN RHEUM DIS, V74, P303, DOI 10.1136/annrheumdis-2013-203755
   Garessus EDG, 2016, OSTEOARTHR CARTILAGE, V24, P1541, DOI 10.1016/j.joca.2016.04.007
   Gruenwald J, 2009, ADV THER, V26, P858, DOI 10.1007/s12325-009-0060-3
   HART DJ, 1995, J RHEUMATOL, V22, P1118
   Hesslink R, 2002, J RHEUMATOL, V29, P1708
   Hill CL, 2016, ANN RHEUM DIS, V75, P23, DOI 10.1136/annrheumdis-2014-207169
   Hotamisligil GS, 2017, NATURE, V542, P177, DOI 10.1038/nature21363
   Huang MJ, 2014, ANN RHEUM DIS, V73, P1719, DOI 10.1136/annrheumdis-2013-203231
   Humphries JM, 2012, BONE, V51, P218, DOI 10.1016/j.bone.2012.04.003
   Hussain SM, 2014, SEMIN ARTHRITIS RHEU, V43, P429, DOI 10.1016/j.semarthrit.2013.07.013
   Jonasdottir HS, 2017, OSTEOARTHR CARTILAGE, V25, P1150, DOI 10.1016/j.joca.2017.01.018
   Knott L, 2011, OSTEOARTHR CARTILAGE, V19, P1150, DOI 10.1016/j.joca.2011.06.005
   Kornaat PR, 2009, SKELETAL RADIOL, V38, P1147, DOI 10.1007/s00256-009-0741-7
   Kraemer WJ, 2004, J RHEUMATOL, V31, P767
   LIPPIELLO L, 1991, METABOLISM, V40, P571, DOI 10.1016/0026-0495(91)90046-Y
   Lu B, 2017, ARTHRIT CARE RES, V69, P368, DOI 10.1002/acr.22952
   Mehler SJ, 2016, PROSTAG LEUKOTR ESS, V109, P1, DOI 10.1016/j.plefa.2016.03.015
   Miao HM, 2015, SCI REP-UK, V5, DOI 10.1038/srep13092
   Moreau M, 2013, J ANIM PHYSIOL AN N, V97, P830, DOI 10.1111/j.1439-0396.2012.01325.x
   RADIN EL, 1972, LANCET, V1, P519
   Richter M, 2015, INT ORTHOP, V39, P1211, DOI 10.1007/s00264-015-2707-9
   Roush JK, 2010, JAVMA-J AM VET MED A, V236, P59, DOI 10.2460/javma.236.1.59
   Roush JK, 2010, JAVMA-J AM VET MED A, V236, P67, DOI 10.2460/javma.236.1.67
   Sekar S, 2017, SCI REP-UK, V7, DOI 10.1038/srep46457
   Sellam J, 2013, JOINT BONE SPINE, V80, P568, DOI 10.1016/j.jbspin.2013.09.007
   Shen CL, 2004, LIPIDS, V39, P161, DOI 10.1007/s11745-004-1214-6
   Sturmer T, 2000, J CLIN EPIDEMIOL, V53, P307, DOI 10.1016/S0895-4356(99)00162-6
   Visser AW, 2015, ANN RHEUM DIS, V74, P1842, DOI 10.1136/annrheumdis-2013-205012
   Visser AW, 2014, OSTEOARTHR CARTILAGE, V22, P197, DOI 10.1016/j.joca.2013.12.002
   Visser AW, 2014, ARTHRITIS RES THER, V16, DOI 10.1186/ar4447
   Vos T, 2016, LANCET, V388, P1545, DOI [10.1016/S0140-6736(16)31012-1, 10.1016/S0140-6736(16)31678-6]
   Wu CL, 2015, ANN RHEUM DIS, V74, P2076, DOI 10.1136/annrheumdis-2014-205601
   Yoshimura N, 2012, OSTEOARTHR CARTILAGE, V20, P1217, DOI 10.1016/j.joca.2012.06.006
   Yu HM, 2015, NUTR RES, V35, P1113, DOI 10.1016/j.nutres.2015.09.019
   Yusuf E, 2010, ANN RHEUM DIS, V69, P761, DOI 10.1136/ard.2008.106930
   Zainal Z, 2009, OSTEOARTHR CARTILAGE, V17, P896, DOI 10.1016/j.joca.2008.12.009
   Zhang QM, 2015, DIS MARKERS, V2015, DOI 10.1155/2015/684794
NR 54
TC 32
Z9 33
U1 2
U2 31
PU ELSEVIER FRANCE-EDITIONS SCIENTIFIQUES MEDICALES ELSEVIER
PI ISSY-LES-MOULINEAUX
PA 65 RUE CAMILLE DESMOULINS, CS50083, 92442 ISSY-LES-MOULINEAUX, FRANCE
SN 1297-319X
EI 1778-7254
J9 JOINT BONE SPINE
JI Joint Bone Spine
PD JUL
PY 2019
VL 86
IS 4
BP 451
EP 458
DI 10.1016/j.jbspin.2018.07.005
PG 8
WC Rheumatology
WE Science Citation Index Expanded (SCI-EXPANDED)
SC Rheumatology
GA IA8OB
UT WOS:000469817100007
PM 30081198
OA Green Published
DA 2022-09-07
ER

PT J
AU Conrozier, T
AF Conrozier, Thierry
TI Is the Addition of a Polyol to Hyaluronic Acid a Significant Advance in
   the Treatment of Osteoarthritis?
SO CURRENT RHEUMATOLOGY REVIEWS
LA English
DT Review
DE Hyaluronic acid; viscosupplementation; knee osteoarthritis; hip
   osteoarthritis; mannitol; sorbitol; polyol; antioxidant; intra-articular
   injection
ID KNEE OSTEOARTHRITIS; INTRAARTICULAR INJECTION; OXIDATIVE STRESS;
   HANOX-M; VISCOSUPPLEMENTATION; MANNITOL; MANAGEMENT; MODEL;
   RECOMMENDATIONS; THERAPIES
AB Viscosupplementation with intra-articular injections of hyaluronic acid is recommended as a second line treatment for knee OA, after failure of non-pharmacological modalities and usual pain killers. Nevertheless there are still controversies regarding clinical relevance of its effects.
   Research is looking for the best way to improve the performance of viscosupplementation in order to obtain a faster, longer-lasting and more pronounced effect. Antioxidants have been assessed in combination with hyaluronic acid because the injected hyaluronate is rapidly degraded by the reactive oxygen species, present in large amounts in the OA synovial fluid, limiting its residence time into the joint. Sorbitol and mannitol which have intrinsic free radical scavenger properties have been the most studied antioxidants. Sodium hyaluronate and polyols develop together a complex based on a dense network of hydrogen bonds which do not modify the visco-elsatic properties of hyaluronic acid. The oxygen free radicals neutralization by mannitol has been proven to delay the degradation of both linear and cross-linked HA in several in vitro models of oxidative stress. The antioxidant effect of these polyols may also play a role in accelerating onset of analgesia, as demonstrated in a double blind controlled trial comparing a mannitol-modified viscosupplement to regular hyaluronic acid. The addition of mannitol and sorbitol to hyaluronic acid does not alter the safety and local tolerability. In summary, adding a polyol to hyaluronic acid may improve the effects of viscosupplementation by reducing the rate of degradation of HA leading to a faster effect on pain relief without increasing the risk of adverse effect.
C1 [Conrozier, Thierry] Hop Nord Franche Comte, Dept Rheumatol, 100 Route MOVAL,CS 10499 Trevenans, F-90015 Belfort, France.
RP Conrozier, T (通讯作者)，Hop Nord Franche Comte, Dept Rheumatol, 100 Route MOVAL,CS 10499 Trevenans, F-90015 Belfort, France.
EM thierry.conrozier@hnfc.fr
CR Abdulla A, 2013, AGE AGEING, V42, pI1, DOI 10.1093/ageing/afs200
   BALAZS EA, 1993, J RHEUMATOL, V20, P3
   Bannuru RR, 2015, ANN INTERN MED, V162, P46, DOI 10.7326/M14-1231
   Bannuru RR, 2009, ARTHRIT RHEUM-ARTHR, V61, P1704, DOI 10.1002/art.24925
   Belda JI, 2005, J CATARACT REFR SURG, V31, P1213, DOI 10.1016/j.jcrs.2004.11.055
   Bossert M, 2016, CLIN MED INSIGHTS-AR, V9, P195, DOI 10.4137/CMAMD.S40401
   Bruyere O, 2014, SEMIN ARTHRITIS RHEU
   Bruyere O, 2016, SEMIN ARTHRITIS RHEU, V45, pS3, DOI 10.1016/j.semarthrit.2015.11.010
   Campbell KA, 2015, ARTHROSCOPY, V31, P2036, DOI 10.1016/j.arthro.2015.03.030
   Cavone L, 2012, PHARMACOLOGY, V89, P18, DOI 10.1159/000335094
   Chevalier X, 2010, CURR DRUG TARGETS, V11, P546, DOI 10.2174/138945010791011866
   Conrozier T, 2014, OSTEOARTHR CARTILAGE, V22, pS478, DOI 10.1016/j.joca.2014.02.908
   Conrozier T, 2014, EMJD, V3, P49
   Conrozier T, 2016, CLIN MED INSIGHTS-AR, V9, DOI 10.4137/CMAMD.S39432
   Conrozier T, 2016, KNEE, V23, P842, DOI 10.1016/j.knee.2016.05.015
   Conrozier T, 2016, SPRINGERPLUS, V5, DOI 10.1186/s40064-016-1762-z
   Conrozier T, 2014, RHEUMATOL THER, V1, P45, DOI 10.1007/s40744-014-0001-8
   de Campos GC, 2013, CLIN ORTHOP RELAT R, V471, P613, DOI 10.1007/s11999-012-2659-y
   Eymard F, 2016, J CLIN EXP ORTHOP, V2, P21
   Eymard F, 2017, BMC MUSCULOSKEL DIS, V18, DOI 10.1186/s12891-016-1359-2
   FU W, 1995, BRIT J PLAST SURG, V48, P218, DOI 10.1016/0007-1226(95)90005-5
   Grange L, 2006, ANTIOXID REDOX SIGN, V8, P1485, DOI 10.1089/ars.2006.8.1485
   Heisel J, 2013, Drug Res (Stuttg), V63, P445, DOI 10.1055/s-0033-1343425
   Henrotin Y, 2017, BMC MUSCULOSKEL DIS, V18, DOI 10.1186/s12891-017-1585-2
   Hochberg MC, 2012, ARTHRIT CARE RES, V64, P465, DOI 10.1002/acr.21596
   Jevsevar D, 2015, J BONE JOINT SURG AM, V97A, P2047, DOI 10.2106/JBJS.N.00743
   Jordan KM, 2003, ANN RHEUM DIS, V62, P1145, DOI 10.1136/ard.2003.011742
   Lindenhayn K, 1997, EUR J CLIN CHEM CLIN, V35, P355
   McAlindon TE, 2014, OSTEOARTHR CARTILAGE, V22, P363, DOI 10.1016/j.joca.2014.01.003
   Mendoza G, 2007, CARBOHYD RES, V342, P96, DOI 10.1016/j.carres.2006.10.027
   Migliore A, 2014, INT J IMMUNOPATH PH, V27, P245, DOI 10.1177/039463201402700211
   Monet M, 2017, ORTHO RHEUM OPEN ACC, V5
   Mongkhon JM, 2014, INFLAMM RES, V63, P691, DOI 10.1007/s00011-014-0742-4
   Osti L, 2015, BMC MUSCULOSKEL DIS, V16, DOI 10.1186/s12891-015-0735-7
   Pinosa C, 2014, REV RHUM S1, V81
   Posnett John, 2015, Patient Prefer Adherence, V9, P733, DOI 10.2147/PPA.S84251
   Rinaudo M, 2009, POLYMERS-BASEL, V1, P16, DOI 10.3390/polym1010016
   Rousset F, 2013, PLOS ONE, V8, DOI 10.1371/journal.pone.0066478
   Rutjes AWS, 2012, ANN INTERN MED, V157, P180, DOI 10.7326/0003-4819-157-3-201208070-00473
   Stern R, 2007, BIOTECHNOL ADV, V25, P537, DOI 10.1016/j.biotechadv.2007.07.001
   SUZUKI J, 1985, STROKE, V16, P695, DOI 10.1161/01.STR.16.4.695
   Trojian TH, 2016, BRIT J SPORT MED, V50, P84, DOI 10.1136/bjsports-2015-095683
NR 42
TC 8
Z9 8
U1 1
U2 10
PU BENTHAM SCIENCE PUBL LTD
PI SHARJAH
PA EXECUTIVE STE Y-2, PO BOX 7917, SAIF ZONE, 1200 BR SHARJAH, U ARAB
   EMIRATES
SN 1573-3971
EI 1875-6360
J9 CURR RHEUMATOL REV
JI Curr. Rheumatol. Rev.
PY 2018
VL 14
IS 3
BP 226
EP 230
DI 10.2174/1573397113666170710115558
PG 5
WC Rheumatology
WE Emerging Sources Citation Index (ESCI)
SC Rheumatology
GA HD1WU
UT WOS:000452303900005
PM 28699498
DA 2022-09-07
ER

PT J
AU Musumeci, G
   Szychlinska, MA
   Mobasheri, A
AF Musumeci, Giuseppe
   Szychlinska, Marta Anna
   Mobasheri, Ali
TI Age-related degeneration of articular cartilage in the pathogenesis of
   osteoarthritis: molecular markers of senescent chondrocytes
SO HISTOLOGY AND HISTOPATHOLOGY
LA English
DT Review
DE Osteoarthritis; Aging; Cartilage; Chondrocyte; Lubricin; Senescence;
   Senescence markers
ID TEMPOROMANDIBULAR-JOINT DISC; GLYCOL) DIACRYLATE PEGDA; GLYCATION
   END-PRODUCTS; CELLULAR SENESCENCE; TELOMERASE ACTIVITY; OXIDATIVE
   STRESS; IN-VIVO; TUMOR SUPPRESSION; DOWN-REGULATION; KNEE MENISCI
AB Aging is a natural process by which every single living organism approaches its twilight of existence in a natural way. However, aging is also linked to the pathogenesis of a number of complex diseases. This is the case for osteoarthritis (OA), where age is considered to be a major risk factor of this important and increasingly common joint disorder. Half of the world's population, aged 65 and older, suffers from OA. Although the relationship between the development of OA and aging has not yet been completely understood, it is thought that age-related changes correlate with other risk factors. The most prominent hypothesis linking aging and OA is that chondrocytes undergo premature aging due to several factors, such as excessive mechanical load or oxidative stress, which induce the so called " stress-induced senescent state", which is ultimately responsible for the onset of OA. This review focuses on molecular markers and mechanisms implicated in chondrocyte aging and the pathogenesis of OA. We discuss the most important age-related morphological and biological changes that affect articular cartilage and chondrocytes. We also identify the main senescence markers that may be used to recognize molecular alterations in the extracellular matrix of cartilage as related to senescence. Since the aging process is strongly associated with the onset of osteoarthritis, we believe that strategies aimed at preventing chondrocyte senescence, as well as the identification of new increasingly sensitive senescent markers, could have a positive impact on the development of new therapies for this severe disease.
C1 [Musumeci, Giuseppe; Szychlinska, Marta Anna] Univ Catania, Sch Med, Dept Biomed Sci, Human Anat & Histol Sect, I-95125 Catania, Italy.
   [Mobasheri, Ali] Univ Surrey, Fac Hlth & Med Sci, Sch Vet Med, Guildford GU2 5XH, Surrey, England.
   [Mobasheri, Ali] Univ Nottingham, Queens Med Ctr, Med Res Council, Nottingham NG7 2RD, England.
   [Mobasheri, Ali] Univ Nottingham, Queens Med Ctr, Arthrit Res UK Pain Ctr,Arthrit Res UK Ctr Muscul, Arthrit Res UK Ctr Sport Exercise & Osteoarthrit, Nottingham NG7 2RD, England.
   [Mobasheri, Ali] King Abdulaziz Univ, KFMRC, CEGMR, Jeddah 21413, Saudi Arabia.
RP Musumeci, G (通讯作者)，Univ Catania, Sch Med, Dept Biomed Sci, Human Anat & Histol Sect, Via S Sofia 87, I-95125 Catania, Italy.
EM g.musumeci@unict.it
RI Mobasheri, Ali/D-5770-2011; SZYCHLINSKA, Marta Anna/AAA-5720-2021;
   Musumeci, Giuseppe/K-9955-2016
OI Mobasheri, Ali/0000-0001-6261-1286; SZYCHLINSKA, Marta
   Anna/0000-0001-5281-1516; Musumeci, Giuseppe/0000-0002-8260-8890
FU Department of BioMedical Sciences, University of Catania
FX The study was funded by the Department of BioMedical Sciences,
   University of Catania. The authors would like to thank Prof. Iain
   Halliday for commenting and making corrections to the paper.
CR Acosta JC, 2008, CELL, V133, P1006, DOI 10.1016/j.cell.2008.03.038
   Adams CS, 1998, ANAT RECORD, V250, P418
   Adams PD, 2007, GENE, V397, P84, DOI 10.1016/j.gene.2007.04.020
   Aigner T, 2004, REJUV RES, V7, P134, DOI 10.1089/1549168041552964
   Aigner T, 2004, RHEUM DIS CLIN N AM, V30, P639, DOI 10.1016/j.rdc.2004.04.002
   Aigner T, 2002, CURR OPIN RHEUMATOL, V14, P578, DOI 10.1097/00002281-200209000-00018
   Aigner T, 2007, NAT CLIN PRACT RHEUM, V3, P391, DOI 10.1038/ncprheum0534
   Akagi M., 2010, ACTA MED KINKI U, V35, P1
   Artandi SE, 2000, CURR OPIN GENET DEV, V10, P39, DOI 10.1016/S0959-437X(99)00047-7
   Aurich M, 2002, ARTHRITIS RHEUM, V46, P2903, DOI 10.1002/art.10611
   Beausejour CM, 2003, EMBO J, V22, P4212, DOI 10.1093/emboj/cdg417
   Ben-Porath I, 2005, INT J BIOCHEM CELL B, V37, P961, DOI 10.1016/j.biocel.2004.10.013
   Bobacz K, 2003, ARTHRITIS RHEUM-US, V48, P2501, DOI 10.1002/art.11248
   Bodnar AG, 1998, SCIENCE, V279, P349, DOI 10.1126/science.279.5349.349
   Bolton M.C., 1999, BIOCHEM J, V33, P777
   Brunet A, 2014, J GERONTOL A-BIOL, V69, pS17, DOI 10.1093/gerona/glu042
   Bryan TM, 1999, CURR OPIN CELL BIOL, V11, P318, DOI 10.1016/S0955-0674(99)80043-X
   Buckwalter J A, 1988, Electron Microsc Rev, V1, P87
   Buckwalter J A, 2000, Instr Course Lect, V49, P481
   Buckwalter J.A., 1986, T 32 M ORTH RES SOC, P11
   Buckwalter JA, 1998, AAOS INSTR COURS LEC, V47, P477
   Buckwalter JA, 1998, AAOS INSTR COURS LEC, V47, P487
   Caltabiano R, 2013, ACTA ODONTOL SCAND, V71, P577, DOI 10.3109/00016357.2012.700060
   Campisi J, 2005, CELL, V120, P513, DOI 10.1016/j.cell.2005.02.003
   Campisi J, 2007, NAT REV MOL CELL BIO, V8, P729, DOI 10.1038/nrm2233
   Cardile V, 2013, HISTOL HISTOPATHOL, V28, P933, DOI 10.14670/HH-28.933
   Cecil DL, 2005, J IMMUNOL, V175, P8296, DOI 10.4049/jimmunol.175.12.8296
   Chen J, 2006, AM J PHYSIOL-HEART C, V290, pH1729, DOI 10.1152/ajpheart.01103.2005
   Cristofalo VJ, 2004, MECH AGEING DEV, V125, P827, DOI 10.1016/j.mad.2004.07.010
   Dai SM, 2006, ARTHRITIS RHEUM-US, V54, P818, DOI 10.1002/art.21639
   Davies CM, 2008, OSTEOARTHR CARTILAGE, V16, P624, DOI 10.1016/j.joca.2007.09.012
   de Lange T, 1999, CELL, V98, P273, DOI 10.1016/S0092-8674(00)81955-8
   DeGroot J, 1999, ARTHRITIS RHEUM, V42, P1003, DOI 10.1002/1529-0131(199905)42:5<1003::AID-ANR20>3.0.CO;2-K
   Del Carlo M, 2003, ARTHRITIS RHEUM-US, V48, P3419, DOI 10.1002/art.11338
   Ding C, 2005, ANN RHEUM DIS, V64, P549, DOI 10.1136/ard.2004.023069
   DOHERTY M, 1988, RHEUM DIS CLIN N AM, V14, P395
   FELSON DT, 1989, J RHEUMATOL, V16, P1241
   Finkel T, 2000, NATURE, V408, P239, DOI 10.1038/35041687
   Galanti Concetta, 2013, Italian Journal of Anatomy and Embryology, V118, P151
   Goldring MB, 2007, J CELL PHYSIOL, V213, P626, DOI 10.1002/jcp.21258
   Greider CW, 1998, P NATL ACAD SCI USA, V95, P90, DOI 10.1073/pnas.95.1.90
   HAYFLICK L, 1984, MECH AGEING DEV, V28, P177, DOI 10.1016/0047-6374(84)90018-6
   Herbig U, 2006, MECH AGEING DEV, V127, P16, DOI 10.1016/j.mad.2005.09.002
   Hollander AP, 1995, J CLIN INVEST, V96, P2859, DOI 10.1172/JCI118357
   Horton WE, 1998, MATRIX BIOL, V17, P107, DOI 10.1016/S0945-053X(98)90024-5
   Hudelmaier M, 2001, ARTHRITIS RHEUM, V44, P2556, DOI 10.1002/1529-0131(200111)44:11<2556::AID-ART436>3.0.CO;2-U
   Itahana K, 2004, BIOGERONTOLOGY, V5, P1, DOI 10.1023/B:BGEN.0000017682.96395.10
   Itahana Koji, 2007, Methods Mol Biol, V371, P21
   Iwamoto M, 2013, BIRTH DEFECTS RES C, V99, P192, DOI 10.1002/bdrc.21042
   James A.M., 2004, BIORHEOLOGY, V41, P479
   Kalajzic AC, 2014, PLOS ONE, V9, DOI 10.1371/journal.pone.0092559
   Kamata H, 1999, CELL SIGNAL, V11, P1, DOI 10.1016/S0898-6568(98)00037-0
   Kuhn K, 2004, OSTEOARTHR CARTILAGE, V12, P1, DOI 10.1016/j.joca.2003.09.015
   Kupiec M, 2014, FEMS MICROBIOL REV, V38, P144, DOI 10.1111/1574-6976.12054
   Kurz B, 2005, ANN ANAT, V187, P473, DOI 10.1016/j.aanat.2005.07.003
   Kurz DJ, 2000, J CELL SCI, V113, P3613
   Lee AS, 2013, GENE, V527, P440, DOI 10.1016/j.gene.2013.05.069
   Leonandi R, 2012, ARCH ORAL BIOL, V57, P614, DOI 10.1016/j.archoralbio.2011.12.004
   Leonardi R, 2008, ACTA HISTOCHEM, V110, P314, DOI 10.1016/j.acthis.2007.11.010
   Leonardi R, 2012, ACTA HISTOCHEM, V114, P700, DOI 10.1016/j.acthis.2011.12.005
   Leonardi R, 2012, ACTA HISTOCHEM, V114, P1, DOI 10.1016/j.acthis.2010.11.011
   Loeser R.F., 2004, J SCI AGING KNOWLEDG, V2004, P31, DOI DOI 10.1126/SAGEKE.2004.29.PE31
   Loeser RF, 2005, ARTHRITIS RHEUM, V52, P2376, DOI 10.1002/art.21199
   Loreto C, 2013, EUR J HISTOCHEM, V57, P75, DOI 10.4081/ejh.2013.e12
   Loreto C, 2011, ANN ANAT, V193, P156, DOI 10.1016/j.aanat.2010.12.001
   Loreto C, 2011, J SEX MED, V8, P109, DOI 10.1111/j.1743-6109.2010.02003.x
   MANKIN HJ, 1963, J BONE JOINT SURG AM, V45, P529, DOI 10.2106/00004623-196345030-00011
   Martin J A, 2001, Iowa Orthop J, V21, P1
   Martin JA, 1997, J ORTHOP RES, V15, P491, DOI 10.1002/jor.1100150403
   Martin JA, 2003, J BONE JOINT SURG AM, V85A, P106, DOI 10.2106/00004623-200300002-00014
   Martin JA, 2004, BIORHEOLOGY, V41, P479
   Martin JA, 2004, J GERONTOL A-BIOL, V59, P324
   Martin JA, 2001, J GERONTOL A-BIOL, V56, pB172, DOI 10.1093/gerona/56.4.B172
   Martin JA, 2000, BIORHEOLOGY, V37, P129
   Matthews C, 2006, CIRC RES, V99, P156, DOI 10.1161/01.RES.0000233315.38086.bc
   Muller M, 2009, ANTIOXID REDOX SIGN, V11, P59, DOI 10.1089/ars.2008.2104
   Musumeci G, 2014, EUR J HISTOCHEM, V58, P107, DOI 10.4081/ejh.2014.2371
   Musumeci G, 2013, TISSUE CELL, V45, P145, DOI 10.1016/j.tice.2012.10.004
   Musumeci G., 2014, SCAND J MED IN PRESS
   Musumeci G, 2014, WORLD J ORTHOP, V5, P80, DOI 10.5312/wjo.v5.i2.80
   Musumeci Giuseppe, 2013, Italian Journal of Anatomy and Embryology, V118, P204
   Musumeci Giuseppe, 2013, Italian Journal of Anatomy and Embryology, V118, P189
   Musumeci G, 2014, HISTOL HISTOPATHOL, V29, P707, DOI 10.14670/HH-29.707
   Musumeci G, 2013, J NUTR BIOCHEM, V24, P2064, DOI 10.1016/j.jnutbio.2013.07.007
   Musumeci G, 2013, J BONE MINER METAB, V31, P274, DOI 10.1007/s00774-012-0414-9
   Musumeci G, 2013, ANN ANAT, V195, P151, DOI 10.1016/j.aanat.2012.07.010
   Musumeci G, 2011, HISTOL HISTOPATHOL, V26, P1265, DOI 10.14670/HH-26.1265
   Musumeci G, 2011, CELL BIOL TOXICOL, V27, P217, DOI 10.1007/s10565-011-9183-9
   Musumeci G, 2011, KNEE SURG SPORT TR A, V19, P307, DOI 10.1007/s00167-010-1215-0
   Musumeci G, 2010, ANAT SCI INT, V85, P74, DOI 10.1007/s12565-009-0059-5
   Philipot D, 2014, ARTHRITIS RES THER, V16, DOI 10.1186/ar4494
   Price JS, 2002, AGING CELL, V1, P57, DOI 10.1046/j.1474-9728.2002.00008.x
   Puzzo D, 2014, NEUROBIOL AGING, V35, P520, DOI 10.1016/j.neurobiolaging.2013.09.002
   Rosen F, 1997, ARTHRITIS RHEUM-US, V40, P1275, DOI 10.1002/art.12
   Rosenthal AK, 1997, ARTHRITIS RHEUM, V40, P966, DOI 10.1002/art.1780400526
   Scharstuhl A, 2002, ANN RHEUM DIS, V61, P1095, DOI 10.1136/ard.61.12.1095
   Squires GR, 2003, ARTHRITIS RHEUM-US, V48, P1261, DOI 10.1002/art.10976
   Takahashi A, 2006, NAT CELL BIOL, V8, P1291, DOI 10.1038/ncb1491
   Tomiyama T, 2007, J RHEUMATOL, V34, P556
   Verzijl N, 2002, ARTHRITIS RHEUM, V46, P114, DOI 10.1002/1529-0131(200201)46:1<114::AID-ART10025>3.0.CO;2-P
   VIGNON E, 1976, CLIN ORTHOP RELAT R, P303
   Wajapeyee N, 2008, CELL, V132, P363, DOI 10.1016/j.cell.2007.12.032
   Woolf AD, 2003, B WORLD HEALTH ORGAN, V81, P646
   Yammani RR, 2006, ARTHRITIS RHEUM-US, V54, P2901, DOI 10.1002/art.22042
   Yudoh K, 2005, ARTHRITIS RES THER, V7, pR380, DOI 10.1186/ar1499
   Zhang H, 2003, P NATL ACAD SCI USA, V100, P3251, DOI 10.1073/pnas.2627983100
   Zhang RG, 2007, CELL CYCLE, V6, P784, DOI 10.4161/cc.6.7.4079
   Zhou XM, 2012, CHEM SOC REV, V41, P4643, DOI 10.1039/c2cs35045a
NR 108
TC 91
Z9 97
U1 2
U2 34
PU F HERNANDEZ
PI MURCIA
PA PLAZA FUENSANTA 2-7 C, 30008 MURCIA, SPAIN
SN 0213-3911
EI 1699-5848
J9 HISTOL HISTOPATHOL
JI Histol. Histopath.
PD JAN
PY 2015
VL 30
IS 1
BP 1
EP 12
PG 12
WC Cell Biology; Pathology
WE Science Citation Index Expanded (SCI-EXPANDED)
SC Cell Biology; Pathology
GA AW2YN
UT WOS:000346152600001
PM 25010513
DA 2022-09-07
ER

PT J
AU Wang, CK
   Qu, LZ
AF Wang, Chuankun
   Qu, Lizhe
TI The anti-fibrotic agent nintedanib protects chondrocytes against tumor
   necrosis factor-alpha (TNF-alpha)-induced extracellular matrix
   degradation
SO BIOENGINEERED
LA English
DT Article
DE Osteoarthritis; chondrocytes; nintedanib; oxidative stress;
   inflammation; extracellular matrix (ECM); PKA; CREB signaling pathway
ID CARTILAGE; INFLAMMATION; CHON-001; PATHWAYS; STRESS; CELLS; SOX9
AB Osteoarthritis is an inflammatory disease of the musculoskeletal system characterized by damaged articular cartilage. Nintedanib is an oral triple kinase inhibitor with anti-fibrotic and anti-inflammatory properties. Thus, we hypothesized that nintedanib might exert a protective effect in chondrocytes and it could be meaningful to repurpose the drug for osteoarthritis. In this study, we aimed to investigate the potential effects of nintedanib on TNF-alpha-induced cellular injury in CHON-001 chondrocytes. The results show that nintedanib ameliorated TNF-alpha-induced reactive oxygen species (ROS) production and reduced glutathione (GSH) decrease. Nintedanib reduced the production of pro-inflammatory cytokines interleukin-6 (IL-6) and interleukin-1 beta (IL-1 beta) in TNF-alpha-induced CHON-001 chondrocytes. Nintedanib restored TNF-alpha caused decreased expression levels of Col II and sry-type high-mobility-group box-9 (SOX-9) in CHON-001 chondrocytes. Moreover, nintedanib ameliorated the TNF-alpha-caused impairment of protein kinase A/cAMP-response element-binding protein (PKA/CREB) signaling pathway as revealed by the decreased PKA RI expression and increased p-CREB in CHON-001 cells. Inhibition of PKA by H89 abolished the effects of nintedanib on SOX-9 and Col II expression. Taken together, nintedanib presented protective effects on TNF-alpha-induced oxidative stress, inflammation, and ECM damage in CHON-001 chondrocytes. Mechanically, the effect of nintedanib is associated with the PKA/CREB pathway. These data imply that the anti-fibrotic agent nintedanib may have a potential therapeutic application for osteoarthritis.
C1 [Wang, Chuankun] Zhoupu Hosp, Dept Orthoped, Shanghai, China.
   [Qu, Lizhe] Shanghai Univ Tradit Chinese Med, Dept Anesthesiol, Shanghai Tradit Chinese Med Hosp, 274 Zhijiang Middle Rd, Shanghai 200071, China.
RP Qu, LZ (通讯作者)，Shanghai Univ Tradit Chinese Med, Dept Anesthesiol, Shanghai Tradit Chinese Med Hosp, 274 Zhijiang Middle Rd, Shanghai 200071, China.
EM qulizhe056@yeah.net
FU Shanghai Traditional Chinese Medicine Hospital
FX This work was supported by the Shanghai Traditional Chinese Medicine
   Hospital.
CR Ansari MY, 2020, BIOMED PHARMACOTHER, V129, DOI 10.1016/j.biopha.2020.110452
   Becerra J, 2010, TISSUE ENG PART B-RE, V16, P617, DOI [10.1089/ten.teb.2010.0191, 10.1089/ten.TEB.2010.0191]
   Boxhammer E, 2020, EXP LUNG RES, V46, P128, DOI 10.1080/01902148.2020.1738594
   Charlier E, 2019, BIOCHEM PHARMACOL, V165, P49, DOI 10.1016/j.bcp.2019.02.036
   Charlier E, 2016, INT J MOL SCI, V17, DOI 10.3390/ijms17122146
   de Crombrugghe B, 2001, CURR OPIN CELL BIOL, V13, P721, DOI 10.1016/S0955-0674(00)00276-3
   Fois Alessandro G., 2020, Antioxidants, V9, P1064, DOI 10.3390/antiox9111064
   Fosang AJ, 2011, BEST PRACT RES CL RH, V25, P751, DOI 10.1016/j.berh.2011.11.010
   Geyer M, 2018, CURR RHEUMATOL REV, V14, P98, DOI 10.2174/1573397113666170807122312
   Guo J, 2019, CYTOKINE, V123, DOI 10.1016/j.cyto.2019.154742
   How Chee Wun, 2021, Semin Cancer Biol, DOI 10.1016/j.semcancer.2021.03.009
   Juhasz T, 2014, CELL SIGNAL, V26, P468, DOI 10.1016/j.cellsig.2013.12.001
   Kuwana M, 2020, MOD RHEUMATOL, V30, P225, DOI 10.1080/14397595.2019.1696505
   Lee J, 2020, J ASTHMA, V57, P11, DOI 10.1080/02770903.2018.1544641
   Lepetsos P, 2016, BBA-MOL BASIS DIS, V1862, P576, DOI 10.1016/j.bbadis.2016.01.003
   Li H, 2020, BIOCHEM PHARMACOL, V177, DOI 10.1016/j.bcp.2020.113958
   Li XH, 2021, INT IMMUNOPHARMACOL, V100, DOI 10.1016/j.intimp.2021.108129
   Liu F, 2021, J CELL MOL MED, V25, P6103, DOI 10.1111/jcmm.16518
   Liu F, 2017, CLIN SCI, V131, P2125, DOI 10.1042/CS20170134
   Looi QH, 2018, INT REV IMMUNOL, V37, P266, DOI 10.1080/08830185.2018.1500570
   Mayr B, 2001, NAT REV MOL CELL BIO, V2, P599, DOI 10.1038/35085068
   Orfanidou T, 2009, J CELL MOL MED, V13, P3186, DOI 10.1111/j.1582-4934.2009.00678.x
   Pereira D, 2015, ACTA MEDICA PORT, V28, P99
   Qi H, 2021, BIOENGINEERED, V12, P5529, DOI 10.1080/21655979.2021.1965696
   Que QH, 2019, J INFLAMM-LOND, V16, DOI 10.1186/s12950-019-0218-y
   Redente EF, 2018, AM J PHYSIOL-LUNG C, V314, pL998, DOI 10.1152/ajplung.00304.2017
   Sekiya I, 2000, J BIOL CHEM, V275, P10738, DOI 10.1074/jbc.275.15.10738
   Shaywitz AJ, 1999, ANNU REV BIOCHEM, V68, P821, DOI 10.1146/annurev.biochem.68.1.821
   Shen J, 2017, CONNECT TISSUE RES, V58, P49, DOI 10.1080/03008207.2016.1208655
   Shi JM, 2021, BIOENGINEERED, V12, P1445, DOI 10.1080/21655979.2021.1905247
   Tan KL, 2021, MOL BIOTECHNOL, V63, P780, DOI 10.1007/s12033-021-00339-2
   Tasken K, 2004, PHYSIOL REV, V84, P137, DOI 10.1152/physrev.00021.2003
   Trachana V, 2019, EXPERT REV PROTEOMIC, V16, P201, DOI 10.1080/14789450.2019.1571918
   Wang L, 2019, J INFLAMM-LOND, V16, DOI 10.1186/s12950-019-0225-z
   Wang XP, 2019, DRUG DES DEV THER, V13, P3559, DOI 10.2147/DDDT.S216596
   Wollin L, 2020, BIOMED RES INT, V2020, DOI 10.1155/2020/3867198
   Wollin L, 2014, J PHARMACOL EXP THER, V349, P209, DOI 10.1124/jpet.113.208223
   Zhang MQ, 2021, J BONE MINER METAB, V39, P769, DOI 10.1007/s00774-021-01232-3
   Zhao Q, 1997, DEV DYNAM, V209, P377, DOI 10.1002/(SICI)1097-0177(199708)209:4<377::AID-AJA5>3.0.CO;2-F
NR 39
TC 0
Z9 0
U1 2
U2 2
PU TAYLOR & FRANCIS INC
PI PHILADELPHIA
PA 530 WALNUT STREET, STE 850, PHILADELPHIA, PA 19106 USA
SN 2165-5979
EI 2165-5987
J9 BIOENGINEERED
JI Bioengineered
PD MAR 1
PY 2022
VL 13
IS 3
BP 5318
EP 5329
DI 10.1080/21655979.2022.2036899
PG 12
WC Biotechnology & Applied Microbiology
WE Science Citation Index Expanded (SCI-EXPANDED)
SC Biotechnology & Applied Microbiology
GA YZ2LC
UT WOS:000755311800001
PM 35164664
OA Green Published, gold
DA 2022-09-07
ER

PT J
AU Sheng, B
   Li, X
   Zhou, L
   Zhou, JH
   Guan, R
   Zhang, X
AF Sheng, Bin
   Li, Xin
   Zhou, Lin
   Zhou, Jinhua
   Guan, Rui
   Zhang, Xiang
TI Targeting miR-10a-5p/IL-6R axis for reducing IL-6-induced cartilage cell
   ferroptosis
SO EXPERIMENTAL AND MOLECULAR PATHOLOGY
LA English
DT Article
DE Intervertebral disc degeneration; Inflammation; IL-6; IL-6R; microRNA;
   Ferroptosis
ID HUMAN INTERVERTEBRAL DISC; NUCLEUS PULPOSUS CELLS; INFLAMMATORY
   CYTOKINES; DEGENERATION; DEATH; OSTEOARTHRITIS; MECHANISMS; EXPRESSION;
   AUTOPHAGY; DEPOSITS
AB Background: Intervertebral disc degeneration (IDD) causes lower back pain, and is often accompanied with robust inflammation. However, whether inflammation plays a role in IDD remains controversial, and the mechanism is ill-elucidated.
   Methods: Cartilage specimens from patients with scoliosis (control) and IDD were examined for IL-6 and its receptor expression by qPCR and western blot. Primary human articular chondrocyte was employed as a model for in vitro assessment of IL-6 effects in cell viability, cellular oxidative stress and iron homeostasis by MTT, MDA, ROS and Iron Colorimetric assays. The underlying mechanism was explored by qPCR, western blot, RIP in combination with bioinformatics analysis.
   Results: We found in this study that IL-6 and its receptor were aberrantly expressed in cartilage tissues of IDD patients. IL-6 down-regulated miR-10a-5p, which subsequently derepressed IL-6R expression. IL-6 exposure caused cartilage cell ferroptosis by inducing cellular oxidative stress and disturbing iron homeostasis. Overexpressing miR-10a-5p suppressed IL-6R expression, and partially abolished IL-6-induced ferroptosis.
   Conclusion: Results from current study suggests that inflammatory cytokine IL-6 appeared in IVD aggravates its degeneration by inducing cartilage cell ferroptosis. This is caused partially by inhibiting miR-10a-5p and subsequently derepressing IL-6R signaling pathway. Our study provides a novel mechanism explaining inflammatory cytokine-caused cartilage cell death in degenerative IVD, and makes IL-6/miR-10a-5p/IL-6R axis a potential therapeutic target for intervention of IDD.
C1 [Sheng, Bin; Li, Xin; Zhou, Lin; Zhou, Jinhua; Guan, Rui; Zhang, Xiang] Hunan Normal Univ, Affiliated Hosp 1, Dept Orthopaed, Hunan Prov Peoples Hosp, 61 Jiefang West Rd, Changsha 410000, Hunan, China.
RP Sheng, B (通讯作者)，Hunan Normal Univ, Affiliated Hosp 1, Dept Orthopaed, Hunan Prov Peoples Hosp, 61 Jiefang West Rd, Changsha 410000, Hunan, China.
EM shengbin_2020@163.com
FU Natural Science Foundation of Hunan Province [2019JJ40163]; 2019 Youth
   Doctor Fund Project of Hunan Provincial People's Hospital and
   Cultivation project of National Natural Science Foundation in 2020
   [BSJJ201814]
FX This study was supported by Natural Science Foundation of Hunan Province
   (No.2019JJ40163), 2019 Youth Doctor Fund Project of Hunan Provincial
   People's Hospital and Cultivation project of National Natural Science
   Foundation in 2020 (No. BSJJ201814).
CR Adams MA, 2000, SPINE, V25, P1625, DOI 10.1097/00007632-200007010-00005
   Agarwal V, 2015, ELIFE, V4, DOI 10.7554/eLife.05005
   Battie MC, 2009, SPINE J, V9, P47, DOI 10.1016/j.spinee.2008.11.011
   Burke JG, 2002, J BONE JOINT SURG BR, V84B, P196, DOI 10.1302/0301-620X.84B2.12511
   Chen JW, 2015, INT J BIOCHEM CELL B, V59, P1, DOI 10.1016/j.biocel.2014.11.009
   Cheung KMC, 2009, SPINE, V34, P934, DOI 10.1097/BRS.0b013e3181a01b3f
   Cuellar JM, 2013, SPINE, V38, P17, DOI 10.1097/BRS.0b013e3182604baa
   Ding F, 2013, APOPTOSIS, V18, P777, DOI 10.1007/s10495-013-0839-1
   Doita M, 1996, SPINE, V21, P235, DOI 10.1097/00007632-199601150-00015
   Eling Nils, 2015, Oncoscience, V2, P517
   FEINBERG J, 1990, CLIN ORTHOP RELAT R, P303
   Gao H, 2018, BIOCHEM BIOPH RES CO, V503, P1550, DOI 10.1016/j.bbrc.2018.07.078
   Gawel Stefan, 2004, Wiad Lek, V57, P453
   Gruber HE, 2007, SPINE J, V7, P444, DOI 10.1016/j.spinee.2006.08.015
   Guiney SJ, 2017, NEUROCHEM INT, V104, P34, DOI 10.1016/j.neuint.2017.01.004
   Hambright WS, 2017, REDOX BIOL, V12, P8, DOI 10.1016/j.redox.2017.01.021
   Heinrich PC, 1998, BIOCHEM J, V334, P297, DOI 10.1042/bj3340297
   Hristova GI, 2011, J ORTHOP RES, V29, P1888, DOI 10.1002/jor.21456
   Huang KY, 2008, SPINE, V33, P2034, DOI 10.1097/BRS.0b013e31817eb872
   Kanayama M, 2009, J NEUROSURG-SPINE, V11, P501, DOI 10.3171/2009.5.SPINE08675
   Kepler CK, 2013, SPINE, V38, pE1291, DOI 10.1097/BRS.0b013e3182a42bc2
   Klagsbrun M, 1979, Methods Enzymol, V58, P560
   Kung LHW, 2017, OSTEOARTHR CARTILAGE, V25, P426, DOI 10.1016/j.joca.2016.09.002
   Kung LHW, 2018, ARTHRITIS RHEUMATOL, V70, P383, DOI 10.1002/art.40378
   Lee RS, 2006, J ANAT, V208, P13, DOI 10.1111/j.1469-7580.2006.00504.x
   Li X, 2019, J INFLAMM-LOND, V16, DOI 10.1186/s12950-019-0216-0
   Ma KG, 2013, OSTEOARTHR CARTILAGE, V21, P2030, DOI 10.1016/j.joca.2013.10.002
   MANNING WK, 1967, ARTHRITIS RHEUM-US, V10, P235, DOI 10.1002/art.1780100309
   Medzhitov R, 2008, NATURE, V454, P428, DOI 10.1038/nature07201
   Murata Y, 2011, SPINE, V36, P926, DOI 10.1097/BRS.0b013e3181e7f4a9
   Roberts S, 2006, J BONE JOINT SURG AM, V88A, P10, DOI 10.2106/JBJS.F.00019
   Scheller J, 2011, BBA-MOL CELL RES, V1813, P878, DOI 10.1016/j.bbamcr.2011.01.034
   Seibt TM, 2019, FREE RADICAL BIO MED, V133, P144, DOI 10.1016/j.freeradbiomed.2018.09.014
   Shen C, 2011, ARTHRITIS RES THER, V13, DOI 10.1186/ar3443
   Stirling A, 2001, LANCET, V357, P2024, DOI 10.1016/S0140-6736(00)05109-6
   Studer RK, 2011, SPINE, V36, P593, DOI 10.1097/BRS.0b013e3181da38d5
   Su LJ, 2019, OXID MED CELL LONGEV, V2019, DOI 10.1155/2019/5080843
   TAGA T, 1992, RES IMMUNOL, V143, P737, DOI 10.1016/0923-2494(92)80013-B
   Takahashi H, 1996, SPINE, V21, P218, DOI 10.1097/00007632-199601150-00011
   Theurl I, 2011, BLOOD, V118, P4977, DOI 10.1182/blood-2011-03-345066
   Wang D, 2012, OSTEOARTHR CARTILAGE, V20, P896, DOI 10.1016/j.joca.2012.04.010
   Wang HQ, 2011, J PATHOL, V225, P232, DOI 10.1002/path.2931
   Wang XQ, 2019, PAIN MED, V20, P2459, DOI 10.1093/pm/pnz015
   Wong N, 2015, NUCLEIC ACIDS RES, V43, pD146, DOI 10.1093/nar/gku1104
   Yang WS, 2008, CHEM BIOL, V15, P234, DOI 10.1016/j.chembiol.2008.02.010
   Yao X, 2019, NEURAL REGEN RES, V14, P532, DOI 10.4103/1673-5374.245480
   Yu HC, 2019, ONCOL REP, V42, P826, DOI 10.3892/or.2019.7189
   Zhang F, 2016, INT J MOL MED, V37, P1439, DOI 10.3892/ijmm.2016.2573
   Zilka O, 2017, ACS CENTRAL SCI, V3, P232, DOI 10.1021/acscentsci.7b00028
NR 49
TC 12
Z9 12
U1 1
U2 14
PU ACADEMIC PRESS INC ELSEVIER SCIENCE
PI SAN DIEGO
PA 525 B ST, STE 1900, SAN DIEGO, CA 92101-4495 USA
SN 0014-4800
EI 1096-0945
J9 EXP MOL PATHOL
JI Exp. Mol. Pathol.
PD FEB
PY 2021
VL 118
AR 104570
DI 10.1016/j.yexmp.2020.104570
PG 9
WC Pathology
WE Science Citation Index Expanded (SCI-EXPANDED)
SC Pathology
GA QH4PR
UT WOS:000618258800003
PM 33166496
OA hybrid
DA 2022-09-07
ER

PT J
AU Teerawattanapong, N
   Udomsinprasert, W
   Ngarmukos, S
   Tanavalee, A
   Honsawek, S
AF Teerawattanapong, Nipaporn
   Udomsinprasert, Wanvisa
   Ngarmukos, Srihatach
   Tanavalee, Aree
   Honsawek, Sittisak
TI Blood leukocyte LINE-1 hypomethylation and oxidative stress in knee
   osteoarthritis
SO HELIYON
LA English
DT Article
DE Biochemistry; Molecular biology; LINE-1 methylation; Blood leukocytes;
   8-hydroxy-2'-deoxyguanosine; Knee osteoarthritis; Oxidative stress
ID DNA METHYLATION; MECHANISMS
AB Aim: Joints inflammation is one of the most pathologic processes leading to the development of osteoarthritis (OA), possibly leading to genomic instability. LINE-1 is transposable elements, and alterations in LINE-1 methylation induced by 8-hydroxy-20-deoxyguanosine (8-OHdG) can cause genomic instability contributing to OA development. Herein, the present study examined associations between LINE-1 methylation, 8-OHdG, and knee OA severity.
   Methods: LINE-1 methylation levels were measured in 104 knee OA patients and 96 healthy controls by quantitative combined bisulfite restriction analysis. 8-OHdG was investigated by ELISA. The knee OA severity was appraised by questionnaires (VAS, WOMAC, KOOS, and lequesne index) and radiological severity based on the grading of Kellgren and Lawrence (KL) standard criteria.
   Key findings: Blood leukocyte LINE-1 methylation levels were significantly lower in knee OA patients than in healthy controls. Interestingly, individuals with LINE-1 hypomethylation were significantly associated with an elevated risk of knee OA. Linear regression analysis revealed that LINE-1 methylation was independently associated with KL grading of knee OA. Furthermore, plasma 8-OHdG levels in OA cases were not significantly different from those in healthy volunteers, whereas synovial fluid 8-OHdG values were considerably higher than in paired plasma specimens of the OA subjects.
   Significance: This study demonstrated that LINE-1 hypomethylation in blood leukocytes was associated with increased risk and radiographic severity of knee OA, and increased synovial fluid 8-OHdG levels were observed in knee OA patients. Collectively, LINE-1 hypomethylation and elevated 8-OHdG could emerge as biomarkers indicating the severity of knee OA and may take a possible part in the pathological process of knee OA.
C1 [Teerawattanapong, Nipaporn; Honsawek, Sittisak] Chulalongkorn Univ, King Chulalongkorn Mem Hosp, Fac Med,Thai Red Cross Soc, Dept Biochem,Osteoarthrit & Musculoskeleton Res U, Bangkok, Thailand.
   [Udomsinprasert, Wanvisa] Mahidol Univ, Fac Pharm, Dept Biochem, Bangkok, Thailand.
   [Ngarmukos, Srihatach; Tanavalee, Aree; Honsawek, Sittisak] Chulalongkorn Univ, King Chulalongkorn Mem Hosp, Fac Med,Dept Orthopaed, Vinai Parkpian Orthopaed Res Ctr,Thai Red Cross S, Bangkok, Thailand.
RP Honsawek, S (通讯作者)，Chulalongkorn Univ, King Chulalongkorn Mem Hosp, Fac Med,Thai Red Cross Soc, Dept Biochem,Osteoarthrit & Musculoskeleton Res U, Bangkok, Thailand.; Honsawek, S (通讯作者)，Chulalongkorn Univ, King Chulalongkorn Mem Hosp, Fac Med,Dept Orthopaed, Vinai Parkpian Orthopaed Res Ctr,Thai Red Cross S, Bangkok, Thailand.
EM sittisak.h@chula.ac.th
OI Udomsinprasert, Wanvisa/0000-0002-1132-7442
FU 90th Anniversary of Chulalongkorn University; Ratchadaphiseksomphot
   Fund, Faculty of Medicine, Chulalongkorn University [RA61/104]
FX This work was supported by the 90th Anniversary of Chulalongkorn
   University and the Ratchadaphiseksomphot Fund, Faculty of Medicine,
   Chulalongkorn University (RA61/104).
CR Afanas'ev I, 2014, AGING DIS, V5, P52, DOI 10.14336/AD.2014.050052
   Barter MJ, 2012, OSTEOARTHR CARTILAGE, V20, P339, DOI 10.1016/j.joca.2011.12.012
   Birben E, 2012, WORLD ALLERGY ORGAN, V5, P9, DOI 10.1097/WOX.0b013e3182439613
   Dechsupa S, 2017, CHULA MED J, V61, P497
   Dechsupa S, 2018, PEERJ, V6, DOI 10.7717/peerj.5381
   Deininger PL, 2003, CURR OPIN GENET DEV, V13, P651, DOI 10.1016/j.gde.2003.10.013
   Garcia-Perez JL, 2007, GENOME RES, V17, P602, DOI 10.1101/gr.5870107
   Hawker GA, 2011, ARTHRIT CARE RES, V63, pS240, DOI 10.1002/acr.20543
   Jeong S., 2017, BMC CANCER, V17, p3595 
   Jin Bilian, 2011, Genes Cancer, V2, P607, DOI 10.1177/1947601910393957
   Karouzakis E, 2012, ARTHRITIS RHEUM-US, V64, P1809, DOI 10.1002/art.34340
   Karouzakis E, 2009, ARTHRITIS RHEUM-US, V60, P3613, DOI 10.1002/art.25018
   KELLGREN JH, 1957, ANN RHEUM DIS, V16, P494, DOI 10.1136/ard.16.4.494
   Lequesne MG, 1997, J RHEUMATOL, V24, P779
   Li ZY, 2018, BIOMED RES INT, V2018, DOI 10.1155/2018/9482726
   Liu CC, 2011, IMMUNOL LETT, V135, P96, DOI 10.1016/j.imlet.2010.10.003
   Loeser Richard F, 2017, Trans Am Clin Climatol Assoc, V128, P44
   Mahalingaiah PKS, 2017, ONCOTARGET, V8, P11127, DOI 10.18632/oncotarget.12091
   Manoy P, 2018, CHULA MED J, V62, P1037
   Miranda-Duarte Antonio, 2018, Open Rheumatol J, V12, P37, DOI 10.2174/1874312901812010037
   Moore LD, 2013, NEUROPSYCHOPHARMACOL, V38, P23, DOI 10.1038/npp.2012.112
   Nakkuntod J, 2011, CLIN CHIM ACTA, V412, P1457, DOI 10.1016/j.cca.2011.04.002
   Rang Franka J, 2014, Biology (Basel), V3, P403, DOI 10.3390/biology3020403
   Roos Ewa M, 2003, Health Qual Life Outcomes, V1, P17, DOI 10.1186/1477-7525-1-17
   Schulz WA, 2006, CURR TOP MICROBIOL, V310, P211
   Tanpaisankit M., 2017, CHULA MED J, V61, P771
   Udomsinprasert W, 2016, SCI REP-UK, V6, DOI 10.1038/srep26969
   Woraruthai T., 2018, CHULA MED J, V62, P79
   Wu SC, 2010, NAT REV MOL CELL BIO, V11, P607, DOI 10.1038/nrm2950
   Zhan, 2019, CHULA MED J, V63, P207, DOI DOI 10.1631/JZUS.B1900352
   Zhang MC, 2015, GENES DIS, V2, P69, DOI 10.1016/j.gendis.2014.12.005
   Ziech D, 2011, MUTAT RES-FUND MOL M, V711, P167, DOI 10.1016/j.mrfmmm.2011.02.015
NR 32
TC 5
Z9 5
U1 1
U2 2
PU ELSEVIER SCI LTD
PI OXFORD
PA THE BOULEVARD, LANGFORD LANE, KIDLINGTON, OXFORD OX5 1GB, OXON, ENGLAND
EI 2405-8440
J9 HELIYON
JI Heliyon
PD MAY
PY 2019
VL 5
IS 5
AR e01774
DI 10.1016/j.heliyon.2019.e01774
PG 7
WC Multidisciplinary Sciences
WE Science Citation Index Expanded (SCI-EXPANDED)
SC Science & Technology - Other Topics
GA IG1OR
UT WOS:000473561400199
PM 31193532
OA gold, Green Published
DA 2022-09-07
ER

PT J
AU Zahedi, H
   Hosseinzadeh-Attar, MJ
   Sahebkar, A
   Ranjbar, SH
   Najafi, A
   Hosseini, S
   Qorbani, M
   Ahmadi, A
   Ardehali, SH
   Moravvej, H
   Pourmand, G
   Norouzy, A
   Shadnoush, M
AF Zahedi, Hoda
   Hosseinzadeh-Attar, Mohammad-Javad
   Sahebkar, Amirhossein
   Ranjbar, Shirin Hasani
   Najafi, Atabak
   Hosseini, Saeed
   Qorbani, Mostafa
   Ahmadi, Arezoo
   Ardehali, Seyed Hossein
   Moravvej, Hamideh
   Pourmand, Gholamreza
   Norouzy, Abdolreza
   Shadnoush, Mahdi
TI Therapeutic effects of supplementation with Curcuminoids in critically
   ill patients receiving enteral nutrition: a randomized controlled trial
   protocol
SO JOURNAL OF DIABETES AND METABOLIC DISORDERS
LA English
DT Article
DE Clinical trial protocol; Intensive care unit; Curcumin
ID TRAUMATIC BRAIN-INJURY; OSTEOARTHRITIS; INFLAMMATION; ANTIOXIDANT;
   STRESS
AB Background Curcuminoids are dietary polyphenols that can improve health indices through different mechanisms such as anti-inflammatory, antioxidant and immunoregulatory properties. Due to the lack of evidences on the efficacy of curcuminoids in critically ill patients, this study was designed to investigate the effects of short-term curcuminoids supplementation on inflammatory, oxidative stress and adipokine indices as well as nutritional and clinical status in Traumatic Brain Injury (TBI) patients admitted in the Intensive Care Unit (ICU).
   Methods The present trial will be performed in the ICU of Sina and Shohadaye Tajrish hospitals of Tehran, Iran. Sixty-two critically ill patients with TBI will be enrolled based on the eligibility criteria. The patients will be randomly assigned into two groups. For 7 days, they will received either 500 mg curcuminoids in combination with 5 mg piperine or matched placebo. A general questionnaire, consent form as well as NUTRIC, SOFA and APACHEII scoring system and anthropometrics will be assessed at baseline. The inflammatory markers including TNF-alpha, IL-6, MCP-1 and CRP, oxidative stress indices (GPx and SOD) and adipokines (leptin and adiponetctin) will be measured at baseline and at the end of the study. In addition, dietary intake, concomitant drugs and laboratory tests will be recorded daily.
   Discussion To the best of our knowledge, this is the first clinical trial investigating the effect of curcuminoids supplementation in critically ill patient with TBI. The findings of the present study will provide evidence on the efficacy and safety of curcuminoids in these patients.
C1 [Zahedi, Hoda; Hosseinzadeh-Attar, Mohammad-Javad; Hosseini, Saeed; Norouzy, Abdolreza] Univ Tehran Med Sci, Sch Nutr Sci & Dietet, Dept Clin Nutr, 44 Hojjat Dost Alley,Naderi St,Keshavarz Blvd, Tehran, Iran.
   [Sahebkar, Amirhossein] Mashhad Univ Med Sci, Pharmaceut Technol Inst, Biotechnol Res Ctr, Mashhad, Razavi Khorasan, Iran.
   [Sahebkar, Amirhossein] Mashhad Univ Med Sci, Neurogen Inflammat Res Ctr, Mashhad, Razavi Khorasan, Iran.
   [Sahebkar, Amirhossein] Mashhad Univ Med Sci, Sch Pharm, Mashhad, Razavi Khorasan, Iran.
   [Ranjbar, Shirin Hasani] Univ Tehran Med Sci, Obes & Eating Habits Res Ctr, Endocrinol & Metab Clin Sci Inst, Tehran, Iran.
   [Ranjbar, Shirin Hasani] Thran Univ Med Sci, Endocrinol & Metab Res Ctr, Endocrinol & Metab Clin Sci Inst, Tehran, Iran.
   [Najafi, Atabak; Ahmadi, Arezoo] Univ Tehran Med Sci, Sina Hosp, Dept Anesthesiol & Crit Care Med, Fac Med, Tehran, Iran.
   [Qorbani, Mostafa] Alborz Univ Med Sci, Noncommunicable Dis Res Ctr, Karaj, Iran.
   [Ardehali, Seyed Hossein] Shahid Beheshti Univ Med Sci, Dept Anesthesiol & Crit Care, Shohadaye Tajrish Hosp, Tehran, Iran.
   [Moravvej, Hamideh] Shahid Beheshti Univ Med Sci, Skin Res Ctr, Tehran, Iran.
   [Pourmand, Gholamreza] Univ Tehran Med Sci, Urol Res Ctr, Tehran, Iran.
   [Shadnoush, Mahdi] Semnan Univ Med Sci, Fac Med, Semnan, Iran.
   [Shadnoush, Mahdi] Shahid Beheshti Univ Med Sci, Fac Nutr & Food Technol, Dept Clin Nutr, Velenjak St,Shahid Chamran High Way, Tehran, Iran.
RP Norouzy, A (通讯作者)，Univ Tehran Med Sci, Sch Nutr Sci & Dietet, Dept Clin Nutr, 44 Hojjat Dost Alley,Naderi St,Keshavarz Blvd, Tehran, Iran.; Shadnoush, M (通讯作者)，Semnan Univ Med Sci, Fac Med, Semnan, Iran.; Shadnoush, M (通讯作者)，Shahid Beheshti Univ Med Sci, Fac Nutr & Food Technol, Dept Clin Nutr, Velenjak St,Shahid Chamran High Way, Tehran, Iran.
EM arnorouzy@sina.tums.ac.ir; mshadnoush@gmail.com
RI Sahebkar, Amirhossein/B-5124-2018; Zahedi, Hoda/AAO-9339-2021;
   Shadnoush/U-5147-2017; moravvej, hamideh/AAU-5072-2021
OI Zahedi, Hoda/0000-0003-4431-7459; Shadnoush/0000-0002-3716-0994; 
FU Tehran University of Medical Sciences; Semnan University of Medical
   sciences and Health Services [96-04-161-37823]
FX The present research has been supported by Tehran University of Medical
   Sciences and Semnan University of Medical sciences and Health Services
   grant no. 96-04-161-37823.
CR Aggarwal B. B., 2013, British Journal of Pharmacology, V169, P1672, DOI 10.1111/bph.12131
   Basnet P, 2011, MOLECULES, V16, P4567, DOI 10.3390/molecules16064567
   Calabrese V, 2008, MOL NUTR FOOD RES, V52, P1062, DOI 10.1002/mnfr.200700316
   Corps KN, 2015, JAMA NEUROL, V72, P355, DOI 10.1001/jamaneurol.2014.3558
   Deguchi A, 2015, ENDOCR METAB IMMUNE, V15, P88, DOI 10.2174/1871530315666150316120458
   Fakharian E, 2016, TRAUMA MON, V21, DOI 10.5812/traumamon.23869
   Finfer SR, 2001, RESUSCITATION, V48, P77, DOI 10.1016/S0300-9572(00)00321-X
   Goel A, 2008, MOL NUTR FOOD RES, V52, P1010, DOI 10.1002/mnfr.200700354
   Gupta SC, 2013, BIOFACTORS, V39, P2, DOI 10.1002/biof.1079
   Heyland DK, 2011, CRIT CARE, V15, DOI 10.1186/cc10546
   Liu XQ, 2018, BRIT J SPORT MED, V52, P167, DOI 10.1136/bjsports-2016-097333
   Lozano D, 2015, NEUROPSYCH DIS TREAT, V11, P97, DOI 10.2147/NDT.S65815
   Maas AIR, 2008, LANCET NEUROL, V7, P728, DOI 10.1016/S1474-4422(08)70164-9
   Motterlini R, 2000, FREE RADICAL BIO MED, V28, P1303, DOI 10.1016/S0891-5849(00)00294-X
   Panahi Y, 2016, NUTRITION, V32, P1116, DOI 10.1016/j.nut.2016.03.018
   Panahi Y, 2015, CLIN NUTR, V34, P1101, DOI 10.1016/j.clnu.2014.12.019
   Panahi Yunes, 2016, Journal of Dietary Supplements, V13, P209, DOI 10.3109/19390211.2015.1008611
   Plesnila N, 2016, CURR OPIN PHARMACOL, V26, P110, DOI 10.1016/j.coph.2015.10.008
   Polinder S, 2007, B WORLD HEALTH ORGAN, V85, P27, DOI 10.2471/BLT.06.030973
   Rahimnia AR, 2015, DRUG RES, V65, P521, DOI 10.1055/s-0034-1384536
   Rahmani S, 2016, PHYTOTHER RES, V30, P1540, DOI 10.1002/ptr.5659
   Raj R, 2014, CRIT CARE, V18, DOI 10.1186/cc13814
   Saatman KE, 2008, J NEUROTRAUM, V25, P719, DOI 10.1089/neu.2008.0586
   Sahebkar A, 2014, NAT REV CARDIOL, V11, P12, DOI 10.1038/nrcardio.2013.139-c1
   Young LA, 2015, SEMIN NEUROL, V35, P5, DOI 10.1055/s-0035-1544242
NR 25
TC 1
Z9 1
U1 1
U2 3
PU SPRINGER INT PUBL AG
PI CHAM
PA GEWERBESTRASSE 11, CHAM, CH-6330, SWITZERLAND
EI 2251-6581
J9 J DIABETES METAB DIS
JI J. Diabetes Metab. Disord.
PD DEC
PY 2020
VL 19
IS 2
BP 1609
EP 1614
DI 10.1007/s40200-019-00451-w
EA SEP 2020
PG 6
WC Endocrinology & Metabolism
WE Emerging Sources Citation Index (ESCI)
SC Endocrinology & Metabolism
GA QC8UX
UT WOS:000574338100001
PM 33553039
OA Green Published
DA 2022-09-07
ER

PT J
AU Porta, A
   Rodriguez, L
   Bai, X
   Batalle, G
   Roch, G
   Pouso-Vazquez, E
   Balboni, G
   Pol, O
AF Porta, Aina
   Rodriguez, Laura
   Bai, Xue
   Batalle, Gerard
   Roch, Gerad
   Pouso-Vazquez, Enric
   Balboni, Gianfranco
   Pol, Olga
TI Hydrogen Sulfide Inhibits Inflammatory Pain and Enhances the Analgesic
   Properties of Delta Opioid Receptors
SO ANTIOXIDANTS
LA English
DT Article
DE analgesia; antioxidants; delta opioid receptors; inflammation; oxidative
   stress; pain
ID SIGNALING PATHWAY; NITRIC-OXIDE; ACTIVATION; EXPRESSION; PERSISTENT;
   MORPHINE; AGONISTS; MU
AB Chronic inflammatory pain is present in many pathologies and diminishes the patient's quality of life. Moreover, most current treatments have a low efficacy and significant side effects. Recent studies demonstrate the analgesic properties of slow-releasing hydrogen sulfide (H2S) donors in animals with osteoarthritis or neuropathic pain, but their effects in inflammatory pain and related pathways are not completely understood. Several treatments potentiate the analgesic actions of delta-opioid receptor (DOR) agonists, but the role of H2S in modulating their effects and expression during inflammatory pain remains untested. In C57BL/6J male mice with inflammatory pain provoked by subplantar injection of complete Freund's adjuvant, we evaluated: (1) the antiallodynic and antihyperalgesic effects of different doses of two slow-releasing H2S donors, i.e., diallyl disulfide (DADS) and phenyl isothiocyanate (P-ITC) and their mechanism of action; (2) the pain-relieving effects of DOR agonists co-administered with H2S donors; (3) the effects of DADS and P-ITC on the oxidative stress and molecular changes caused by peripheral inflammation. Results demonstrate that both H2S donors inhibited allodynia and hyperalgesia in a dose-dependent manner, potentiated the analgesic effects and expression of DOR, activated the antioxidant system, and reduced the nociceptive and apoptotic pathways. The data further demonstrate the possible participation of potassium channels and the Nrf2 transcription factor signaling pathway in the pain-relieving activities of DADS and P-ITC. This study suggests that the systemic administration of DADS and P-ITC and local application of DOR agonists in combination with slow-releasing H2S donors are two new strategies for the treatment of inflammatory pain.
C1 [Porta, Aina; Rodriguez, Laura; Bai, Xue; Batalle, Gerard; Roch, Gerad; Pouso-Vazquez, Enric; Pol, Olga] Hosp Santa Creu St Pau, Inst Invest Biomed St Pau, Grup Neurofarmacol Mol, Barcelona 08041, Spain.
   [Porta, Aina; Rodriguez, Laura; Bai, Xue; Batalle, Gerard; Roch, Gerad; Pouso-Vazquez, Enric; Pol, Olga] Univ Autonoma Barcelona, Inst Neurociencies, Grup Neurofarmacol Mol, Barcelona 08193, Spain.
   [Balboni, Gianfranco] Univ Cagliari, Dept Life & Environm Sci, Unit Pharmaceut Pharmacol & Nutraceut Sci, I-09042 Cagliari, Italy.
RP Pol, O (通讯作者)，Hosp Santa Creu St Pau, Inst Invest Biomed St Pau, Grup Neurofarmacol Mol, Barcelona 08041, Spain.; Pol, O (通讯作者)，Univ Autonoma Barcelona, Inst Neurociencies, Grup Neurofarmacol Mol, Barcelona 08193, Spain.
EM aina.porta@e-campus.uab.cat; aura.rodriguezpe@e-campus.uab.cat;
   xue.bai@e-campus.uab.cat; gerard.batalle@e-campus.uab.cat;
   gerard.roch@e-campus.uab.cat; enrique.pousovazquez@e-campus.uab.cat;
   gbalboni@unica.it; opol@santpau.es
RI Pol, Olga/O-2146-2019
OI Pol, Olga/0000-0002-4621-8457; Balboni, Gianfranco/0000-0003-4437-6096;
   Bai, Xue/0000-0002-7283-3189; Batalle Melgarejo,
   Gerard/0000-0003-2065-2914
FU Ministerio de Ciencia, Innovacion y Universidades; Instituto de Salud
   Carlos III; Fondo Europeo de Desarrollo Regional (FEDER), Union Europea
   [PI1800645]
FX This work was supported by Ministerio de Ciencia, Innovacion y
   Universidades, Instituto de Salud Carlos III and Fondo Europeo de
   Desarrollo Regional (FEDER), Union Europea [Grant: PI1800645].
CR Afrazi S, 2014, J STEROID BIOCHEM, V139, P98, DOI 10.1016/j.jsbmb.2013.10.010
   Bai Xue, 2021, Antioxidants, V10, P1074, DOI 10.3390/antiox10071074
   Balboni G, 2002, J MED CHEM, V45, P5556, DOI 10.1021/jm020336e
   Batalle G, 2020, ANTIOXIDANTS-BASEL, V9, DOI 10.3390/antiox9010031
   Blackburn-Munro G, 2003, EUR J PHARMACOL, V460, P109, DOI 10.1016/S0014-2999(02)02924-2
   Cabarga L, 2020, J PSYCHOPHARMACOL, V34, P737, DOI 10.1177/0269881120913154
   Carcole M, 2014, J PHARMACOL EXP THER, V351, P224, DOI 10.1124/jpet.114.215681
   Castany S, 2016, PLOS ONE, V11, DOI 10.1371/journal.pone.0146427
   CHAPLAN SR, 1994, J NEUROSCI METH, V53, P55, DOI 10.1016/0165-0270(94)90144-9
   Chen HG, 2019, INT IMMUNOPHARMACOL, V75, DOI 10.1016/j.intimp.2019.105746
   Chen MH, 2019, J HAZARD MATER, V368, P243, DOI 10.1016/j.jhazmat.2019.01.054
   Dale R, 2016, MED CLIN N AM, V100, P55, DOI 10.1016/j.mcna.2015.08.012
   Donatti AF, 2014, EUR J PHARMACOL, V738, P49, DOI 10.1016/j.ejphar.2014.05.023
   Ferreira-Chamorro P, 2018, FRONT PHARMACOL, V9, DOI 10.3389/fphar.2018.01332
   Fonseca MD, 2015, PHARMACOL RES PERSPE, V3, DOI 10.1002/prp2.133
   Guo J, 2020, EUR J PHARMACOL, V883, DOI 10.1016/j.ejphar.2020.173322
   HARGREAVES K, 1988, PAIN, V32, P77, DOI 10.1016/0304-3959(88)90026-7
   Hervera A, 2012, EUR J PHARMACOL, V685, P42, DOI 10.1016/j.ejphar.2012.04.009
   Hylands-White N, 2017, RHEUMATOL INT, V37, P29, DOI 10.1007/s00296-016-3481-8
   Kim HJ, 2011, J ANESTH, V25, P884, DOI 10.1007/s00540-011-1240-2
   Kimura Y, 2010, ANTIOXID REDOX SIGN, V12, P1, DOI 10.1089/ars.2008.2282
   Law PY, 2013, TRENDS BIOCHEM SCI, V38, P275, DOI 10.1016/j.tibs.2013.03.003
   Leanez S, 2009, EUR J PHARMACOL, V602, P41, DOI 10.1016/j.ejphar.2008.11.019
   Li M, 2018, FOOD CHEM TOXICOL, V120, P500, DOI 10.1016/j.fct.2018.07.053
   Lucarini E, 2018, J PAIN RES, V11, P2905, DOI 10.2147/JPR.S161882
   Ma Q, 2013, ANNU REV PHARMACOL, V53, P401, DOI 10.1146/annurev-pharmtox-011112-140320
   Manchope MF, 2016, PLOS ONE, V11, DOI 10.1371/journal.pone.0153015
   Mannelli LD, 2017, NEUROPHARMACOLOGY, V121, P49, DOI 10.1016/j.neuropharm.2017.04.029
   McDonnell C, 2017, PLOS ONE, V12, DOI 10.1371/journal.pone.0180998
   Nguyen T, 2009, J BIOL CHEM, V284, P13291, DOI 10.1074/jbc.R900010200
   Obara I, 2009, PAIN, V141, P283, DOI 10.1016/j.pain.2008.12.006
   Panthi S, 2016, OXID MED CELL LONGEV, V2016, DOI 10.1155/2016/9049782
   Park JE, 2021, FREE RADICAL BIO MED, V164, P354, DOI 10.1016/j.freeradbiomed.2021.01.015
   Pol O, 2007, CURR MED CHEM, V14, P1945
   Pol O, 2021, MED RES REV, V41, P136, DOI 10.1002/med.21726
   Polo S, 2019, FRONT PHARMACOL, V10, DOI 10.3389/fphar.2019.00283
   Quirion B, 2020, FRONT MOL NEUROSCI, V13, DOI 10.3389/fnmol.2020.00052
   Redondo A, 2020, ANTIOXIDANTS-BASEL, V9, DOI 10.3390/antiox9121249
   Redondo A, 2017, J PHARMACOL EXP THER, V363, P293, DOI 10.1124/jpet.117.244376
   Riego G, 2018, BIOCHEM PHARMACOL, V148, P52, DOI 10.1016/j.bcp.2017.12.007
   Sa KN, 2019, PAIN REP, V4, DOI 10.1097/PR9.0000000000000779
   Takada T, 2015, ARTHRITIS RES THER, V17, DOI 10.1186/s13075-015-0792-1
   Vaamonde-Garcia C, 2020, INT J MOL SCI, V21, P7421, DOI 10.3390/ijms21197421
   Xu CN, 2021, J CELL MOL MED, V25, P6455, DOI 10.1111/jcmm.16691
   Yagdi E, 2016, FOOD CHEM TOXICOL, V95, P219, DOI 10.1016/j.fct.2016.07.016
   Zhang J, 2019, MOL PAIN, V15, DOI 10.1177/1744806919830240
NR 46
TC 2
Z9 2
U1 1
U2 4
PU MDPI
PI BASEL
PA ST ALBAN-ANLAGE 66, CH-4052 BASEL, SWITZERLAND
EI 2076-3921
J9 ANTIOXIDANTS-BASEL
JI Antioxidants
PD DEC
PY 2021
VL 10
IS 12
AR 1977
DI 10.3390/antiox10121977
PG 21
WC Biochemistry & Molecular Biology; Chemistry, Medicinal; Food Science &
   Technology
WE Science Citation Index Expanded (SCI-EXPANDED)
SC Biochemistry & Molecular Biology; Pharmacology & Pharmacy; Food Science
   & Technology
GA YI1AX
UT WOS:000743589700001
PM 34943080
OA gold, Green Published
DA 2022-09-07
ER

PT J
AU Olaseinde, OF
   Owoyele, BV
AF Olaseinde, Olutayo Folajimi
   Owoyele, Bamidele Victor
TI Chondroitin sulfate produces antinocicept on and neuroprotection in
   chronic constriction injury-induced neuropathic pain in rats by
   increasing anti-inflammatory molecules and reducing oxidative stress
SO INTERNATIONAL JOURNAL OF HEALTH SCIENCES-IJHS
LA English
DT Article
DE Chondroitin sulfate; chronic constriction injury; imipramine;
   neuropathic pain; sciatic nerve
ID NF-KAPPA-B; C-REACTIVE PROTEIN; NITRIC-OXIDE; SCIATIC-NERVE;
   SUPEROXIDE-DISMUTASE; LIPID-PEROXIDATION; EXPERIMENTAL-MODEL; ALLODYNIA;
   INFLAMMATION; GLUCOSAMINE
AB Objectives: Damage to the peripheral and central nervous system lead to Neuropathic pain (NP) which is a widespread and devitalizing condition. chondroitin sulfate (CS), has been used in managing joint pain and osteoarthritis. In this study, the effectiveness of CS on NP induced by chronic constriction injury (CCI) is examined.
   Methods: Thirty Wistar rats were distributed at random into six groups (n = 5). Sciatic nerve ligation was carried out by encircling the nerve with four loose ligatures to induce NP. Allodynia (cold and mechanical) and heat hyperalgesia were assessed using Acetone, von Frey filament and Hot plate tests. CCI induction resulted to NP. prominent from the 3rd day after surgery. Structural architecture of sciatic nerves was evaluated via histological examination of the transverse section of the nerves.
   Results: Oral administration of CS (600 mg/kg and 900 mg/kg for 21 days) resulted in significant (P < 0.05) inhibition of allodynia (cold and mechanical) and thermal hyperalgesia. Lipid peroxidation, tumor necrosis factor-alpha (TNF-alpha), calcitonin gene related peptide (CGRP), C reactive protein (CRP), and oxidative stress were attenuated by CS. CS also improved interleukin (IL)-6, nitric oxide (NO), total antioxidant capacity (TAC).
   Conclusion: These findings suggest that CS attenuates allodynia, and thermal hyperalgesia induced by CCI by downregulating TNF-alpha. CRP, CGRP, oxidative enzymes, and upregulating IL-6. NO, and TAC. Nociceptive behavioral studies and histological findings showed significant improvement in the CS treated groups compared to CCI rats. These findings are responsible for the beneficial effect of CS in NP.
C1 [Olaseinde, Olutayo Folajimi; Owoyele, Bamidele Victor] Univ Ilorin, Coll Hlth Sci, Dept Physiol, Neurosci & Inflammat Unit, Ilorin, Kwara State, Nigeria.
RP Owoyele, BV (通讯作者)，Univ Ilorin, Coll Hlth Sci, Dept Physiol, Neurosci & Inflammat Unit, Ilorin, Kwara State, Nigeria.
EM owoyele@unilorin.edu.ng
OI Olaseinde, Olutayo/0000-0001-6415-5288
CR Akimoto N, 2013, CELL DEATH DIS, V4, DOI 10.1038/cddis.2013.198
   Akyol O, 2004, IN VIVO, V18, P377
   Al-Shobaili HA, 2018, INT J HEALTH SCI-IJH, V12, P29
   Amer MG, 2014, TISSUE CELL, V46, P497, DOI 10.1016/j.tice.2014.09.002
   Arnold R, 2017, CLIN J AM SOC NEPHRO, V12, P1569, DOI 10.2215/CJN.00670117
   Attal N, 2010, EUR J NEUROL, V17, P1113, DOI 10.1111/j.1468-1331.2010.02999.x
   Austin PJ, 2012, JOVE-J VIS EXP, DOI 10.3791/3393
   Baastrup C, 2008, CNS DRUGS, V22, P455, DOI 10.2165/00023210-200822060-00002
   Bakare AO, 2020, KOREAN J PAIN, V33, P13, DOI 10.3344/kjp.2020.33.1.13
   Baltan S, 2015, METAB BRAIN DIS, V30, P25, DOI 10.1007/s11011-014-9595-3
   Bauerova K, 2011, OSTEOARTHR CARTILAGE, V19, P1373, DOI 10.1016/j.joca.2011.08.006
   BENNETT GJ, 1988, PAIN, V33, P87, DOI 10.1016/0304-3959(88)90209-6
   Boje KMK, 2004, FRONT BIOSCI-LANDMRK, V9, P763, DOI 10.2741/1268
   Bonin RP, 2014, MOL PAIN, V10, DOI 10.1186/1744-8069-10-26
   Borsig L, 2007, J BIOL CHEM, V282, P14984, DOI 10.1074/jbc.M610560200
   Bostock H, 2004, NEPHROL DIAL TRANSPL, V19, P1054, DOI 10.1093/ndt/gfh093
   Bowles RD, 2014, ARTHRITIS RHEUMATOL, V66, P637, DOI 10.1002/art.38279
   Bullock CM, 2013, CURR PAIN HEADACHE R, V17, DOI 10.1007/s11916-013-0375-2
   Calabrese V, 2009, ANTIOXID REDOX SIGN, V11, P2717, DOI [10.1089/ars.2009.2721, 10.1089/ARS.2009.2721]
   Cameron NE, 2007, EXP NEUROL, V207, P23, DOI 10.1016/j.expneurol.2007.05.009
   Campo GM, 2008, BRIT J PHARMACOL, V155, P945, DOI 10.1038/bjp.2008.338
   Campo GM, 2006, MINI-REV MED CHEM, V6, P1311, DOI 10.2174/138955706778993012
   Campo Giuseppe M, 2004, Glycoconj J, V20, P133
   Celino FT, 2011, PLOS ONE, V6, DOI 10.1371/journal.pone.0016938
   CHAPLAN SR, 1994, J NEUROSCI METH, V53, P55, DOI 10.1016/0165-0270(94)90144-9
   Chen ZM, 2019, P NATL ACAD SCI USA, V116, P10557, DOI 10.1073/pnas.1820466116
   CHOI Y, 1994, PAIN, V59, P369, DOI 10.1016/0304-3959(94)90023-X
   Contestabile A, 2004, NEUROCHEM INT, V45, P903, DOI 10.1016/j.neuint.2004.03.021
   Cox AA, 2017, FRONT ENDOCRINOL, V8, DOI 10.3389/fendo.2017.00089
   de la Parra MM, 2013, CIR PLAST, V23, P86
   Deuis JR, 2017, FRONT MOL NEUROSCI, V10, DOI 10.3389/fnmol.2017.00284
   du Souich P, 2009, J CELL MOL MED, V13, P1451, DOI 10.1111/j.1582-4934.2009.00826.x
   Dzoljic E, 2015, FUNCT NEUROL, V30, P159
   Elliott MB, 2012, HEADACHE, V52, P966, DOI 10.1111/j.1526-4610.2012.02160.x
   Esterbauer H, 1996, REV PHYSIOL BIOCH P, V127, P31, DOI 10.1007/BFb0048264
   Fernyhough P, 2010, CELL CALCIUM, V47, P130, DOI 10.1016/j.ceca.2009.11.008
   Flatters SJL, 2004, PAIN, V109, P150, DOI 10.1016/j.pain.2004.01.029
   Forchhammer L, 2003, SCAND J IMMUNOL, V58, P404, DOI 10.1046/j.1365-3083.2003.01313.x
   Gaschler MM, 2017, BIOCHEM BIOPH RES CO, V482, P419, DOI 10.1016/j.bbrc.2016.10.086
   Gawel Stefan, 2004, Wiad Lek, V57, P453
   Ghasemzadeh MR, 2016, J ETHNOPHARMACOL, V194, P117, DOI 10.1016/j.jep.2016.08.043
   Gong DZ, 2012, EUR J PHARMACOL, V697, P53, DOI 10.1016/j.ejphar.2012.09.052
   Halliwell B, 1996, ANNU REV NUTR, V16, P33, DOI 10.1146/annurev.nu.16.070196.000341
   Hua J, 2007, INFLAMM RES, V56, P432, DOI 10.1007/s00011-007-7020-7
   Hunter RW, 2019, NEPHROL DIAL TRANSPL, V34, P2, DOI 10.1093/ndt/gfz206
   Jaggi AS, 2010, EUR J PHARMACOL, V648, P102, DOI 10.1016/j.ejphar.2010.08.050
   Kantor ED, 2012, AM J EPIDEMIOL, V176, P1002, DOI 10.1093/aje/kws186
   Kim HK, 2004, PAIN, V111, P116, DOI 10.1016/j.pain.2004.06.008
   Kukkar A, 2014, J FORMOS MED ASSOC, V113, P921, DOI 10.1016/j.jfma.2013.05.013
   Kukkar A, 2013, J RENIN-ANGIO-ALDO S, V14, P116, DOI 10.1177/1470320312460899
   Largo R, 2009, AM J PHYSIOL-HEART C, V297, pH268, DOI 10.1152/ajpheart.00142.2009
   Leung L, 2010, J NEUROINFLAMM, V7, DOI 10.1186/1742-2094-7-27
   Lukas M, 2011, NEUROPSYCHOPHARMACOL, V36, P2159, DOI 10.1038/npp.2011.95
   Ma VY, 1998, BRAIN RES, V797, P243, DOI 10.1016/S0006-8993(98)00380-1
   Mazieres B, 2007, ANN RHEUM DIS, V66, P639, DOI 10.1136/ard.2006.059899
   Melgar-Lesmes P, 2016, ATHEROSCLEROSIS, V245, P82, DOI 10.1016/j.atherosclerosis.2015.12.016
   Nakamura T, 2010, APOPTOSIS, V15, P1354, DOI 10.1007/s10495-010-0476-x
   NANDI A, 1988, J BIOSCIENCE, V13, P305, DOI 10.1007/BF02712155
   Nemoto W, 2018, J PHARMACOL SCI, V137, P403, DOI 10.1016/j.jphs.2018.03.003
   Nemoto W, 2016, J PHARMACOL SCI, V131, P275, DOI 10.1016/j.jphs.2016.07.009
   Niederberger E, 2008, FASEB J, V22, P3432, DOI 10.1096/fj.08-109355
   Olaniyan MF, 2019, INT J HEALTH SCI-IJH, V13, P14
   Owoyele BV, 2018, BIOMED PHARMACOTHER, V97, P209, DOI 10.1016/j.biopha.2017.10.079
   Peniche C, 2007, J MATER SCI-MATER M, V18, P1719, DOI 10.1007/s10856-007-3032-7
   Rubio CP, 2016, BMC VET RES, V12, DOI 10.1186/s12917-016-0760-2
   Prado WA, 2001, BRAZ J MED BIOL RES, V34, P449, DOI 10.1590/S0100-879X2001000400003
   Rahbardar MG, 2018, PHYTOMEDICINE, V40, P59, DOI 10.1016/j.phymed.2018.01.001
   Raman R, 2005, CHEM BIOL, V12, P267, DOI 10.1016/j.chembiol.2004.11.020
   Riske L, 2017, THER ADV PSYCHOPHARM, V7, P85, DOI 10.1177/2045125316675579
   Rothaug M, 2016, BBA-MOL CELL RES, V1863, P1218, DOI 10.1016/j.bbamcr.2016.03.018
   Rowbotham MC, 2005, NEUROLOGY, V65, pS66, DOI 10.1212/WNL.65.12_suppl_4.S66
   Ruan YL, 2018, SCI REP-UK, V8, DOI 10.1038/s41598-018-31741-7
   Segarra S, 2016, BMC VET RES, V12, DOI 10.1186/s12917-016-0676-x
   Siddique YH, 2012, DOSE-RESPONSE, V10, P1, DOI 10.2203/dose-response.10-002.Siddique
   Starkie R, 2003, FASEB J, V17, P884, DOI 10.1096/fj.02-0670fje
   Steensberg A, 2003, AM J PHYSIOL-ENDOC M, V285, pE433, DOI 10.1152/ajpendo.00074.2003
   Sugahara K, 2003, CURR OPIN STRUC BIOL, V13, P612, DOI 10.1016/j.sbi.2003.09.011
   Sulaiman H, 2001, ANN SURG, V234, P256, DOI 10.1097/00000658-200108000-00016
   TADDESE A, 1995, SCIENCE, V270, P1366, DOI 10.1126/science.270.5240.1366
   Taves S, 2013, NEURAL PLAST, V2013, DOI 10.1155/2013/753656
   Turedi S, 2018, EXP THER MED, V15, P3215, DOI 10.3892/etm.2018.5824
   Uher T, 2013, INT J NEUROSCI, V123, P204, DOI 10.3109/00207454.2012.746335
   Vijay N, 2014, CURR PHARM DESIGN, V20, P1487, DOI 10.2174/13816128113199990462
   Vissers K, 2005, ANESTH ANALG, V101, P457, DOI 10.1213/01.ANE.0000158471.41575.F0
   Weydert CJ, 2010, NAT PROTOC, V5, P51, DOI 10.1038/nprot.2009.197
   Xie HT, 2018, NEURAL REGEN RES, V13, P1263, DOI 10.4103/1673-5374.235074
   Xu X, 2020, F1000RES, V9, P35
   Yamamoto K, 2015, NEUROSCIENCE, V284, P65, DOI 10.1016/j.neuroscience.2014.09.062
   Yassin L, 2014, FRONT NEURAL CIRCUIT, V8, DOI 10.3389/fncir.2014.00065
   Zhou C, 2020, CARBOHYD POLYM, V241, DOI 10.1016/j.carbpol.2020.116306
   Zigmond RE, 2012, FRONT MOL NEUROSCI, V4, DOI 10.3389/fnmol.2011.00062
   ZIMMERMANN M, 1983, PAIN, V16, P109, DOI 10.1016/0304-3959(83)90201-4
NR 92
TC 1
Z9 1
U1 1
U2 3
PU QASSIM UNIV, COLL MEDICINE
PI BURAIDAH
PA PO BOX 6655, BURAIDAH, 51432, SAUDI ARABIA
SN 1658-3639
EI 1658-7774
J9 INT J HEALTH SCI-IJH
JI Int. J. Health Sci.-IJHS
PD SEP-OCT
PY 2021
VL 15
IS 5
BP 3
EP 17
PG 15
WC Medicine, General & Internal
WE Emerging Sources Citation Index (ESCI)
SC General & Internal Medicine
GA UK3OX
UT WOS:000691883400002
PM 34548858
DA 2022-09-07
ER

PT J
AU Rondanelli, M
   Miraglia, N
   Putignano, P
   Peroni, G
   Faliva, MA
   Naso, M
   Gasparri, C
   Infantino, V
   Nichetti, M
   Volpi, N
   Capitani, F
   Mantovani, V
   Perna, S
AF Rondanelli, Mariangela
   Miraglia, Niccolo
   Putignano, Pietro
   Peroni, Gabriella
   Faliva, Milena Anna
   Naso, Maurizio
   Gasparri, Clara
   Infantino, Vittoria
   Nichetti, Mara
   Volpi, Nicola
   Capitani, Federica
   Mantovani, Veronica
   Perna, Simone
TI Short- and Long-Term Effectiveness of Supplementation with Non-Animal
   Chondroitin Sulphate on Inflammation, Oxidative Stress and Functional
   Status in Obese Subjects with Moderate Knee Osteoarthritis before and
   after Physical Stress: A Randomized, Double-Blind, Placebo-Controlled
   Trial
SO ANTIOXIDANTS
LA English
DT Article
DE nonanimal chondroitin sulfate; knee osteoarthritis; pain; inflammation;
   overweight; obesity
ID EULAR RECOMMENDATIONS; STANDING COMMITTEE; TASK-FORCE; MANAGEMENT;
   GLUCOSAMINE; OVERWEIGHT; HIP
AB It has recently been demonstrated that chronic supplementation with nonanimal chondroitin sulfate (nonanimal CS) in overweight subjects with knee osteoarthritis (OA) improves the function, pain and inflammation, but there are no studies of its effectiveness in an acute setting. In 48 obese subjects with moderate knee OA, we investigated the effectiveness of nonanimal CS supplementation for eight weeks on the inflammation, functional status, oxidative stress, cartilage catabolism markers, metabolic profile and body composition, by Dual-Energy X-ray Absorptiometry (DXA) at the baseline, after 15 days and at the end of the eight-week study. To evaluate the acute effectiveness on inflammation, 15-min cycle training sessions were done 15 days after the start of the study and at the end. C-reactive protein (CRP) was assayed in blood samples collected before and after the two cycling exercises. The 48 obese subjects (M and F, 20-50 years, body mass index (BMI) 30-35 kg/m(2)) were randomly assigned to an experimental group (N = 24, 600-mg tablet of nonanimal CS/day) or the control group (N = 24, placebo). The between-groups analysis of covariance showed a significant effect on the Western Ontario and McMaster Universities Arthritis index (WOMAC) scale (p = 0.000) and CRP (p = 0.022). For intra-group differences, the result was significant in the CS group for BMI, WOMAC, CRP, total cholesterol and Homeostasis Model Assessment (HOMA). In these obese adults with OA, nonanimal CS improved the inflammation, knee function, metabolic profile and body composition.
C1 [Rondanelli, Mariangela] IRCCS Mondino Fdn, I-27100 Pavia, Italy.
   [Rondanelli, Mariangela; Infantino, Vittoria] Univ Pavia, Dept Publ Hlth Expt & Forens Med, Unit Human & Clin Nutr, I-27100 Pavia, Italy.
   [Miraglia, Niccolo] Gnosis SpA, Clin & Preclin Dev, I-20121 Milan, Italy.
   [Putignano, Pietro] ASST Monza, SP Diabet Outpatient Clin, I-20900 Monza, Italy.
   [Peroni, Gabriella; Faliva, Milena Anna; Naso, Maurizio; Gasparri, Clara; Nichetti, Mara] Univ Pavia, Endocrinol & Nutr Unit, Azienda Serv Persona, Ist Santa Margherita, I-27100 Pavia, Italy.
   [Volpi, Nicola; Capitani, Federica] Univ Modena & Reggio Emilia, Dept Life Sci, I-41125 Modena, Italy.
   [Mantovani, Veronica] Univ Modena & Reggio Emilia, Clin & Expt Med PhD Program, I-41125 Modena, Italy.
   [Perna, Simone] Univ Bahrain, Coll Sci, Dept Biol, Sakhir Campus,Zallaq POB 32038, Zallaq, Bahrain.
RP Peroni, G (通讯作者)，Univ Pavia, Endocrinol & Nutr Unit, Azienda Serv Persona, Ist Santa Margherita, I-27100 Pavia, Italy.
EM mariangela.rondanelli@unipv.it; miraglia@gnosis.lesaffre.com;
   pputignano@virgilio.it; gabriella.peroni01@universitadipavia.it;
   milena.faliva@gmail.com; mau.na.mn@gmail.com;
   clara.gasparri01@universitadipavia.it; viriainfantino@hotmail.it;
   dietista.mara.nichetti@gmail.com; nicola.volpi@unimore.it;
   federica.capitani@unimore.it; veronica.mantovani@unimore.it;
   simoneperna@hotmail.it
RI Perna, Simone/Y-8892-2018; Rondanelli, Mariangela/AGD-6274-2022; Faliva,
   Milena Anna/AAC-3653-2022
OI Perna, Simone/0000-0002-2720-1473; rondanelli,
   Mariangela/0000-0001-8336-4851; Infantino, Vittoria/0000-0001-8172-5182
FU Gnosis by Lesaffre
FX This research received support from Gnosis by Lesaffre. The funding
   sponsor contributed to the design of the study, whilst the sponsor had
   no role in the collection, analyses or interpretation of data.
CR Accattato F, 2017, PLOS ONE, V12, DOI 10.1371/journal.pone.0178900
   Campo GM, 2006, ADV PHARMACOL, V53, P417, DOI 10.1016/S1054-3589(05)53020-5
   Campo GM, 2006, CELL BIOL INT, V30, P21, DOI 10.1016/j.cellbi.2005.08.009
   Christiansen T, 2013, EUR J APPL PHYSIOL, V113, P1635, DOI 10.1007/s00421-013-2592-0
   DiNubile N, 2018, ORTHOPEDICS, V41, P200, DOI 10.3928/01477447-20180511-06
   Febbraio MA, 2002, FASEB J, V16, P1335, DOI 10.1096/fj.01-0876rev
   Fernandes L, 2013, ANN RHEUM DIS, V72, P1125, DOI 10.1136/annrheumdis-2012-202745
   Giavarina D, 2017, CLIN BIOCHEM, V50, P568, DOI 10.1016/j.clinbiochem.2017.02.021
   Grover AK, 2016, NUTR J, V15, DOI 10.1186/s12937-015-0115-z
   Ha BJ, 2004, ARCH PHARM RES, V27, P867, DOI 10.1007/BF02980181
   Haffner SM, 1996, DIABETES CARE, V19, P1138, DOI 10.2337/diacare.19.10.1138
   Han LK, 2000, INT J OBESITY, V24, P1131, DOI 10.1038/sj.ijo.0801378
   Henrotin Y, 2014, MATURITAS, V78, P184, DOI 10.1016/j.maturitas.2014.04.015
   Jordan KM, 2003, ANN RHEUM DIS, V62, P1145, DOI 10.1136/ard.2003.011742
   Ju CX, 2015, NEUROCHEM RES, V40, P1509, DOI 10.1007/s11064-015-1628-8
   Kojta I, 2020, NUTRIENTS, V12, DOI 10.3390/nu12051305
   Li W, 2019, CARBOHYD POLYM, V214, P303, DOI 10.1016/j.carbpol.2019.03.025
   Lippi G, 2017, J MED BIOCHEM, V36, P107, DOI 10.1515/jomb-2017-0003
   Mohammad A, 2017, NUTR DIABETES, V7, DOI 10.1038/nutd.2016.38
   Molloy AM, 1997, METHOD ENZYMOL, V281, P43
   Nakasone Y, 2011, EXP THER MED, V2, P893, DOI 10.3892/etm.2011.298
   Reyes C, 2016, ARTHRITIS RHEUMATOL, V68, P1869, DOI 10.1002/art.39707
   Rondanelli M, 2019, NUTRIENTS, V11, DOI 10.3390/nu11092027
   Salaffi F, 2003, OSTEOARTHR CARTILAGE, V11, P551, DOI 10.1016/S1063-4584(03)00089-X
   Silverwood V, 2015, OSTEOARTHR CARTILAGE, V23, P507, DOI 10.1016/j.joca.2014.11.019
   Simental-Mendia M, 2018, RHEUMATOL INT, V38, P1413, DOI 10.1007/s00296-018-4077-2
   Singh JA, 2015, COCHRANE DB SYST REV, DOI 10.1002/14651858.CD005614.pub2
   Suttkus A, 2016, MOL NEUROBIOL, V53, P73, DOI 10.1007/s12035-014-8990-4
   Volpi N, 2003, OSTEOARTHR CARTILAGE, V11, P433, DOI 10.1016/S1063-4584(03)00051-7
   Volpi N, 2007, J PHARM SCI-US, V96, P3168, DOI 10.1002/jps.20997
   Volpi Nicola, 2004, Current Drug Targets - Immune Endocrine and Metabolic Disorders, V4, P119, DOI 10.2174/1568008043339929
   Zhang W, 2007, ANN RHEUM DIS, V66, P377, DOI 10.1136/ard.2006.062091
NR 32
TC 4
Z9 4
U1 0
U2 3
PU MDPI
PI BASEL
PA ST ALBAN-ANLAGE 66, CH-4052 BASEL, SWITZERLAND
EI 2076-3921
J9 ANTIOXIDANTS-BASEL
JI Antioxidants
PD DEC
PY 2020
VL 9
IS 12
AR 1241
DI 10.3390/antiox9121241
PG 15
WC Biochemistry & Molecular Biology; Chemistry, Medicinal; Food Science &
   Technology
WE Science Citation Index Expanded (SCI-EXPANDED)
SC Biochemistry & Molecular Biology; Pharmacology & Pharmacy; Food Science
   & Technology
GA PJ4NE
UT WOS:000601745800001
PM 33297347
OA Green Published, gold
DA 2022-09-07
ER

PT J
AU Bedini, E
   Iadonisi, A
   Schiraldi, C
   Colombo, L
   Albani, D
   Petrini, P
   Giordano, C
   Tunesi, M
AF Bedini, Emiliano
   Iadonisi, Alfonso
   Schiraldi, Chiara
   Colombo, Laura
   Albani, Diego
   Petrini, Paola
   Giordano, Carmen
   Tunesi, Marta
TI Microbiological-Chemical Sourced Chondroitin Sulfates Protect
   Neuroblastoma SH-SY5Y Cells against Oxidative Stress and Are Suitable
   for Hydrogel-Based Controlled Release
SO ANTIOXIDANTS
LA English
DT Article
DE sulfation pattern; neuroprotection; hydrogen peroxide; DMMB assay;
   agarose; Carbomer homopolymers; Carbopol 974P NF; steam sterilization;
   viscoelastic properties; drug loading
ID EXTRACELLULAR-MATRIX; DRUG-DELIVERY; GLYCOSAMINOGLYCANS; BRAIN;
   OLIGOSACCHARIDES; OSTEOARTHRITIS; PROTEOGLYCANS; PROMOTE; ACID
AB Chondroitin sulfates (CS) are a class of sulfated glycosaminoglycans involved in many biological processes. Several studies reported their protective effect against neurodegenerative conditions like Alzheimer's disease. CS are commonly derived from animal sources, but ethical concerns, the risk of contamination with animal proteins, and the difficulty in controlling the sulfation pattern have prompted research towards non-animal sources. Here we exploited two microbiological-chemical sourced CS (i.e., CS-A,C and CS-A,C,K,L) and Carbopol 974P NF/agarose semi-interpenetrating polymer networks (i.e., P.NaOH.0 and P.Ethanol.0) to set up a release system, and tested the neuroprotective role of released CS against H2O2-induced oxidative stress. After assessing that our CS (1-100 mu M) require a 3 h pre-treatment for neuroprotection with SH-SY5Y cells, we evaluated whether the autoclave type (i.e., N- or B-type) affects hydrogel viscoelastic properties. We selected B-type autoclaves and repeated the study after loading CS (1 or 0.1 mg CS/0.5 mL gel). After loading 1 mg CS/0.5 mL gel, we evaluated CS release up to 7 days by 1,9-dimethylmethylene blue (DMMB) assay and verified the neuroprotective role of CS-A,C (1 mu M) in the supernatants. We observed that CS-A,C exhibits a broader neuroprotective effect than CS-A,C,K,L. Moreover, sulfation pattern affects not only neuroprotection, but also drug release.
C1 [Bedini, Emiliano; Iadonisi, Alfonso] Univ Naples Federico II, Dept Chem Sci, Via Cinthia 4, I-80126 Naples, Italy.
   [Schiraldi, Chiara] Univ Campania Luigi Vanvitelli, Sect Biotechnol Med Histol & Mol Biol, Dept Expt Med, Via L De Crecchio 7, I-80138 Naples, Italy.
   [Colombo, Laura] Ist Ric Farmacol Mario Negri IRCCS, Dept Mol Biochem & Pharmacol, Via M Negri 2, I-20156 Milan, Italy.
   [Albani, Diego] Ist Ric Farmacol Mario Negri IRCCS, Dept Neurosci, Via M Negri 2, I-20156 Milan, Italy.
   [Petrini, Paola; Giordano, Carmen; Tunesi, Marta] Politecn Milan, Dept Chem Mat & Chem Engn G Natta, Piazza L da Vinci 32, I-20133 Milan, Italy.
RP Tunesi, M (通讯作者)，Politecn Milan, Dept Chem Mat & Chem Engn G Natta, Piazza L da Vinci 32, I-20133 Milan, Italy.
EM chiara.schiraldi@unicampania.it; laura.colombo@marionegri.it;
   diego.albani@marionegri.it; paola.petrini@polimi.it;
   carmen.giordano@polimi.it; marta.tunesi@polimi.it
RI ; Tunesi, Marta/G-4420-2018; ALBANI, DIEGO/I-5183-2018; Petrini,
   Paola/A-3150-2013
OI SCHIRALDI, Chiara/0000-0002-1066-843X; Tunesi,
   Marta/0000-0003-2507-6186; BEDINI, Emiliano/0000-0003-4923-3756; ALBANI,
   DIEGO/0000-0002-7050-6723; Petrini, Paola/0000-0002-5081-5254
FU Fondazione Cariplo [2019-4615]
FX This research received no external funding. M.T. acknowledges Fondazione
   Cariplo (grant 2019-4615) for the support received.
CR Al-Kinani AA, 2018, ADV DRUG DELIVER REV, V126, P113, DOI 10.1016/j.addr.2017.12.017
   Altgarde N, 2013, ACTA BIOMATER, V9, P8158, DOI 10.1016/j.actbio.2013.05.031
   Badri A, 2021, NAT COMMUN, V12, DOI 10.1038/s41467-021-21692-5
   Badri A, 2018, CURR OPIN BIOTECH, V53, P85, DOI 10.1016/j.copbio.2017.12.018
   Baig S, 2005, ACTA NEUROPATHOL, V110, P393, DOI 10.1007/s00401-005-1060-2
   Bedini E., 2019, EXTRACELLULAR SUGAR, P187, DOI [10.1007/978-3-030-12919-4_5, DOI 10.1007/978-3-030-12919-4_5]
   Bedini E, 2016, EUR J ORG CHEM, V2016, P3018, DOI 10.1002/ejoc.201600108
   Bedini E, 2011, ANGEW CHEM INT EDIT, V50, P6160, DOI 10.1002/anie.201101142
   Benigni M, 2018, INT J PHARMACEUT, V545, P197, DOI 10.1016/j.ijpharm.2018.04.049
   Betancur MI, 2017, ACS BIOMATER SCI ENG, V3, P420, DOI 10.1021/acsbiomaterials.6b00805
   Brady J, 2017, DEVELOPING SOLID ORAL DOSAGE FORMS: PHARMACEUTICAL THEORY AND PRACTICE, 2ND EDITION, P181, DOI 10.1016/B978-0-12-802447-8.00007-8
   Bravo R, 2008, J BIOL CHEM, V283, P32471, DOI 10.1074/jbc.M709870200
   Bruckner G, 1999, NEUROSCIENCE, V92, P791, DOI 10.1016/S0306-4522(99)00071-8
   Canas N, 2007, J PHARMACOL EXP THER, V323, P946, DOI 10.1124/jpet.107.123505
   Carulli D, 2010, BRAIN, V133, P2331, DOI 10.1093/brain/awq145
   Cimini D, 2013, MICROB CELL FACT, V12, DOI 10.1186/1475-2859-12-46
   Corsuto L, 2018, CARBOHYD POLYM, V191, P53, DOI 10.1016/j.carbpol.2018.02.072
   Couchman JR, 2012, J HISTOCHEM CYTOCHEM, V60, P885, DOI 10.1369/0022155412464638
   da Costa DS, 2017, ANNU REV BIOMED ENG, V19, P1, DOI [10.1146/annurev-bioeng-071516044610, 10.1146/annurev-bioeng-071516-044610]
   Deepa SS, 2006, J BIOL CHEM, V281, P17789, DOI 10.1074/jbc.M600544200
   Dragan ES, 2014, CHEM ENG J, V243, P572, DOI 10.1016/j.cej.2014.01.065
   Dragicevic N, 2019, DRUG DEV IND PHARM, V45, P43, DOI 10.1080/03639045.2018.1515220
   Egea J, 2010, OSTEOARTHR CARTILAGE, V18, pS24, DOI 10.1016/j.joca.2010.01.016
   FARNDALE RW, 1986, BIOCHIM BIOPHYS ACTA, V883, P173, DOI 10.1016/0304-4165(86)90306-5
   FARNDALE RW, 1982, CONNECT TISSUE RES, V9, P247, DOI 10.3109/03008208209160269
   Fawcett JW, 2019, NAT REV NEUROSCI, V20, P451, DOI 10.1038/s41583-019-0196-3
   Forster Y, 2020, MAT SCI ENG C-MATER, V116, DOI 10.1016/j.msec.2020.111157
   Galante R, 2018, J BIOMED MATER RES B, V106, P2472, DOI 10.1002/jbm.b.34048
   Gama CI, 2006, NAT CHEM BIOL, V2, P467, DOI 10.1038/nchembio810
   Guerrini M, 2008, NAT BIOTECHNOL, V26, P669, DOI 10.1038/nbt1407
   Gustavsson PE, 2003, J CHROMATOGR LIBR, V67, P121
   He ZW, 2017, COLLOID SURFACE B, V154, P33, DOI 10.1016/j.colsurfb.2017.03.003
   Henrotin Y, 2010, THER ADV MUSCULOSKEL, V2, P335, DOI 10.1177/1759720X10383076
   Hui JH, 2007, J MOL HISTOL, V38, P483, DOI 10.1007/s10735-007-9120-7
   Iannuzzi C, 2019, J CELL PHYSIOL, V234, P3814, DOI 10.1002/jcp.27153
   Intagliata S, 2019, ANTIOXIDANTS-BASEL, V8, DOI 10.3390/antiox8080244
   Jiang LM, 2010, DRUG DEV IND PHARM, V36, P323, DOI [10.3109/03639040903170750, 10.1080/03639040903170750]
   Jin XR, 2021, GREEN CHEM, V23, P4365, DOI 10.1039/d1gc00260k
   Ju CX, 2017, MOL MED REP, V16, P8721, DOI 10.3892/mmr.2017.7725
   Kobo M, 2009, LIFE SCI, V85, P477, DOI [10.1016/j.lfs.209.08.005, 10.1016/j.lfs.2009.08.005]
   Kowitsch A, 2018, J TISSUE ENG REGEN M, V12, pE23, DOI 10.1002/term.2398
   Kumria R, 2016, DRUG DELIV, V23, P471, DOI 10.3109/10717544.2014.920058
   Laezza A, 2014, CARBOHYD POLYM, V112, P546, DOI 10.1016/j.carbpol.2014.05.085
   Liu JH, 2005, EUR J PHARM SCI, V25, P237, DOI 10.1016/j.ejps.2005.02.013
   Ma Q, 2002, THROMB RES, V105, P447, DOI 10.1016/S0049-3848(02)00050-6
   MCKEON RJ, 1991, J NEUROSCI, V11, P3398
   Mirza MA, 2016, DRUG DELIV, V23, P3123, DOI 10.3109/10717544.2016.1153749
   Mishra S, 2021, DRUG DISCOV TODAY, V26, P1185, DOI 10.1016/j.drudis.2021.01.029
   Miyata S, 2016, FRONT BIOSCI-LANDMRK, V21, P1330, DOI 10.2741/4460
   Morawski M, 2004, EXP NEUROL, V188, P309, DOI 10.1016/j.expneurol.2004.04.017
   Morawski M, 2012, BRAIN PATHOL, V22, P547, DOI 10.1111/j.1750-3639.2011.00557.x
   Muir E, 2019, EXP NEUROL, V321, DOI 10.1016/j.expneurol.2019.113032
   Pugliese A, 2021, MOL PHARMACEUT, V18, P3519, DOI 10.1021/acs.molpharmaceut.1c00427
   Ransy C, 2020, INT J MOL SCI, V21, DOI 10.3390/ijms21239149
   RITGER P L, 1987, Journal of Controlled Release, V5, P37, DOI 10.1016/0168-3659(87)90035-6
   Runge MB, 2012, ACTA BIOMATER, V8, P133, DOI 10.1016/j.actbio.2011.08.023
   Rutala W.A., 2015, MANDELL DOUGLAS BENN, P3294, DOI DOI 10.1016/B978-1-4557-4801-3.00301
   Sasaki JI, 2020, J PROSTHODONT RES, V64, P239, DOI 10.1016/j.jpor.2019.07.013
   Sato Y, 2008, J NEUROCHEM, V104, P1565, DOI 10.1111/j.1471-4159.2007.05107.x
   Soleman S, 2013, NEUROSCIENCE, V253, P194, DOI 10.1016/j.neuroscience.2013.08.050
   Thalla PK, 2014, BIOMACROMOLECULES, V15, P2512, DOI 10.1021/bm5003762
   Tunesi M, 2019, NPG ASIA MATER, V11, DOI 10.1038/s41427-019-0128-8
   Tunesi M, 2015, J MATER SCI-MATER M, V26, DOI 10.1007/s10856-014-5328-8
   Varum FJO, 2011, INT J PHARMACEUT, V420, P11, DOI 10.1016/j.ijpharm.2011.08.006
   Vessella G, 2021, POLYMERS-BASEL, V13, P313, DOI 10.3390/polym13020313
   Vessella G, 2019, BIOMACROMOLECULES, V20, P3021, DOI 10.1021/acs.biomac.9b00590
   Winter S, 2017, J HOSP INFECT, V97, P338, DOI 10.1016/j.jhin.2017.07.033
   Xiao YL, 2014, INT J PHARMACEUT, V465, P143, DOI 10.1016/j.ijpharm.2014.02.009
   Yang X, 2020, REV NEUROSCIENCE, V31, P555, DOI 10.1515/revneuro-2019-0117
   Ye J, 2021, J ORTHOP SURG RES, V16, DOI 10.1186/s13018-020-02177-5
   Zhao N, 2021, GLYCOBIOLOGY, V31, P492, DOI 10.1093/glycob/cwaa096
NR 71
TC 0
Z9 0
U1 2
U2 5
PU MDPI
PI BASEL
PA ST ALBAN-ANLAGE 66, CH-4052 BASEL, SWITZERLAND
EI 2076-3921
J9 ANTIOXIDANTS-BASEL
JI Antioxidants
PD NOV
PY 2021
VL 10
IS 11
AR 1816
DI 10.3390/antiox10111816
PG 15
WC Biochemistry & Molecular Biology; Chemistry, Medicinal; Food Science &
   Technology
WE Science Citation Index Expanded (SCI-EXPANDED)
SC Biochemistry & Molecular Biology; Pharmacology & Pharmacy; Food Science
   & Technology
GA XF0OQ
UT WOS:000723779100001
PM 34829687
OA gold, Green Published
DA 2022-09-07
ER

PT J
AU Wang, ZF
   Zhou, WW
   Zheng, GB
   Yang, GY
AF Wang, Zhangfu
   Zhou, Weiwei
   Zheng, Guangbin
   Yang, Guangyong
TI Inhibition of GPR17 with pranlukast protects against TNF-alpha-induced
   loss of type II collagen in ATDC5 cells
SO INTERNATIONAL IMMUNOPHARMACOLOGY
LA English
DT Article
DE Osteoarthritis; GPR17; Pranlukast; Oxidative stress; SOX-9; IRF-1; MMPs;
   JAK2/STAT1
ID CHONDROCYTE-SPECIFIC ENHANCER; NECROSIS-FACTOR-ALPHA; MATRIX
   METALLOPROTEINASES; ARTICULAR-CARTILAGE; DEGRADATION; EXPRESSION;
   OSTEOARTHRITIS; SOX9; APOPTOSIS; PATHWAYS
AB Osteoarthritis (OA) is a common joint disease affecting millions of elderly people worldwide. However, the mechanism of OA is complicated and remains poorly understood. Thus, a safe and effective therapeutic strategy has yet to be developed. G protein-coupled receptor 17 (GPR17) is an orphan receptor that is widely distributed in the central nervous system (CNS). GPR17 has become a target for the treatment of inflammation in brain diseases. In this study, we demonstrate that GPR17 is expressed in ATDC5 cells and is increased in response to TNF-alpha exposure. We also found that antagonism of GPR17 with pranlukast significantly inhibited oxidative stress by downregulating the intracellular level of reactive oxygen species (ROS) and increasing the activity of super oxide dismutase (SOD) against TNF-alpha. Interestingly, treatment with pranlukast prevented TNF-alpha-induced reduction of type II collagen. Additionally, knockdown of GPR17 with siRNA ameliorated TNF-alpha-induced loss of type II collagen, suggesting the importance of the role of GPR17 in mediating the impairment of type II collagen. Blockage of GPR17 with pranlukast suppressed the expression of matrix metalloproteinases 3 (MMP-3) and matrix metalloproteinases 13 (MMP-13), which contribute to the degradation of type II collagen. Pranlukast also prevented the activation of the JAK2/STAT1/IRF-1 signaling pathway, thereby suppressing the expression of pro-inflammatory cytokines and enzymes. Furthermore, pranlukast rescued TNF-alpha-induced reduced SOX-9 expression. Together, our data indicate that GPR17 might be a potential target for the treatment of OA.
C1 [Wang, Zhangfu; Zhou, Weiwei; Zheng, Guangbin; Yang, Guangyong] Wenzhou Med Univ, Dept Spine Surg, Taizhou Hosp, 150 Ximen St, Taizhou 317000, Zhejiang, China.
RP Yang, GY (通讯作者)，Wenzhou Med Univ, Dept Spine Surg, Taizhou Hosp, 150 Ximen St, Taizhou 317000, Zhejiang, China.
EM yanggy0576@163.com
FU Zhejiang medical and health science and technology project [2020KY347]
FX This work was supported by Zhejiang medical and health science and
   technology project (NO. 2020KY347).
CR Bi WM, 1999, NAT GENET, V22, P85, DOI 10.1038/8792
   Blanco FJ, 1998, ARTHRITIS RHEUM, V41, P284, DOI 10.1002/1529-0131(199802)41:2<284::AID-ART12>3.3.CO;2-K
   Bridgewater LC, 1998, J BIOL CHEM, V273, P14998, DOI 10.1074/jbc.273.24.14998
   Burrage PS, 2006, FRONT BIOSCI-LANDMRK, V11, P529, DOI 10.2741/1817
   D'Lima DD, 2001, OSTEOARTHR CARTILAGE, V9, P712, DOI 10.1053/joca.2001.0468
   Dai WH, 2019, ARTIF CELL NANOMED B, V47, P3259, DOI 10.1080/21691401.2019.1623227
   de Crombrugghe B, 2001, CURR OPIN CELL BIOL, V13, P721, DOI 10.1016/S0955-0674(00)00276-3
   Gavriilidis C, 2013, ARTHRITIS RHEUM-US, V65, P378, DOI 10.1002/art.37782
   Glyn-Jones S, 2015, LANCET, V386, P376, DOI 10.1016/S0140-6736(14)60802-3
   He CL, 2019, CURR PHARM DESIGN, V25, P4613, DOI 10.2174/1381612825666190905163046
   He YX, 2018, BIOSCIENCE REP, V38, DOI 10.1042/BSR20171132
   Hennen S, 2013, SCI SIGNAL, V6, DOI 10.1126/scisignal.2004350
   HOLLANDER AP, 1994, J CLIN INVEST, V93, P1722, DOI 10.1172/JCI117156
   KAKKAR P, 1984, INDIAN J BIOCHEM BIO, V21, P130
   Kang BJ, 2014, BIOMOL THER, V22, P239, DOI 10.4062/biomolther.2014.020
   Kang L, 2020, LIFE SCI, V243, DOI 10.1016/j.lfs.2019.117244
   Kany S, 2019, INT J MOL SCI, V20, DOI 10.3390/ijms20236008
   Lefebvre V, 1997, MOL CELL BIOL, V17, P2336, DOI 10.1128/MCB.17.4.2336
   Leong Daniel J, 2011, Curr Osteoporos Rep, V9, P196, DOI 10.1007/s11914-011-0070-3
   Li SM, 2018, CELL PHYSIOL BIOCHEM, V49, P2427, DOI 10.1159/000493841
   Li YP, 2013, BIOMED RES INT, V2013, DOI 10.1155/2013/916530
   LINDBLAD S, 1987, ARTHRITIS RHEUM, V30, P1081, DOI 10.1002/art.1780301001
   Lu HD, 2014, BIOCHEM BIOPH RES CO, V448, P323, DOI 10.1016/j.bbrc.2014.03.041
   Minashima T, 2014, ARTHRITIS RHEUMATOL, V66, P1228, DOI 10.1002/art.38373
   Nyamoya S, 2019, MOL NEUROBIOL, V56, P1109, DOI 10.1007/s12035-018-1146-1
   Obase Y, 2001, ANN ALLERG ASTHMA IM, V87, P43, DOI 10.1016/S1081-1206(10)62321-6
   Ou ZM, 2016, J NEUROSCI, V36, P10560, DOI 10.1523/JNEUROSCI.0898-16.2016
   Piecha D, 2010, INFLAMM RES, V59, P379, DOI 10.1007/s00011-009-0112-9
   Poole AR, 2002, ANN RHEUM DIS, V61, P78, DOI 10.1136/ard.61.suppl_2.ii78
   Qiao ZG, 2019, BMC COMPLEM ALTERN M, V19, DOI 10.1186/s12906-019-2673-7
   Richardson DW, 2000, AM J VET RES, V61, P624, DOI 10.2460/ajvr.2000.61.624
   Roupakia E, 2018, BIOSCIENCE REP, V38, DOI 10.1042/BSR20171420
   Sekiya I, 2000, J BIOL CHEM, V275, P10738, DOI 10.1074/jbc.275.15.10738
   Simon AR, 1998, AM J PHYSIOL-CELL PH, V275, pC1640, DOI 10.1152/ajpcell.1998.275.6.C1640
   Simon K, 2017, MOL PHARMACOL, V92, P100, DOI 10.1124/mol.116.107904err
   Simon K, 2016, J BIOL CHEM, V291, P705, DOI 10.1074/jbc.M115.683953
   Troeberg L, 2012, BBA-PROTEINS PROTEOM, V1824, P133, DOI 10.1016/j.bbapap.2011.06.020
   Xu K, 2018, INT IMMUNOPHARMACOL, V63, P246, DOI 10.1016/j.intimp.2018.08.013
   Ye XL, 2017, EXP THER MED, V13, P1725, DOI 10.3892/etm.2017.4197
   Zhan TW, 2018, INT IMMUNOPHARMACOL, V62, P261, DOI 10.1016/j.intimp.2018.06.006
   Zhao B, 2018, INT J MOL MED, V42, P2750, DOI 10.3892/ijmm.2018.3848
NR 41
TC 4
Z9 4
U1 0
U2 3
PU ELSEVIER
PI AMSTERDAM
PA RADARWEG 29a, 1043 NX AMSTERDAM, NETHERLANDS
SN 1567-5769
EI 1878-1705
J9 INT IMMUNOPHARMACOL
JI Int. Immunopharmacol.
PD NOV
PY 2020
VL 88
AR 106870
DI 10.1016/j.intimp.2020.106870
PG 9
WC Immunology; Pharmacology & Pharmacy
WE Science Citation Index Expanded (SCI-EXPANDED)
SC Immunology; Pharmacology & Pharmacy
GA OP6AD
UT WOS:000588166300020
PM 32805694
DA 2022-09-07
ER

PT J
AU He, Y
   Yao, W
   Zhang, M
   Zhang, Y
   Zhang, D
   Jiang, ZC
   Ma, TY
   Sun, J
   Shao, MM
   Chen, JH
AF He, Ying
   Yao, Wen
   Zhang, Meng
   Zhang, Ying
   Zhang, Dan
   Jiang, Zhuocheng
   Ma, Tianyou
   Sun, Jian
   Shao, Mingming
   Chen, Jinghong
TI Changes in osteogenic gene expression in hypertrophic chondrocytes
   induced by SIN-1
SO EXPERIMENTAL AND THERAPEUTIC MEDICINE
LA English
DT Article
DE gene expression; hypertrophic chondrocytes; 3-morpholinosydnonimine;
   Kashin-Beck disease; osteoarthritis
ID KASHIN-BECK-DISEASE; ARTICULAR-CARTILAGE; TGF-BETA;
   EXTRACELLULAR-MATRIX; BONE-FORMATION; OSTEOARTHRITIS; DIFFERENTIATION;
   INTEGRINS; CHONDROGENESIS; MODULATION
AB The molecular mechanisms underlying ostcoar-thritis (OA) and Kashin-Beck disease (KBD) remain poorly understood. Hypertrophic chondrocytes serve an important role in the development of both OA and KBD, whereas oxidative stress can contribute to the pathological progression of cartilage damage. Therefore, the aim of the present study was to detect altered expression of osteogenesis-related genes in hypertrophic chondrocytes, following treatment with 3-morpholinosydnonimine (SIN-1). ATDC5 cells were induced to develop into hypertrophic chondrocytes via Insulin-Transferrin-Selenium. The appropriate concentration and time of SIN-1 treatment was determined via MTT assay. Following hype chondrocyte stimulation with SIN-1, a liquid chip was analyzed using a polymerase chain reaction (PCR) array. Reverse transcription-quantitative PCR was conducted on individual genes to validate the array-based data. Analyses of protein-protein interactions, gene ontology functions and Kyoto Encyclopedia of Genes and Genomes pathway enrichment of the differentially expressed genes were also performed. A total of 6 upregulated and 34 downregulated genes were identified, including the mothers against decapentaplegic homolog (Smad) family (Smad1-4), bone morphogenetic proteins and their receptors (Bmp2, Bmp3, Bmpr1 alpha and Bmpr1 beta), and matrix metalloproteinases (MMP2, -9 and -10). These genes are associated with collagen biology, transcriptional control, skeletal development, bone mineral metabolism, and cell adhesion. SIN-1 induced death of hypertrophic chondrocytes likely through TGF-beta/SmadorBMPiSmadpathways.Oxidative-stress-dependent induction of abnormal gene expression may be associated with chondronecrosis in the cartilage of patients with OA or KBD.
C1 [He, Ying; Zhang, Meng; Zhang, Ying; Zhang, Dan; Jiang, Zhuocheng; Ma, Tianyou; Shao, Mingming; Chen, Jinghong] Xi An Jiao Tong Univ, Hlth Sci Ctr, Key Lab Trace Elements & Endem Dis,Sch Publ Hlth, Natl Hlth & Family Planning Commiss,Inst Endem Di, 76 West Rd, Xian 710061, Shaanxi, China.
   [He, Ying] Xi An Jiao Tong Univ, Hlth Sci Ctr, Grad Students Teaching Expt Ctr, Xian 710061, Shaanxi, China.
   [Yao, Wen] Xian Childrens Hosp, Dept Neurol, Xian 710003, Shaanxi, China.
   [Sun, Jian] Xi An Jiao Tong Univ, Sch Basic Med Sci, Dept Biochem & Mol Biol, Hlth Sci Ctr, Xian 710061, Shaanxi, China.
RP Chen, JH (通讯作者)，Xi An Jiao Tong Univ, Hlth Sci Ctr, Key Lab Trace Elements & Endem Dis,Sch Publ Hlth, Natl Hlth & Family Planning Commiss,Inst Endem Di, 76 West Rd, Xian 710061, Shaanxi, China.
EM jixiang46@163.com
FU National Natural Science Foundation of China [81273006, 81573102];
   Shaanxi Natural Science Research Project [2017JM8122]
FX The present study was supported by the National Natural Science
   Foundation of China (grant nos. 81273006 and 81573102) and the Shaanxi
   Natural Science Research Project (grant no. 2017JM8122).
CR Almonte-Becerril M, 2014, J ORTHOP RES, V32, P1161, DOI 10.1002/jor.22649
   Blom AB, 2007, CURR DRUG TARGETS, V8, P283, DOI 10.2174/138945007779940179
   Bragdon B, 2011, CELL SIGNAL, V23, P609, DOI 10.1016/j.cellsig.2010.10.003
   Caron MMJ, 2013, OSTEOARTHR CARTILAGE, V21, P604, DOI 10.1016/j.joca.2013.01.009
   Chen AF, 2008, J CELL PHYSIOL, V217, P828, DOI 10.1002/jcp.21562
   Chen JH, 2015, J ORTHOP RES, V33, P47, DOI 10.1002/jor.22708
   Davidson ENB, 2006, ANN RHEUM DIS, V65, P1414, DOI 10.1136/ard.2005.045971
   Del Carlo M, 2002, ARTHRITIS RHEUM, V46, P394, DOI 10.1002/art.10056
   Gao ZQ, 2012, J INT MED RES, V40, P1325, DOI 10.1177/147323001204000411
   Guenther CA, 2015, BONE, V77, P31, DOI 10.1016/j.bone.2015.04.010
   Guo X, 2006, J BONE MINER METAB, V24, P319, DOI 10.1007/s00774-006-0690-3
   Hinoi E, 2007, BONE, V40, P337, DOI 10.1016/j.bone.2006.08.016
   HOSHIDA S, 1993, HEART VESSELS, V8, P115, DOI 10.1007/BF01744795
   Hunter DJ, 2006, BMJ-BRIT MED J, V332, P639, DOI 10.1136/bmj.332.7542.639
   Kim IS, 2009, J BIOMECH, V42, P2721, DOI 10.1016/j.jbiomech.2009.08.006
   Kim SJ, 2003, YONSEI MED J, V44, P493, DOI 10.3349/ymj.2003.44.3.493
   Konishi K, 2009, NITRIC OXIDE-BIOL CH, V20, P270, DOI 10.1016/j.niox.2009.02.001
   Kurtis MS, 2003, ARTHRITIS RHEUM-US, V48, P110, DOI 10.1002/art.10704
   Livak KJ, 2001, METHODS, V25, P402, DOI 10.1006/meth.2001.1262
   Long J, 2011, ORAL SURG ORAL MED O, V112, P50, DOI 10.1016/j.tripleo.2010.09.065
   Michelin AC, 2009, ANAT REC, V292, P387, DOI 10.1002/ar.20863
   Moreno-Reyes R, 1998, NEW ENGL J MED, V339, P1112, DOI 10.1056/NEJM199810153391604
   Morita K, 2007, J EXP MED, V204, P1613, DOI 10.1084/jem.20062525
   Pal S, 2012, ANTI-CANCER AGENT ME, V12, P726, DOI 10.2174/187152012802650183
   Peterson JT, 2006, CARDIOVASC RES, V69, P677, DOI 10.1016/j.cardiores.2005.11.032
   Retting KN, 2009, DEVELOPMENT, V136, P1093, DOI 10.1242/dev.029926
   Schulze-Tanzil G, 2001, HISTOL HISTOPATHOL, V16, P1081, DOI 10.14670/HH-16.1081
   Tian J, 2015, RHEUMATOL INT, V35, P787, DOI 10.1007/s00296-014-3137-5
   Tian J, 2012, TOXICOL IN VITRO, V26, P1106, DOI 10.1016/j.tiv.2012.07.002
   Tsolis KC, 2015, CLIN PROTEOM, V12, DOI 10.1186/s12014-015-9085-6
   Ueno T, 2011, J DENT RES, V90, P353, DOI 10.1177/0022034510388035
   Valdes AM, 2010, ARTHRITIS RHEUM-US, V62, P2347, DOI 10.1002/art.27530
   van der Kraan PM, 2012, OSTEOARTHR CARTILAGE, V20, P223, DOI 10.1016/j.joca.2011.12.003
   Vortkamp A, 1996, SCIENCE, V273, P613, DOI 10.1126/science.273.5275.613
   Wang W, 2013, OSTEOARTHR CARTILAGE, V21, P1781, DOI 10.1016/j.joca.2013.08.002
   Winkler DG, 2003, EMBO J, V22, P6267, DOI 10.1093/emboj/cdg599
   Yang X, 2001, J CELL BIOL, V153, P35, DOI 10.1083/jcb.153.1.35
   Zhang F, 2013, SCAND J RHEUMATOL, V42, P71, DOI 10.3109/03009742.2012.698303
   Zhang Z, 2015, INT J MOL SCI, V16, P25934, DOI 10.3390/ijms161125937
   Zhou XP, 2015, INT J MOL SCI, V16, P20344, DOI 10.3390/ijms160920344
NR 40
TC 6
Z9 6
U1 0
U2 5
PU SPANDIDOS PUBL LTD
PI ATHENS
PA POB 18179, ATHENS, 116 10, GREECE
SN 1792-0981
EI 1792-1015
J9 EXP THER MED
JI Exp. Ther. Med.
PD AUG
PY 2018
VL 16
IS 2
BP 609
EP 618
DI 10.3892/etm.2018.6261
PG 10
WC Medicine, Research & Experimental
WE Science Citation Index Expanded (SCI-EXPANDED)
SC Research & Experimental Medicine
GA GR1GO
UT WOS:000442280500019
PM 30116317
OA Green Published, Green Submitted, gold
DA 2022-09-07
ER

PT J
AU Ozeke, O
   Ozer, C
   Gungor, M
   Celenk, MK
   Dincer, H
   Ilicin, G
AF Ozeke, Ozcan
   Ozer, Can
   Gungor, Mutlu
   Celenk, Mehmet Kutlu
   Dincer, Hazim
   Ilicin, Gurler
TI Chronic intermittent hypoxia caused by obstructive sleep apnea may play
   an important role in explaining the morbidity-mortality paradox of
   obesity
SO MEDICAL HYPOTHESES
LA English
DT Article
ID BODY-MASS INDEX; CORONARY-ARTERY-DISEASE; CARDIOVASCULAR-DISEASE;
   HEART-FAILURE; MYOCARDIAL-INFARCTION; OXIDATIVE STRESS; RISK-FACTORS;
   CELL INJURY; ASSOCIATION; EXPLANATION
AB Obesity has reached global pandemic that threatens the health of millions of people and is associated with numerous morbidities such as hypertension, type II diabetes mellitus, dyslipidemia, cor pulmonale, gallbladder disease, obstructive sleep apnea (OSA), certain cancers, osteoarthritis, increased surgical risk and postoperative complications, lower extremity venous and/or lymphatic problems, pulmonary embolism, stroke/cerebrovascular diseases and coronary arterial disease. Despite all these adverse associations, numerous studies and meta-analyses have documented an "obesity paradox" in which overweight and obese population with established cardiovascular disease have a better prognosis than do their lean counterparts. There are potential and plausible explanations offered by literature for these puzzling data; however, it still remains uncertain whether this phenomenon is attributable to a real protective effect of high body fat mass. In recent years, the survival advantage of patients with OSA, combined with the potential cardioprotective effects of chronic intermittent hypoxia, raise the possibility that apneas during sleep may activate preconditioning-like cardioprotective effect. Chronic intermittent hypoxia, one of the physiological markers of OSA, is characterized by transient periods of oxygen desaturation followed by reoxygenation, and is a major cause of its systemic harmful (oxidative stress, inflammation, sympathetic activity, vasculature remodelling and endothelial dysfunction) and/or protective (preconditioning-like cardioprotective) effects. Since many OSA subjects are obese, and obesity is an independent risk factor for many comorbidities associated with OSA; and also most OSA has never been diagnosed in obese patients, we hypothesed that the chronic intermittent hypoxia caused by OSA in obese patients may be one of the underlying mechanisms in morbi-mortality paradox of obesity. (C) 2010 Elsevier Ltd. All rights reserved.
C1 [Ozeke, Ozcan; Ozer, Can; Gungor, Mutlu; Celenk, Mehmet Kutlu; Dincer, Hazim; Ilicin, Gurler] Bayindir Hosp Sogutozu, Dept Cardiol, Kardiyoloji Klin, TR-06520 Ankara, Turkey.
RP Ozeke, O (通讯作者)，Bayindir Hosp Sogutozu, Dept Cardiol, Kardiyoloji Klin, TR-06520 Ankara, Turkey.
EM ozcanozeke@gmail.com
RI Özeke, Özcan/N-1871-2015; Özeke, Özcan/AAS-8730-2020
OI Özeke, Özcan/0000-0002-4770-8159; Özeke, Özcan/0000-0002-4770-8159
CR Ades PA, 2010, MAYO CLIN PROC, V85, P112, DOI 10.4065/mcp.2009.0777
   Badheka AO, 2010, AM J MED, V123, P646, DOI 10.1016/j.amjmed.2009.11.026
   Belaidi E, 2009, J AM COLL CARDIOL, V53, P1309, DOI 10.1016/j.jacc.2008.12.050
   Bjorck L, 2009, EUR HEART J, V30, P1046, DOI 10.1093/eurheartj/ehn554
   Calle EE, 1999, NEW ENGL J MED, V341, P1097, DOI 10.1056/NEJM199910073411501
   Chen L, 2005, AM J RESP CRIT CARE, V172, P915, DOI 10.1164/rccm.200504-560OC
   Chiang AA, 2006, CHINESE J PHYSIOL, V49, P234
   Childers DK, 2010, INT J OBESITY, V34, P1231, DOI 10.1038/ijo.2010.71
   Davenport DL, 2009, J VASC SURG, V49, P140, DOI 10.1016/j.jvs.2008.08.052
   Diercks DB, 2006, AM HEART J, V152, P140, DOI 10.1016/j.ahj.2005.09.024
   Doehner W, 2010, EUR HEART J, V31, P146, DOI 10.1093/eurheartj/ehp339
   Fan CH, 2005, PHYSIOL GENOMICS, V22, P292, DOI 10.1152/physiolgenomics.00217.2004
   Fonarow GC, 2007, AM HEART J, V153, P74, DOI 10.1016/j.ahj.2006.09.007
   Garvey JF, 2009, EUR RESPIR J, V33, P1195, DOI 10.1183/09031936.00111208
   Gregg EW, 2005, JAMA-J AM MED ASSOC, V293, P1868, DOI 10.1001/jama.293.15.1868
   Gruberg L, 2005, AM J CARDIOL, V95, P439, DOI 10.1016/j.amjcard.2004.10.007
   Hamdy O, 2006, CURR DIABETES REV, V2, P367, DOI 10.2174/1573399810602040367
   Hausenloy DJ, 2009, ATHEROSCLEROSIS, V204, P334, DOI 10.1016/j.atherosclerosis.2008.10.029
   Joyeux-Faure M, 2005, J APPL PHYSIOL, V98, P1691, DOI 10.1152/japplphysiol.01146.2004
   Kapoor JR, 2010, AM HEART J, V159, P75, DOI 10.1016/j.ahj.2009.10.026
   Kapur Vishesh, 2002, Sleep Breath, V6, P49, DOI 10.1007/s11325-002-0049-5
   Lancefield T, 2010, JACC-CARDIOVASC INTE, V3, P660, DOI 10.1016/j.jcin.2010.03.018
   Lavie CJ, 2009, AM J MED, V122, P1106, DOI 10.1016/j.amjmed.2009.06.006
   Lavie CJ, 2009, J AM COLL CARDIOL, V53, P1925, DOI 10.1016/j.jacc.2008.12.068
   Lavie L, 2006, MED HYPOTHESES, V66, P1069, DOI 10.1016/j.mehy.2005.10.033
   Lavie P, 2009, J SLEEP RES, V18, P397, DOI 10.1111/j.1365-2869.2009.00754.x
   Levy P, 2008, EUR RESPIR J, V32, P1082, DOI 10.1183/09031936.00013308
   Liu JN, 2010, CHINESE MED J-PEKING, V123, P74, DOI 10.3760/cma.j.issn.0366-6999.2010.01.013
   Ludman AJ, 2010, DIS MODEL MECH, V3, P35, DOI 10.1242/dmm.003855
   Morse SA, 2010, CURR HYPERTENS REP, V12, P120, DOI 10.1007/s11906-010-0099-1
   MURRY CE, 1986, CIRCULATION, V74, P1124, DOI 10.1161/01.CIR.74.5.1124
   Naghshin J, 2009, J APPL PHYSIOL, V107, P787, DOI 10.1152/japplphysiol.91256.2008
   Nigam A, 2006, INT J CARDIOL, V110, P153, DOI 10.1016/j.ijcard.2005.06.040
   Oreopoulos A, 2008, AM HEART J, V156, P13, DOI 10.1016/j.ahj.2008.02.014
   Oreopoulos A, 2009, CLIN GERIATR MED, V25, P643, DOI 10.1016/j.cger.2009.07.005
   Park AM, 2007, ANTIOXID REDOX SIGN, V9, P723, DOI 10.1089/ars.2007.1460
   Park AM, 2007, AM J PHYSIOL-HEART C, V292, pH751, DOI 10.1152/ajpheart.01016.2006
   Pencina M, 2009, CIRCULATION, V120, pS508
   Ravensbergen HJC, 2009, J PHYSIOL-LONDON, V587, P5303, DOI 10.1113/jphysiol.2009.180190
   Romero-Corral A, 2006, LANCET, V368, P666, DOI 10.1016/S0140-6736(06)69251-9
   Rosengren A, 2009, J INTERN MED, V266, P268, DOI 10.1111/j.1365-2796.2009.02116.x
   Savransky V, 2007, AM J RESP CRIT CARE, V175, P1290, DOI 10.1164/rccm.200612-1771OC
   Schulz R, 2008, Pneumologie, V62, P18, DOI 10.1055/s-2007-980132
   Shirzad M, 2009, ARCH MED RES, V40, P618, DOI 10.1016/j.arcmed.2009.10.005
   Somers VK, 2008, CIRCULATION, V118, P1080, DOI [10.1161/CIRCULATIONAHA.107.189420, 10.1161/CIRCULATIONAHA.107.189375]
   Steinberg BA, 2007, AM J CARDIOL, V100, P1331, DOI 10.1016/j.amjcard.2007.06.019
   Steiner S, 2010, CHEST, V137, P516, DOI 10.1378/chest.09-1136
   Uretsky S, 2007, AM J MED, V120, P863, DOI 10.1016/j.amjmed.2007.05.011
   Uretsky S, 2010, J NUCL CARDIOL, V17, P390, DOI 10.1007/s12350-010-9214-6
   Uwaifo GI, 2010, OBESITY         0414
   Yellon DM, 2003, PHYSIOL REV, V83, P1113, DOI 10.1152/physrev.00009.2003
   Yu Z, 2009, AM J PHYSIOL-HEART C, V297, pH735, DOI 10.1152/ajpheart.01164.2008
NR 52
TC 43
Z9 43
U1 0
U2 17
PU CHURCHILL LIVINGSTONE
PI EDINBURGH
PA JOURNAL PRODUCTION DEPT, ROBERT STEVENSON HOUSE, 1-3 BAXTERS PLACE,
   LEITH WALK, EDINBURGH EH1 3AF, MIDLOTHIAN, SCOTLAND
SN 0306-9877
EI 1532-2777
J9 MED HYPOTHESES
JI Med. Hypotheses
PD JAN
PY 2011
VL 76
IS 1
BP 61
EP 63
DI 10.1016/j.mehy.2010.08.030
PG 3
WC Medicine, Research & Experimental
WE Science Citation Index Expanded (SCI-EXPANDED)
SC Research & Experimental Medicine
GA 715VP
UT WOS:000286918400013
PM 20822856
DA 2022-09-07
ER

PT J
AU Miyata, T
   Ishiguro, N
   Yasuda, Y
   Ito, T
   Nangaku, M
   Iwata, H
   Kurokawa, K
AF Miyata, T
   Ishiguro, N
   Yasuda, Y
   Ito, T
   Nangaku, M
   Iwata, H
   Kurokawa, K
TI Increased pentosidine, an advanced glycation end product, in plasma and
   synovial fluid from patients with rheumatoid arthritis and its relation
   with inflammatory markers
SO BIOCHEMICAL AND BIOPHYSICAL RESEARCH COMMUNICATIONS
LA English
DT Article
ID HEMODIALYSIS-ASSOCIATED AMYLOIDOSIS; MAILLARD REACTION-PRODUCTS;
   NECROSIS-FACTOR-ALPHA; IDENTIFICATION; GLYCOSYLATION; COMPLICATIONS;
   ACCUMULATION; GLUCOSE; TISSUE
AB Pentosidine is an advanced glycation end product (AGE) formed by combined processes of glycation and oxidation (glycoxidation) between carbohydrate-derived carbonyl group and protein amino group, Recent studies demonstrated the increased pentosidine levels not only in diabetic patients with hyperglycemia but also in normoglycemic uremic patients due to increased oxidative stress, Rheumatoid arthritis (RA) is a state of increased oxidative stress associated with chronic inflammation This suggested an enhanced glycoxidation reaction and increased AGE levels in RA patients. In the present study, we therefore determined, by high performance liquid chromatographic (HPLC) assay, the concentrations of pentosidine in plasma and synovial fluid from 22 patients with rheumatoid arthritis (RA) and compared their levels with those in 17 patients with osteoarthritis (OA), 26 diabetic patients, and 25 normal subjects. The levels of inflammatory markers and markers of tissue destruction, metalloproteinases (MMPs) and tissue inhibitors of metalloproteinases (TIMPs), were also measured in the same samples. Pentosidine levels in plasma and synovial fluid from RA patients were significantly higher than those in OA patients, diabetic patients, and normal subjects. There was a significant correlation between the pentosidine levels in plasma and those in synovial fluid. Among markers of inflammation and matrix destruction, pentosidine levels in plasma from RA patients were correlated with the levels of C-reactive protein (CRP), erythrocyte sedimentation rate, white blood cell count, and platelet count. Multiple stepwise regression analysis reveals an independent influence of CRP on plasma pentosidine levels. In conclusion, pentosidine levels are significantly higher in plasma and synovial fluid from RA patients and may be useful as a biomarker of chronic inflammation in RA patients. (C) 1998 Academic Press.
C1 Tokai Univ, Sch Med, Inst Med Sci, Isehara, Kanagawa 25911, Japan.
   Tokai Univ, Sch Med, Dept Med, Isehara, Kanagawa 25911, Japan.
   Nagoya Univ, Sch Med, Dept Orthoped Surg, Nagoya, Aichi 466, Japan.
RP Miyata, T (通讯作者)，Tokai Univ, Sch Med, Inst Med Sci, Isehara, Kanagawa 25911, Japan.
RI Nangaku, Masaomi/A-5300-2010; Ishiguro, Naoki/I-1563-2012; YAMAMOTO,
   MASAHIRO/F-9094-2011; Miyata, Toshio/A-4872-2010
OI YAMAMOTO, MASAHIRO/0000-0003-3859-0125; 
CR AREND WP, 1990, ARTHRITIS RHEUM-US, V33, P305, DOI 10.1002/art.1780330302
   BASHIR S, 1993, ANN RHEUM DIS, V52, P659, DOI 10.1136/ard.52.9.659
   BROWNLEE M, 1988, NEW ENGL J MED, V318, P1315
   DYER DG, 1991, J BIOL CHEM, V266, P11654
   DYER DG, 1993, J CLIN INVEST, V91, P2463, DOI 10.1172/JCI116481
   Ishiguro N, 1996, J RHEUMATOL, V23, P1599
   KOSTER JF, 1986, ANN RHEUM DIS, V45, P44, DOI 10.1136/ard.45.1.44
   MCCANCE DR, 1993, J CLIN INVEST, V91, P2470, DOI 10.1172/JCI116482
   Miesel R, 1996, FREE RADICAL RES, V25, P161, DOI 10.3109/10715769609149921
   Miyata T, 1996, J AM SOC NEPHROL, V7, P1198
   MIYATA T, 1993, J CLIN INVEST, V92, P1243, DOI 10.1172/JCI116696
   MIYATA T, 1994, J CLIN INVEST, V93, P521, DOI 10.1172/JCI117002
   Miyata T, 1997, KIDNEY INT, V51, P1170, DOI 10.1038/ki.1997.160
   Miyata T, 1996, P NATL ACAD SCI USA, V93, P2353, DOI 10.1073/pnas.93.6.2353
   Miyata T, 1997, J AM SOC NEPHROL, V8, P260
   Mulherin DM, 1996, ANN RHEUM DIS, V55, P837, DOI 10.1136/ard.55.11.837
   SELL DR, 1989, J BIOL CHEM, V264, P21597
   Sklodowska M, 1996, CLIN EXP RHEUMATOL, V14, P433
   WOLFF SP, 1987, BIOCHEM J, V245, P243, DOI 10.1042/bj2450243
   XIE DL, 1994, ARCH BIOCHEM BIOPHYS, V311, P205, DOI 10.1006/abbi.1994.1228
NR 20
TC 124
Z9 130
U1 0
U2 10
PU ACADEMIC PRESS INC
PI SAN DIEGO
PA 525 B ST, STE 1900, SAN DIEGO, CA 92101-4495 USA
SN 0006-291X
J9 BIOCHEM BIOPH RES CO
JI Biochem. Biophys. Res. Commun.
PD MAR 6
PY 1998
VL 244
IS 1
BP 45
EP 49
DI 10.1006/bbrc.1998.8203
PG 5
WC Biochemistry & Molecular Biology; Biophysics
WE Science Citation Index Expanded (SCI-EXPANDED)
SC Biochemistry & Molecular Biology; Biophysics
GA ZB929
UT WOS:000072522500010
PM 9514872
DA 2022-09-07
ER

PT J
AU Kubo, Y
   Beckmann, R
   Fragoulis, A
   Conrads, C
   Pavanram, P
   Nebelung, S
   Wolf, M
   Wruck, CJ
   Jahr, H
   Pufe, T
AF Kubo, Yusuke
   Beckmann, Rainer
   Fragoulis, Athanassios
   Conrads, Claudius
   Pavanram, Prathyusha
   Nebelung, Sven
   Wolf, Michael
   Wruck, Christoph Jan
   Jahr, Holger
   Pufe, Thomas
TI Nrf2/ARE Signaling Directly Regulates SOX9 to Potentially Alter
   Age-Dependent Cartilage Degeneration
SO ANTIOXIDANTS
LA English
DT Article
DE SOX9; Nrf2; antioxidant response element; Keap1; osteoarthritis
ID NUCLEAR FACTOR; IN-VITRO; OSTEOARTHRITIS CHONDROCYTES; TRANSCRIPTIONAL
   ACTIVITY; OXIDATIVE STRESS; GENE-EXPRESSION; PROGRESSION; INDUCTION;
   PATHWAY; CELLS
AB Oxidative stress is implicated in osteoarthritis, and nuclear factor erythroid 2-related factor 2 (Nrf2)/antioxidant response element (ARE) pathway maintains redox homeostasis. We investigated whether Nrf2/ARE signaling controls SOX9. SOX9 expression in human C-28/I2 chondrocytes was measured by RT-qPCR after shRNA-mediated knockdown of Nrf2 or its antagonist the Kelch-like erythroid cell-derived protein with cap ''n'' collar homology-associated protein 1 (Keap1). To verify whether Nrf2 transcriptionally regulates SOX9, putative ARE-binding sites in the proximal SOX9 promoter region were inactivated, cloned into pGL3, and co-transfected with phRL-TK for dual-luciferase assays. SOX9 promoter activities without and with Nrf2-inducer methysticin were compared. Sox9 expression in articular chondrocytes was correlated to cartilage thickness and degeneration in wild-type (WT) and Nrf2-knockout mice. Nrf2-specific RNAi significantly decreased SOX9 expression, whereas Keap1-specific RNAi increased it. Putative ARE sites (ARE(1), ARE(2)) were identified in the SOX9 promoter region. ARE(2) mutagenesis significantly reduced SOX9 promoter activity, but ARE(1) excision did not. Functional ARE(2) site was essential for methysticin-mediated induction of SOX9 promoter activity. Young Nrf2-knockout mice revealed significantly lower Sox9-positive chondrocytes, and old Nrf2-knockout animals showed thinner cartilage and more cartilage degeneration. Our results suggest Nrf2 directly regulates SOX9 in articular cartilage, and Nrf2-loss can develop mild osteoarthritis at old age. Pharmacological Nrf2 induction may hold the potential to diminish age-dependent cartilage degeneration through improving SOX9 expression.
C1 [Kubo, Yusuke; Beckmann, Rainer; Fragoulis, Athanassios; Conrads, Claudius; Pavanram, Prathyusha; Wruck, Christoph Jan; Jahr, Holger; Pufe, Thomas] Uniklin RWTH Aachen, Dept Anat & Cell Biol, Wendlingweg 2, D-52074 Aachen, Germany.
   [Nebelung, Sven] Uniklin RWTH Aachen, Dept Diagnost & Intervent Radiol, Pauwelsstr 30, D-52074 Aachen, Germany.
   [Wolf, Michael] Uniklin RWTH Aachen, Dept Orthodont, Pauwelsstr 30, D-52074 Aachen, Germany.
   [Jahr, Holger] Maastricht Univ, Med Ctr, Dept Orthopaed Surg, NL-6229 HX Maastricht, Netherlands.
RP Kubo, Y (通讯作者)，Uniklin RWTH Aachen, Dept Anat & Cell Biol, Wendlingweg 2, D-52074 Aachen, Germany.
EM kubo@ukaachen.de; rainer.beckmann@wiwi.uni-kl.de;
   afragoulis@ukaachen.de; claudius.conrads@rwth-aachen.de;
   ppavanram@ukaachen.de; snebelung@ukaachen.de; michwolf@ukaachen.de;
   cwruck@ukaachen.de; hjahr@ukaachen.de; tpufe@ukaachen.de
RI ; Jahr, Holger/M-3099-2015
OI Kubo, Yusuke/0000-0003-0741-4647; Pufe, Thomas/0000-0002-7886-9211;
   Jahr, Holger/0000-0001-7308-5584; Nebelung, Sven/0000-0002-5267-9962
FU Excellence Initiative of the German Federal and State Governments;
   Interdisciplinary Centre for Clinical Research of the Faculty of
   Medicine of the RWTH Aachen University [T9-3, T9-5, OC1-1]; START
   Initiative [692057]; Deutscher Akademischer Austauschdienst (DAAD)
   [57440921]; Prosperos project - Interreg VA FlandersThe Netherlands
   program, CCI [2014TC16RFCB04]
FX This research project was supported by the Excellence Initiative of the
   German Federal and State Governments and the Interdisciplinary Centre
   for Clinical Research of the Faculty of Medicine of the RWTH Aachen
   University (T9-3; T9-5; OC1-1), the START Initiative (Grant No.692057),
   and the Deutscher Akademischer Austauschdienst (DAAD) (57440921). The
   authors are grateful for the financial support from the Prosperos
   project, funded by the Interreg VA FlandersThe Netherlands program, CCI
   Grant No. 2014TC16RFCB04. We thank Susanne Echterhagen, Nina Koch,Lian
   Shen, Michaela Nicolau, Angela Rueben, and Aline Wies for technical
   support. We are grateful to Mary Goldring for generously sharing the
   human C-28/I2 cells
CR Akiyama H, 2002, GENE DEV, V16, P2813, DOI 10.1101/gad.1017802
   Akiyama H, 2008, MOD RHEUMATOL, V18, P213, DOI 10.1007/s10165-008-0048-x
   ALTSCHUL SF, 1990, J MOL BIOL, V215, P403, DOI 10.1016/S0022-2836(05)80360-2
   Baird L, 2020, MOL CELL BIOL, V40, DOI 10.1128/MCB.00099-20
   Bolduc J, 2018, OSTEOARTHR CARTILAGE, V26, pS107, DOI 10.1016/j.joca.2018.02.235
   Bolduc JA, 2019, FREE RADICAL BIO MED, V132, P73, DOI 10.1016/j.freeradbiomed.2018.08.038
   Bruns DR, 2015, OXID MED CELL LONGEV, V2015, DOI 10.1155/2015/732596
   Cai DW, 2015, ARTHRITIS RES THER, V17, DOI 10.1186/s13075-015-0774-3
   Cao Z, 2018, J CELL PHYSIOL, V233, P2332, DOI 10.1002/jcp.26105
   Caron MMJ, 2013, BONE, V53, P94, DOI 10.1016/j.bone.2012.11.032
   Chen YS, 2020, INT J MOL SCI, V21, DOI 10.3390/ijms21144923
   Cheng X, 2019, J CELL PHYSIOL, V234, P2593, DOI 10.1002/jcp.27025
   Coricor G, 2016, SCI REP-UK, V6, DOI 10.1038/srep38616
   Das R, 2015, ANN ANAT, V198, P1, DOI 10.1016/j.aanat.2014.11.003
   Finger F, 2003, ARTHRITIS RHEUM-US, V48, P3395, DOI 10.1002/art.11341
   Fragoulis A, 2019, TOXICOL SCI, V169, P485, DOI 10.1093/toxsci/kfz055
   Fragoulis A, 2017, REDOX BIOL, V12, P843, DOI 10.1016/j.redox.2017.04.024
   Glasson SS, 2010, OSTEOARTHR CARTILAGE, V18, pS17, DOI 10.1016/j.joca.2010.05.025
   GOLDRING MB, 1994, J CLIN INVEST, V94, P2307, DOI 10.1172/JCI117595
   Gounder SS, 2012, PLOS ONE, V7, DOI 10.1371/journal.pone.0045697
   Govindaraj K, 2018, OSTEOARTHR CARTILAGE, V26, pS106, DOI 10.1016/j.joca.2018.02.233
   Henrotin YE, 2003, OSTEOARTHR CARTILAGE, V11, P747, DOI 10.1016/S1063-4584(03)00150-X
   Henry SP, 2012, J BONE MINER RES, V27, P2511, DOI 10.1002/jbmr.1696
   Hinoi E, 2007, BONE, V40, P337, DOI 10.1016/j.bone.2006.08.016
   Hunter DJ, 2011, BEST PRACT RES CL RH, V25, P801, DOI 10.1016/j.berh.2011.11.008
   Itoh K, 1997, BIOCHEM BIOPH RES CO, V236, P313, DOI 10.1006/bbrc.1997.6943
   Jahr H, 2019, INT J MOL SCI, V20, DOI 10.3390/ijms20071715
   Jahr H, 2015, ARTHRITIS RES THER, V17, DOI 10.1186/s13075-015-0885-x
   Jahr H, 2015, CURR RHEUMATOL REP, V17, DOI 10.1007/s11926-014-0493-9
   Khan NM, 2018, FREE RADICAL BIO MED, V116, P159, DOI 10.1016/j.freeradbiomed.2018.01.013
   Kubo Y, 2019, CALCIFIED TISSUE INT, V105, P341, DOI 10.1007/s00223-019-00576-3
   Liessem-Schmitz A, 2018, J MOL NEUROSCI, V66, P229, DOI 10.1007/s12031-018-1159-2
   Mobasheri A, 2017, NAT REV RHEUMATOL, V13, P302, DOI 10.1038/nrrheum.2017.50
   Nagai K, 2015, OSTEOARTHR CARTILAGE, V23, P1412, DOI 10.1016/j.joca.2015.03.024
   Orfanidou T, 2009, J CELL MOL MED, V13, P3186, DOI 10.1111/j.1582-4934.2009.00678.x
   Ouyang YM, 2019, DRUG DES DEV THER, V13, P2833, DOI 10.2147/DDDT.S203974
   Ramakers C, 2003, NEUROSCI LETT, V339, P62, DOI 10.1016/S0304-3940(02)01423-4
   Safdar A, 2010, FREE RADICAL BIO MED, V49, P1487, DOI 10.1016/j.freeradbiomed.2010.08.010
   Schmidlin CJ, 2020, TOXICOL APPL PHARM, V402, DOI 10.1016/j.taap.2020.115138
   Shi SL, 2015, J CELL BIOCHEM, V116, P1391, DOI 10.1002/jcb.25099
   Siebelt M, 2013, ARTHRITIS RHEUM-US, V65, P2102, DOI 10.1002/art.38000
   Suh JH, 2004, P NATL ACAD SCI USA, V101, P3381, DOI 10.1073/pnas.0400282101
   Timur UT, 2019, INT J MOL SCI, V20, DOI 10.3390/ijms20040795
   Ushita M, 2009, OSTEOARTHR CARTILAGE, V17, P1065, DOI 10.1016/j.joca.2009.02.003
   van der Kraan PM, 2012, OSTEOARTHR CARTILAGE, V20, P223, DOI 10.1016/j.joca.2011.12.003
   van der Windt AE, 2010, ARTHRITIS RES THER, V12, DOI 10.1186/ar3031
   Wang FS, 2020, ANTIOXIDANTS-BASEL, V9, DOI 10.3390/antiox9090810
   Wang Y, 2015, ARTHRITIS RHEUMATOL, V67, P2141, DOI 10.1002/art.39182
   Wruck CJ, 2008, MOL PHARMACOL, V73, P1785, DOI 10.1124/mol.107.042499
   Wruck CJ, 2011, ANN RHEUM DIS, V70, P844, DOI 10.1136/ard.2010.132720
   Yamashita S, 2009, EXP CELL RES, V315, P2231, DOI 10.1016/j.yexcr.2009.03.008
   Yang JJ, 2020, FREE RADICAL BIO MED, V152, P854, DOI 10.1016/j.freeradbiomed.2020.01.185
   Yao YC, 2013, J CELL BIOCHEM, V114, P1223, DOI 10.1002/jcb.24467
   Zhang Q, 2015, OSTEOARTHR CARTILAGE, V23, P2259, DOI 10.1016/j.joca.2015.06.014
   Zufferey R, 1998, J VIROL, V72, P9873, DOI 10.1128/JVI.72.12.9873-9880.1998
NR 56
TC 1
Z9 1
U1 2
U2 2
PU MDPI
PI BASEL
PA ST ALBAN-ANLAGE 66, CH-4052 BASEL, SWITZERLAND
EI 2076-3921
J9 ANTIOXIDANTS-BASEL
JI Antioxidants
PD FEB
PY 2022
VL 11
IS 2
AR 263
DI 10.3390/antiox11020263
PG 17
WC Biochemistry & Molecular Biology; Chemistry, Medicinal; Food Science &
   Technology
WE Science Citation Index Expanded (SCI-EXPANDED)
SC Biochemistry & Molecular Biology; Pharmacology & Pharmacy; Food Science
   & Technology
GA ZK8HP
UT WOS:000763225500001
PM 35204144
OA gold, Green Published
DA 2022-09-07
ER

PT J
AU Wang, Y
   Zhao, X
   Liu-Bryan, R
AF Wang, Y.
   Zhao, X.
   Liu-Bryan, R.
TI Role of TLR2 and TLR4 in regulation of articular chondrocyte homeostasis
SO OSTEOARTHRITIS AND CARTILAGE
LA English
DT Article
DE Toll-like receptors; Chondrocytes; Oxidative stress; Autophagy flux
ID SUPEROXIDE-DISMUTASE; TOLL
AB Objective: Toll-like receptor (TLR)-mediated catabolic responses are implicated to contribute to osteoarthritis (OA). However, deficiency of TLRs has little chondroprotection in mice in vivo. Here, we studied the effect of deficiency of TLR2 and TLR4 in articular chondrocytes on cellular stress responses in vitro.
   Design: Chondrocytes isolated from TLR2 and TLR4 double knockout (TLR2/4dKO) and wild type (WT) mice and recombinant HMGB1 (rHMGB1) and LPS were used. Expression of anti-oxidant and DNA repair enzymes including SOD1, SOD2 and OGG1, and phosphorylation of H2AX (a marker for DNA damage) were examined by Western blotting. MitoSOX Red staining was used for assessing mitochondrial superoxide generation. Autophagic activity was monitored by flow cytometry analysis of mean fluorescence intensity (MFI) of GFP and RFP in chondrocytes transfected with a tandem GFP-mRFP-LC3 plasmid, and by Western blot analysis of expression of LC3 and p62, a selective autophagy adaptor.
   Results: Basal expression of SOD2 but not SOD1 was largely reduced in TLR2/4dKO compared to WT chondrocytes, correlated with significantly enhanced menadione-induced mitochondrial superoxide generation (2.85-3.92 and 3.39 to 8.97 with mean difference 3.39 and 6.18 for 25 and 50 mu M menadione, respectively) and phosphorylation of H2AX. LPS and rHMGB1 induced expression of SOD2, OGG1 and p62 in WT but not TLR2/4dKO chondrocytes. Autophagy flux was impaired in TLR2/4dKO chondrocytes after acute nutrient stress and by LPS and rHMGB1.
   Conclusions: TLR2 and TLR4 deficiency appears to reduce chondrocyte anti-oxidative stress and autophagy flux capacity, which may compromise cartilage homeostasis as a result of chondrocyte dysfunction. Published by Elsevier Ltd on behalf of Osteoarthritis Research Society International.
C1 [Wang, Y.; Zhao, X.; Liu-Bryan, R.] VA San Diego Healthcare Syst, 111K,3350 La Jolla Village Dr, San Diego, CA 92161 USA.
   [Wang, Y.; Liu-Bryan, R.] Univ Calif San Diego, Dept Med, La Jolla, CA 92093 USA.
RP Liu-Bryan, R (通讯作者)，VA San Diego Healthcare Syst, 111K,3350 La Jolla Village Dr, San Diego, CA 92161 USA.
EM ruliu@ucsd.edu
OI wang, yun/0000-0002-4346-0096
FU Department of Veterans Affairs [1I01BX002234]; NIH [AR106796]
FX This study was supported by Department of Veterans Affairs Merit Review
   grant 1I01BX002234 (PI: Liu-Bryan) and NIH grant AR106796 (PI:
   Liu-Bryan).
CR Blom AB, 2011, OSTEOARTHR CARTILAGE, V19, pS18, DOI 10.1016/S1063-4584(11)60052-6
   Chen LY, 2018, OSTEOARTHR CARTILAGE, V26, P1539, DOI 10.1016/j.joca.2018.07.004
   Delgado MA, 2008, EMBO J, V27, P1110, DOI 10.1038/emboj.2008.31
   Fujita KI, 2011, P NATL ACAD SCI USA, V108, P1427, DOI 10.1073/pnas.1014156108
   Gavriilidis C, 2013, ARTHRITIS RHEUM-US, V65, P378, DOI 10.1002/art.37782
   Gosset M, 2008, NAT PROTOC, V3, P1253, DOI 10.1038/nprot.2008.95
   Kalaitzoglou E, 2019, JBMR PLUS, V3, DOI 10.1002/jbm4.10079
   Komatsu M, 2012, PHARMACOL RES, V66, P457, DOI 10.1016/j.phrs.2012.07.004
   Kutikhin AG, 2014, FRONT IMMUNOL, V5, DOI 10.3389/fimmu.2014.00343
   Liu-Bryan R, 2013, CURR RHEUMATOL REP, V15, DOI 10.1007/s11926-013-0323-5
   Loeser RF, 2012, ARTHRITIS RHEUM-US, V64, P1697, DOI 10.1002/art.34453
   Lotz MK, 2011, NAT REV RHEUMATOL, V7, P579, DOI 10.1038/nrrheum.2011.109
   Nasi S, 2014, JOINT BONE SPINE, V81, P320, DOI 10.1016/j.jbspin.2014.01.018
   Rakkola R, 2007, PROTEOMICS, V7, P378, DOI 10.1002/pmic.200600582
   Shah SZA, 2018, FRONT MOL NEUROSCI, V11, DOI 10.3389/fnmol.2018.00310
NR 15
TC 10
Z9 11
U1 4
U2 5
PU ELSEVIER SCI LTD
PI OXFORD
PA THE BOULEVARD, LANGFORD LANE, KIDLINGTON, OXFORD OX5 1GB, OXON, ENGLAND
SN 1063-4584
EI 1522-9653
J9 OSTEOARTHR CARTILAGE
JI Osteoarthritis Cartilage
PD MAY
PY 2020
VL 28
IS 5
BP 669
EP 674
DI 10.1016/j.joca.2020.01.011
PG 6
WC Orthopedics; Rheumatology
WE Science Citation Index Expanded (SCI-EXPANDED)
SC Orthopedics; Rheumatology
GA NH1YW
UT WOS:000564473700015
PM 32007503
OA Green Accepted, Bronze
DA 2022-09-07
ER

PT J
AU Senol, O
   Gundogdu, G
   Gundogdu, K
   Miloglu, FD
AF Senol, Onur
   Gundogdu, Gulsah
   Gundogdu, Koksal
   Miloglu, Fatma Demirkaya
TI Investigation of the relationships between knee osteoarthritis and
   obesity via untargeted metabolomics analysis
SO CLINICAL RHEUMATOLOGY
LA English
DT Article
DE Knee osteoarthritis; LC/Q-TOF/MS/MS; Untargeted metabolomics
ID RHEUMATOID-ARTHRITIS; SYNOVIAL-FLUID; CHONDROCYTES; ASSOCIATION;
   METABOLISM; BIOMARKERS; HYPOXIA; DISEASE
AB ObjectiveOsteoarthritis (OA), the most encountered arthritis form, result from degeneration of articular cartilage. Obesity is accepted as asignificant risk factor for knee OA (KOA). In this study, it is aimed to determine the variation of metabolites between control and patients with KOA and observe the effect of obesity on KOA via untargeted metabolomics method.MethodsSerum samples of following groups were collected: patient group including 14 obesity (OKOA) and 14 non-obesity (NOKOA) (n=28) and control group (n=15) from orthopedics and traumatology policlinic. Serum proteins were denatured by acetonitrile and chromatographic separation of metabolites was achieved by LC/Q-TOF/MS/MS method. Data acquisition, classification, and identification were achieved by METLIN database. Cluster analysis was performed with MATLAB2017a-PLS Toolbox 7.2.ResultsObtained results showed that 244 (patient vs control) and 274 (OKOA vs NOKOA) m/z ratios were determined in accordance with LC/Q-TOF/MS/MS analysis. Multivariate data analysis was applied 41 and 36 m/z signal (p0.01; fold analysis >1.5) were filtered for patient vs control group and OKOA vs NOKOA, respectively. Twenty-one different metabolites were identified for patient vs control group and 15 metabolites were determined for OKOA vs NOKOA group.ConclusionAcid concentration and oxidative stress agents were high in inflammation group and their levels were much higher in obesity. It is claimed that obesity cause oxidative stress and acidosis in arthritis patients. Valine was found to be the only BCAA molecule whose concentration has significantly different in KOA patients. The relation between KOA and obesity was firstly investigated with metabolomics method.
C1 [Senol, Onur; Miloglu, Fatma Demirkaya] Ataturk Univ, Fac Pharm, Analyt Chem Dept, Erzurum, Turkey.
   [Gundogdu, Gulsah] Ataturk Univ, Fac Med, Dept Physiol, TR-25240 Erzurum, Turkey.
   [Gundogdu, Koksal] Erzurum Reg Training & Res Hosp, Dept Orthoped & Traumatol, Erzurum, Turkey.
RP Gundogdu, G (通讯作者)，Ataturk Univ, Fac Med, Dept Physiol, TR-25240 Erzurum, Turkey.
EM gdemirkaya81@gmail.com
RI GÜNDOGDU, GÜLSAH/S-5118-2019
OI GÜNDOGDU, GÜLSAH/0000-0002-9924-5176
CR Adams SB, 2013, J AM ACAD ORTHOP SUR, V21, P63, DOI 10.5435/JAAOS-21-01-63
   Ahmad RMA, 2017, DIABETES METAB SYND, V11, pS229, DOI 10.1016/j.dsx.2016.12.036
   ALTMAN R, 1986, ARTHRITIS RHEUM, V29, P1039, DOI 10.1002/art.1780290816
   Anderson JR, 2018, J PROTEOME RES, V17, P3780, DOI 10.1021/acs.jproteome.8b00455
   Bijlsma JWJ, 2011, LANCET, V377, P2115, DOI 10.1016/S0140-6736(11)60243-2
   Blanco FJ, 2018, NAT REV RHEUMATOL, V14, P327, DOI 10.1038/s41584-018-0001-0
   Bray GA, 2004, J CLIN ENDOCR METAB, V89, P2583, DOI 10.1210/jc.2004-0535
   Chauffier K, 2012, JOINT BONE SPINE, V79, P604, DOI 10.1016/j.jbspin.2011.12.013
   Collins JA, 2013, OSTEOARTHR CARTILAGE, V21, P1790, DOI 10.1016/j.joca.2013.06.028
   Conde J, 2011, ARTHRITIS, DOI 10.1155/2011/203901
   de Paz-Lugo P, 2018, AMINO ACIDS, V50, P1357, DOI 10.1007/s00726-018-2611-x
   Drissi F, 2014, NUTR DIABETES, V4, DOI 10.1038/nutd.2014.6
   Giera M, 2012, BBA-MOL CELL BIOL L, V1821, P1415, DOI 10.1016/j.bbalip.2012.07.011
   Gogna N, 2015, MOL BIOSYST, V11, P595, DOI 10.1039/c4mb00507d
   Grainger R, 2004, MED J AUSTRALIA, V180, P232, DOI 10.5694/j.1326-5377.2004.tb05892.x
   Hu PF, 2011, MOL BIOL REP, V38, P873, DOI 10.1007/s11033-010-0179-y
   IGARI T, 1987, TOHOKU J EXP MED, V153, P79, DOI 10.1620/tjem.153.79
   Jennings A, 2016, INT J CARDIOL, V223, P992, DOI 10.1016/j.ijcard.2016.08.307
   Johnson VL, 2014, BEST PRACT RES CL RH, V28, P5, DOI 10.1016/j.berh.2014.01.004
   Kosinska MK, 2014, PLOS ONE, V9, DOI 10.1371/journal.pone.0091769
   LEVICK JR, 1990, J RHEUMATOL, V17, P579
   Li YS, 2016, AMINO ACIDS, V48, P907, DOI 10.1007/s00726-015-2168-x
   Longnecker K, 2015, MAR CHEM, V177, P366, DOI 10.1016/j.marchem.2015.06.012
   McNulty AL, 2011, CONNECT TISSUE RES, V52, P523, DOI 10.3109/03008207.2011.597902
   Norman B, 2017, OSTEOARTHR CARTILAGE, V25, pS97, DOI 10.1016/j.joca.2017.02.156
   Oh H, 2015, OSTEOARTHR CARTILAGE, V23, P2288, DOI 10.1016/j.joca.2015.07.009
   Pottie P, 2006, ANN RHEUM DIS, V65, P1403, DOI 10.1136/ard.2006.061994
   Psychogios N, 2011, PLOS ONE, V6, DOI 10.1371/journal.pone.0016957
   Richter M, 2015, INT ORTHOP, V39, P1211, DOI 10.1007/s00264-015-2707-9
   RIZZA RA, 1982, J CLIN ENDOCR METAB, V54, P131, DOI 10.1210/jcem-54-1-131
   Rockel JS, 2018, METABOLITES, V8, DOI 10.3390/metabo8040092
   Sellam Jeremie, 2012, Rev Prat, V62, P621
   Shah SH, 2010, CIRC-CARDIOVASC GENE, V3, P207, DOI 10.1161/CIRCGENETICS.109.852814
   Shi L, 2017, UNTARGETED METABOLOM
   Sinusas K, 2012, AM FAM PHYSICIAN, V85, P49
   Suzuki M, 2014, J CHROMATOGR B, V966, P59, DOI 10.1016/j.jchromb.2014.02.042
   Takaishi H, 2008, CURR PHARM BIOTECHNO, V9, P47, DOI 10.2174/138920108783497659
   Teo CC, 2015, TRAC-TREND ANAL CHEM, V66, P1, DOI 10.1016/j.trac.2014.10.010
   Trivedi DK, 2017, NEW HORIZ TRANSL MED, V3, P294, DOI 10.1016/j.nhtm.2017.06.001
   Wei XL, 2012, ANAL CHEM, V84, P7963, DOI 10.1021/ac3016856
   Wishart DS, 2016, NAT REV DRUG DISCOV, V15, P473, DOI 10.1038/nrd.2016.32
   Won Y, 2016, ANN RHEUM DIS, V75, P2045, DOI 10.1136/annrheumdis-2015-208406
   Worley B, 2013, CURR METABOL, V1, P92, DOI 10.2174/2213235X11301010092
   Yang G, 2016, ANAL BIOANAL CHEM, V408, P4275, DOI 10.1007/s00216-016-9524-x
   Yusuf E, 2010, ANN RHEUM DIS, V69, P761, DOI 10.1136/ard.2008.106930
   Zhang P, 2018, BRIEF BIOINFORM, V19, P524, DOI 10.1093/bib/bbw131
   Zhang WD, 2014, BMJ OPEN, V4, DOI 10.1136/bmjopen-2014-006286
NR 47
TC 15
Z9 16
U1 0
U2 17
PU SPRINGER LONDON LTD
PI LONDON
PA 236 GRAYS INN RD, 6TH FLOOR, LONDON WC1X 8HL, ENGLAND
SN 0770-3198
EI 1434-9949
J9 CLIN RHEUMATOL
JI Clin. Rheumatol.
PD MAY
PY 2019
VL 38
IS 5
BP 1351
EP 1360
DI 10.1007/s10067-019-04428-1
PG 10
WC Rheumatology
WE Science Citation Index Expanded (SCI-EXPANDED)
SC Rheumatology
GA HY5IY
UT WOS:000468162700016
PM 30637603
DA 2022-09-07
ER

PT J
AU Kilic, G
   Kilic, E
   Akgul, O
   Ozgocmen, S
AF Kilic, Gamze
   Kilic, Erkan
   Akgul, Ozgur
   Ozgocmen, Salih
TI Decreased Femoral Cartilage Thickness in Patients With Systemic
   Sclerosis
SO AMERICAN JOURNAL OF THE MEDICAL SCIENCES
LA English
DT Article
DE Systemic sclerosis; Cartilage thickness; Ultrasonography; Osteoarthritis
ID RHEUMATOID-ARTHRITIS; KNEE OSTEOARTHRITIS; OXIDATIVE STRESS;
   SERUM-LEVELS; MUSCULOSKELETAL INVOLVEMENT; SCLERODERMA; DISEASE; YKL-40;
   JOINT; CLASSIFICATION
AB Background:Systemic sclerosis (SSc), or scleroderma, is a severe connective tissue disease. Although musculoskeletal involvement is frequent and causes significant functional disability in patients with SSc, articular cartilage thickness has not been previously investigated. The aim of this study was to compare the femoral cartilage thickness (FCT) in patients with SSc with that of controls who were matched for age, body mass index and osteoarthritis prevalence.Methods:The thickness of femoral articular cartilage was measured by ultrasonography in patients and controls. Three midpoint measurements were taken from each knee: lateral femoral condyle (LFC), femoral intercondylar area and medial femoral condyle (MFC).Results:Forty female patients with SSc and 85 female controls were included. In patients with SSc, 18 (45.0%) had diffuse SSc, 18 (45.0%) had limited SSc, 1 (2.5%) had overlap (polymyositis) and 3 (7.5%) had SSc sine scleroderma. The mean FCT measurements of patients with SSc at MFC of the right and left knees (1.86 and 1.84 mm, respectively) and LFC of the left knee (1.93 mm) were statistically lower than in the controls (right and left MFC, 2.23 and 2.25 mm, respectively, P < 0.0001, and left LFC 2.15 mm, P = 0.026).Conclusions:Patients with SSc had thinner femoral cartilage compared with controls. The underlying possible mechanisms of thin FCT may be multifactorial, and there may be many influencing factors like immune activation, vasculopathy, oxidative stress and synovial fibrosis or markers of cartilage degradation. The possible factors influencing the change in cartilage thickness or metabolism in patients with SSc require further research.
C1 Erciyes Univ, Dept Phys Med & Rehabil, Div Rheumatol, Kayseri, Turkey.
   Erciyes Univ, Gevher Nesibe Hosp, Fac Med, Kayseri, Turkey.
RP Ozgocmen, S (通讯作者)，Gevher Nesibe Hosp, Div Rheumatol, FTR AD, Talas Yolu, TR-38039 Kayseri, Turkey.
EM sozgocmen@hotmail.com
RI Ozgocmen, Salih/K-9588-2015; Kılıç, Gamze/AAL-7364-2021; Ozgocmen,
   Salih/K-4680-2019; KILIÇ, Erkan/AAW-5006-2020
OI Ozgocmen, Salih/0000-0002-4860-452X; Kılıç, Gamze/0000-0003-1998-0988;
   Ozgocmen, Salih/0000-0002-4860-452X; KILIÇ, Erkan/0000-0003-4355-4356;
   Akgul, Ozgur/0000-0003-3012-2968
CR ALTMAN R, 1986, ARTHRITIS RHEUM, V29, P1039, DOI 10.1002/art.1780290816
   Asano Y, 2006, RHEUMATOLOGY, V45, P303, DOI 10.1093/rheumatology/kei143
   Avouac J, 2010, J RHEUMATOL, V37, P1488, DOI 10.3899/jrheum.091165
   BARON M, 1982, ANN RHEUM DIS, V41, P147, DOI 10.1136/ard.41.2.147
   BLOCKA KLN, 1981, ARTHRITIS RHEUM, V24, P874, DOI 10.1002/art.1780240702
   Davidson ENB, 2006, ARTHRITIS RHEUM-US, V54, P1653, DOI 10.1002/art.21795
   de Lange-Brokaar BJE, 2012, OSTEOARTHR CARTILAGE, V20, P1484, DOI 10.1016/j.joca.2012.08.027
   Denton CP, 1996, LANCET, V347, P1453, DOI 10.1016/S0140-6736(96)91687-6
   Eryilmaz OG, 2012, FERTIL STERIL, V97, P235, DOI 10.1016/j.fertnstert.2011.10.024
   Gheita TA, 2012, JOINT BONE SPINE, V79, P51, DOI 10.1016/j.jbspin.2011.02.022
   HAKALA BE, 1993, J BIOL CHEM, V268, P25803
   Hinchcliff M, 2008, AM FAM PHYSICIAN, V78, P961
   Hoch JM, 2011, OSTEOARTHR CARTILAGE, V19, P1396, DOI 10.1016/j.joca.2011.09.005
   Inci M, 2013, AM J MENS HEALTH, V7, P54, DOI 10.1177/1557988312458449
   Johansen JS, 2001, SCAND J RHEUMATOL, V30, P297
   Kapoor M, 2011, NAT REV RHEUMATOL, V7, P33, DOI 10.1038/nrrheum.2010.196
   Kaya A, 2013, RHEUMATOL INT, V33, P899, DOI 10.1007/s00296-012-2462-9
   La Montagna G, 2003, J RHEUMATOL, V30, P2147
   Leask Andrew, 2002, Curr Rheumatol Rep, V4, P136, DOI 10.1007/s11926-002-0009-x
   LEROY EC, 1988, J RHEUMATOL, V15, P202
   Manetti M, 2012, ANN RHEUM DIS, V71, P1064, DOI 10.1136/annrheumdis-2011-200837
   MARTELPELLETIER J, 1994, LAB INVEST, V70, P807
   Naredo E, 2009, ANN RHEUM DIS, V68, P1322, DOI 10.1136/ard.2008.090738
   Ogawa F, 2006, RHEUMATOLOGY, V45, P815, DOI 10.1093/rheumatology/kel012
   Omoto S, 2004, OSTEOARTHR CARTILAGE, V12, P771, DOI 10.1016/j.joca.2004.06.009
   Ozgocmen S, 2005, ANN CLIN LAB SCI, V35, P137
   Peng SL, 1997, NAT MED, V3, P276, DOI 10.1038/nm0397-276
   Peng WJ, 2012, J CLIN IMMUNOL, V32, P1409, DOI 10.1007/s10875-012-9735-7
   Pope JE, 2003, RHEUM DIS CLIN N AM, V29, P391, DOI 10.1016/S0889-857X(03)00017-6
   Randone SB, 2008, BEST PRACT RES CL RH, V22, P339, DOI 10.1016/j.berh.2008.01.008
   Riente L, 2008, CLIN EXP RHEUMATOL, V26, P230
   Sambo P, 2001, ARTHRITIS RHEUM-US, V44, P2653, DOI 10.1002/1529-0131(200111)44:11<2653::AID-ART445>3.0.CO;2-1
   Schlaak JF, 1996, CLIN EXP RHEUMATOL, V14, P155
   SCHUMACHER HR, 1994, CLIN DERMATOL, V12, P277, DOI 10.1016/S0738-081X(94)90332-8
   Sharif M, 2004, ARTHRITIS RHEUM, V50, P2479, DOI 10.1002/art.20365
   Subcommittee for scleroderma criteria of the American Rheumatism Association Diagnostic and Therapeutic Criteria Committee, 1980, ARTHRITIS RHEUM, V23, P581
   Volck B, 1999, SCAND J RHEUMATOL, V28, P171
   Volck B, 2001, OSTEOARTHR CARTILAGE, V9, P203, DOI 10.1053/joca.2000.0377
   Wang Y, 2012, KNEE SURG SPORTS TRA
   Wcislo-Dziadecka D, 2010, CLIN RHEUMATOL, V29, P933, DOI 10.1007/s10067-010-1462-y
   Yudoh K, 2005, ARTHRITIS RES THER, V7, pR380, DOI 10.1186/ar1499
NR 41
TC 9
Z9 9
U1 0
U2 6
PU LIPPINCOTT WILLIAMS & WILKINS
PI PHILADELPHIA
PA 530 WALNUT ST, PHILADELPHIA, PA 19106-3621 USA
SN 0002-9629
EI 1538-2990
J9 AM J MED SCI
JI Am. J. Med. Sci.
PD MAY
PY 2014
VL 347
IS 5
BP 382
EP 386
DI 10.1097/MAJ.0b013e31829a348b
PG 5
WC Medicine, General & Internal
WE Science Citation Index Expanded (SCI-EXPANDED)
SC General & Internal Medicine
GA AG4NL
UT WOS:000335396800007
PM 23928545
DA 2022-09-07
ER

PT J
AU Ravalli, S
   Szychlinska, MA
   Leonardi, RM
   Musumeci, G
AF Ravalli, Silvia
   Szychlinska, Marta Anna
   Leonardi, Rosalia Maria
   Musumeci, Giuseppe
TI Recently highlighted nutraceuticals for preventive management of
   osteoarthritis
SO WORLD JOURNAL OF ORTHOPEDICS
LA English
DT Review
DE Osteoarthritis; Nutraceuticals; Prevention; Diet; Inflammation;
   Oxidative stress
ID COLLAGEN GENE-EXPRESSION; NECROSIS-FACTOR-ALPHA; IN-VITRO; ARTICULAR
   CHONDROCYTES; CARTILAGE DEGENERATION; LUBRICIN EXPRESSION;
   DOWN-REGULATION; MODEL; INTERLEUKIN-1; TETRAHYDROCURCUMIN
AB Osteoarthritis (OA) is a chronic degenerative disease of articular cartilage with limited treatment options. This reality encourages clinicians to suggest preventive measures to delay and contain the outbreak of the pathological conditions. Articular cartilage and synovium suffering from OA are characterised by an inflammatory state and by significant oxidative stress, responsible for pain, swelling and loss of mobility in the advanced stages. This review will focus on the ability of olive oil to exert positive effects on the entire joint to reduce pro-inflammatory cytokine release and increase lubricin synthesis, olive leaf extract, since it maintains lubrication by stimulating high molecular weight hyaluronan synthesis in synovial cells, curcumin, which delays the start of pathological cartilage breakdown, sanguinarine, which downregulates catabolic proteases, vitamin D for its capacity to influence the oxidative and pro-inflammatory environment, and carnosic acid as an inducer of heme oxygenase-1, which helps preserve cartilage degeneration. These molecules, considered as natural dietary supplements, appear like a cutting-edge answer to this tough health problem, playing a major role in controlling homeostatic balance loss and slowing down the pathology progression. Natural or food-derived molecules that are able to exert potential therapeutic effects are known as "nutraceutical", resulting from the combination of the words "nutrition" and "pharmaceutical". These compounds have gained popularity due to their easy availability, which represents a huge advantage for food and pharmaceutical industries. In addition, the chronic nature of OA implies the use of pharmacological compounds with proven long-term safety, especially because current treatments like nonsteroidal anti-inflammatory drugs and analgesics improve pain relief but have no effect on degenerative progression and can also cause serious side effects.
C1 [Ravalli, Silvia; Szychlinska, Marta Anna; Musumeci, Giuseppe] Univ Catania, Sch Med, Human Anat & Histol Sect, Dept Biomed & Biotechnol Sci, Via S Sofia 87, I-95123 Catania, Italy.
   [Leonardi, Rosalia Maria] Univ Catania, Dept Orthodont, Policlin Univ Vittorio Emanuele, I-95124 Catania, Italy.
RP Musumeci, G (通讯作者)，Univ Catania, Sch Med, Human Anat & Histol Sect, Dept Biomed & Biotechnol Sci, Via S Sofia 87, I-95123 Catania, Italy.
EM g.musumeci@unict.it
RI LEONARDI, Rosalia Maria/AAD-1581-2020; SZYCHLINSKA, Marta
   Anna/AAA-5720-2021
OI LEONARDI, Rosalia Maria/0000-0002-9433-9528; SZYCHLINSKA, Marta
   Anna/0000-0001-5281-1516; Ravalli, Silvia Maria/0000-0003-3358-1086
CR Abramson SB, 2008, ARTHRITIS RES THER, V10, DOI 10.1186/ar2463
   Akhtar N, 2012, THER ADV MUSCULOSKEL, V4, P181, DOI 10.1177/1759720X11436238
   Bahri S, 2016, BIOMED PHARMACOTHER, V84, P569, DOI 10.1016/j.biopha.2016.09.067
   Burr DB, 2012, NAT REV RHEUMATOL, V8, P665, DOI 10.1038/nrrheum.2012.130
   Castaneda S, 2012, BIOCHEM PHARMACOL, V83, P315, DOI 10.1016/j.bcp.2011.09.018
   Castrogiovanni P, 2016, INT J MOL SCI, V17, DOI 10.3390/ijms17122042
   Chadjichristos C, 2003, J BIOL CHEM, V278, P39762, DOI 10.1074/jbc.M303541200
   Cheng DS, 2012, PM&R, V4, pS82, DOI 10.1016/j.pmrj.2012.02.009
   Dervendzi V, 1992, CONT TREATMENT MED P, P5
   Elmorsy S, 2014, OSTEOARTHR CARTILAGE, V22, P121, DOI 10.1016/j.joca.2013.10.005
   Finley JW, 2014, ANNU REV NUTR, V34, P421, DOI 10.1146/annurev-nutr-071813-105817
   Giunta S, 2015, INT J MOL SCI, V16, P5922, DOI 10.3390/ijms16035922
   GOLDRING MB, 1994, J CELL BIOCHEM, V54, P85, DOI 10.1002/jcb.240540110
   Gulati OP, 2006, TOXICOLOGY, V221, P75, DOI 10.1016/j.tox.2006.01.014
   Ishitobi H, 2018, EUR J PHARMACOL, V830, P1, DOI 10.1016/j.ejphar.2018.04.018
   Kapoor M, 2011, NAT REV RHEUMATOL, V7, P33, DOI 10.1038/nrrheum.2010.196
   LEFEBVRE V, 1990, BIOCHIM BIOPHYS ACTA, V1052, P366, DOI 10.1016/0167-4889(90)90145-4
   Leonardi R, 2012, ACTA HISTOCHEM, V114, P1, DOI 10.1016/j.acthis.2010.11.011
   Loeser Richard F, 2012, HSS J, V8, P18, DOI 10.1007/s11420-011-9237-9
   Loeser RF, 2012, ARTHRITIS RHEUM-US, V64, P1697, DOI 10.1002/art.34453
   Ma Y, 2017, ONCOTARGET, V8, P62900, DOI 10.18632/oncotarget.17036
   Mabey T, 2015, INT J ENDOCRINOL, V2015, DOI 10.1155/2015/383918
   Manoy P, 2017, NUTRIENTS, V9, DOI 10.3390/nu9080799
   Martin JA, 2006, BIORHEOLOGY, V43, P517
   Mengshol JA, 2000, ARTHRITIS RHEUM, V43, P801, DOI 10.1002/1529-0131(200004)43:4<801::AID-ANR10>3.0.CO;2-4
   Mokhtari Z, 2017, J PARATHYROID DIS, V5, P11
   Musumeci G, 2015, SCAND J MED SCI SPOR, V25, pe222, DOI 10.1111/sms.12290
   Musumeci G, 2014, EUR J HISTOCHEM, V58, P107, DOI 10.4081/ejh.2014.2371
   Musumeci G., 2017, JFMK, V2, P40, DOI [10.3390/jfmk2040040, DOI 10.3390/JFMK2040040]
   Musumeci G., 2014, F1000RESEARCH, V3, P116, DOI DOI 10.12688/F1000RESEARCH.4178.3]
   Musumeci G, 2015, INT J MOL SCI, V16, P20560, DOI 10.3390/ijms160920560
   Musumeci G, 2014, ACTA HISTOCHEM, V116, P1407, DOI 10.1016/j.acthis.2014.09.008
   Musumeci G, 2014, ACTA HISTOCHEM, V116, P61, DOI 10.1016/j.acthis.2013.05.006
   Musumeci G, 2013, J NUTR BIOCHEM, V24, P2064, DOI 10.1016/j.jnutbio.2013.07.007
   Muthumani M, 2015, CHEM-BIOL INTERACT, V235, P95, DOI 10.1016/j.cbi.2015.04.006
   Park S, 2016, GENES NUTR, V11, DOI 10.1186/s12263-016-0520-4
   Petrovska Biljana Bauer, 2012, Pharmacogn Rev, V6, P1, DOI 10.4103/0973-7847.95849
   Pojednic RM, 2014, EXERC SPORT SCI REV, V42, P76, DOI 10.1249/JES.0000000000000013
   SAKLATVALA J, 1986, NATURE, V322, P547, DOI 10.1038/322547a0
   Scott JL, 2010, ANN RHEUM DIS, V69, P1502, DOI 10.1136/ard.2009.119966
   Seguin CA, 2003, J CELL PHYSIOL, V197, P357, DOI 10.1002/jcp.10371
   Sun HB, 2010, ANN NY ACAD SCI, V1211, P37, DOI 10.1111/j.1749-6632.2010.05808.x
   Suri P, 2012, PM&R, V4, pS10, DOI 10.1016/j.pmrj.2012.01.007
   Szychlinska MA, 2019, EUR J NUTR, V58, P565, DOI 10.1007/s00394-018-1632-2
   Takada T, 2015, ARTHRITIS RES THER, V17, DOI 10.1186/s13075-015-0792-1
   Takuma M, 2018, BIOSCI BIOTECH BIOCH, V82, P1101, DOI 10.1080/09168451.2018.1451741
   Tortorella MD, 2001, OSTEOARTHR CARTILAGE, V9, P539, DOI 10.1053/joca.2001.0427
   Trovato FM, 2018, NUTRIENTS, V10, DOI 10.3390/nu10020231
   Wu JC, 2014, FOOD FUNCT, V5, P12, DOI 10.1039/c3fo60370a
NR 49
TC 13
Z9 14
U1 0
U2 4
PU BAISHIDENG PUBLISHING GROUP INC
PI PLEASANTON
PA 8226 REGENCY DR, PLEASANTON, CA 94588 USA
SN 2218-5836
J9 WORLD J ORTHOP
JI World J. Orthop.
PD NOV 18
PY 2018
VL 9
IS 11
BP 255
EP 261
DI 10.5312/wjo.v9.i11.255
PG 7
WC Orthopedics
WE Emerging Sources Citation Index (ESCI)
SC Orthopedics
GA HA9XP
UT WOS:000450662100003
PM 30479972
OA Green Submitted, Green Published, hybrid
DA 2022-09-07
ER

PT J
AU Ghavipour, M
   Sotoudeh, G
   Tavakoli, E
   Mowla, K
   Hasanzadeh, J
   Mazloom, Z
AF Ghavipour, M.
   Sotoudeh, G.
   Tavakoli, E.
   Mowla, K.
   Hasanzadeh, J.
   Mazloom, Z.
TI Pomegranate extract alleviates disease activity and some blood
   biomarkers of inflammation and oxidative stress in Rheumatoid Arthritis
   patients
SO EUROPEAN JOURNAL OF CLINICAL NUTRITION
LA English
DT Article
ID NF-KAPPA-B; MATRIX METALLOPROTEINASES; TRANSCRIPTION FACTORS; RICH;
   PATHWAYS; JUICE; DIET; OIL; CYCLOOXYGENASE-2; OSTEOARTHRITIS
AB BACKGROUND/OBJECTIVES: Since the main characteristics of Rheumatoid Arthritis ( RA) are joint dysfunction caused by inflammation and serious pain, anti-inflammatory agents may alleviate the clinical symptoms in RA. Pomegranate juice is rich in polyphenolic compounds that possess antioxidant and anti-inflammatory activities. This study aimed to determine the beneficial effects of pomegranate extract (POMx) in RA patients.
   SUBJECTS/METHODS: A total of 55 RA patients were enrolled and randomly allocated to an intervention group (n=30) or a control group (n=25). The intervention group received 2 capsules of 250 mg POMx and the control group 2 capsules of 250 mg cellulose per day for 8 weeks. At the beginning of the study and after 8 weeks, Health Assessment Questionnaire (HAQ) and Disease Activity Score (DAS) 28 were completed and serum concentrations of C-reactive protein (CRP), matrix metalloproteinases 3 (MMP3), malondialdehyde (MDA), glutathione peroxidase (GPx) and erythrocyte sedimentation rate (ESR) were analyzed using standard methods and compared between the two groups.
   RESULTS: Compared with the placebo group, POMx supplement significantly reduced the score of DAS28 ( P<0.001) which could be related to the decrease in swollen ( P<0.001) and tender joints (P=0.001) count, pain intensity (P=0.003) and ESR levels (P=0.03). POMx consumption also decreased HAQ score (P=0.007) and morning stiffness (P=0.04) and increased GPx concentrations (P<0.001). There were no differences in the change in mean MMP3, CRP and MDA levels between two groups.
   CONCLUSIONS: POMx alleviates disease activity and improves some blood biomarkers of inflammation and oxidative stress in RA patients.
C1 [Ghavipour, M.] Shiraz Univ Med Sci, Sch Nutr & Food Sci, Dept Community Nutr, Shiraz, Iran.
   [Sotoudeh, G.] Univ Tehran Med Sci, Sch Nutr Sci & Dietet, Dept Community Nutr, Tehran, Iran.
   [Tavakoli, E.; Mazloom, Z.] Shiraz Univ Med Sci, Sch Nutr & Food Sci, Dept Clin Nutr, Kooye Zahra St, Shiraz 7134814336, Iran.
   [Mowla, K.] Ahwaz Univ Med Sci, Dept Rheumatol, Ahvaz, Iran.
   [Hasanzadeh, J.] Shiraz Univ Med Sci, Sch Hlth, Dept Epidemiol, Shiraz, Iran.
RP Mazloom, Z (通讯作者)，Shiraz Univ Med Sci, Sch Nutr & Food Sci, Dept Clin Nutr, Kooye Zahra St, Shiraz 7134814336, Iran.
EM zmazloom@sums.ac.ir
RI Sotoudeh, Gity/E-3973-2018; Mowla, Karim/AAE-2783-2019
OI Sotoudeh, Gity/0000-0001-6541-2581; mazloom, zohreh/0000-0001-5889-7373;
   mowla, karim/0000-0002-7994-7197
FU Shiraz University of Medical Science [90-5811]
FX The present article was extracted from the thesis written by Elham
   Tavakoli and financially supported by Shiraz University of Medical
   Science grants no. 90-5811. All authors contributed to the work and
   approved the content of the submitted manuscript. We appreciate all the
   patients who kindly participated in the study, without whom any clinical
   research would be impossible. We would like to thank the Research
   Consultation Center of Shiraz University of Medical Sciences for their
   editorial assistance.
CR Adams LS, 2006, J AGR FOOD CHEM, V54, P980, DOI 10.1021/jf052005r
   Afaq F, 2005, INT J CANCER, V113, P423, DOI 10.1002/ijc.20587
   Ahmed S, 2005, J NUTR, V135, P2096, DOI 10.1093/jn/135.9.2096
   Alexy T, 2009, REV SCI INSTRUM, V80, DOI 10.1063/1.3212564
   ARNETT FC, 1988, ARTHRITIS RHEUM, V31, P315, DOI 10.1002/art.1780310302
   Balbir-Gurman A, 2011, ISR MED ASSOC J, V13, P474
   BIRKEDALHANSEN H, 1993, J PERIODONTOL, V64, P474, DOI 10.1902/jop.1993.64.5s.474
   Cerhan JR, 2003, AM J EPIDEMIOL, V157, P345, DOI 10.1093/aje/kwf205
   Chabaud M, 1998, J IMMUNOL, V161, P409
   Corvaisier M, 2012, PLOS BIOL, V10, DOI 10.1371/journal.pbio.1001395
   Costantini S, 2014, MOLECULES, V19, P8644, DOI 10.3390/molecules19068644
   Darrah E, 2015, ARTHRITIS RHEUMATOL, V67, P604, DOI 10.1002/art.38970
   de Nigris F, 2007, CARDIOVASC RES, V73, P414, DOI 10.1016/j.cardiores.2006.08.021
   Delzenne NM, 2011, ANNU REV NUTR, V31, P15, DOI 10.1146/annurev-nutr-072610-145146
   Favarin DC, 2013, MEDIAT INFLAMM, V2013, DOI 10.1155/2013/164202
   Fischer UA, 2011, FOOD CHEM, V127, P807, DOI 10.1016/j.foodchem.2010.12.156
   Fransen J, 2005, CLIN EXP RHEUMATOL, V23, pS93
   Galano A, 2014, CHEM RES TOXICOL, V27, P904, DOI 10.1021/tx500065y
   Gil MI, 2000, J AGR FOOD CHEM, V48, P4581, DOI 10.1021/jf000404a
   Guo CJ, 2008, NUTR RES, V28, P72, DOI 10.1016/j.nutres.2007.12.001
   Hetland ML, 2008, DIS MARKERS, V24, P1
   Jacobson GA, 2012, CLIN RHEUMATOL, V31, P1543, DOI 10.1007/s10067-012-2046-9
   Jeong M, 2014, J ETHNOPHARMACOL, V154, P745, DOI 10.1016/j.jep.2014.04.052
   Jungel A, 2007, ARTHRITIS RHEUM, V56, P3564, DOI 10.1002/art.22980
   Lansky EP, 2007, J ETHNOPHARMACOL, V109, P177, DOI 10.1016/j.jep.2006.09.006
   Li JC, 2014, DRUG DES DEV THER, V8, P315, DOI 10.2147/DDDT.S52354
   Li ZP, 2015, FOOD FUNCT, V6, P2487, DOI [10.1039/c5fo00669d, 10.1039/C5FO00669D]
   Linos A, 1999, AM J CLIN NUTR, V70, P1077
   Merlino LA, 2004, ARTHRITIS RHEUM-US, V50, P72, DOI 10.1002/art.11434
   Moncada S, 1999, J ROY SOC MED, V92, P164, DOI 10.1177/014107689909200402
   Moskaug JO, 2005, AM J CLIN NUTR, V81, p277S, DOI 10.1093/ajcn/81.1.277S
   Myhrstad MCW, 2002, FREE RADICAL BIO MED, V32, P386, DOI 10.1016/S0891-5849(01)00812-7
   Neyrinck AM, 2013, BRIT J NUTR, V109, P802, DOI 10.1017/S0007114512002206
   Pattison DJ, 2004, J RHEUMATOL, V31, P1310
   Perez-Jimenez J, 2010, EUR J CLIN NUTR, V64, pS112, DOI 10.1038/ejcn.2010.221
   RAES M, 1987, FREE RADICAL BIO MED, V3, P3, DOI 10.1016/0891-5849(87)90032-3
   Rasheed Z, 2010, ARTHRITIS RES THER, V12, DOI 10.1186/ar3166
   Rudan I, 2015, J GLOBAL HLTH, V5
   Salamon L, 2015, RHEUMATOL INT, V35, P2047, DOI 10.1007/s00296-015-3307-0
   Scher JU, 2011, NAT REV RHEUMATOL, V7, P569, DOI 10.1038/nrrheum.2011.121
   Sehnert B, 2015, METHODS MOL BIOL, V1280, P579, DOI 10.1007/978-1-4939-2422-6_34
   Shapiro JA, 1996, EPIDEMIOLOGY, V7, P256, DOI 10.1097/00001648-199605000-00007
   Shukla M, 2008, NUTRITION, V24, P733, DOI 10.1016/j.nut.2008.03.013
   Stachowska E, 2009, J PHYSIOL PHARMACOL, V60, P77
   Steiner G, 2007, CLIN REV ALLERG IMMU, V32, P23, DOI 10.1007/BF02686079
   Tas SW, 2005, CURR PHARM DESIGN, V11, P581, DOI 10.2174/1381612053381918
   Turini ME, 2002, ANNU REV MED, V53, P35, DOI 10.1146/annurev.med.53.082901.103952
   Vallabhapurapu S, 2009, ANNU REV IMMUNOL, V27, P693, DOI 10.1146/annurev.immunol.021908.132641
   van Vugt RM, 2008, CLIN RHEUMATOL, V27, P771, DOI 10.1007/s10067-008-0848-6
   Viuda-Martos M, 2010, COMPR REV FOOD SCI F, V9, P635, DOI 10.1111/j.1541-4337.2010.00131.x
   Willich SN, 2010, PHYTOMEDICINE, V17, P87, DOI 10.1016/j.phymed.2009.09.003
   Yeoh N, 2013, CURR RHEUMATOL REP, V15, DOI 10.1007/s11926-012-0314-y
NR 52
TC 54
Z9 56
U1 1
U2 2
PU SPRINGERNATURE
PI LONDON
PA CAMPUS, 4 CRINAN ST, LONDON, N1 9XW, ENGLAND
SN 0954-3007
EI 1476-5640
J9 EUR J CLIN NUTR
JI Eur. J. Clin. Nutr.
PD JAN
PY 2017
VL 71
IS 1
BP 92
EP 96
DI 10.1038/ejcn.2016.151
PG 5
WC Nutrition & Dietetics
WE Science Citation Index Expanded (SCI-EXPANDED)
SC Nutrition & Dietetics
GA EK6GU
UT WOS:000394023900015
PM 27577177
DA 2022-09-07
ER

PT J
AU Dhaneshwar, S
   Patel, V
   Patil, D
   Meena, G
AF Dhaneshwar, Suneela
   Patel, Vriha
   Patil, Dipmala
   Meena, Gourav
TI Studies on synthesis, stability, release and pharmacodynamic profile of
   a novel diacerein-thymol prodrug
SO BIOORGANIC & MEDICINAL CHEMISTRY LETTERS
LA English
DT Article
DE Co-drug; Diacerein; Antioxidant; IL-1-beta inhibitor; Thymol;
   Osteoarthritis; Ulcerogenicity; Oxidative stress
ID ARTICULAR-CARTILAGE; NITRIC-OXIDE; MUTUAL PRODRUG; II COLLAGEN;
   OSTEOARTHRITIS; GLUCOCORTICOIDS; CHONDROCYTES; INHIBITION; EXPRESSION;
   CYTOKINES
AB Involvement of oxidative stress, leading to chondrocyte senescence and cartilage ageing has been implicated in the pathogenesis of osteoarthritis (OA). New efforts to prevent the development and progression of OA include strategies and interventions aimed at reducing oxidative damage in articular cartilage using antioxidants as adjuncts to conservative therapy. Diacerein is an anthraquinone derivative with a marked disease modifying effect on OA owing to IL-1 beta inhibition. In the present work an attempt was made at design and development of a co-drug of diacerein with antioxidant thymol. Structural elucidation was carried out by spectral analysis. When release kinetics of prodrug was studied in phosphate buffer (pH 7.4) and small intestinal homogenates of rats, 91% and 94% diacerein was available respectively at the end of 4.5 h. Chemical linkage of thymol with diacerein improved its lipophilicity and hence bioavailability. Screening of prodrug in Freud's adjuvant-induced arthritis and ulcerogenic potential by Rainsford's cold stress model exhibited significant reduction in paw volume, joint diameter and ulcer index with superior anti-inflammatory/anti-arthritic activities than the standards. Results of histopathology of tibio-tarsal joint indicated that animals treated with diacerein exhibited moderate synovitis while thymol and physical mixture-treated animals showed mild synovitis. Interestingly in prodrug-treated animals synovitis was not observed. The results of this study underline the promising potential of co-drug of diacerein and thymol in the management of OA. (C) 2012 Elsevier Ltd. All rights reserved.
C1 [Dhaneshwar, Suneela; Patel, Vriha; Patil, Dipmala] Bharati Vidyapeeth Deemed Univ, Poona Coll Pharm, Dept Pharmaceut Chem, Pune 411038, Maharashtra, India.
   [Meena, Gourav] Bharati Vidyapeeth Deemed Univ, Poona Coll Pharm, Dept Pharmacol, Pune 411038, Maharashtra, India.
RP Dhaneshwar, S (通讯作者)，Bharati Vidyapeeth Deemed Univ, Poona Coll Pharm, Dept Pharmaceut Chem, Pune 411038, Maharashtra, India.
EM suneeladhaneshwar@rediffmail.com
RI Dhaneshwar, suneela/W-1965-2019
FU UGC
FX Authors thank the UGC for financial assistance and Glenmark
   Pharmaceutical Pvt. Ltd., Mumbai, India, for the gift sample of
   diacerein.
CR Abdulrahman L., 2010, JKAU SCI, V22, P239
   AESCHBACH R, 1994, FOOD CHEM TOXICOL, V32, P31, DOI 10.1016/0278-6915(84)90033-4
   Alvarez-Soria MA, 2008, OSTEOARTHR CARTILAGE, V16, P1484, DOI 10.1016/j.joca.2008.04.022
   [Anonymous], 2007, INDIAN PHARMACOPOIEA, VI, P241
   Badlani N, 2008, OSTEOARTHR CARTILAGE, V16, P600, DOI 10.1016/j.joca.2007.09.009
   BENTON HP, 1988, BIOCHEM BIOPH RES CO, V154, P421, DOI 10.1016/0006-291X(88)90703-6
   Braga PC, 2006, PHARMACOLOGY, V77, P130, DOI 10.1159/000093790
   Buckwalter JA, 1998, AAOS INSTR COURS LEC, V47, P487
   CIOLI V, 1979, TOXICOL APPL PHARM, V50, P283, DOI 10.1016/0041-008X(79)90153-4
   CIOLI V, 1980, TOXICOL APPL PHARM, V54, P332, DOI 10.1016/0041-008X(80)90203-3
   Del Carlo M, 2002, ARTHRITIS RHEUM, V46, P394, DOI 10.1002/art.10056
   Dhaneshwar S., 2012, MED CHEM, V8, P1
   Dhaneshwar SS, 2009, J DRUG DELIV SCI TEC, V19, P425, DOI 10.1016/S1773-2247(09)50087-1
   Dhaneshwar SS, 2009, J DRUG DELIV SCI TEC, V19, P25, DOI 10.1016/S1773-2247(09)50003-2
   HOLMBERG K, 1979, ACTA CHEM SCAND B, V33, P410, DOI 10.3891/acta.chem.scand.33b-0410
   Josefsson E, 1997, ARTHRITIS RHEUM, V40, P154, DOI 10.1002/art.1780400120
   Ling SM, 1998, J AM GERIATR SOC, V46, P216, DOI 10.1111/j.1532-5415.1998.tb02543.x
   Mahajan A, 2006, J MED ED RES, V8, P173
   Maneesh M, 2005, INDIAN J CLIN BIOCHE, V20, P129, DOI [10.1007/BF02867402, 10.1007/BF02893057]
   Manon B, 2009, INDIAN J CHEM B, V48, P1279
   MichaelStein C., 2004, ENCY ARTHRITIS, P11
   Morisset S, 1998, J RHEUMATOL, V25, P1146
   Pearle AD, 2005, CLIN SPORT MED, V24, P1, DOI 10.1016/j.csm.2004.08.007
   Pelletier JP, 2000, ARTHRITIS RHEUM-US, V43, P1290, DOI 10.1002/1529-0131(200006)43:6<1290::AID-ANR11>3.0.CO;2-R
   RAINSFORD KD, 1980, AGENTS ACTIONS, V10, P451, DOI 10.1007/BF01968046
   Reginster JY, 2002, OSTEOPOROSIS INT, V13, pS149
   STADLER J, 1991, J IMMUNOL, V147, P3915
   Stichtenoth DO, 2001, J IMMUNOL, V167, P469, DOI 10.4049/jimmunol.167.1.469
   Studer R, 1999, OSTEOARTHR CARTILAGE, V7, P377, DOI 10.1053/joca.1998.0216
   Supraneni K.M., 2007, INDIAN J MED SCI, V61, P9
   TYLER JA, 1988, COLLAGEN REL RES, V8, P393
   VINCENTI MP, 1994, NUCLEIC ACIDS RES, V22, P4818, DOI 10.1093/nar/22.22.4818
   Vogel G.H, 1997, DRUG DISCOVERY EVALU
   Wang XL, 2004, AM J CLIN NUTR, V80, P649
   Youdim KA, 2000, BRIT J NUTR, V83, P87, DOI 10.1017/S000711450000012X
   Yudoh K, 2005, ARTHRITIS RES THER, V7, pR380, DOI 10.1186/ar1499
NR 36
TC 28
Z9 30
U1 0
U2 35
PU PERGAMON-ELSEVIER SCIENCE LTD
PI OXFORD
PA THE BOULEVARD, LANGFORD LANE, KIDLINGTON, OXFORD OX5 1GB, ENGLAND
SN 0960-894X
EI 1464-3405
J9 BIOORG MED CHEM LETT
JI Bioorg. Med. Chem. Lett.
PD JAN 1
PY 2013
VL 23
IS 1
BP 55
EP 61
DI 10.1016/j.bmcl.2012.11.016
PG 7
WC Chemistry, Medicinal; Chemistry, Organic
WE Science Citation Index Expanded (SCI-EXPANDED); Index Chemicus (IC)
SC Pharmacology & Pharmacy; Chemistry
GA 053JO
UT WOS:000312267700006
PM 23218603
DA 2022-09-07
ER

PT J
AU Kim, HL
   Lee, HJ
   Lee, DR
   Choi, BK
   Yang, SH
AF Kim, Hae Lim
   Lee, Hae Jin
   Lee, Dong-Ryung
   Choi, Bong-Keun
   Yang, Seung Hwan
TI Anti-Osteoarthritic Effects of Terminalia Chebula Fruit Extract
   (AyuFlex(R)) in Interleukin-1 beta-Induced Human Chondrocytes and in Rat
   Models of Monosodium Iodoacetate (MIA)-Induced Osteoarthritis
SO APPLIED SCIENCES-BASEL
LA English
DT Article
DE Terminalia chebula fruit; osteoarthritis; AyuFlex(&#174); cartilage
   collapse; MMPs; inflammation response
AB Osteoarthritis (OA) is a general joint illness caused by the destruction of joint cartilage, and is common in the population of old people. Its occurrence is related to inflammatory reactions and cartilage degradation. AyuFlex(R) is an aqueous extract of Terminalia chebula fruit, and T. chebula has been utilized extensively in several traditional oriental medications for the management of diverse diseases. Pre-clinical and clinical research has shown its antioxidant and anti-inflammatory effectiveness. Nevertheless, the mechanism underlying the anti-arthritic effects of AyuFlex(R) remains unclear. In the current research, we proposed the ameliorating effects of AyuFlex(R) with respect to the incidence of OA and described the latent signalization in interleukin (IL)-1 beta-treated chondrocytes and MIA-incurred OA in a rat model. In vitro, AyuFlex(R) decreased oxidative stress and induction of pro-inflammatory cytokines and mediators as well as matrix metalloproteinases (MMPs), while also increasing the levels of collagen synthesis-related proteins. Mechanistically, we identified that AyuFlex(R) disrupted nuclear factor kappa B (NF-kappa B) and mitogen-activated protein kinase (MAPK) activation via the inhibition of NF-kappa B p65 and extracellular regulated protein kinase (ERK) phosphorylation. The ameliorating effects of AyuFlex(R) were also observed in vivo. AyuFlex(R) significantly inhibited the MIA-incurred increase in OA symptoms such as oxidative stress, cartilage damage, and changes in cytokines and MMPs revelation in arthrodial cartilage. Therefore, our results suggest that AyuFlex(R) attenuates OA progression in vivo, indicating that AyuFlex(R) can be suggested as an excellent therapeutic remedy for the care of OA.
C1 [Kim, Hae Lim; Lee, Hae Jin; Yang, Seung Hwan] Chonnam Natl Univ, Dept Biotechnol, Yeosu 59626, South Korea.
   [Lee, Dong-Ryung; Choi, Bong-Keun] NUON Co Ltd, Seongnam 13201, Gyunggi, South Korea.
RP Yang, SH (通讯作者)，Chonnam Natl Univ, Dept Biotechnol, Yeosu 59626, South Korea.
EM ics1357@naver.com; haecutejin@naver.com; drlee@nuon.kr; cbcbcbk@nuon.kr;
   ymichigan@jnu.ac.kr
OI yang, seung hwan/0000-0003-0603-2209; Kim, Hae Lim/0000-0003-3038-1767
FU Natreon Inc., New Brunswick, NJ, USA; Maypro Industries LLC, Purchase,
   NY, USA
FX The authors thank Natreon Inc., New Brunswick, NJ, USA and Maypro
   Industries LLC, Purchase, NY, USA for providing samples, encouragement,
   and generous support.
CR Altman Roy Davis, 2009, Am J Manag Care, V15, pS236
   Bag A, 2013, PHARM BIOL, V51, P1515, DOI 10.3109/13880209.2013.799709
   Bag Anwesa, 2013, Asian Pacific Journal of Tropical Biomedicine, V3, P244, DOI 10.1016/S2221-1691(13)60059-3
   Bell DM, 1997, NAT GENET, V16, P174, DOI 10.1038/ng0697-174
   Boileau C, 2005, ANN RHEUM DIS, V64, P891, DOI 10.1136/ard.2004.026906
   Bove SE, 2003, OSTEOARTHR CARTILAGE, V11, P821, DOI 10.1016/S1063-4584(03)00163-8
   Brinckerhoff CE, 2002, NAT REV MOL CELL BIO, V3, P207, DOI 10.1038/nrm763
   Buhrmann C, 2017, PLOS ONE, V12, DOI 10.1371/journal.pone.0186993
   Buhrmann C, 2010, ARTHRITIS RES THER, V12, DOI 10.1186/ar3065
   Cheleschi S, 2015, INT IMMUNOPHARMACOL, V28, P794, DOI 10.1016/j.intimp.2015.07.003
   Cho Se Haeng, 2019, [Journal of the Korean Society of Food Science and Nutrition, 한국식품영양과학회지], V48, P206
   Csaki C, 2009, ARTHRITIS RES THER, V11, DOI 10.1186/ar2850
   DEAN DD, 1989, J CLIN INVEST, V84, P678, DOI 10.1172/JCI114215
   DeLise AM, 2000, OSTEOARTHR CARTILAGE, V8, P309, DOI 10.1053/joca.1999.0306
   Dreier R, 2010, ARTHRITIS RES THER, V12, DOI 10.1186/ar3117
   Glyn-Jones S, 2015, LANCET, V386, P376, DOI 10.1016/S0140-6736(14)60802-3
   Goldring MB, 2011, CURR OPIN RHEUMATOL, V23, P471, DOI 10.1097/BOR.0b013e328349c2b1
   Goldring SR, 2004, CLIN ORTHOP RELAT R, pS27, DOI 10.1097/01.blo.0000144854.66565.8f
   Hardy MM, 2002, ARTHRITIS RHEUM, V46, P1789, DOI 10.1002/art.10356
   Hazra B, 2010, BMC COMPLEM ALTERN M, V10, DOI 10.1186/1472-6882-10-20
   Heidari B, 2016, CASP J INTERN MED, V7, P153
   Heinegard D, 2009, INT J EXP PATHOL, V90, P575, DOI 10.1111/j.1365-2613.2009.00695.x
   Jeong JW, 2017, MOL MED REP, V16, P3841, DOI 10.3892/mmr.2017.7075
   Jokar A, 2016, J TRADIT CHIN MED, V36, P250
   Kalaiselvan S, 2015, IMMUNOL INVEST, V44, P411, DOI 10.3109/08820139.2015.1017047
   Kelwick R, 2015, GENOME BIOL, V16, DOI 10.1186/s13059-015-0676-3
   Kishore K.K., 2016, EJBPS, V3, P181
   Klein T, 2011, AMINO ACIDS, V41, P271, DOI 10.1007/s00726-010-0689-x
   Klyne DM, 2017, BRAIN BEHAV IMMUN, V60, P84, DOI 10.1016/j.bbi.2016.10.003
   KOCH B, 1989, Z RHEUMATOL, V48, P194
   Kumar A, 2004, J MOL MED, V82, P434, DOI 10.1007/s00109-004-0555-y
   Kumar CU, 2015, J CLIN DIAGN RES, V9, pFC1, DOI 10.7860/JCDR/2015/11369.5916
   Kwon JY, 2018, SCI REP-UK, V8, DOI 10.1038/s41598-018-32206-7
   Lane NE, 2017, OSTEOARTHR CARTILAGE, V25, P209, DOI 10.1016/j.joca.2016.09.025
   Lee AS, 2013, GENE, V527, P440, DOI 10.1016/j.gene.2013.05.069
   Loeser RF, 2009, OSTEOARTHR CARTILAGE, V17, P971, DOI 10.1016/j.joca.2009.03.002
   Loeser RF, 2008, CURR OPIN RHEUMATOL, V20, P581, DOI 10.1097/BOR.0b013e3283090463
   Lopez HL, 2017, BMC COMPLEM ALTERN M, V17, DOI 10.1186/s12906-017-1977-8
   Madhavan S, 2006, OSTEOARTHR CARTILAGE, V14, P1023, DOI 10.1016/j.joca.2006.03.016
   Murdock N., 2015, J VET SCI TECHNOL, V7, P28, DOI [10.4172/2157-7579.1000290, DOI 10.4172/2157-7579.1000290]
   Murdock N., 2015, THESIS MURRAY STAT U
   Nummenmaa E, 2015, SCAND J RHEUMATOL, V44, P321, DOI 10.3109/03009742.2014.1000372
   Nutalapati C, 2016, ASIAN J PHARM CLIN R, V9, P264
   Olivotto E, 2015, RMD OPEN, V1, DOI 10.1136/rmdopen-2015-000061
   Pokuri Venkata Kishan, 2016, J Anaesthesiol Clin Pharmacol, V32, P329, DOI 10.4103/0970-9185.173365
   SABRI MI, 1971, J NEUROCHEM, V18, P1509, DOI 10.1111/j.1471-4159.1971.tb00013.x
   Saha S, 2016, J TAIBAH UNIV SCI, V10, P805, DOI 10.1016/j.jtusci.2014.09.003
   Santangelo KS, 2012, OSTEOARTHR CARTILAGE, V20, P1610, DOI 10.1016/j.joca.2012.08.011
   Sasaki K, 1998, J BIOCHEM-TOKYO, V123, P431, DOI 10.1093/oxfordjournals.jbchem.a021955
   Sato Y, 1997, BIOL PHARM BULL, V20, P401, DOI 10.1248/bpb.20.401
   Shakibaei M, 2008, BIOCHEM PHARMACOL, V76, P1426, DOI 10.1016/j.bcp.2008.05.029
   Shakibaei M, 2011, GENES NUTR, V6, P171, DOI 10.1007/s12263-010-0179-5
   Siems W, 2010, ACTA BIOCHIM POL, V57, P313
   Tetlow LC, 2001, ARTHRITIS RHEUM-US, V44, P585, DOI 10.1002/1529-0131(200103)44:3<585::AID-ANR107>3.0.CO;2-C
   van der Kraan PM, 2012, OSTEOARTHR CARTILAGE, V20, P223, DOI 10.1016/j.joca.2011.12.003
   VANDERKRAAN PM, 1989, AM J PATHOL, V135, P1001
   Vnukov V V, 2015, Adv Gerontol, V28, P284
   Watanabe H, 2001, J BIOL CHEM, V276, P14466, DOI 10.1074/jbc.M005724200
   Wieland HA, 2005, NAT REV DRUG DISCOV, V4, P331, DOI 10.1038/nrd1693
   Wilusz RE, 2014, MATRIX BIOL, V39, P25, DOI 10.1016/j.matbio.2014.08.009
   Woo YJ, 2011, EXP MOL MED, V43, P561, DOI 10.3858/emm.2011.43.10.062
   Yang HJ, 2019, NUTRIENTS, V11, DOI 10.3390/nu11071503
   Zhang Y., 2015, EVID BASED COMPLEMEN, V2015, DOI [DOI 10.1155/2015/821947, 10.1155/2015/821947]
   Zhen XC, 2001, J BIOL CHEM, V276, P4879, DOI 10.1074/jbc.M004990200
NR 64
TC 2
Z9 2
U1 0
U2 1
PU MDPI
PI BASEL
PA ST ALBAN-ANLAGE 66, CH-4052 BASEL, SWITZERLAND
EI 2076-3417
J9 APPL SCI-BASEL
JI Appl. Sci.-Basel
PD DEC
PY 2020
VL 10
IS 23
AR 8698
DI 10.3390/app10238698
PG 18
WC Chemistry, Multidisciplinary; Engineering, Multidisciplinary; Materials
   Science, Multidisciplinary; Physics, Applied
WE Science Citation Index Expanded (SCI-EXPANDED)
SC Chemistry; Engineering; Materials Science; Physics
GA PC6YJ
UT WOS:000597144100001
OA gold
DA 2022-09-07
ER

PT J
AU Ni, JG
   Au, MT
   Kong, HK
   Wang, XL
   Wen, CY
AF Ni, Junguo
   Au, Manting
   Kong, Hangkin
   Wang, Xinluan
   Wen, Chunyi
TI Lycium barbarum polysaccharides in ageing and its potential use for
   prevention and treatment of osteoarthritis: a systematic review
SO BMC COMPLEMENTARY MEDICINE AND THERAPIES
LA English
DT Review
DE Lycium Barbarum polysaccharides; Reactive oxidative species;
   Mitochondrial dysfunction; Cellular senescence; Osteoarthritis
ID HUMAN ARTICULAR-CARTILAGE; INDUCED OXIDATIVE STRESS; MITOCHONDRIAL
   RESPIRATORY ACTIVITY; GLYCATION END-PRODUCTS; MESENCHYMAL STEM-CELLS;
   SENESCENT CELLS; CHONDROCYTE SENESCENCE; TGF-BETA; POSTTRAUMATIC
   OSTEOARTHRITIS; DOWN-REGULATION
AB Background Lycium barbarum polysaccharide (LBP), the most abundant functional component of wolfberry, is considered a potent antioxidant and an anti-ageing substance. This review aims to outline the hallmarks of ageing in the pathogenesis of osteoarthritis (OA), followed by the current understanding of the senolytic effect of LBP and its potential use in the prevention and treatment of OA. This will be discussed through the lens of molecular biology and herbal medicine. Methods A literature search was performed from inception to March 2020 using following keywords: "Lycium barbarum polysaccharide", "DNA damage", antioxidant, anti-apoptosis, anti-inflammation, anti-ageing, osteoarthritis, chondrocytes, fibroblasts, osteoblasts, osteoclasts, and "bone mesenchymal stem cell". The initial search yielded 2287 papers, from which 35 studies were selected for final analysis after screening for topic relevancy by the authors. Results In literature different in vitro and in vivo ageing models are used to demonstrate LBP's ability to reduce oxidative stress, restore mitochondrial function, mitigate DNA damage, and prevent cellular senescence. All the evidence hints that LBP theoretically attenuates senescent cell accumulation and suppresses the senescence-associated secretory phenotype as observed by the reduction in pro-inflammatory cytokines, like interleukin-1beta, and matrix-degrading enzymes, such as MMP-1 and MMP-13. However, there remains a lack of evidence on the disease-modifying effect of LBP in OA, although its chondroprotective, osteoprotective and anti-inflammatory effects were reported. Conclusion Our findings strongly support further investigations into the senolytic effect of LBP in the context of age-related OA.
C1 [Ni, Junguo; Au, Manting; Wen, Chunyi] Hong Kong Polytech Univ, Fac Engn, Dept Biomed Engn, Kowloon, Hong Kong, China.
   [Kong, Hangkin] Hong Kong Polytech Univ, Dept Appl Biol & Chem Technol, Kowloon, Hong Kong, China.
   [Wang, Xinluan] Chinese Acad Sci, Shenzhen Inst Adv Technol, Ctr Translat Med Res & Dev, Shenzhen, China.
RP Wen, CY (通讯作者)，Hong Kong Polytech Univ, Fac Engn, Dept Biomed Engn, Kowloon, Hong Kong, China.
EM chunyi.wen@polyu.edu.hk
RI Kong, Hang-kin/GLT-5001-2022; WEN, Chunyi/P-4168-2017
OI Kong, Hang-kin/0000-0002-1047-7051; WEN, Chunyi/0000-0003-1949-7822
FU Research Grants Council of Hong Kong Early Career Scheme [PolyU
   251008/18 M]; PROCORE-France/Hong Kong Joint Research Scheme
   [F-PolyU504/18]; Health and Medical Research Fund Scheme [01150087,
   15161391, 16172691]
FX This work was supported by Research Grants Council of Hong Kong Early
   Career Scheme (PolyU 251008/18 M), PROCORE-France/Hong Kong Joint
   Research Scheme (F-PolyU504/18) and also Health and Medical Research
   Fund Scheme (01150087#, 15161391#, 16172691#). The funders had no role
   in study design and preparation of the manuscript.
CR Aigner T, 2001, ARTHRITIS RHEUM-US, V44, P1304, DOI 10.1002/1529-0131(200106)44:6<1304::AID-ART222>3.0.CO;2-T
   Almonte-Becerril M, 2010, APOPTOSIS, V15, P631, DOI 10.1007/s10495-010-0458-z
   Amagase H, 2009, NUTR RES, V29, P19, DOI 10.1016/j.nutres.2008.11.005
   Anandacoomarasamy A, 2010, THER ADV MUSCULOSKEL, V2, P17, DOI 10.1177/1759720X09359889
   Attur M, 2012, OSTEOARTHR CARTILAGE, V20, pS34, DOI 10.1016/j.joca.2012.02.562
   Attur MG, 2009, FASEB J, V23, P79, DOI 10.1096/fj.08-114363
   Baker DJ, 2016, NATURE, V530, P184, DOI 10.1038/nature16932
   Baker DJ, 2011, NATURE, V479, P232, DOI 10.1038/nature10600
   Benito MJ, 2005, ANN RHEUM DIS, V64, P1263, DOI 10.1136/ard.2004.025270
   Blanco FJ, 2011, NAT REV RHEUMATOL, V7, P161, DOI 10.1038/nrrheum.2010.213
   Cai ST., 2018, CHIN J CELL MOL IMMU, V34, P5
   Campisi J, 2005, CELL, V120, P513, DOI 10.1016/j.cell.2005.02.003
   Cao SM, 2017, EXP THER MED, V14, P4919, DOI 10.3892/etm.2017.5127
   Ceccarini MR, 2016, BIOMED RES INT, V2016, DOI 10.1155/2016/7529521
   Cheng D, 2011, MOLECULES, V16, P2542, DOI 10.3390/molecules16032542
   Cheng J, 2015, DRUG DES DEV THER, V9, P33, DOI [10.2147/DDDT.572892, 10.2147/DDDT.S72892]
   Chien YC, 2011, GENE DEV, V25, P2125, DOI 10.1101/gad.17276711
   Choi MC, 2019, CELLS-BASEL, V8, DOI 10.3390/cells8070734
   Choi WS, 2019, NATURE, V566, P254, DOI 10.1038/s41586-019-0920-1
   Cillero-Pastor B, 2008, ARTHRITIS RHEUM-US, V58, P2409, DOI 10.1002/art.23644
   Cui BK, 2011, MOLECULES, V16, P9116, DOI 10.3390/molecules16119116
   Dai SM, 2006, ARTHRITIS RHEUM-US, V54, P818, DOI 10.1002/art.21639
   Zanchet MZD, 2017, OXID MED CELL LONGEV, V2017, DOI 10.1155/2017/9763210
   Deng HB, 2003, BIOMED ENVIRON SCI, V16, P267
   Farr JN, 2016, J BONE MINER RES, V31, P1920, DOI 10.1002/jbmr.2892
   Feng L, 2020, MOLECULES, V25, DOI 10.3390/molecules25061351
   Feng ZH, 2010, NEUROCHEM RES, V35, P702, DOI 10.1007/s11064-010-0123-5
   Fukuda T, 2001, MOL PHYLOGENET EVOL, V19, P246, DOI 10.1006/mpev.2001.0921
   Gao SG, 2016, INT J RHEUM DIS, V19, P226, DOI 10.1111/1756-185X.12096
   Gao TY, 2016, BIOMED RES INT, V2016, DOI 10.1155/2016/2428915
   Gao YJ, 2017, AGING DIS, V8, P778, DOI 10.14336/AD.2017.0725
   Glyn-Jones S, 2015, LANCET, V386, P376, DOI 10.1016/S0140-6736(14)60802-3
   Gong Z, 2019, DEV EVALUATION ACU M
   Goodwin W, 2010, J ORTHOP RES, V28, P1057, DOI 10.1002/jor.21091
   Grishko VI, 2009, OSTEOARTHR CARTILAGE, V17, P107, DOI 10.1016/j.joca.2008.05.009
   Guangqing Xia, 2012, 2012 International Conference on Biomedical Engineering and Biotechnology (iCBEB), P1010, DOI 10.1109/iCBEB.2012.166
   Harbo M, 2013, MECH AGEING DEV, V134, P367, DOI 10.1016/j.mad.2013.07.002
   Harbo M, 2012, ARTHRITIS RES THER, V14, DOI 10.1186/ar3687
   HARMAN D, 1965, J GERONTOL, V20, P151, DOI 10.1093/geronj/20.2.151
   HAYFLICK L, 1965, EXP CELL RES, V37, P614, DOI 10.1016/0014-4827(65)90211-9
   He SH, 2017, CELL, V169, P1000, DOI 10.1016/j.cell.2017.05.015
   Hootman JM, 2006, ARTHRITIS RHEUM-US, V54, P226, DOI 10.1002/art.21562
   Hoshiyama Y, 2015, J ORTHOP RES, V33, P548, DOI 10.1002/jor.22782
   Huang B, 2017, TROP J PHARM RES, V16, P2127, DOI 10.4314/tjpr.v16i9.12
   Jeon H, 2017, CONNECT TISSUE RES, V58, P497, DOI 10.1080/03008207.2016.1240790
   Jeon OH, 2017, NAT MED, V23, P775, DOI 10.1038/nm.4324
   Jiang SS, 2011, AGING-US, V3, P672, DOI 10.18632/aging.100355
   Jing L, 2018, MOL MED REP, V17, P2415, DOI 10.3892/mmr.2017.8128
   Jung JW, 2010, CELL MOL LIFE SCI, V67, P1165, DOI 10.1007/s00018-009-0242-9
   Kim J, 2010, OSTEOARTHR CARTILAGE, V18, P424, DOI 10.1016/j.joca.2009.09.008
   Kuilman T, 2009, NAT REV CANCER, V9, P81, DOI 10.1038/nrc2560
   Kuszel L, 2015, J APPL GENET, V56, P169, DOI 10.1007/s13353-014-0251-8
   Kwok SS, 2019, BIOMED RES INT, V2019, DOI 10.1155/2019/4615745
   Lepetsos P, 2019, FREE RADICAL BIO MED, V132, P90, DOI 10.1016/j.freeradbiomed.2018.09.025
   Li B., 2006, OCCUP HEALTH, V22, P3
   Li HP, 2017, FREE RADICAL RES, V51, P200, DOI 10.1080/10715762.2017.1294755
   Li J, 2018, MOL MED REP, V18, P2581, DOI 10.3892/mmr.2018.9274
   Li XM, 2007, J ETHNOPHARMACOL, V111, P504, DOI 10.1016/j.jep.2006.12.024
   Li YS, 2016, JOINT BONE SPINE, V83, P143, DOI 10.1016/j.jbspin.2015.06.009
   Liang BH, 2018, CELL MOL BIOL LETT, V23, DOI 10.1186/s11658-018-0084-2
   Liang B, 2011, CARBOHYD POLYM, V83, P1947, DOI 10.1016/j.carbpol.2010.10.066
   Liu Q, 2011, INT J MOL SCI, V12, P8982, DOI 10.3390/ijms12128982
   Liu Y, 2015, INT J BIOL MACROMOL, V78, P318, DOI 10.1016/j.ijbiomac.2015.04.025
   Loeser RF, 2009, OSTEOARTHR CARTILAGE, V17, P971, DOI 10.1016/j.joca.2009.03.002
   Loeser RF, 2005, ARTHRITIS RHEUM, V52, P2376, DOI 10.1002/art.21199
   Loeser RF, 2016, NAT REV RHEUMATOL, V12, P412, DOI 10.1038/nrrheum.2016.65
   Lopez-Otin C, 2013, CELL, V153, P1194, DOI 10.1016/j.cell.2013.05.039
   Lu YY, 2019, MOLECULES, V24, DOI 10.3390/molecules24122228
   Luo Q, 2011, PHYTOTHER RES, V25, P694, DOI 10.1002/ptr.3314
   Ma ZF, 2019, OXID MED CELL LONGEV, V2019, DOI 10.1155/2019/2437397
   Mahomed N. N, 2015, OSTEOARTHRITIS PATHO
   Maneiro E, 2005, ANN RHEUM DIS, V64, P388, DOI 10.1136/ard.2004.022152
   Maneiro E, 2003, ARTHRITIS RHEUM, V48, P700, DOI 10.1002/art.10837
   Martin J A, 2001, Iowa Orthop J, V21, P1
   Martin JA, 1997, J ORTHOP RES, V15, P491, DOI 10.1002/jor.1100150403
   Martin JA, 2004, BIORHEOLOGY, V41, P479
   Martin JA, 2004, J GERONTOL A-BIOL, V59, P324
   Martin JA, 2001, J GERONTOL A-BIOL, V56, pB172, DOI 10.1093/gerona/56.4.B172
   McCulloch K, 2017, AGING CELL, V16, P210, DOI 10.1111/acel.12562
   Millerand M, 2019, CLIN EXP RHEUMATOL, V37, P48
   Nardi GM, 2016, PHARMACOGN RES, V8, P42, DOI 10.4103/0974-8490.178642
   Ni HW, 2019, ARTIF CELL NANOMED B, V47, P4046, DOI 10.1080/21691401.2019.1673765
   O'Donnell C, 2019, J ORTHOP RES, V37, P1760, DOI 10.1002/jor.24322
   Olatunji OJ, 2015, MOLECULES, V20, P22553, DOI 10.3390/molecules201219867
   Oppenheim JJ, 2005, CURR OPIN IMMUNOL, V17, P359, DOI 10.1016/j.coi.2005.06.002
   Pan H, 2017, INT J CLIN EXP MED, V10, P7981
   Park MJ, 2019, J IMMUNOL, V203, P127, DOI 10.4049/jimmunol.1800006
   Poulet B, 2012, OSTEOARTHR CARTILAGE, V20, pS59, DOI 10.1016/j.joca.2012.02.025
   Price JS, 2002, AGING CELL, V1, P57, DOI 10.1046/j.1474-9728.2002.00008.x
   Qi B, 2014, PLOS ONE, V9, DOI 10.1371/journal.pone.0110275
   Ren F, 2019, THERIOGENOLOGY, V129, P29, DOI 10.1016/j.theriogenology.2019.02.011
   Rjeibi I, 2018, OXID MED CELL LONGEV, V2018, DOI 10.1155/2018/1630751
   Scanzello CR, 2015, ARTHRITIS RHEUMATOL, V67, P2797, DOI 10.1002/art.39304
   Shan TY, 2017, MOL MED REP, V15, P879, DOI 10.3892/mmr.2016.6080
   Shan XZ, 2011, INT J MOL SCI, V12, P1081, DOI 10.3390/ijms12021081
   Shi GJ, 2018, CELL TISSUE RES, V374, P653, DOI 10.1007/s00441-018-2891-1
   Shi GJ, 2017, FOOD FUNCT, V8, P1215, DOI 10.1039/c6fo01575a
   Shlopov BV, 1997, ARTHRITIS RHEUM-US, V40, P2065, DOI 10.1002/art.1780401120
   Singh G, 2002, AM J MANAG CARE, V8, pS383
   Tang DL, 2011, ANTIOXID REDOX SIGN, V14, P1315, DOI 10.1089/ars.2010.3356
   Tang R, 2019, FOOD FUNCT, V10, P4231, DOI [10.1039/c8fo01751d, 10.1039/C8FO01751D]
   Tong WX, 2015, STEM CELLS, V33, P3125, DOI 10.1002/stem.2124
   van Caam A, 2016, OSTEOARTHR CARTILAGE, V24, P1235, DOI 10.1016/j.joca.2016.02.008
   Varoni MV, 2017, EXP MOL PATHOL, V103, P26, DOI 10.1016/j.yexmp.2017.06.003
   Varoni MV, 2017, ENVIRON SCI POLLUT R, V24, P2946, DOI 10.1007/s11356-016-8050-x
   Verdecchia P, 2010, THER ADV MUSCULOSKEL, V2, P229, DOI 10.1177/1759720X10376120
   Verzijl N, 2002, ARTHRITIS RHEUM, V46, P114, DOI 10.1002/1529-0131(200201)46:1<114::AID-ART10025>3.0.CO;2-P
   Wang CC, 2010, FOOD CHEM, V120, P184, DOI 10.1016/j.foodchem.2009.10.005
   Wang K, 2014, SCI REP-UK, V4, DOI 10.1038/srep07601
   Woolf AD, 2003, B WORLD HEALTH ORGAN, V81, P646
   Xia GQ, 2014, MOL MED REP, V9, P1237, DOI 10.3892/mmr.2014.1964
   Xiao J, 2014, INT J BIOL MACROMOL, V69, P73, DOI 10.1016/j.ijbiomac.2014.05.034
   Xu M, 2017, J GERONTOL A-BIOL, V72, P780, DOI 10.1093/gerona/glw154
   Xue SJ, 2019, BIOMED REP, V11, P207, DOI 10.3892/br.2019.1240
   Yang DM, 2017, J OBSTET GYNAECOL RE, V43, P1621, DOI 10.1111/jog.13416
   Yang L, 2019, J REPROD DEVELOP, V65, P163, DOI 10.1262/jrd.2018-104
   Ye WB, 2017, FUND CLIN PHARMACOL, V31, P64, DOI 10.1111/fcp.12229
   Yi R, 2013, AFR J TRADIT COMPLEM, V10, P171
   Yudoh K, 2005, ARTHRITIS RES THER, V7, pR380, DOI 10.1186/ar1499
   Zhang CL, 2013, EVID-BASED COMPL ALT, V2013, DOI 10.1155/2013/690808
   Zhang LL, 2013, AFR J TRADIT COMPLEM, V10, P494, DOI 10.4314/ajtcam.v10i6.18
   Zhang QY, 2016, FOOD CHEM, V200, P230, DOI 10.1016/j.foodchem.2016.01.046
   Zhang Y, 2015, ANN RHEUM DIS, V74, P1432, DOI 10.1136/annrheumdis-2013-204599
   Zhang ZK, 2019, OXID MED CELL LONGEV, V2019, DOI 10.1155/2019/6379493
   Zhao R, 2015, FOOD FUNCT, V6, P2033, DOI [10.1039/C4FO011, 10.1039/c4fo01108b]
   Zhen GH, 2013, NAT MED, V19, P704, DOI 10.1038/nm.3143
   Zheng GZ, 2019, BIOMED PHARMACOTHER, V111, P733, DOI 10.1016/j.biopha.2018.12.073
   Zhou HW, 2004, RHEUMATOLOGY, V43, P555, DOI 10.1093/rheumatology/keh127
   Zhou J, 2016, BIOMED RES INT, V2016, DOI 10.1155/2016/4147879
   Zixuan W., 2019, FOOD RES DEV, V40, P7
NR 130
TC 4
Z9 4
U1 14
U2 33
PU BMC
PI LONDON
PA CAMPUS, 4 CRINAN ST, LONDON N1 9XW, ENGLAND
EI 2662-7671
J9 BMC COMPLEMENT MED
JI BMC Complement. Med. Ther.
PD AUG 17
PY 2021
VL 21
IS 1
AR 212
DI 10.1186/s12906-021-03385-0
PG 16
WC Integrative & Complementary Medicine
WE Science Citation Index Expanded (SCI-EXPANDED)
SC Integrative & Complementary Medicine
GA UC6UB
UT WOS:000686657700002
PM 34404395
OA Green Published, gold
DA 2022-09-07
ER

PT J
AU Kerschenmeyer, A
   Arlov, O
   Malheiro, V
   Steinwachs, M
   Rottmar, M
   Maniura-Weber, K
   Palazzolo, G
   Zenobi-Wong, M
AF Kerschenmeyer, Anne
   Arlov, Oystein
   Malheiro, Vera
   Steinwachs, Matthias
   Rottmar, Markus
   Maniura-Weber, Katharina
   Palazzolo, Gemma
   Zenobi-Wong, Marcy
TI Anti-oxidant and immune-modulatory properties of sulfated alginate
   derivatives on human chondrocytes and macrophages
SO BIOMATERIALS SCIENCE
LA English
DT Article
ID INFLAMMATORY M1 MACROPHAGES; CHONDROITIN SULFATE; IN-VITRO; BIOMEDICAL
   APPLICATIONS; HYALURONIC-ACID; SYNOVIAL-FLUID; OSTEOARTHRITIS;
   CARTILAGE; POLARIZATION; DEGRADATION
AB Degeneration of articular cartilage represents one of the most common causes of pain and disability in our aging society. Current treatments only address the symptoms of joint disease, but not their underlying causes which include oxidative stress and inflammation in cartilage and surrounding tissues. Sulfated bio-polymers that mimic aspects of the native extracellular environment of cartilage are recently gaining interest as a means to slow the inflammatory events responsible for tissue degeneration. Here we show that the natural polysaccharide alginate and particularly its sulfated derivatives have potent anti-oxidant, anti-inflammatory and anti-immunogenic properties in vitro. We found that these polymers exert a free radical scavenging activity in a sulfation-dependent manner. In particular, the sulfation degree of substitution of alginate directly correlated with its ability to scavenge superoxide radicals and to chelate metal ions. We also studied the effect of sulfated alginate on the ability of IL-1 beta to stimulate inflammatory genes in human chondrocytes and found decreased expression of the pro-inflammatory markers IL-6 and CXCL8, which inversely correlated with the sulfation degree. Moreover, in studies testing the ability of the alginates to modulate macrophage polarization, we found that they decreased both the gene expression and synthesis of the proinflammatory cytokine TNF-alpha in human THP-1 macrophages with M1-like phenotype in a sulfation-dependent manner. To conclude, sulfated alginates effectively protect against oxidative stress and inflammation in vitro and are a promising biomaterial to be explored for treatment of osteoarthritis.
C1 [Kerschenmeyer, Anne; Palazzolo, Gemma; Zenobi-Wong, Marcy] Swiss Fed Inst Technol, Cartilage Engn Regenerat, Otto Stern Weg 7, CH-8093 Zurich, Switzerland.
   [Arlov, Oystein] SINTEF Mat & Chem, Dept Biotechnol & Nanomed, Richard Birkelands Vei 3B, N-7034 Trondheim, Norway.
   [Malheiro, Vera; Rottmar, Markus; Maniura-Weber, Katharina] Swiss Fed Labs Mat Sci & Technol, Empa, Lerchenfeldstr 5, CH-9014 St Gallen, Switzerland.
   [Steinwachs, Matthias] SportClin Zurich Hirslanden, Witellikerstr 40, CH-8032 Zurich, Switzerland.
   [Palazzolo, Gemma] Italian Inst Technol, Neurosci & Brain Technol Dept, Genoa, Italy.
RP Zenobi-Wong, M (通讯作者)，Swiss Fed Inst Technol, Cartilage Engn Regenerat, Otto Stern Weg 7, CH-8093 Zurich, Switzerland.
EM gemma.palazzolo@iit.it; marcy.zenobi@hest.ethz.ch
RI Rottmar, Markus/K-1235-2017; Maniura, Katharina/N-2955-2016; Palazzolo,
   Gemma/K-1718-2017; Zenobi-Wong, Marcy/J-5398-2013
OI Rottmar, Markus/0000-0001-7636-428X; Maniura,
   Katharina/0000-0001-7895-3563; Arlov, Oystein/0000-0002-2275-4140;
   Palazzolo, Gemma/0000-0003-4070-1971; Zenobi-Wong,
   Marcy/0000-0002-8522-9909
FU ETH Zurich; Empa; EU Marie Curie Co-funding programme
   [PCOFUND-GA-2010-267161]
FX This study was supported by internal funding from ETH Zurich and Empa.
   We thank Emma Cavalli and Florian Formica for help with cell culture.
   The authors would like to acknowledge funding from the EU Marie Curie
   Co-funding programme (PCOFUND-GA-2010-267161).
CR Arlov O, 2017, EUR CELLS MATER, V33, P76, DOI 10.22203/eCM.v033a06
   Arlov O, 2016, ACTA BIOMATER, V42, P180, DOI 10.1016/j.actbio.2016.06.015
   Arlov O, 2015, BIOMACROMOLECULES, V16, P3417, DOI 10.1021/acs.biomac.5b01125
   Arlov O, 2014, BIOMACROMOLECULES, V15, P2744, DOI 10.1021/bm500602w
   Boeriu CG, 2013, INT J CARBOHYDR CHEM, V2013, P1, DOI DOI 10.1155/2013/624967
   Boersema GSA, 2016, BIORESEARCH OPEN ACC, V5, P6, DOI 10.1089/biores.2015.0041
   Bouhadir KH, 2001, BIOTECHNOL PROGR, V17, P945, DOI 10.1021/bp010070p
   Brown BN, 2012, ACTA BIOMATER, V8, P978, DOI 10.1016/j.actbio.2011.11.031
   Buckwalter JA, 2013, CARTILAGE, V4, P286, DOI 10.1177/1947603513495889
   Campo GM, 2006, MINI-REV MED CHEM, V6, P1311, DOI 10.2174/138955706778993012
   CARLOS TM, 1994, BLOOD, V84, P2068
   DECKER EA, 1990, J AGR FOOD CHEM, V38, P674, DOI 10.1021/jf00093a019
   du Souich P, 2009, J CELL MOL MED, V13, P1451, DOI 10.1111/j.1582-4934.2009.00826.x
   Eiselt P, 2000, BIOMATERIALS, V21, P1921, DOI 10.1016/S0142-9612(00)00033-8
   Fahy N, 2014, OSTEOARTHR CARTILAGE, V22, P1167, DOI 10.1016/j.joca.2014.05.021
   Franz S, 2013, ACTA BIOMATER, V9, P5621, DOI 10.1016/j.actbio.2012.11.016
   GRANT GT, 1973, FEBS LETT, V32, P195, DOI 10.1016/0014-5793(73)80770-7
   HALLIWELL B, 1987, ANAL BIOCHEM, V165, P215, DOI 10.1016/0003-2697(87)90222-3
   Henrotin YE, 2003, OSTEOARTHR CARTILAGE, V11, P747, DOI 10.1016/S1063-4584(03)00150-X
   Henrotin Y, 2014, SEMIN ARTHRITIS RHEU, V43, P579, DOI 10.1016/j.semarthrit.2013.10.005
   Henrotin Y, 2010, THER ADV MUSCULOSKEL, V2, P335, DOI 10.1177/1759720X10383076
   Jayanthi P, 2011, INT J PHARM PHARM SC, V3, P3
   Jiang HL, 2004, J BIOMAT SCI-POLYM E, V15, P279, DOI 10.1163/156856204322977184
   Kaneko S, 2000, CYTOKINES CELL MOL T, V6, P71, DOI 10.1080/13684730050515796
   Kang SW, 2007, BIO-MED MATER ENG, V17, P269
   Kapoor M, 2011, NAT REV RHEUMATOL, V7, P33, DOI 10.1038/nrrheum.2010.196
   Karatay S, 2004, ANN CLIN LAB SCI, V34, P330
   Kraus VB, 2016, OSTEOARTHR CARTILAGE, V24, P1613, DOI 10.1016/j.joca.2016.04.010
   Lee KY, 2012, PROG POLYM SCI, V37, P106, DOI 10.1016/j.progpolymsci.2011.06.003
   Liu-Bryan R, 2015, NAT REV RHEUMATOL, V11, P35, DOI 10.1038/nrrheum.2014.162
   Lovu M, 2008, OSTEOARTHR CARTILAGE, V16, pS14, DOI 10.1016/j.joca.2008.06.008
   Mhanna R, 2014, TISSUE ENG PT A, V20, P1454, DOI [10.1089/ten.tea.2013.0544, 10.1089/ten.TEA.2013.0544]
   Moreland LW, 2003, ARTHRITIS RES THER, V5, P54, DOI 10.1186/ar623
   NISHIKIMI M, 1972, BIOCHEM BIOPH RES CO, V46, P849, DOI 10.1016/S0006-291X(72)80218-3
   Ozturk E, 2016, ADV FUNCT MATER, V26, P3649, DOI 10.1002/adfm.201600092
   Patel S, 2012, BIO-TECHNOL, V2, P171, DOI DOI 10.1007/S13205-012-0061-9
   Patwari P, 2003, ARTHRITIS RHEUM-US, V48, P1292, DOI 10.1002/art.10892
   Pawar SN, 2012, BIOMATERIALS, V33, P3279, DOI 10.1016/j.biomaterials.2012.01.007
   Pelletier JP, 2001, ARTHRITIS RHEUM-US, V44, P1237, DOI 10.1002/1529-0131(200106)44:6<1237::AID-ART214>3.0.CO;2-F
   Qi HM, 2005, INT J BIOL MACROMOL, V37, P195, DOI 10.1016/j.ijbiomac.2005.10.008
   Rehm BHA, 1997, APPL MICROBIOL BIOT, V48, P281, DOI 10.1007/s002530051051
   Robinson WH, 2016, NAT REV RHEUMATOL, V12, P580, DOI 10.1038/nrrheum.2016.136
   Schulze-Tanzil G, 2002, CELL TISSUE RES, V308, P371, DOI 10.1007/s00441-002-0562-7
   Sellam J, 2010, NAT REV RHEUMATOL, V6, P625, DOI 10.1038/nrrheum.2010.159
   Sharon N, 2009, ESSENTIALS GLYCOBIOL, V2
   Sokolove J, 2013, THER ADV MUSCULOSKEL, V5, P77, DOI 10.1177/1759720X12467868
   Sridharan R, 2015, MATER TODAY, V18, P313, DOI 10.1016/j.mattod.2015.01.019
   Studer D, 2012, TISSUE ENG PART C-ME, V18, P761, DOI 10.1089/ten.tec.2012.0081
   Sussman EM, 2014, ANN BIOMED ENG, V42, P1508, DOI 10.1007/s10439-013-0933-0
   Utomo L, 2016, OSTEOARTHR CARTILAGE, V24, P2162, DOI 10.1016/j.joca.2016.07.018
   Volpi N, 2009, J PHARM PHARMACOL, V61, P1271, DOI 10.1211/jpp/61.10.0002
   Wang J, 2008, INT J BIOL MACROMOL, V42, P127, DOI 10.1016/j.ijbiomac.2007.10.003
   Westacott CI, 2000, OSTEOARTHR CARTILAGE, V8, P213, DOI 10.1053/joca.1999.0292
NR 53
TC 20
Z9 21
U1 3
U2 50
PU ROYAL SOC CHEMISTRY
PI CAMBRIDGE
PA THOMAS GRAHAM HOUSE, SCIENCE PARK, MILTON RD, CAMBRIDGE CB4 0WF, CAMBS,
   ENGLAND
SN 2047-4830
EI 2047-4849
J9 BIOMATER SCI-UK
JI Biomater. Sci.
PD SEP 1
PY 2017
VL 5
IS 9
BP 1756
EP 1765
DI 10.1039/c7bm00341b
PG 10
WC Materials Science, Biomaterials
WE Science Citation Index Expanded (SCI-EXPANDED)
SC Materials Science
GA FE5LM
UT WOS:000408253000006
PM 28643827
DA 2022-09-07
ER

PT J
AU Hosseinzadeh, A
   Kamrava, SK
   Joghataei, MT
   Darabi, R
   Shakeri-Zadeh, A
   Shahriari, M
   Reiter, RJ
   Ghaznavi, H
   Mehrzadi, S
AF Hosseinzadeh, Azam
   Kamrava, Seyed Kamran
   Joghataei, Mohammad Taghi
   Darabi, Radbod
   Shakeri-Zadeh, Ali
   Shahriari, Mansour
   Reiter, Russel J.
   Ghaznavi, Habib
   Mehrzadi, Saeed
TI Apoptosis signaling pathways in osteoarthritis and possible protective
   role of melatonin
SO JOURNAL OF PINEAL RESEARCH
LA English
DT Review
DE apoptosis; endoplasmic reticulum; inflammation; melatonin; mitochondria;
   molecular actions; osteoarthritis; oxidative stress
ID ENDOPLASMIC-RETICULUM STRESS; TUMOR-NECROSIS-FACTOR; ACTIVATED
   PROTEIN-KINASE; NF-KAPPA-B; FIBROBLAST-GROWTH-FACTOR; INTERLEUKIN-1
   RECEPTOR ANTAGONIST; MATRIX-METALLOPROTEINASE 13; MESENCHYMAL
   STEM-CELLS; REACTIVE OXYGEN; NITRIC-OXIDE
AB Osteoarthritis (OA) is a degenerative joint disease characterized by progressive erosion of articular cartilage. As chondrocytes are the only cell type forming the articular cartilage, their gradual loss is the main cause of OA. There is a substantial body of published research that suggests reactive oxygen species (ROS) are major causative factors for chondrocyte damage and OA development. Oxidative stress elicited by ROS is capable of oxidizing and subsequently disrupting cartilage homeostasis, promoting catabolism via induction of cell death and damaging numerous components of the joint. IL-1 beta and TNF-alpha are crucial inflammatory factors that play pivotal roles in the pathogenesis of OA. In this process, the mitochondria are the major source of ROS production in cells, suggesting a role of mitochondrial dysfunction in this type of arthritis. This may also be promoted by inflammatory cytokines such as IL-1 beta and TNF-alpha which contribute to chondrocyte death. In patients with OA, the expression of endoplasmic reticulum (ER) stress-associated molecules is positively correlated with cartilage degeneration. Melatonin and its metabolites are broad-spectrum antioxidants and free radical scavengers which regulate a variety of molecular pathways such as inflammation, proliferation, apoptosis, and metastasis in different pathophysiological situations. Herein, we review the effects of melatonin on OA, focusing on its ability to regulate apoptotic processes and ER and mitochondrial activity. We also evaluate likely protective effects of melatonin on OA pathogenesis.
C1 [Hosseinzadeh, Azam; Mehrzadi, Saeed] Iran Univ Med Sci, Sch Med, Dept Pharmacol, Tehran, Iran.
   [Kamrava, Seyed Kamran] Iran Univ Med Sci, ENT & Head & Neck Res Ctr, Hazrate Rasoul Akram Hosp, Tehran, Iran.
   [Joghataei, Mohammad Taghi] Iran Univ Med Sci, Cellular & Mol Res Ctr, Tehran, Iran.
   [Darabi, Radbod] Univ Texas Hlth Sci Ctr Houston, Brown Fdn Inst Mol Med IMM, Ctr Stem Cell & Regenerat Med CSCRM, Houston, TX 77030 USA.
   [Shakeri-Zadeh, Ali] Iran Univ Med Sci, Sch Med, Dept Med Phys, Tehran, Iran.
   [Shahriari, Mansour] Shahid Beheshti Univ Med Sci, Ophthalmol Res Ctr, Tehran, Iran.
   [Reiter, Russel J.] Univ Texas Hlth Sci Ctr San Antonio, Dept Cellular & Struct Biol, San Antonio, TX 78229 USA.
   [Ghaznavi, Habib] Zahedan Univ Med Sci, Zahedan, Iran.
RP Mehrzadi, S (通讯作者)，Iran Univ Med Sci, Sch Med, Dept Pharmacol, Tehran, Iran.; Ghaznavi, H (通讯作者)，Zahedan Univ Med Sci, Zahedan, Iran.
EM ghaznavih@yahoo.com; sa_mehrzadi@yahoo.com
RI Ghaznavi, Habib/I-5375-2017; Shakeri-Zadeh, Ali/N-4839-2017;
   Hosseinzadeh, Azam/AAN-6886-2021; Hosseinzadeh, Azam/K-5119-2018;
   Mehrzadi, Saeed/AAY-8389-2020; ghaznavi, habib/H-2293-2017
OI Ghaznavi, Habib/0000-0002-4629-1697; Shakeri-Zadeh,
   Ali/0000-0002-2847-9223; Hosseinzadeh, Azam/0000-0001-6379-5769;
   Hosseinzadeh, Azam/0000-0001-6379-5769; Mehrzadi,
   Saeed/0000-0001-6619-2330; /0000-0003-0519-7909; Joghataei, Mohammad
   Taghi/0000-0003-0492-8239; kamrava, seyed kamran/0000-0002-5236-0513
FU Iran University of Medical Sciences
FX This work was supported by Iran University of Medical Sciences.
CR Abramson SB, 2008, OSTEOARTHR CARTILAGE, V16, pS15, DOI 10.1016/S1063-4584(08)60008-4
   Acuna-Castroviejo D, 2007, FRONT BIOSCI-LANDMRK, V12, P947, DOI 10.2741/2116
   Acuna-Castroviejo D, 2014, CELL MOL LIFE SCI, V71, P2997, DOI 10.1007/s00018-014-1579-2
   Acuna-Castroviejo D, 2012, AGE, V34, P681, DOI 10.1007/s11357-011-9267-8
   Aggarwal BB, 2003, NAT REV IMMUNOL, V3, P745, DOI 10.1038/nri1184
   Allegra M, 2003, J PINEAL RES, V34, P1, DOI 10.1034/j.1600-079X.2003.02112.x
   Amin Ashok R., 1998, Current Opinion in Rheumatology, V10, P263, DOI 10.1097/00002281-199805000-00018
   Asada S, 2001, INFLAMM RES, V50, P19, DOI 10.1007/s000110050719
   BARLOWWALDEN LR, 1995, NEUROCHEM INT, V26, P497, DOI 10.1016/0197-0186(94)00154-M
   Basu S, 2001, ANN RHEUM DIS, V60, P627, DOI 10.1136/ard.60.6.627
   BATES EJ, 1985, BIOCHIM BIOPHYS ACTA, V838, P221, DOI 10.1016/0304-4165(85)90082-0
   Baud V, 2001, TRENDS CELL BIOL, V11, P372, DOI 10.1016/S0962-8924(01)02064-5
   Bauer DC, 2006, OSTEOARTHR CARTILAGE, V14, P723, DOI 10.1016/j.joca.2006.04.001
   Becker EBE, 2004, J NEUROSCI, V24, P8762, DOI 10.1523/JNEUROSCI.2953-04.2004
   Benitez-King G, 2003, EXP NEUROL, V182, P151, DOI 10.1016/S0014-4886(03)00085-2
   BENITEZKING G, 1993, LIFE SCI, V53, P201, DOI 10.1016/0024-3205(93)90670-X
   BLANCO FJ, 1995, AM J PATHOL, V146, P75
   Blanco FJ, 2011, NAT REV RHEUMATOL, V7, P161, DOI 10.1038/nrrheum.2010.213
   Bonizzi G, 2000, BIOCHEM PHARMACOL, V59, P7, DOI 10.1016/S0006-2952(99)00290-7
   Boraschi Diana, 1996, Frontiers in Bioscience (online), V1, pD270
   Borges LD, 2015, J PINEAL RES, V58, P166, DOI 10.1111/jpi.12202
   Borin TF, 2016, J PINEAL RES, V60, P3, DOI 10.1111/jpi.12270
   Boutin JA, 2016, EXPERT OPIN THER TAR, V20, P303, DOI 10.1517/14728222.2016.1091882
   Breckenridge DG, 2003, ONCOGENE, V22, P8608, DOI 10.1038/sj.onc.1207108
   Brigelius-Flohe R, 2004, ARCH BIOCHEM BIOPHYS, V423, P66, DOI 10.1016/j.abb.2003.12.008
   Brikos C, 2007, MOL CELL PROTEOMICS, V6, P1551, DOI 10.1074/mcp.M600455-MCP200
   Brown KK, 2008, J INFLAMM-LOND, V5, DOI 10.1186/1476-9255-5-22
   Cao ZD, 1996, NATURE, V383, P443, DOI 10.1038/383443a0
   Cao ZD, 1996, SCIENCE, V271, P1128, DOI 10.1126/science.271.5252.1128
   Carloni S, 2014, J PINEAL RES, V57, P192, DOI 10.1111/jpi.12156
   Carrillo-Vico A, 2006, CURR OPIN INVEST DR, V7, P423
   Chen GQ, 2002, SCIENCE, V296, P1634, DOI 10.1126/science.1071924
   Chevalier X, 2011, ARTHRITIS RES THER, V13, DOI 10.1186/ar3436
   Chung HY, 2009, AGEING RES REV, V8, P18, DOI 10.1016/j.arr.2008.07.002
   Cipolla-Neto J, 2014, J PINEAL RES, V56, P371, DOI 10.1111/jpi.12137
   Clancy R, 2001, OSTEOARTHR CARTILAGE, V9, P294, DOI 10.1053/joca.2000.0388
   Cruz MHC, 2014, ANIM REPROD SCI, V145, P150, DOI 10.1016/j.anireprosci.2014.01.011
   Cullinan SB, 2004, J BIOL CHEM, V279, P20108, DOI 10.1074/jbc.M314219200
   Da Sylva TR, 2005, ARTHRITIS RES THER, V7, pR844, DOI 10.1186/ar1752
   Davis RJ, 2000, CELL, V103, P239, DOI 10.1016/S0092-8674(00)00116-1
   Dimock AN, 2000, EQUINE VET J, V32, P439, DOI 10.2746/042516400777591129
   Dinarello C A, 1998, Int Rev Immunol, V16, P457, DOI 10.3109/08830189809043005
   Dinarello CA, 2009, ANNU REV IMMUNOL, V27, P519, DOI 10.1146/annurev.immunol.021908.132612
   Donovan N, 2002, J BIOL CHEM, V277, P40944, DOI 10.1074/jbc.M206113200
   Dunn E, 2001, TRENDS IMMUNOL, V22, P533, DOI 10.1016/S1471-4906(01)02034-8
   Edlund S, 2003, MOL BIOL CELL, V14, P529, DOI 10.1091/mbc.02-03-0037
   Espino J, 2011, FERTIL STERIL, V95, P2290, DOI 10.1016/j.fertnstert.2011.03.063
   ESTERBAUER H, 1991, FREE RADICAL BIO MED, V11, P81, DOI 10.1016/0891-5849(91)90192-6
   Fan Z, 2007, AM J PATHOL, V171, P938, DOI 10.2353/ajpath.2007.061083
   Felson DT, 2000, ANN INTERN MED, V133, P635, DOI 10.7326/0003-4819-133-8-200010170-00016
   Felson DT, 2000, ANN INTERN MED, V133, P726, DOI 10.7326/0003-4819-133-9-200011070-00015
   FULKERSON JP, 1983, CLIN ORTHOP RELAT R, P266
   Funk CD, 2001, SCIENCE, V294, P1871, DOI 10.1126/science.294.5548.1871
   Gabay C, 2010, NAT REV RHEUMATOL, V6, P232, DOI 10.1038/nrrheum.2010.4
   Galano A, 2015, J PINEAL RES, V58, P107, DOI 10.1111/jpi.12196
   Galano A, 2013, J PINEAL RES, V54, P245, DOI 10.1111/jpi.12010
   Galano A, 2011, J PINEAL RES, V51, P1, DOI 10.1111/j.1600-079X.2011.00916.x
   Garcia JJ, 2014, J PINEAL RES, V56, P225, DOI 10.1111/jpi.12128
   Gardner BM, 2011, SCIENCE, V333, P1891, DOI 10.1126/science.1209126
   Ghaznavi H, 2015, J EVID BASE IN PRESS, P1
   Ghaznavi H, 2015, NEUROL RES, V37, P624, DOI 10.1179/1743132815Y.0000000037
   Gogenur I, 2014, J PINEAL RES, V57, P10, DOI 10.1111/jpi.12138
   Goldring MB, 2004, CLIN ORTHOP RELAT R, pS37, DOI 10.1097/01.blo.0000144484.69656.e4
   Green DR, 1998, SCIENCE, V281, P1309, DOI 10.1126/science.281.5381.1309
   Green DR, 2004, SCIENCE, V305, P626, DOI 10.1126/science.1099320
   GREENFEDER SA, 1995, J BIOL CHEM, V270, P13757, DOI 10.1074/jbc.270.23.13757
   GREENWALD RA, 1991, SEMIN ARTHRITIS RHEU, V20, P219, DOI 10.1016/0049-0172(91)90018-U
   Grishko VI, 2009, OSTEOARTHR CARTILAGE, V17, P107, DOI 10.1016/j.joca.2008.05.009
   GUTTERIDGE JMC, 1990, TRENDS BIOCHEM SCI, V15, P129, DOI 10.1016/0968-0004(90)90206-Q
   Haklar U, 2002, CLIN ORTHOP RELAT R, P135
   Hamamura K, 2009, ARCH ORAL BIOL, V54, P279, DOI 10.1016/j.archoralbio.2008.11.003
   Hardeland R, 2015, PROG NEUROBIOL, V127, P46, DOI 10.1016/j.pneurobio.2015.02.001
   Hardeland R, 2011, PROG NEUROBIOL, V93, P350, DOI 10.1016/j.pneurobio.2010.12.004
   Hardy MM, 2002, ARTHRITIS RHEUM, V46, P1789, DOI 10.1002/art.10356
   Henrotin YE, 2003, OSTEOARTHR CARTILAGE, V11, P747, DOI 10.1016/S1063-4584(03)00150-X
   Hill MM, 2004, EMBO J, V23, P2134, DOI 10.1038/sj.emboj.7600210
   Hiran TS, 1997, FREE RADICAL BIO MED, V23, P736, DOI 10.1016/S0891-5849(97)00054-3
   Hong Y, 2014, J PINEAL RES, V57, P53, DOI 10.1111/jpi.12143
   Hu W, 2016, J PINEAL RES, V60, P121, DOI 10.1111/jpi.12302
   Huang QJ, 2004, NAT IMMUNOL, V5, P98, DOI 10.1038/ni1014
   Hughes S, 2015, METHOD ENZYMOL, V552, P125, DOI 10.1016/bs.mie.2014.10.018
   Im HJ, 2008, J CELL PHYSIOL, V215, P452, DOI 10.1002/jcp.21317
   Im HJ, 2007, J BIOL CHEM, V282, P11110, DOI 10.1074/jbc.M609040200
   Jacques C, 2006, VITAM HORM, V74, P371, DOI 10.1016/S0083-6729(06)74016-X
   Ji YL, 2012, J PINEAL RES, V52, P71, DOI 10.1111/j.1600-079X.2011.00921.x
   Jimenez-Rubio G, 2012, NEUROSCI LETT, V511, P47, DOI 10.1016/j.neulet.2012.01.040
   Johnson GL, 2007, BBA-MOL CELL RES, V1773, P1341, DOI 10.1016/j.bbamcr.2006.12.009
   Johnson K, 2004, ARTHRITIS RHEUM-US, V50, P1216, DOI 10.1002/art.20149
   Kawagoe T, 2008, NAT IMMUNOL, V9, P684, DOI 10.1038/ni.1606
   Kawai Y, 2000, J DENT RES, V79, P1489, DOI 10.1177/00220345000790071001
   Kienhofer J, 2009, FASEB J, V23, P2034, DOI 10.1096/fj.08-113571
   KRAUSE DN, 1990, TRENDS NEUROSCI, V13, P464, DOI 10.1016/0166-2236(90)90100-O
   Kubota E, 1997, J ORAL MAXIL SURG, V55, P20, DOI 10.1016/S0278-2391(97)90438-9
   Kumar S, 2001, J CELL PHYSIOL, V187, P294, DOI 10.1002/jcp.1082
   Kurz B, 2004, ARTHRITIS RHEUM, V50, P123, DOI 10.1002/art.11438
   Lane NE, 2011, OSTEOARTHR CARTILAGE, V19, P478, DOI 10.1016/j.joca.2010.09.013
   Lee RB, 1997, BIOCHEM J, V321, P95, DOI 10.1042/bj3210095
   Lee SJ, 2014, J PINEAL RES, V57, P393, DOI 10.1111/jpi.12179
   Lee SH, 2003, J IMMUNOL, V170, P2214, DOI 10.4049/jimmunol.170.4.2214
   Ley R, 2005, CELL DEATH DIFFER, V12, P1008, DOI 10.1038/sj.cdd.4401688
   Li SY, 2002, P NATL ACAD SCI USA, V99, P5567, DOI 10.1073/pnas.082100399
   Liacini A, 2003, EXP CELL RES, V288, P208, DOI 10.1016/S0014-4827(03)00180-0
   Lim HD, 2012, J PINEAL RES, V53, P225, DOI 10.1111/j.1600-079X.2012.00991.x
   Lin AMY, 2007, J PINEAL RES, V43, P163, DOI 10.1111/j.1600-079X.2007.00456.x
   Lin T, 2008, TOXICOLOGY, V247, P145, DOI 10.1016/j.tox.2008.02.017
   LIPPIELLO L, 1991, METABOLISM, V40, P571, DOI 10.1016/0026-0495(91)90046-Y
   Liu JT, 2010, OSTEOARTHR CARTILAGE, V18, P1218, DOI 10.1016/j.joca.2010.07.003
   Liu XZ, 2014, FREE RADICAL BIO MED, V68, P234, DOI 10.1016/j.freeradbiomed.2013.12.012
   LO YYC, 1995, J BIOL CHEM, V270, P11727, DOI 10.1074/jbc.270.20.11727
   Loeser RF, 2002, ARTHRITIS RHEUM, V46, P2349, DOI 10.1002/art.10496
   Lopez-Armada MJ, 2006, OSTEOARTHR CARTILAGE, V14, P660, DOI 10.1016/j.joca.2006.01.005
   Loza E, 2009, ARTHRIT RHEUM-ARTHR, V61, P158, DOI 10.1002/art.24214
   Lu T, 2008, BRIT J PHARMACOL, V154, P1308, DOI 10.1038/bjp.2008.173
   Macias M, 2003, EUR J BIOCHEM, V270, P832, DOI 10.1046/j.1432-1033.2003.03430.x
   Mahabady M. K., 2011, American-Eurasian Journal of Toxicological Sciences (AEJTS), V3, P184
   Manchester LC, 2015, J PINEAL RES, V59, P403, DOI 10.1111/jpi.12267
   Maneiro E, 2003, ARTHRITIS RHEUM, V48, P700, DOI 10.1002/art.10837
   Maria S, 2014, J PINEAL RES, V56, P115, DOI 10.1111/jpi.12116
   Martel-Pelletier J, 2003, ANN RHEUM DIS, V62, P501, DOI 10.1136/ard.62.6.501
   Martin JA, 2004, CLIN ORTHOP RELAT R, pS96, DOI 10.1097/01.blo.0000143818.74887.b1
   Martin JA, 2004, BIORHEOLOGY, V41, P479
   Martin JA, 2004, J GERONTOL A-BIOL, V59, P324
   Mayo JC, 2002, CELL MOL LIFE SCI, V59, P1706, DOI 10.1007/PL00012498
   Mazat JP, 2013, IUBMB LIFE, V65, P171, DOI 10.1002/iub.1138
   Mehrzadi S, 2016, CAN J PHYSIOL PHARM, V94, P265, DOI 10.1139/cjpp-2015-0277
   Mengshol JA, 2000, ARTHRITIS RHEUM, V43, P801, DOI 10.1002/1529-0131(200004)43:4<801::AID-ANR10>3.0.CO;2-4
   Miller E, 2015, CURR TOP MED CHEM, V15, P163, DOI 10.2174/1568026615666141209160556
   Nakagawa S, 2010, J ORTHOP RES, V28, P156, DOI 10.1002/jor.20976
   NAKATA K, 1993, P NATL ACAD SCI USA, V90, P2870, DOI 10.1073/pnas.90.7.2870
   Oakes SA, 2015, ANNU REV PATHOL-MECH, V10, P173, DOI 10.1146/annurev-pathol-012513-104649
   Ospelt C, 2005, ARTHRITIS RES THER, V7, P179, DOI 10.1186/ar1809
   Ostalowska A, 2006, OSTEOARTHR CARTILAGE, V14, P139, DOI 10.1016/j.joca.2005.08.009
   Pablos MI, 1995, J PINEAL RES, V19, P111, DOI 10.1111/j.1600-079X.1995.tb00178.x
   Palmer G, 2002, ARTHRITIS RES, V4, P226, DOI 10.1186/ar411
   Pei M, 2009, J PINEAL RES, V46, P181, DOI 10.1111/j.1600-079X.2008.00646.x
   Pelletier JP, 1996, OSTEOARTHR CARTILAGE, V4, P77, DOI 10.1016/S1063-4584(96)80009-4
   PELLETIER JP, 1995, J RHEUMATOL, V22, P109
   Pelletier JP, 2001, J RHEUMATOL, V28, P2509
   Peschke E, 2015, J PINEAL RES, V59, P1, DOI 10.1111/jpi.12240
   Pizarro TT, 2007, J IMMUNOL, V178, P5411, DOI 10.4049/jimmunol.178.9.5411
   Pozo D, 1997, J CELL BIOCHEM, V65, P430, DOI 10.1002/(SICI)1097-4644(19970601)65:3<430::AID-JCB12>3.0.CO;2-J
   POZO D, 1994, LIFE SCI, V55, pPL455, DOI 10.1016/0024-3205(94)00532-X
   Price J, 2010, J CELL PHYSIOL, V222, P502, DOI 10.1002/jcp.22001
   Putcha GV, 2003, NEURON, V38, P899, DOI 10.1016/S0896-6273(03)00355-6
   Rao RV, 2001, J BIOL CHEM, V276, P33869, DOI 10.1074/jbc.M102225200
   Rasheed Z, 2012, BBA-MOL CELL RES, V1823, P2179, DOI 10.1016/j.bbamcr.2012.08.021
   RATHAKRISHNAN C, 1992, J BONE MINER RES, V7, P1139
   Rawashdeh O, 2014, J PINEAL RES, V56, P254, DOI 10.1111/jpi.12118
   Reed KN, 2014, MOL CELL BIOCHEM, V397, P195, DOI 10.1007/s11010-014-2187-z
   Reiter RJ, 2007, ADV MED SCI-POLAND, V52, P11
   Reiter RJ, 2005, J PINEAL RES, V39, P215, DOI 10.1111/j.1600-079X.2005.00261.x
   REITER RJ, 1993, EXPERIENTIA, V49, P654, DOI 10.1007/BF01923947
   Reiter RJ, 1996, EUR J ENDOCRINOL, V134, P412, DOI 10.1530/eje.0.1340412
   Reiter RJ, 2014, PHYSIOLOGY, V29, P325, DOI 10.1152/physiol.00011.2014
   Reiter RJ, 2014, BRAIN STRUCT FUNCT, V219, P1873, DOI 10.1007/s00429-014-0719-7
   Reiter RJ, 2010, PROG BRAIN RES, V181, P127, DOI 10.1016/S0079-6123(08)81008-4
   Reitmeir R., 2016, J PINEAL RE IN PRESS, P1
   Reynafarje Baltazar D, 2008, Int J Med Sci, V5, P143
   Roach HI, 2008, ARTHRITIS RHEUM, V58, P2217, DOI 10.1002/art.23635
   Roberts LJ, 1997, BBA-LIPID LIPID MET, V1345, P121, DOI 10.1016/S0005-2760(96)00162-2
   Rodella LF, 2013, AGE, V35, P103, DOI 10.1007/s11357-011-9336-z
   Rodriguez C, 2004, J PINEAL RES, V36, P1, DOI 10.1046/j.1600-079X.2003.00092.x
   Romero A, 2014, J PINEAL RES, V56, P343, DOI 10.1111/jpi.12132
   Ron D, 2008, CELL, V132, P24, DOI 10.1016/j.cell.2007.12.017
   SALVEMINI D, 1993, P NATL ACAD SCI USA, V90, P7240, DOI 10.1073/pnas.90.15.7240
   Sandell LJ, 2001, ARTHRITIS RES, V3, P107, DOI 10.1186/ar148
   Sarkar D, 2002, P NATL ACAD SCI USA, V99, P10054, DOI 10.1073/pnas.152327199
   Sasaki K, 1998, J BIOCHEM-TOKYO, V123, P431, DOI 10.1093/oxfordjournals.jbchem.a021955
   Schrantz N, 2001, MOL BIOL CELL, V12, P3139, DOI 10.1091/mbc.12.10.3139
   SEITZ M, 1994, J IMMUNOL, V152, P2060
   SEWERYNEK E, 1995, FREE RADICAL BIO MED, V19, P903, DOI 10.1016/0891-5849(95)00101-3
   Shajahan AN, 2012, J BIOL CHEM, V287, P17682, DOI 10.1074/jbc.M111.304022
   SHAPIRO SD, 1993, J BIOL CHEM, V268, P8170
   Sharma S, 2014, PLOS ONE, V9, DOI 10.1371/journal.pone.0097100
   Shim JH, 2005, GENE DEV, V19, P2668, DOI 10.1101/gad.1360605
   Shlopov BV, 2000, ARTHRITIS RHEUM-US, V43, P195, DOI 10.1002/1529-0131(200001)43:1<195::AID-ANR24>3.0.CO;2-G
   Sims JE, 2001, TRENDS IMMUNOL, V22, P536, DOI 10.1016/S1471-4906(01)02040-3
   Skinner DC, 1999, ENDOCRINOLOGY, V140, P4399, DOI 10.1210/en.140.10.4399
   Slominski AT, 2014, INT J MOL SCI, V15, P17705, DOI 10.3390/ijms151017705
   Smith MD, 1997, J RHEUMATOL, V24, P365
   Sowers M, 2001, CURR OPIN RHEUMATOL, V13, P447, DOI 10.1097/00002281-200109000-00018
   Spector T D, 1993, Curr Opin Rheumatol, V5, P132
   Stehle JH, 2011, J PINEAL RES, V51, P17, DOI 10.1111/j.1600-079X.2011.00856.x
   Steiner DRS, 2001, J APPL PHYSIOL, V91, P1160, DOI 10.1152/jappl.2001.91.3.1160
   Studer R, 1999, OSTEOARTHR CARTILAGE, V7, P377, DOI 10.1053/joca.1998.0216
   Sun CK, 2015, J PINEAL RES, V58, P137, DOI 10.1111/jpi.12199
   Takada K, 2011, INT J EXP PATHOL, V92, P232, DOI 10.1111/j.1365-2613.2010.00758.x
   Tan DX, 2007, J PINEAL RES, V42, P28, DOI 10.1111/j.1600-079X.2006.00407.x
   Tan Dun-Xian, 2002, Current Topics in Medicinal Chemistry, V2, P181, DOI 10.2174/1568026023394443
   Tang RX, 2012, WORLD J GASTROENTERO, V18, P1485, DOI 10.3748/wjg.v18.i13.1485
   Terkeltaub R, 2002, MITOCHONDRION, V1, P301, DOI 10.1016/S1567-7249(01)00037-X
   Tiku ML, 1999, FREE RADICAL RES, V30, P395, DOI 10.1080/10715769900300431
   TIKU ML, 1990, J IMMUNOL, V145, P690
   Tiku ML, 1998, FREE RADICAL RES, V29, P177, DOI 10.1080/10715769800300211
   Tiku ML, 2000, J BIOL CHEM, V275, P20069, DOI 10.1074/jbc.M907604199
   Tomas-Zapico C, 2005, J PINEAL RES, V39, P99, DOI 10.1111/j.1600-079X.2005.00248.x
   TRACEY KJ, 1993, ANNU REV CELL BIOL, V9, P317, DOI 10.1146/annurev.cb.09.110193.001533
   Turrens JF, 2003, J PHYSIOL-LONDON, V552, P335, DOI 10.1113/jphysiol.2003.049478
   Uehara Y, 2014, OSTEOARTHR CARTILAGE, V22, P1007, DOI 10.1016/j.joca.2014.04.025
   Urata Y, 1999, FREE RADICAL BIO MED, V27, P838, DOI 10.1016/S0891-5849(99)00131-8
   Valladares A, 2000, ENDOCRINOLOGY, V141, P4383, DOI 10.1210/en.141.12.4383
   VAUGHAN GM, 1976, J CLIN ENDOCR METAB, V42, P752, DOI 10.1210/jcem-42-4-752
   Venegas C, 2012, J PINEAL RES, V52, P217, DOI 10.1111/j.1600-079X.2011.00931.x
   Vriend J, 2015, MOL CELL ENDOCRINOL, V401, P213, DOI 10.1016/j.mce.2014.12.013
   Vriend J, 2015, J PINEAL RES, V58, P1, DOI 10.1111/jpi.12189
   Wada T, 2004, ONCOGENE, V23, P2838, DOI 10.1038/sj.onc.1207556
   Wajant H, 2003, CELL DEATH DIFFER, V10, P45, DOI 10.1038/sj.cdd.4401189
   Wang H, 2011, J PINEAL RES, V50, P418, DOI 10.1111/j.1600-079X.2011.00860.x
   Weber A, 2010, SCI SIGNAL, V3, DOI 10.1126/scisignal.3105cm1
   Wei JY, 2015, J PINEAL RES, V58, P429, DOI 10.1111/jpi.12226
   Weston CR, 2002, CURR OPIN GENET DEV, V12, P14, DOI 10.1016/S0959-437X(01)00258-1
   Woo CH, 2000, J BIOL CHEM, V275, P32357, DOI 10.1074/jbc.M005638200
   Xin ZL, 2015, J PINEAL RES, V58, P375, DOI 10.1111/jpi.12227
   Yamabe S, 2013, FEBS J, V280, P1617, DOI 10.1111/febs.12170
   Yamada H, 1996, J RHEUMATOL, V23, P1739
   Yamazaki K, 2009, SCI SIGNAL, V2, DOI 10.1126/scisignal.2000387
   Yang L, 2005, J BIOL CHEM, V280, P31156, DOI 10.1074/jbc.M501069200
   Yao JH, 2007, J BIOL CHEM, V282, P6075, DOI 10.1074/jbc.M609039200
   Yeung HM, 2015, J PINEAL RES, V58, P12, DOI 10.1111/jpi.12190
   Zhao H, 2014, PLOS ONE, V9, DOI 10.1371/journal.pone.0097266
   Zhuang SG, 2000, J BIOL CHEM, V275, P25939, DOI 10.1074/jbc.M001185200
NR 221
TC 164
Z9 172
U1 1
U2 48
PU WILEY
PI HOBOKEN
PA 111 RIVER ST, HOBOKEN 07030-5774, NJ USA
SN 0742-3098
EI 1600-079X
J9 J PINEAL RES
JI J. Pineal Res.
PD NOV
PY 2016
VL 61
IS 4
BP 411
EP 425
DI 10.1111/jpi.12362
PG 15
WC Endocrinology & Metabolism; Neurosciences; Physiology
WE Science Citation Index Expanded (SCI-EXPANDED)
SC Endocrinology & Metabolism; Neurosciences & Neurology; Physiology
GA EA1MT
UT WOS:000386357100001
PM 27555371
OA Bronze
DA 2022-09-07
ER

PT J
AU Yang, QS
   Shi, YC
   Jin, T
   Duan, BW
   Wu, SJ
AF Yang, Qingshan
   Shi, Yucong
   Jin, Tao
   Duan, Bowen
   Wu, Shujin
TI Advanced Glycation End Products Induced Mitochondrial Dysfunction of
   Chondrocytes through Repression of AMPK alpha-SIRT1-PGC-1 alpha Pathway
SO PHARMACOLOGY
LA English
DT Article
DE Advanced glycation end products; Mitochondrial dysfunction;
   AMP-activated protein kinase; Sirtuin 1; Peroxisome
   proliferator-activated receptor gamma coactivator-1 alpha
ID OSTEOARTHRITIS; AMPK; ACCUMULATION; BIOGENESIS; EXPRESSION; INDUCTION;
   MATRIX; FOXO3A; SIRT1
AB Introduction: Our previous studies have demonstrated advanced glycation end products (AGEs) was an important mediator in osteoarthritis (OA) which may induce mitochondrial dysfunction. AMP-activated protein kinase (AMPK), sirtuin 1 (SIRT1), and its downstream target peroxisome proliferator-activated receptor gamma coactivator-1 alpha (PGC-1 alpha) are the critical sensors that regulate mitochondrial biogenesis and have been recognized as therapeutic targets in OA. This study was designed to test whether AGEs caused mitochondrial dysfunction through modulation of AMPK alpha/SIRT1/PGC-1 alpha. Methods: We knocked down or overexpressed AMPK alpha, SIRT1, and PGC-1 alpha by small interfering RNA or plasmid DNA transfection, respectively. Mitochondrial membrane potential (delta Psi) was detected by tetraethylbenzimidazolyl carbocyanine iodide (JC-1) fluorescence probe. Results: The results showed that AGEs impaired delta Psi, intracellular ATP level, and mitochondrial DNA content, linked to decreased AMPK alpha, SIRT1, and PGC-1 alpha expression in chondrocyte. AMPK alpha pharmacologic activation or overexpression of AMPK alpha, SIRT1, and PGC-1 alpha reversed impairments of mitochondrial biogenesis, oxidative stress, and inflammation in AGEs-induced chondrocytes. However, AMPK alpha activation using AICAR had decreased capacity to increase each of those same effect readouts in AGEs-treated SIRT1-siRNA or PGC-1 alpha-siRNA chondrocyte. Conclusion: Taken together, AGEs reduced the AMPK alpha/SIRT1/PGC-1 alpha signaling in chondrocytes, leading to mitochondrial dysfunction as a result of increased oxidative stress, inflammation, and apoptosis. These results indicated that target AMPK may be as a novel therapeutic strategy for AGEs-related OA prevention.& nbsp;(c)& nbsp;2022 S. Karger AG, Base
C1 [Yang, Qingshan; Shi, Yucong; Jin, Tao] Gan Su Prov Hosp, Dept Orthopaed, Lanzhou, China.
   [Shi, Yucong; Jin, Tao] Gansu Univ Chinese Med, Lanzhou, China.
   [Duan, Bowen; Wu, Shujin] Gan Su ProvincTe Hosp, Dept Pharm, Lanzhou, China.
RP Duan, BW; Wu, SJ (通讯作者)，Gan Su ProvincTe Hosp, Dept Pharm, Lanzhou, China.
EM duanbw@126.com; drug73@163.com
FU Natural Science Research Foundation of China ( [81760409]; National
   Natural Science Foundation of Gansu Province [21JR1RA036]
FX The study was supported by grants from the Natural Science Research
   Foundation of China (81760409) and National Natural Science Foundation
   of Gansu Province (21JR1RA036)
CR Abramoff B, 2020, MED CLIN N AM, V104, P293, DOI 10.1016/j.mcna.2019.10.007
   Aiello FC, 2017, CURR DIABETES REV, V13, P50, DOI 10.2174/1573399812666151123104352
   Martel-Pelletier Johanne, 2016, Nat Rev Dis Primers, V2, P16072, DOI [10.1038/nrdp.2016.73, 10.1038/nrdp.2016.72]
   Blanco FJ, 2018, NAT REV RHEUMATOL, V14, P327, DOI 10.1038/s41584-018-0001-0
   Bolduc JA, 2019, FREE RADICAL BIO MED, V132, P73, DOI 10.1016/j.freeradbiomed.2018.08.038
   Carling D, 2017, CURR OPIN CELL BIOL, V45, P31, DOI 10.1016/j.ceb.2017.01.005
   Chen LY, 2018, OSTEOARTHR CARTILAGE, V26, P1539, DOI 10.1016/j.joca.2018.07.004
   Cillero-Pastor B, 2008, ARTHRITIS RHEUM-US, V58, P2409, DOI 10.1002/art.23644
   Hosseinzadeh A, 2016, J PINEAL RES, V61, P411, DOI 10.1111/jpi.12362
   Huang H, 2019, BIOL PHARM BULL, V42, P1303, DOI 10.1248/bpb.b19-00036
   Li Q, 2007, AM J PHYSIOL-HEART C, V292, pH1398, DOI 10.1152/ajpheart.01036.2006
   Li X, 2019, ARTIF CELL NANOMED B, V47, P1256, DOI 10.1080/21691401.2019.1593996
   Li Y, 2016, OSTEOARTHR CARTILAGE, V24, P307, DOI 10.1016/j.joca.2015.08.001
   Ma H, 2009, J CELL MOL MED, V13, P1751, DOI 10.1111/j.1582-4934.2008.00547.x
   Olmos Y, 2009, J BIOL CHEM, V284, P14476, DOI 10.1074/jbc.M807397200
   Pardo PS, 2012, AGING-US, V4, P456, DOI 10.18632/aging.100470
   Petursson F, 2013, ARTHRITIS RES THER, V15, DOI 10.1186/ar4254
   Qiu L, 2018, BIOMED PHARMACOTHER, V103, P1585, DOI 10.1016/j.biopha.2018.05.003
   Reed KN, 2014, MOL CELL BIOCHEM, V397, P195, DOI 10.1007/s11010-014-2187-z
   Rego-Perez Ignacio, 2013, Front Biosci (Schol Ed), V5, P360
   Ruderman NB, 2010, AM J PHYSIOL-ENDOC M, V298, pE751, DOI 10.1152/ajpendo.00745.2009
   Saudek Deborah M, 2003, Curr Rheumatol Rep, V5, P33, DOI 10.1007/s11926-003-0081-x
   St-Pierre J, 2006, CELL, V127, P397, DOI 10.1016/j.cell.2006.09.024
   Terkeltaub R, 2011, ARTHRITIS RHEUM-US, V63, P1928, DOI 10.1002/art.30333
   Tsujii A, 2017, KNEE, V24, P1262, DOI 10.1016/j.knee.2017.08.001
   Vaamonde-Garcia C, 2012, ARTHRITIS RHEUM-US, V64, P2927, DOI 10.1002/art.34508
   Wang JJ, 2020, AM J TRANSL RES, V12, P7670
   Wang Y, 2015, ARTHRITIS RHEUMATOL, V67, P2141, DOI 10.1002/art.39182
   Xu C, 2020, INT IMMUNOPHARMACOL, V84, DOI 10.1016/j.intimp.2020.106530
   Yang QS, 2015, FUND CLIN PHARMACOL, V29, P54, DOI 10.1111/fcp.12094
   Yang QS, 2010, EUR J PHARMACOL, V649, P108, DOI 10.1016/j.ejphar.2010.09.025
   Zhang WD, 2017, PLOS ONE, V12, DOI 10.1371/journal.pone.0184105
   Zhao XL, 2014, ARTHRITIS RHEUMATOL, V66, P3073, DOI 10.1002/art.38791
   Zhou S, 2017, SCI REP-UK, V7, P1, DOI 10.1038/srep43245
NR 34
TC 1
Z9 1
U1 2
U2 2
PU KARGER
PI BASEL
PA ALLSCHWILERSTRASSE 10, CH-4009 BASEL, SWITZERLAND
SN 0031-7012
EI 1423-0313
J9 PHARMACOLOGY
JI Pharmacology
PD MAY
PY 2022
VL 107
IS 5-6
BP 298
EP 307
DI 10.1159/000521720
EA MAR 2022
PG 10
WC Pharmacology & Pharmacy
WE Science Citation Index Expanded (SCI-EXPANDED)
SC Pharmacology & Pharmacy
GA 1D0GH
UT WOS:000774319500001
PM 35240662
DA 2022-09-07
ER

PT J
AU Wei, B
   Zhang, Y
   Tang, LX
   Ji, YK
   Yan, C
   Zhang, XK
AF Wei, Bing
   Zhang, Yan
   Tang, Lixia
   Ji, Yikui
   Yan, Cheng
   Zhang, Xiaoke
TI Protective effects of quercetin against inflammation and oxidative
   stress in a rabbit model of knee osteoarthritis
SO DRUG DEVELOPMENT RESEARCH
LA English
DT Article
DE inhibitor of metalloproteinases-1; matrix metalloproteinase-13;
   osteoarthritis; quercetin
ID DEGRADATION; PROGRESSION; EXPRESSION; APOPTOSIS; EXERCISE; CATENIN;
   GROWTH; MMPS; RATS
AB This study investigated the effects of a natural phenolic compound quercetin on surgical-induced osteoarthritis (OA) in rabbits. Forty-eight New Zealand White rabbits were used to establish OA model by Hulth modified method, and subsequently randomized into untreated OA group (treatment was drinking water), celecoxib treated group (celecoxib 100 mg kg-1 by gavage), and quercetin treated group (25 mg kg-1 by gavage). Sixteen nonoperated rabbits served as the normal controls (drinking water was given). The treatment (length: 4 weeks) started on the 5th week postoperation when the OA pathological changes were manifested. Expressions of superoxide dismutase (SOD), matrix metalloproteinase-13 (MMP-13) and tissue inhibitor of metalloproteinases-1 (TIMP-1) in serum, synovial fluid, and synovial tissue were measured at 8 and 12 weeks postoperation. Pathological analysis was performed with synovial tissue section and Osteoarthritis Research Society International histopathology grading and staging scores were determined. The quercetin treated group showed higher SOD and TIMP-1 expressions but lower MMP-13 expression than untreated OA group in the serum, synovial fluid and synovial tissues (p <.05). There was no significant difference in the SOD, MMP-13 and TIMP-1 expressions between the quercetin-treated and celecoxibtreated groups. The MMP-13/ TIMP-1 ratio of the quercetin treated group was significantly lower than that of the untreated OA group (p <.05). Quercetin can up-regulate SOD and TIMP-1, downregulate MMP-13, and improve the degeneration of OA through weakening the oxidative stress responses and inhibiting the degradation of cartilage extracellular matrix.
C1 [Wei, Bing; Ji, Yikui; Yan, Cheng; Zhang, Xiaoke] First Peoples Hosp Yongkang, Dept Orthoped, 599 Jinshan West Rd, Jinhua, Zhejiang, China.
   [Zhang, Yan] Zhucheng Maternal & Child Hlth Hosp, Dept Pathol, Weifang, China.
   [Tang, Lixia] First Peoples Hosp Yongkang, Dept Gen Dis, Jinhua, China.
RP Zhang, XK (通讯作者)，First Peoples Hosp Yongkang, Dept Orthoped, 599 Jinshan West Rd, Jinhua, Zhejiang, China.
EM zxk212449@sina.com
OI Wei, Bing/0000-0002-3398-8364; Tang, Lixia/0000-0002-5429-9146
FU Science and Technology Project of Yongkang City, Zhejiang Province
   [201721]
FX Science and Technology Project of Yongkang City, Zhejiang Province,
   Grant/Award Number: [201721]
CR Akhtar N, 2017, NUTRITION, V33, P1, DOI 10.1016/j.nut.2016.08.004
   Bhaskar S, 2013, NUTRITION, V29, P219, DOI 10.1016/j.nut.2012.01.019
   Buckwalter JA, 2002, CLIN ORTHOP RELAT R, P21, DOI 10.1097/01.blo.0000026073.30435.dc
   Chenge J, 2016, SCI REP-UK, V6, DOI 10.1038/srep26628
   Chijimatsu R, 2015, BMC MUSCULOSKEL DIS, V16, DOI 10.1186/s12891-015-0682-3
   Chis IC, 2017, J PHYSIOL PHARMACOL, V68, P877
   Choi S, 2018, STEM CELLS INT, V2018, DOI 10.1155/2018/2791632
   Duan LQ, 2018, EXP THER MED, V15, P393, DOI 10.3892/etm.2017.5367
   Facchini A, 2011, J CELL PHYSIOL, V226, P1771, DOI 10.1002/jcp.22506
   Ferket BS, 2017, BMJ-BRIT MED J, V356, DOI 10.1136/bmj.j1131
   Gerwin N, 2010, OSTEOARTHR CARTILAGE, V18, pS24, DOI 10.1016/j.joca.2010.05.030
   Godoy JA, 2017, MOL NEUROBIOL, V54, P7116, DOI 10.1007/s12035-016-0203-x
   Groen WM, 2017, J ORTHOP RES, V35, P2089, DOI 10.1002/jor.23602
   Huang Y, 2018, J STEROID BIOCHEM, V181, P52, DOI 10.1016/j.jsbmb.2018.03.001
   HULTH A, 1970, ACTA ORTHOP SCAND, V41, P522, DOI 10.3109/17453677008991540
   Juybari KB, 2018, CELL TISSUE RES, V373, P407, DOI 10.1007/s00441-018-2825-y
   Kanzaki N, 2012, J SCI FOOD AGR, V92, P862, DOI 10.1002/jsfa.4660
   Kim KS, 2012, RHEUMATOL INT, V32, P3069, DOI 10.1007/s00296-011-2095-4
   Lakroun Z, 2015, ENVIRON SCI POLLUT R, V22, P7776, DOI 10.1007/s11356-014-3885-5
   Li N, 2014, PLOS ONE, V9, DOI 10.1371/journal.pone.0100314
   Li XD, 2015, GENET MOL RES, V14, P12367, DOI 10.4238/2015.October.16.3
   Minguzzi M, 2018, OXID MED CELL LONGEV, V2018, DOI 10.1155/2018/3075293
   Mladenovic M, 2013, BIOCHEM PHARMACOL, V86, P1376, DOI 10.1016/j.bcp.2013.08.018
   Naito K, 1999, RHEUMATOLOGY, V38, P510, DOI 10.1093/rheumatology/38.6.510
   Panahi Yunes, 2016, Journal of Dietary Supplements, V13, P209, DOI 10.3109/19390211.2015.1008611
   Qu H, 2016, MOL MED REP, V14, P2423, DOI 10.3892/mmr.2016.5523
   Rogart JN, 1999, OSTEOARTHR CARTILAGE, V7, P539, DOI 10.1053/joca.1999.0258
   Sabina EP, 2010, FOOD CHEM TOXICOL, V48, P229, DOI 10.1016/j.fct.2009.10.005
   Shin YJ, 2015, J MED FOOD, V18, P524, DOI 10.1089/jmf.2014.3242
   Vijayababu MR, 2006, ONCOL RES, V16, P67, DOI 10.3727/000000006783981224
   Wang CC, 2017, BRAZ J MED BIOL RES, V50, DOI [10.1590/1414-431X20165714, 10.1590/1414-431x20165714]
   Wirth W, 2017, OSTEOARTHR CARTILAGE, V25, P2063, DOI 10.1016/j.joca.2017.08.005
   Wu LH, 2012, CURR PHARM DESIGN, V18, P3293, DOI 10.2174/1381612811209023293
   Wu P, 2015, J DIGEST DIS, V16, P319, DOI 10.1111/1751-2980.12249
   Yang Y, 2018, FRONT PHARMACOL, V9, DOI 10.3389/fphar.2018.00598
   Yu WD, 2017, CELL PHYSIOL BIOCHEM, V44, P467, DOI 10.1159/000485013
   Yudoh K, 2005, ARTHRITIS RES THER, V7, pR380, DOI 10.1186/ar1499
NR 37
TC 32
Z9 36
U1 2
U2 16
PU WILEY
PI HOBOKEN
PA 111 RIVER ST, HOBOKEN 07030-5774, NJ USA
SN 0272-4391
EI 1098-2299
J9 DRUG DEVELOP RES
JI Drug Dev. Res.
PD MAY
PY 2019
VL 80
IS 3
BP 360
EP 367
DI 10.1002/ddr.21510
PG 8
WC Chemistry, Medicinal; Pharmacology & Pharmacy
WE Science Citation Index Expanded (SCI-EXPANDED)
SC Pharmacology & Pharmacy
GA HX5UR
UT WOS:000467469900009
PM 30609097
DA 2022-09-07
ER

PT J
AU Leimer, EM
   Tanenbaum, LM
   Nettles, DL
   Bell, RD
   Easley, ME
   Setton, LA
   Adams, SB
AF Leimer, Elizabeth M.
   Tanenbaum, Laura M.
   Nettles, Dana L.
   Bell, Richard D.
   Easley, Mark E.
   Setton, Lori A.
   Adams, Samuel B.
TI Amino Acid Profile of Synovial Fluid Following Intra-articular Ankle
   Fracture
SO FOOT & ANKLE INTERNATIONAL
LA English
DT Article
DE ankle fracture; osteoarthritis; synovial fluid; metabolic profile; amino
   acids
ID MATRIX METALLOPROTEINASES; ARTICULAR-CARTILAGE; OXIDATIVE STRESS;
   OSTEOARTHRITIS; INFLAMMATION; PATHOGENESIS; DEGRADATION; COMPLEMENT;
   METABOLISM; EXPRESSION
AB Background: Post-traumatic osteoarthritis (PTOA) is a frequent complication in patients with a previous traumatic joint injury, and the pathophysiology is not well understood. The goal of this study was to characterize the biochemical signature of amino acids, peptides, and amino acid metabolites in ankle synovial fluid following intra-articular fracture.
   Methods: Synovial fluid from both the injured and contralateral ankles of 19 patients with an intra-articular ankle fracture was obtained and analyzed via metabolic profiling. Follow-up analysis was performed after 6 months in 7 of these patients.
   Results: Statistical comparisons between injured and contralateral ankles revealed that 19 of the 66 measured amino acids, peptides, and amino acid metabolites were significantly elevated at time of fracture. Metabolites associated with glutathione metabolism exhibited the most elevated mean-fold changes, indicating a possible role for oxidative stress in fractured ankles. None of the metabolites elevated at baseline were significantly elevated after 6 months, but 6 metabolites had mean-fold changes greater than 2.1 at this time point. Multiple metabolites also exhibited significant correlations (r > 0.575) with matrix metalloproteinase-1 and -9.
   Conclusion: These results indicate the presence of amino acid metabolic products in the setting of ankle fracture and suggest that these changes in amino acid metabolism may be chronic and indicate a role for inflammation and collagen degradation in disease progression.
   Clinical Relevance: Changes in amino acid metabolism following intra-articular fracture may contribute to the progression to PTOA. This knowledge may allow for the identification and early treatment of patients at risk of developing PTOA.
C1 [Leimer, Elizabeth M.; Tanenbaum, Laura M.; Setton, Lori A.] Washington Univ, Dept Biomed Engn, St Louis, MO USA.
   [Leimer, Elizabeth M.] Albany Med Coll, Albany, NY 12208 USA.
   [Nettles, Dana L.; Easley, Mark E.; Adams, Samuel B.] Duke Univ, Med Ctr, Dept Orthopaed Surg, 4709 Creekstone Dr,Suite 200, Durham, NC 27703 USA.
   [Bell, Richard D.] Univ Rochester, Med Ctr, Dept Pathol, Rochester, NY 14642 USA.
RP Adams, SB (通讯作者)，Duke Univ, Med Ctr, Dept Orthopaed Surg, 4709 Creekstone Dr,Suite 200, Durham, NC 27703 USA.
EM samuel.adams@duke.edu
OI Setton, Lori/0000-0001-5992-4206; Adams, Samuel/0000-0003-1020-1167
FU US Department of Health and Human Services, National Institutes of
   Health [R01AR047442, R01AR069588]; NATIONAL INSTITUTE OF ARTHRITIS AND
   MUSCULOSKELETAL AND SKIN DISEASES [R01AR070975, R01AR069588,
   R01AR047442] Funding Source: NIH RePORTER
FX The author(s) disclosed receipt of the following financial support for
   the research, authorship, and/or publication of this article: The
   research presented in this manuscript was funded by the US Department of
   Health and Human Services, National Institutes of Health (R01AR047442,
   R01AR069588).
CR Abramson SB, 2004, J RHEUMATOL, V31, P70, DOI 10.1097/BOR.0b013e328349c2b1
   Adams SB, 2012, OSTEOARTHR CARTILAGE, V20, P64, DOI 10.1016/j.joca.2011.10.010
   Adams SB, 2017, FOOT ANKLE INT, V38, P479, DOI 10.1177/1071100717690427
   Adams SB, 2015, FOOT ANKLE INT, V36, P1264, DOI 10.1177/1071100715611176
   Ashfaq S, 2008, HYPERTENSION, V52, P80, DOI 10.1161/HYPERTENSIONAHA.107.097386
   Blaise BJ, 2016, ANAL CHEM, V88, P5179, DOI 10.1021/acs.analchem.6b00188
   BREIMAN L, 2001, MACH LEARN, V0045
   Burrage PS, 2006, FRONT BIOSCI-LANDMRK, V11, P529, DOI 10.2741/1817
   Carmassi Franco, 1996, Seminars in Thrombosis and Hemostasis, V22, P489, DOI 10.1055/s-2007-999049
   Chevalier X, 2013, NAT REV RHEUMATOL, V9, P400, DOI 10.1038/nrrheum.2013.44
   Chubinskaya S, 1999, LAB INVEST, V79, P1669
   De Ceuninck F, 2011, DRUG DISCOV TODAY, V16, P443, DOI 10.1016/j.drudis.2011.01.004
   Del Carlo M, 2003, ARTHRITIS RHEUM-US, V48, P3419, DOI 10.1002/art.11338
   Dousset B, 1998, BIOCHEM BIOPH RES CO, V247, P587, DOI 10.1006/bbrc.1998.8834
   Fitian AI, 2014, LIVER INT, V34, P1428, DOI 10.1111/liv.12541
   Goldring Mary B, 2012, HSS J, V8, P7, DOI 10.1007/s11420-011-9250-z
   Goldstein BA, 2010, BMC GENET, V11, DOI 10.1186/1471-2156-11-49
   GORMSEN J, 1971, ARTHRITIS RHEUM-US, V14, P503, DOI 10.1002/art.1780140410
   Jean YH, 2005, J ORTHOP RES, V23, P569, DOI 10.1016/j.orthres.2004.12.015
   Kandahari AM, 2015, J IMMUNOL RES, V2015, DOI 10.1155/2015/192415
   Kouchiwa T, 2012, CLIN CHEM LAB MED, V50, P861, DOI 10.1515/cclm-2011-0846
   Kraus VB, 2002, ARTHRITIS RHEUM-US, V46, P420, DOI 10.1002/art.10124
   Leimer EM, 2017, J ORTHOP RES, V35, P657, DOI 10.1002/jor.23217
   Li YY, 2014, J INVEST DERMATOL, V134, P643, DOI 10.1038/jid.2013.303
   Li YS, 2016, AMINO ACIDS, V48, P907, DOI 10.1007/s00726-015-2168-x
   Lieberthal J, 2015, OSTEOARTHR CARTILAGE, V23, P1825, DOI 10.1016/j.joca.2015.08.015
   Loeser RF, 2009, OSTEOARTHR CARTILAGE, V17, P971, DOI 10.1016/j.joca.2009.03.002
   Lotz M, 2014, POSTGRAD MED J, V90, P171, DOI 10.1136/postgradmedj-2013-203726rep
   LOTZ MK, 2010, ARTHRITIS RES THER, V12, DOI DOI 10.1186/AR3046
   McNearney T, 2004, CLIN EXP IMMUNOL, V137, P621, DOI 10.1111/j.1365-2249.2004.02563.x
   McNearney T, 2000, J RHEUMATOL, V27, P739
   Menni C, 2013, INT J EPIDEMIOL, V42, P1111, DOI 10.1093/ije/dyt094
   Poole AR, 2002, ANN RHEUM DIS, V61, P78, DOI 10.1136/ard.61.suppl_2.ii78
   Reed MC, 2008, THEOR BIOL MED MODEL, V5, DOI 10.1186/1742-4682-5-8
   Schenker ML, 2014, J AM ACAD ORTHOP SUR, V22, P20, DOI 10.5435/JAAOS-22-01-20
   Sokolove J, 2013, THER ADV MUSCULOSKEL, V5, P77, DOI 10.1177/1759720X12467868
   Stone TW, 2002, NAT REV DRUG DISCOV, V1, P609, DOI 10.1038/nrd870
   Tichaczek-Goska D, 2012, ADV CLIN EXP MED, V21, P105
   Troeberg L, 2012, BBA-PROTEINS PROTEOM, V1824, P133, DOI 10.1016/j.bbapap.2011.06.020
   Valderrabano V, 2009, CLIN ORTHOP RELAT R, V467, P1800, DOI 10.1007/s11999-008-0543-6
   van der Goot AT, 2013, TRENDS MOL MED, V19, P336, DOI 10.1016/j.molmed.2013.02.007
   Wang Q, 2011, NAT MED, V17, P1674, DOI 10.1038/nm.2543
   Wen ZH, 2015, OSTEOARTHR CARTILAGE, V23, P2009, DOI 10.1016/j.joca.2015.03.017
   Yan H, 2016, P NATL ACAD SCI USA, V113, pE6199, DOI 10.1073/pnas.1608245113
   Zhai G, 2010, ANN RHEUM DIS, V69, P1227, DOI 10.1136/ard.2009.120857
   Zhang WD, 2015, J RHEUMATOL, V42, P859, DOI 10.3899/jrheum.141252
   Zhang WD, 2014, BMJ OPEN, V4, DOI 10.1136/bmjopen-2014-006286
NR 47
TC 3
Z9 3
U1 0
U2 3
PU SAGE PUBLICATIONS INC
PI THOUSAND OAKS
PA 2455 TELLER RD, THOUSAND OAKS, CA 91320 USA
SN 1071-1007
EI 1944-7876
J9 FOOT ANKLE INT
JI Foot Ankle Int.
PD OCT
PY 2018
VL 39
IS 10
BP 1169
EP 1177
DI 10.1177/1071100718786163
PG 9
WC Orthopedics
WE Science Citation Index Expanded (SCI-EXPANDED)
SC Orthopedics
GA HC0HE
UT WOS:000451477600005
PM 30111168
OA Green Accepted
DA 2022-09-07
ER

PT J
AU Chen, JH
   Xue, SH
   Li, SY
   Wang, ZL
   Yang, HJ
   Wang, W
   Song, DQ
   Zhou, XR
   Chen, C
AF Chen, Jing-hong
   Xue, Senghai
   Li, Siyuan
   Wang, Zhi-lun
   Yang, Haojie
   Wang, Wei
   Song, Daiqing
   Zhou, Xiaorong
   Chen, Chen
TI Oxidant damage in Kashin-Beck disease and a rat Kashin-Beck disease
   model by employing T-2 toxin treatment under selenium deficient
   conditions
SO JOURNAL OF ORTHOPAEDIC RESEARCH
LA English
DT Article
DE Kashin-Beck disease; selenium-deficient; T-2 toxin; rat animal model;
   oxidative stress
ID ARTICULAR-CARTILAGE; SUPEROXIDE-DISMUTASE; ASSAY; CHONDROCYTES;
   COLLAGENASE; ACTIVATION; EXPRESSION; CATALASE; CHINA
AB Kashin-Beck disease (KBD) is an endemic degenerative osteoarthropathy, but the mechanisms underlying its pathogenesis remains unclear. This study compares antioxidant capacity and lipid peroxidation using a novel model, in which rats were administered a selenium-deficient diet for 4 weeks prior to their exposure to T-2 toxin for 4 weeks. Changes in cell morphology and empty chondrocyte lacunae indicative of cell death, as well as cartilage proteoglycan loss in the deep zone of articular cartilage of knee joints were observed in rats with selenium-deficient diet plus T-2 toxin treatment. These changes were similar to those observed previously in KBD. The levels of thiobarbituric acid reactive substances (TBARS), indicative of lipid peroxidation in serum and cartilage, were significantly increased in all experimental groups compared to the normal diet group, while the levels of antioxidants, measured as total antioxidant capacity (T-AOC), catalase (CAT), superoxide dismutase (SOD), and glutathione peroxidases (GPX), in serum and cartilage were significantly lower than that in the normal diet group. The mRNA expression of those antioxidants in cartilage tissue was significantly reduced by T-2 toxin alone or by selenium-deficient diet plus T-2 toxin treatment. These results indicate that increasing TBARS and decreasing antioxidants in serum and cartilage by T-2 toxin treatment with a selenium-deficient nutritional status may alter oxidative stress in joint tissues and contribute to the pathological process of cartilage damage in KBD. (C) 2012 Orthopaedic Research Society. Published by Wiley Periodicals, Inc. J Orthop Res 30:12291237, 2012
C1 [Chen, Jing-hong; Xue, Senghai; Li, Siyuan; Wang, Zhi-lun; Yang, Haojie; Wang, Wei; Song, Daiqing; Zhou, Xiaorong] Xi An Jiao Tong Univ, Inst Endem Dis, Coll Med, Xian 710061, Shaanxi, China.
   [Chen, Jing-hong; Xue, Senghai; Li, Siyuan; Wang, Zhi-lun; Yang, Haojie; Wang, Wei; Song, Daiqing; Zhou, Xiaorong] Xi An Jiao Tong Univ, Key Lab Environm & Genes Related Dis, Minist Educ, Xian 710061, Shaanxi, China.
   [Chen, Chen] Univ Queensland, Sch Biomed Sci, Brisbane, Qld 4072, Australia.
RP Wang, ZL (通讯作者)，Xi An Jiao Tong Univ, Inst Endem Dis, Coll Med, Xian 710061, Shaanxi, China.
EM wzlun@mail.xjtu.edu.cn
RI Chen, Chen/B-4284-2010
OI Chen, Chen/0000-0003-2104-534X
FU National Natural Science Foundation of China [30630058, 31070725]; Fund
   of Shaanxi province of China [SJ08-ZT12]
FX This work was supported by the National Natural Science Foundation of
   China (No. 30630058 and No. 31070725) and the Fund of Shaanxi province
   of China (SJ08-ZT12).
CR Benzie IFF, 1996, ANAL BIOCHEM, V239, P70, DOI 10.1006/abio.1996.0292
   BRADFORD MM, 1976, ANAL BIOCHEM, V72, P248, DOI 10.1016/0003-2697(76)90527-3
   BURKHARDT H, 1986, ARTHRITIS RHEUM, V29, P379, DOI 10.1002/art.1780290311
   Cao J, 2008, OSTEOARTHR CARTILAGE, V16, P680, DOI 10.1016/j.joca.2007.09.002
   Del Carlo M, 2003, ARTHRITIS RHEUM-US, V48, P3419, DOI 10.1002/art.11338
   Del Carlo M, 2002, ARTHRITIS RHEUM, V46, P394, DOI 10.1002/art.10056
   Delcarlo M, 2006, AM J PHYSIOL-CELL PH, V290, pC802, DOI 10.1152/ajpcell.00214.2005
   Duan C, 2010, ARTHRITIS RHEUM-US, V62, P771, DOI 10.1002/art.27282
   GOTH L, 1991, CLIN CHIM ACTA, V196, P143, DOI 10.1016/0009-8981(91)90067-M
   HAFEMAN DG, 1974, J NUTR, V104, P580, DOI 10.1093/jn/104.5.580
   Henrotin YE, 2003, OSTEOARTHR CARTILAGE, V11, P747, DOI 10.1016/S1063-4584(03)00150-X
   Jordan JM, 2007, OSTEOARTHRITIS CA S3, V15, pC136
   KLAMFELDT A, 1987, SCAND J RHEUMATOL, V16, P41
   Kurz B, 2004, ARTHRITIS RHEUM, V50, P123, DOI 10.1002/art.11438
   Lander HM, 1997, J BIOL CHEM, V272, P4323, DOI 10.1074/jbc.272.7.4323
   [李强 LI Qiang], 2006, [中国地方病学杂志, Chinese Journal of Endemiology], V25, P675
   Li S, 2011, SCI TOTAL ENV, P24
   Malaisse F, 2008, ASBL BELGIUM, V15, P70
   Mathieu F, 1997, INT ORTHOP, V21, P151, DOI 10.1007/s002640050139
   Monboisse J C, 1992, EXS, V62, P323
   National Kashin-Beck Disease Surveillance Group, 1994, CHIN J ENDEMIOL, V13, P24
   OHKAWA H, 1979, ANAL BIOCHEM, V95, P351, DOI 10.1016/0003-2697(79)90738-3
   Pasteels JL, 2001, INT ORTHOP, V25, P151, DOI 10.1007/s002640000190
   RAMAMURTHY NS, 1993, J BONE MINER RES, V8, P1247
   REEVES PG, 1993, J NUTR, V123, P1939, DOI 10.1093/jn/123.11.1939
   Su Min, 2004, Wei Sheng Yan Jiu, V33, P705
   SUN Y, 1988, CLIN CHEM, V34, P497
   TIKU ML, 1990, J IMMUNOL, V145, P690
   Wang S, 2005, J XIAN MED U, V17, P80
   Wang WZ, 2008, J RHEUMATOL, V35, P696
   Wang Z, 2007, CHIN J ENDEM DIS, V26, P15
   Yao YF, 2010, INT ORTHOP, V34, P1351, DOI 10.1007/s00264-010-0966-z
   Yongmin X, 1997, CHINESE J CONTROL EN, V12, P4
NR 33
TC 38
Z9 43
U1 0
U2 31
PU WILEY
PI HOBOKEN
PA 111 RIVER ST, HOBOKEN 07030-5774, NJ USA
SN 0736-0266
EI 1554-527X
J9 J ORTHOP RES
JI J. Orthop. Res.
PD AUG
PY 2012
VL 30
IS 8
BP 1229
EP 1237
DI 10.1002/jor.22073
PG 9
WC Orthopedics
WE Science Citation Index Expanded (SCI-EXPANDED)
SC Orthopedics
GA 962BZ
UT WOS:000305515600006
PM 22294316
DA 2022-09-07
ER

PT J
AU Dawood, AF
   Alzamil, N
   Ebrahim, HA
   Kader, DHA
   Kamar, SS
   Haidara, MA
   Al-Ani, B
AF Dawood, Amal F.
   Alzamil, Norah
   Ebrahim, Hasnaa A.
   Kader, Dina H. Abdel
   Kamar, Samaa S.
   Haidara, Mohamed A.
   Al-Ani, Bahjat
TI Metformin pretreatment suppresses alterations to the articular cartilage
   ultrastructure and knee joint tissue damage secondary to type 2 diabetes
   mellitus in rats
SO ULTRASTRUCTURAL PATHOLOGY
LA English
DT Article
DE Knee joint osteoarthritis; diabetes; articular cartilage ultrastructure;
   proteoglycans; metformin; rat model
ID INDUCED OSTEOARTHRITIS; INSULIN; INFLAMMATION; COMBINATION; PROTECTS;
   COLLAGEN; LIVER; MODEL
AB Osteoarthritis (OA) secondary to diabetes affects millions of people worldwide and can lead to disability. The protective effect of metformin pretreatment against alterations to the articular cartilage ultrastructure induced by type 2 diabetes mellitus (T2DM) associated with the inhibition of oxidative stress and inflammation has not been investigated before. Therefore, we induced T2DM in rats (the model group) using high carbohydrate and fat diet and a single injection of streptozotocin (50 mg/kg body weight). The protective group of rats started metformin (200 mg/kg body weight) treatment 14 days before diabetic induction and continued on metformin until the end of the experiment at week 12. Harvested tissues obtained from knee joints were prepared for staining with hematoxylin and eosin (H&E), safranin o staining, and electron microscopy. Histology images showed that OA was developed in the T2DM rats as demonstrated by a substantial damage to the articular cartilage and profound chondrocyte and territorial matrix ultrastructural alterations, which were partially protected by metformin. In addition, metformin significantly (p < .05) reduced hyperglycemia, glycated hemoglobin (HbA1 c), malondialdehyde (MDA), high sensitivity C-reactive protein (hs-CRP), and interleukin-6 blood levels induced by diabetes. Furthermore, a significant (p <= 0.015) correlation between either OA cartilage grade score or the thickness of the articular cartilage and the blood levels of HbA1 c, hs-CRP, MDA, superoxide dismutase (SOD) were observed. These findings demonstrate effective protection of the articular cartilage by metformin against damage induced secondary to T2DM in rats, possibly due to the inhibition of hyperglycemia and biomarkers of oxidative stress and inflammation.
C1 [Dawood, Amal F.; Ebrahim, Hasnaa A.] Princess Nourah Bint Abdulrahman Univ, Coll Med, Dept Basic Med Sci, Riyadh, Saudi Arabia.
   [Dawood, Amal F.; Haidara, Mohamed A.] Cairo Univ, Kasr Al Aini Fac Med, Dept Physiol, Cairo, Egypt.
   [Alzamil, Norah] Princess Nourah Bint Abdulrahman Univ, Coll Med, Dept Clin Sci, Family Med, Riyadh, Saudi Arabia.
   [Ebrahim, Hasnaa A.] Mansoura Univ, Coll Med, Dept Anat, Mansoura, Egypt.
   [Kader, Dina H. Abdel; Kamar, Samaa S.] Cairo Univ, Kasr Al Aini Fac Med, Dept Med Histol, Cairo, Egypt.
   [Haidara, Mohamed A.; Al-Ani, Bahjat] King Khalid Univ, Coll Med, Dept Physiol, Abha 61421, Saudi Arabia.
RP Al-Ani, B (通讯作者)，King Khalid Univ, Coll Med, Dept Physiol, Abha 61421, Saudi Arabia.
EM bahjat_alani@yahoo.com
RI Kader, Dina H. Abdel/AAZ-1500-2020; Dawood, Amal/AIB-9642-2022; Ebrahim,
   Hasnaa ALi/AGM-8084-2022; Haidara, Mohamed A/E-5734-2010
OI Kader, Dina H. Abdel/0000-0003-4697-5930; Ebrahim,
   Hasnaa/0000-0001-9194-9649; kamar, Samaa/0000-0002-9040-584X
FU Deanship of Scientific Research at Princess Nourah bint Abdulrahman
   University, through the Research Funding Program [FRP-1440-22]
FX This research was funded by the Deanship of Scientific Research at
   Princess Nourah bint Abdulrahman University, through the Research
   Funding Program (Grant No#FRP-1440-22)
CR Adeyemi WJ, 2018, ENVIRON TOXICOL PHAR, V61, P1, DOI 10.1016/j.etap.2018.05.009
   Al-Hashem F, 2018, J CELL PHYSL, V18, P27616
   Al-Hashem F, 2019, J CELL PHYSIOL, V234, P9328, DOI 10.1002/jcp.27616
   Al-Hashem F, 2018, INT J MORPHOL, V36, P984
   Al-Hashem F, 2017, ULTRASTRUCT PATHOL, V41, P252, DOI 10.1080/01913123.2017.1313346
   Amini FG, 2012, J RES MED SCI, V17, P621
   Berenbaum F, 2012, POSTGRAD MED J, V88, P240, DOI 10.1136/pgmj.2010.146399rep
   Buckwalter Joseph A, 2005, Instr Course Lect, V54, P465
   Cicero AFG, 2012, ARCH MED SCI, V8, P907, DOI 10.5114/aoms.2012.31622
   Collino M, 2010, BRIT J PHARMACOL, V160, P1892, DOI 10.1111/j.1476-5381.2010.00671.x
   Conde de la Rosa L, 2015, PHARMACOL RES PERSPE, V3, P18
   Dallak M, 2019, ULTRASTRUCT PATHOL, V15, P1
   Dziubak A, 2018, INT J MOL SCI, V19, DOI 10.3390/ijms19102869
   El Karib AO, 2016, ARCH PHYSIOL BIOCHEM, V122, P148, DOI 10.3109/13813455.2016.1159698
   Eyre D, 2002, ARTHRITIS RES, V4, P30, DOI 10.1186/ar380
   Grazio Simeon, 2009, Lijec Vjesn, V131, P22
   Hayami Tadashi, 2008, Clin Calcium, V18, P1574, DOI CliCa081115741580
   Heidar EA, 2017, INT J MORPHOL, V35, P1383, DOI 10.4067/S0717-95022017000401383
   Jenkins AJ, 2018, CURR OPIN LIPIDOL, V29, P346, DOI 10.1097/MOL.0000000000000532
   Kalaitzoglou E, 2016, CURR OSTEOPOROS REP, V14, P310, DOI 10.1007/s11914-016-0329-9
   Lachin JM, 2011, CLIN J AM SOC NEPHRO, V6, P1032, DOI 10.2215/CJN.09291010
   Lian CJ, 2019, BONE RES, V7, DOI 10.1038/s41413-019-0046-y
   Liu Y, 2017, LIPIDS HEALTH DIS, V16, DOI 10.1186/s12944-017-0609-0
   Lu W, 2019, BIOMED PHARMACOTHER, V119, DOI 10.1016/j.biopha.2019.109419
   MALEMUD CJ, 1991, J RHEUMATOL, V18, P60
   Matafome P, 2011, DIABETES-METAB RES, V27, P54, DOI 10.1002/dmrr.1157
   Moussa SA, 2008, ROMAN J BIOPHYS, V18, P225
   Onur T, 2014, BONE JOINT RES, V3, P203, DOI 10.1302/2046-3758.36.2000244
   Perez Vertti RDA, 2018, GENET TEST MOL BIOMA, V8, P10
   Pottie P, 2006, ANN RHEUM DIS, V65, P1403, DOI 10.1136/ard.2006.061994
   Pritzker KPH, 2006, OSTEOARTHR CARTILAGE, V14, P13, DOI 10.1016/j.joca.2005.07.014
   Scanzello CR, 2012, BONE, V51, P249, DOI 10.1016/j.bone.2012.02.012
   Shoelson SE, 2006, J CLIN INVEST, V116, P1793, DOI 10.1172/JCI29069
   Sokolove J, 2013, THER ADV MUSCULOSKEL, V5, P77, DOI 10.1177/1759720X12467868
   Van Manen MD, 2012, J AM OSTEOPATH ASSOC, V112, P709
   VIKKULA M, 1994, ANN MED, V26, P107
   Vistoli G, 2013, FREE RADICAL RES, V47, P3, DOI 10.3109/10715762.2013.815348
   Wang CZ, 2018, BIOSCI TRENDS, V12, P605, DOI 10.5582/bst.2018.01263
   Wang YY, 2019, ARTHRITIS RES THER, V21, DOI 10.1186/s13075-019-1915-x
NR 39
TC 5
Z9 5
U1 2
U2 4
PU TAYLOR & FRANCIS INC
PI PHILADELPHIA
PA 530 WALNUT STREET, STE 850, PHILADELPHIA, PA 19106 USA
SN 0191-3123
EI 1521-0758
J9 ULTRASTRUCT PATHOL
JI Ultrastruct. Pathol.
PD MAY 3
PY 2020
VL 44
IS 3
BP 273
EP 282
DI 10.1080/01913123.2020.1762815
EA MAY 2020
PG 10
WC Microscopy; Pathology
WE Science Citation Index Expanded (SCI-EXPANDED)
SC Microscopy; Pathology
GA MR6IH
UT WOS:000534145900001
PM 32404018
DA 2022-09-07
ER

PT J
AU Ajeeshkumar, KK
   Vishnu, KV
   Navaneethan, R
   Raj, K
   Remyakumari, KR
   Swaminathan, TR
   Suseela, M
   Asha, KK
   Sreekanth, GP
AF Ajeeshkumar, Kizhakkeppurath Kumaran
   Vishnu, Kalladath Venugopal
   Navaneethan, Raju
   Raj, Kumar
   Remyakumari, Kuttipurath Raghavan
   Swaminathan, Thangaraj Raja
   Suseela, Mathew
   Asha, Kurukkan Kunnath
   Sreekanth, Gopinathan Pillai
TI Proteoglycans isolated from the bramble shark cartilage show potential
   anti-osteoarthritic properties
SO INFLAMMOPHARMACOLOGY
LA English
DT Article
DE Osteoarthritis; Proteoglycans; Inflammation; Oxidative stress
ID NECROSIS-FACTOR-ALPHA; C-REACTIVE PROTEIN; URIC-ACID;
   ARTICULAR-CARTILAGE; SYNOVIAL FIBROBLASTS; KNEE OSTEOARTHRITIS;
   BIOCHEMICAL MARKERS; MATRIX DEGRADATION; OXIDATIVE STRESS; MODEL
AB Osteoarthritis (OA) causes articular cartilage destruction, initiating pain and inflammation in the joints, resulting in joint disability. Medications are available to manage these symptoms; however, their effects on the disease progression are limited. Loss of proteoglycans (PGs) was reported to contribute articular cartilage destruction in OA. Therapeutics approaches were previously studied in the animal models of OA. In the present study, we investigated the oral efficacy of four dosages of PGs (25mg/kg, 50mg/kg, 100mg/kg and 200mg/kg), isolated from the bramble shark cartilage, in an animal model of OA. Indomethacin was used as a bioequivalent formulation. Primarily, the mass spectrum analysis of the purified PGs obtained from bramble shark cartilage revealed the presence of two unique peptides including AGWLSDGSVR and LDGNPINLSK, that showed sequence similarity with aggrecan core-protein and epiphycan, respectively. The levels of C-reactive protein and uric acid in the OA rats were reduced when treated with PGs. Histopathology analysis displayed less cartilage erosion and neovascularization in OA rats treated with PGs. The X-ray imaging presented higher bone density with 200mg/kg dosage of PG treatment in OA rats. The expressions of the inflammatory modulators including TNF-, IL-1, MMP13, NOS2, IL-10 and COX-2 were found to be moderated with PG treatment. In addition, PG treatment maintained the activities of antioxidant enzymes, including SOD and catalase in the joint tissues with a higher GSH content, in a dose-dependent manner. Taken together, our preliminary findings report the anti-osteoarthritic properties of PGs and recommend to evaluate its efficacy and safety in randomized trials.
C1 [Ajeeshkumar, Kizhakkeppurath Kumaran; Vishnu, Kalladath Venugopal; Navaneethan, Raju; Remyakumari, Kuttipurath Raghavan; Suseela, Mathew; Asha, Kurukkan Kunnath] ICAR Cent Inst Fisheries Technol, Biochem & Nutr Div, Kochi, Kerala, India.
   [Raj, Kumar; Swaminathan, Thangaraj Raja] ICAR Natl Bur Fish Genet Resources, Peninsular & Marine Fish Genet Resources Ctr, CMFRI Campus, Kochi, Kerala, India.
   [Sreekanth, Gopinathan Pillai] Mahidol Univ, Siriraj Hosp, Fac Med, Siriraj Ctr Res Excellence Mol Med, Bangkok, Thailand.
RP Asha, KK (通讯作者)，ICAR Cent Inst Fisheries Technol, Biochem & Nutr Div, Kochi, Kerala, India.; Sreekanth, GP (通讯作者)，Mahidol Univ, Siriraj Hosp, Fac Med, Siriraj Ctr Res Excellence Mol Med, Bangkok, Thailand.
EM asha.santhosh5@gmail.com; sreekanthsreebhavan@gmail.com
RI Sreekanth, Gopinathan Pillai/F-3715-2010; cochin,
   ciftlibrary/AAY-2689-2020; Raju, Navaneethan/AAO-2296-2020; Swaminathan,
   T Raja/AAP-7161-2020
OI Sreekanth, Gopinathan Pillai/0000-0002-0278-8642; Swaminathan, T
   Raja/0000-0001-6805-5348
FU Ministry of Earth Sciences-Centre for Marine Living Resources and
   Ecology (MoES-CMLRE), Government of India [MOES/10/MLR/01/2012]; Mahidol
   University Post-Doctoral Fellowship Grant [R016120002]
FX This study was supported by Ministry of Earth Sciences-Centre for Marine
   Living Resources and Ecology (MoES-CMLRE), Government of India (Grant
   no. MOES/10/MLR/01/2012) to MS and Mahidol University Post-Doctoral
   Fellowship Grant (Grant no. R016120002) to GPS.
CR Abhishek A, 2013, RHEUM DIS CLIN N AM, V39, P45, DOI 10.1016/j.rdc.2012.10.007
   Abramson SB, 2004, J RHEUMATOL, V31, P70, DOI 10.1097/BOR.0b013e328349c2b1
   Abramson SB, 2008, ARTHRITIS RES THER, V10, DOI 10.1186/ar2463
   Adams M E, 1994, Osteoarthritis Cartilage, V2, P155, DOI 10.1016/S1063-4584(05)80066-4
   AEBI H, 1984, METHOD ENZYMOL, V105, P121
   Martel-Pelletier Johanne, 2016, Nat Rev Dis Primers, V2, P16072, DOI [10.1038/nrdp.2016.73, 10.1038/nrdp.2016.72]
   Asano K, 2018, BIOMED REP, V8, P37, DOI 10.3892/br.2017.1011
   Behrendt P, 2016, OSTEOARTHR CARTILAGE, V24, P1981, DOI 10.1016/j.joca.2016.06.016
   Boehme KA, 2018, INT J MOL SCI, V19, DOI 10.3390/ijms19082282
   Carames B, 2008, OSTEOARTHR CARTILAGE, V16, P715, DOI 10.1016/j.joca.2007.10.006
   Chevalier X, 2013, NAT REV RHEUMATOL, V9, P400, DOI 10.1038/nrrheum.2013.44
   Choi HS, 2016, BIOL PHARM BULL, V39, P2042, DOI 10.1248/bpb.b16-00565
   Chu CR, 2012, ARTHRITIS RES THER, V14, DOI 10.1186/ar3845
   Chun JM, 2016, EVID-BASED COMPL ALT, V2016, DOI 10.1155/2016/1984238
   Cifuentes DJ, 2010, OSTEOARTHR CARTILAGE, V18, P1088, DOI 10.1016/j.joca.2010.04.004
   de Boer TN, 2009, OSTEOARTHR CARTILAGE, V17, P482, DOI 10.1016/j.joca.2008.09.002
   Denoble AE, 2011, P NATL ACAD SCI USA, V108, P2088, DOI 10.1073/pnas.1012743108
   Deveza LA, 2017, ARTHRIT CARE RES, V69, P1179, DOI 10.1002/acr.23121
   Duclos M, 2016, ANN PHYS REHABIL MED, V59, P157, DOI 10.1016/j.rehab.2016.04.002
   Esko JD, 2001, J CLIN INVEST, V108, P169, DOI 10.1172/JCI13530
   Felson DT, 2006, NEW ENGL J MED, V354, P841, DOI 10.1056/NEJMcp051726
   Fernandes J, 1999, AM J PATHOL, V154, P1159, DOI 10.1016/S0002-9440(10)65368-0
   Fiorito S, 2005, RHEUMATOLOGY, V44, P164, DOI 10.1093/rheumatology/keh431
   Gao ZQ, 2012, J INT MED RES, V40, P1325, DOI 10.1177/147323001204000411
   Gesteira TF, 2011, BBA-PROTEINS PROTEOM, V1814, P1862, DOI 10.1016/j.bbapap.2011.07.024
   Geusens Piet, 2008, Ther Clin Risk Manag, V4, P337
   Helmark IC, 2010, ARTHRITIS RES THER, V12, DOI 10.1186/ar3064
   Henrotin Y, 2013, J ORTHOP RES, V31, P901, DOI 10.1002/jor.22297
   Hoshi H, 2017, CELL TISSUE RES, V368, P379, DOI 10.1007/s00441-016-2563-y
   Hu GL, 2017, CELL DEATH DIS, V8, DOI 10.1038/cddis.2017.522
   Hulejova H, 2007, CYTOKINE, V38, P151, DOI 10.1016/j.cyto.2007.06.001
   INEROT S, 1978, BIOCHEM J, V169, P143, DOI 10.1042/bj1690143
   Iozzo RV, 1998, ANNU REV BIOCHEM, V67, P609, DOI 10.1146/annurev.biochem.67.1.609
   Jeong JH, 2015, PLOS ONE, V10, DOI 10.1371/journal.pone.0130882
   Jin XZ, 2015, ANN RHEUM DIS, V74, P703, DOI 10.1136/annrheumdis-2013-204494
   Jung YK, 2013, ARTHRITIS RHEUM-US, V65, P3153, DOI 10.1002/art.38181
   Kawarai Y, 2018, J ORTHOP RES
   Kulkarni K, 2016, MATURITAS, V89, P22, DOI 10.1016/j.maturitas.2016.04.006
   LACRAZ S, 1995, J CLIN INVEST, V96, P2304, DOI 10.1172/JCI118286
   Lane NE, 1997, J RHEUMATOL, V24, P20
   Lepetsos P, 2016, BBA-MOL BASIS DIS, V1862, P576, DOI 10.1016/j.bbadis.2016.01.003
   Li H, 2017, MOD RHEUMATOL, V27, P669, DOI 10.1080/14397595.2016.1230296
   Lopez-Armada MJ, 2006, OSTEOARTHR CARTILAGE, V14, P660, DOI 10.1016/j.joca.2006.01.005
   Ma CA, 2017, FRONT MED-LAUSANNE, V4, DOI 10.3389/fmed.2017.00225
   Mabey T, 2015, WORLD J ORTHOP, V6, P95, DOI 10.5312/wjo.v6.i1.95
   MALEMUD CJ, 1991, J RHEUMATOL, V18, P60
   Mao YT, 2016, GENET TEST MOL BIOMA, V20, P86, DOI 10.1089/gtmb.2015.0170
   MARKLUND S, 1974, EUR J BIOCHEM, V47, P469
   MEURICE J, 1983, CURR MED RES OPIN, V8, P295, DOI 10.1185/03007998309112387
   Min SC, 2017, CLIN RHEUMATOL, V36, P2351, DOI 10.1007/s10067-017-3690-x
   Mobasheri A, 2012, OSTEOARTHR CARTILAGE, V20, P1451, DOI 10.1016/j.joca.2012.07.009
   More AS, 2013, PHARMACOL BIOCHEM BE, V103, P764, DOI 10.1016/j.pbb.2012.12.013
   Muller C, 2014, MATRIX BIOL, V40, P34, DOI 10.1016/j.matbio.2014.08.013
   MYERS LK, 2008, ARTHRITIS RHEUM, V43, P2687, DOI DOI 10.1002/1529-0131(200012)43:12
   Neame P J, 1994, J Fla Med Assoc, V81, P191
   NEANDER G, 1992, EUR J CLIN PHARMACOL, V42, P301
   Onur T, 2014, BONE JOINT RES, V3, P203, DOI 10.1302/2046-3758.36.2000244
   Pitcher T, 2016, JOVE-J VIS EXP, DOI 10.3791/53746
   Pivec R, 2013, ORTHOPEDICS, V36, P922, DOI 10.3928/01477447-20131120-04
   Poole AR, 2002, ARTHRITIS RHEUM, V46, P2549, DOI 10.1002/art.10586
   Poulet B, 2016, ARTHRITIS RES THER, V18, DOI 10.1186/s13075-015-0908-7
   Qin Jun, 2013, Evid Based Complement Alternat Med, V2013, P794761, DOI 10.1155/2013/794761
   REHAK NN, 1977, CLIN CHEM, V23, P195
   Rojas-Ortega M, 2015, PATHOL RES PRACT, V211, P435, DOI 10.1016/j.prp.2015.01.008
   Ruan MZC, 2013, SCI TRANSL MED, V5, DOI 10.1126/scitranslmed.3005409
   Ruggiero C, 2006, EUR HEART J, V27, P1174, DOI 10.1093/eurheatj/ehi879
   SEDLAK J, 1968, ANAL BIOCHEM, V25, P192, DOI 10.1016/0003-2697(68)90092-4
   Shadyab AH, 2018, OSTEOARTHR CARTILAGE, V26, P1038, DOI 10.1016/j.joca.2018.05.002
   Struglics A, 2006, OSTEOARTHR CARTILAGE, V14, P101, DOI 10.1016/j.joca.2005.07.018
   Sun Y, 2000, SCAND J RHEUMATOL, V29, P380
   Teeple E, 2013, AAPS J, V15, P438, DOI 10.1208/s12248-013-9454-x
   Udo M, 2016, OSTEOARTHR CARTILAGE, V24, P1284, DOI 10.1016/j.joca.2016.02.005
   VOGEL KG, 1985, J BIOL CHEM, V260, P9298
   Wang CJ, 2017, INT J MED SCI, V14, P213, DOI 10.7150/ijms.17469
   Wang MN, 2013, ARTHRITIS RES THER, V15, DOI 10.1186/ar4133
   Wluka A, 2013, NAT REV RHEUMATOL, V9, P225, DOI 10.1038/nrrheum.2012.224
   Yassin NZ, 2015, DRUG DES DEV THER, V9, P1491, DOI 10.2147/DDDT.S79957
   Zheng ZW, 2017, INTRACTABLE RARE DIS, V6, P269, DOI 10.5582/irdr.2017.01062
   Zhuang C, 2018, INT J BIOL MACROMOL, V115, P281, DOI 10.1016/j.ijbiomac.2018.04.083
   Ziaei A, 2016, DARU, V24, DOI 10.1186/s40199-016-0152-y
NR 80
TC 4
Z9 4
U1 0
U2 4
PU SPRINGER BASEL AG
PI BASEL
PA PICASSOPLATZ 4, BASEL, 4052, SWITZERLAND
SN 0925-4692
EI 1568-5608
J9 INFLAMMOPHARMACOLOGY
JI Inflammopharmacology
PD FEB
PY 2019
VL 27
IS 1
BP 175
EP 187
DI 10.1007/s10787-018-00554-5
PG 13
WC Immunology; Pharmacology & Pharmacy; Toxicology
WE Science Citation Index Expanded (SCI-EXPANDED)
SC Immunology; Pharmacology & Pharmacy; Toxicology
GA HW5KQ
UT WOS:000466728700019
PM 30600472
DA 2022-09-07
ER

PT J
AU Toukap, AN
   Delporte, C
   Noyon, C
   Franck, T
   Rousseau, A
   Serteyn, D
   Raes, M
   Vanhaeverbeek, M
   Moguilevsky, N
   Neve, J
   Vanhamme, L
   Durez, P
   Van Antwerpen, P
   Boudjeltia, KZ
AF Toukap, A. Nzeusseu
   Delporte, C.
   Noyon, C.
   Franck, T.
   Rousseau, A.
   Serteyn, D.
   Raes, M.
   Vanhaeverbeek, M.
   Moguilevsky, N.
   Neve, J.
   Vanhamme, L.
   Durez, P.
   Van Antwerpen, P.
   Boudjeltia, K. Zouaoui
TI Myeloperoxidase and its products in synovial fluid of patients with
   treated or untreated rheumatoid arthritis
SO FREE RADICAL RESEARCH
LA English
DT Article
DE myeloperoxidase; synovial fluid; interleukine-8; chloro-tyrosine;
   homocitrulline
ID OXIDATIVE STRESS; UNITED-STATES; OSTEOARTHRITIS; PROTEIN; INFLAMMATION;
   PREVALENCE; DISEASE; CELLS
AB Objective. Plasma and synovial myeloperoxidase (MPO) and its products were strongly associated with osteoarthritis (OA) and rheumatoid arthritis (RA). In addition, it is well known that there is a link between oxidative stress and cytokines. The present study aims at investigating the link between synovial MPO (and its products), interleukin (IL)-18, which is involved in the degradation of articular cartilage in RA, and IL-8, which is involved in recruitment and activation of neutrophils during inflammation. Effects of the treatment of RA on the biological parameters were also investigated. Methods. Patients (n = 105) were studied including 39 patients with OA, 33 with RA and 33 with RA receiving a specific treatment. Disease activity score (DAS-28) was calculated whereas MPO antigen/activity, neutrophils, chloro-tyrosine (Cl-Tyr), homocitrulline (Hcit), IL-8, and IL-18 were measured in synovial fluid (SF) and CRP was measured in serum. Results. DAS-28 and CRP levels were not significantly different between groups. MPO activity, and MPO, Cl-Tyr, and Hcit levels were significantly higher in SF of RA patients than OA patients. MPO specific activity (MPO activity/antigen ratio) was significantly lower in treated than in untreated RA patients as was IL-8. MPO activity and concentration were correlated with IL-8 and IL-18 in untreated but not in treated RA patients. Conclusions. MPO level is related to IL-8 and IL-18 levels in untreated RA patients. A link has been shown between treatment and decrease of IL-8, MPO specific activity and Hcit in SF. The causal role of MPO in SF inflammation and how treatment can affect MPO specific activity need further investigations.
C1 [Toukap, A. Nzeusseu; Durez, P.] Catholic Univ Louvain, Clin Univ St Luc, Inst Rech Expt & Clin, B-1200 Brussels, Belgium.
   [Toukap, A. Nzeusseu; Durez, P.] Catholic Univ Louvain, Clin Univ St Luc, Serv Rhumatol, B-1200 Brussels, Belgium.
   [Delporte, C.; Noyon, C.; Neve, J.; Van Antwerpen, P.] Univ Libre Brussels, Fac Pharm, Lab Pharmaceut Chem, B-1050 Brussels, Belgium.
   [Delporte, C.; Van Antwerpen, P.] Univ Libre Brussels, Fac Pharm, Analyt Platform, B-1050 Brussels, Belgium.
   [Franck, T.; Serteyn, D.] Univ Liege, Inst Chem, Ctr Oxygen Res & Dev, B-4000 Liege, Belgium.
   [Rousseau, A.; Vanhaeverbeek, M.; Boudjeltia, K. Zouaoui] Univ Libre Brussels, Fac Med, CHU Charleroi, Lab Expt Med ULB UNIT 222,A Vesale Hosp, Montignies le Tilleul, Belgium.
   [Raes, M.] Univ Namur, Fac Sci, Res Unit Cellular Biol Narilis, Namur, Belgium.
   [Moguilevsky, N.] Univ Namur, Technol Transfer Off, Namur, Belgium.
   [Vanhamme, L.] Univ Libre Brussels, Fac Sci, IBMM, Mol Parasitol Lab, Gosselies, Belgium.
RP Delporte, C (通讯作者)，Univ Libre Brussels, Fac Pharm, Lab Pharmaceut Chem, Campus Plaine CP 205-5, B-1050 Brussels, Belgium.
EM cedric.delporte@ulb.ac.be
RI ; Delporte, Cedric/C-2228-2013
OI Van Antwerpen, Pierre/0000-0002-4934-8863; Noyon,
   Caroline/0000-0002-1505-4541; Delporte, Cedric/0000-0001-7453-7028;
   durez, patrick/0000-0002-7156-2356
FU Belgian Fund for Scientific Research (FRN-FNRS)
FX Cedric Delporte is a postdoctoral reearcher granted by the Belgian Fund
   for Scientific Research (FRN-FNRS).; Caroline Noyon is research fellow
   of the Belgian Fund for Scientific Research (FRS-FNRS).; Luc Vanhamme is
   a research Director of the Belgian Fund for Scientific Research
   (FRS-FNRS).
CR Attur MG, 2002, OSTEOARTHR CARTILAGE, V10, P1, DOI 10.1053/joca.2001.0488
   CROSS AS, 1991, J CLIN INVEST, V88, P2067, DOI 10.1172/JCI115536
   Dai SM, 2007, ANN RHEUM DIS, V66, P1411, DOI 10.1136/ard.2006.067793
   Delporte C, 2012, TALANTA, V99, P603, DOI 10.1016/j.talanta.2012.06.044
   Franck T, 2009, TALANTA, V80, P723, DOI 10.1016/j.talanta.2009.07.052
   HAMMOND MEW, 1995, J IMMUNOL, V155, P1428
   Helmick CG, 2008, ARTHRITIS RHEUM-US, V58, P15, DOI 10.1002/art.23177
   Lawrence RC, 2008, ARTHRITIS RHEUM, V58, P26, DOI 10.1002/art.23176
   Mydel P, 2010, J IMMUNOL, V184, P6882, DOI 10.4049/jimmunol.1000075
   Park HJ, 2013, EUR J RADIOL, V82, P112, DOI 10.1016/j.ejrad.2012.02.023
   Fernandes RMSN, 2012, RHEUMATOL INT, V32, P1605, DOI 10.1007/s00296-011-1810-5
   Sokolov AV, 2008, FREE RADICAL RES, V42, P989, DOI 10.1080/10715760802566574
   Stamp LK, 2012, RHEUMATOLOGY, V51, P1796, DOI 10.1093/rheumatology/kes193
   Steinbeck MJ, 2007, J ORTHOP RES, V25, P1128, DOI 10.1002/jor.20400
   Van Antwerpen P, 2010, J BIOL CHEM, V285, P16351, DOI 10.1074/jbc.M109.089748
   Wang Z, 2007, NAT MED, V13, P1176, DOI 10.1038/nm1637
   Wells G, 2009, ANN RHEUM DIS, V68, P954, DOI 10.1136/ard.2007.084459
   Wruck CJ, 2011, ANN RHEUM DIS, V70, P844, DOI 10.1136/ard.2010.132720
NR 18
TC 25
Z9 26
U1 0
U2 13
PU INFORMA HEALTHCARE
PI LONDON
PA TELEPHONE HOUSE, 69-77 PAUL STREET, LONDON EC2A 4LQ, ENGLAND
SN 1071-5762
EI 1029-2470
J9 FREE RADICAL RES
JI Free Radic. Res.
PD APR
PY 2014
VL 48
IS 4
BP 461
EP 465
DI 10.3109/10715762.2014.886327
PG 5
WC Biochemistry & Molecular Biology
WE Science Citation Index Expanded (SCI-EXPANDED)
SC Biochemistry & Molecular Biology
GA AC6YL
UT WOS:000332672500008
PM 24460011
OA Green Submitted
DA 2022-09-07
ER

PT J
AU Wang, MY
   Sun, JF
   Yu, TX
   Wang, MX
   Jin, LM
   Liang, SQ
   Luo, W
   Wang, Y
   Li, G
   Liang, G
AF Wang, Mengyang
   Sun, Jinfeng
   Yu, Tianxiang
   Wang, Minxiu
   Jin, Leiming
   Liang, Shiqi
   Luo, Wu
   Wang, Yi
   Li, Gao
   Liang, Guang
TI Diacerein protects liver against APAP-induced injury via targeting JNK
   and inhibiting JNK-mediated oxidative stress and apoptosis
SO BIOMEDICINE & PHARMACOTHERAPY
LA English
DT Article
DE APAP; Diacerein; Liver injury; JNK; ROS; Apoptosis
ID OXIDANT STRESS; KIDNEY INJURY; ACETAMINOPHEN; HEPATOTOXICITY;
   MITOCHONDRIA; INFLAMMATION; DYSFUNCTION; ACTIVATION; CELLS
AB Background and purpose: An overdose of acetaminophen (APAP) causes acute liver damage and lead to liver failure. Therefore, it is of great clinical significance to find drugs for the treatment of APAP-induced liver injury. Diacerein is clinically used drug for the treatment of osteoarthritis. Here, we evaluate the pharmacological effects and potential mechanisms of diacerein in APAP-induced liver injury. Methods and results: C57BL/6 mice were treated with diacerein by gavage, followed by intraperitoneal injection of APAP (400 mg/kg) to induce acute liver injury in mice. RNA-sequencing analysis and in vitro kinase assay were performed to explore the underlying mechanisms of diacerein. The experimental results showed that pretreatment with diacerein could inhibit APAP-induced elevation of serum AST and ALT levels, hepatic histopathological damage, oxidative stress, hepatocyte death, and mitochondrial damage in mice. The RNA sequencing analysis and in vitro kinase assay indicated that indicating that JNK (c-Jun N-terminal kinase) is involved in that liver-protective effects of Diacerein. Diacerein could directly and selectively inhibit JNK kinase phosphorylation in cell-free system. We further confirmed that diacerein inhibits APAP-activated JNK pathway to reduce injury response in mouse livers and cultured AML12 cells. Deficiency of JNK in AML12 cells abolished the anti-injury effects of diacerein. Conclusion: Our experimental results suggest that diacerein protects APAP-induced liver injury by the inhibition of JNK kinase phosphorylation, rendering diacerein may serve as a potential therapeutic drug for the prevention of acute liver injury.
C1 [Wang, Mengyang; Sun, Jinfeng; Li, Gao; Liang, Guang] Yanbian Univ, Minist Educ, Key Lab Nat Med Changbai Mt, Yanji 133002, China.
   [Wang, Mengyang; Liang, Guang] Hangzhou Med Coll, Sch Pharmaceut Sci, Hangzhou 311399, Zhejiang, China.
   [Yu, Tianxiang; Wang, Minxiu; Jin, Leiming; Liang, Shiqi; Luo, Wu; Wang, Yi; Liang, Guang] Wenzhou Med Univ, Sch Pharmaceut Sci, Chem Biol Res Ctr, Wenzhou 325035, Zhejiang, China.
   [Liang, Shiqi; Luo, Wu] Wenzhou Med Univ, Affiliated Hosp 1, Med Res Ctr, Wenzhou 325035, Zhejiang, China.
RP Li, G (通讯作者)，Yanbian Univ, Minist Educ, Key Lab Nat Med Changbai Mt, Yanji 133002, China.; Liang, G (通讯作者)，Hangzhou Med Coll, Sch Pharmaceut Sci, Hangzhou 311399, Zhejiang, China.
EM gli@ybu.edu.cn; wzmcliangguang@163.com
RI SUN, JIN/GPX-9641-2022
FU National Key Research Project [2017YFA0506000]; National Natural Science
   Foundation of China [82000793, 21961142009]; Zhejiang Provincial Key
   Scientific Project [2021C03041]; Wenzhou Science and Technology Key
   Project [2018ZY009]
FX & nbsp;This study was supported by the National Key Research Project
   (2017YFA0506000 to G.L.) , National Natural Science Foundation of China
   (82000793 to W.L., 21961142009 to G.L.) , Zhejiang Provincial Key
   Scientific Project (2021C03041 to G.L.) , and Wenzhou Science and
   Technology Key Project (2018ZY009 to G.L.) .
CR Abd-Ellatif RN, 2019, CHEM-BIOL INTERACT, V306, P47, DOI 10.1016/j.cbi.2019.04.008
   Al-Qahtani WH, 2022, BIOMED PHARMACOTHER, V146, DOI 10.1016/j.biopha.2021.112594
   Almezgagi M, 2020, BIOMED PHARMACOTHER, V131, DOI 10.1016/j.biopha.2020.110594
   ANDERSON ME, 1985, METHOD ENZYMOL, V113, P548
   Bajt ML, 2011, TOXICOL SCI, V122, P598, DOI 10.1093/toxsci/kfr116
   Barakat N, 2021, SAUDI J BIOL SCI, V28, P7219, DOI 10.1016/j.sjbs.2021.08.025
   Bharti R, 2017, CANCER LETT, V388, P292, DOI 10.1016/j.canlet.2016.12.021
   Bu TC, 2018, EUR J PHARMACOL, V834, P266, DOI 10.1016/j.ejphar.2018.07.031
   Cardoso CRL, 2017, DIABETES CARE, V40, P1356, DOI 10.2337/dc17-0374
   Chen SP, 2022, PLANTA MED, DOI 10.1055/a-1676-4307
   Chen Y., HEPATOLOGY 71
   Chueakula N, 2018, FREE RADICAL BIO MED, V115, P146, DOI 10.1016/j.freeradbiomed.2017.11.021
   de Oliveira PG, 2020, MED HYPOTHESES, V144, DOI 10.1016/j.mehy.2020.109920
   Du K, 2016, REDOX BIOL, V10, P148, DOI 10.1016/j.redox.2016.10.001
   El-Sherbiny M, 2021, INT IMMUNOPHARMACOL, V100, DOI 10.1016/j.intimp.2021.108082
   Elshal M, 2022, ARCH PHARM RES, V45, P142, DOI [10.1007/s12272-022-01373-7, 10.1007/s12772-022-01373-7]
   Gao J, 2022, THERANOSTICS, V12, P1286, DOI 10.7150/thno.67543
   Gong K, 2011, FREE RADICAL BIO MED, V51, P2259, DOI 10.1016/j.freeradbiomed.2011.09.018
   Gunawan BK, 2006, GASTROENTEROLOGY, V131, P165, DOI 10.1053/j.gastro.2006.03.045
   Guo SZ, 2020, J DIABETES RES, V2020, DOI 10.1155/2020/2593792
   Han D, 2013, TRENDS PHARMACOL SCI, V34, P243, DOI 10.1016/j.tips.2013.01.009
   Hanawa N, 2008, J BIOL CHEM, V283, P13565, DOI 10.1074/jbc.M708916200
   He A, 2021, BIOCHEM BIOPH RES CO, V585, P68, DOI 10.1016/j.bbrc.2021.11.017
   Heard KJ, 2008, NEW ENGL J MED, V359, P285, DOI 10.1056/NEJMct0708278
   Hermawati E., J NAT MED-TOKYO, V75, P217
   Hinson Jack A, 2010, Handb Exp Pharmacol, P369, DOI 10.1007/978-3-642-00663-0_12
   Hu JT, 2016, TOXICOL SCI, V150, P204, DOI 10.1093/toxsci/kfv319
   Jaeschke H, 2012, DRUG METAB REV, V44, P88, DOI 10.3109/03602532.2011.602688
   James LP, 2003, DRUG METAB DISPOS, V31, P1499, DOI 10.1124/dmd.31.12.1499
   Ji XF, 2022, INFLAMMATION, V45, P1362, DOI 10.1007/s10753-022-01627-y
   Lee WM, 2017, J HEPATOL, V67, P1324, DOI 10.1016/j.jhep.2017.07.005
   Lee WM, 2013, CLIN LIVER DIS, V17, P575, DOI 10.1016/j.cld.2013.07.001
   Lee WM, 2008, HEPATOL RES, V38, pS3, DOI 10.1111/j.1872-034X.2008.00419.x
   Levada K., J HEPATOL
   Liu FF, 2021, ANTIOXIDANTS-BASEL, V10, DOI 10.3390/antiox10091363
   Liu X., FOOD CHEM TOXICOL
   Manthripragada AD, 2011, PHARMACOEPIDEM DR S, V20, P819, DOI 10.1002/pds.2090
   Pan Y, 2014, DIABETES, V63, P3497, DOI 10.2337/db13-1577
   Pavelka K, 2016, DRUG AGING, V33, P75, DOI 10.1007/s40266-016-0347-4
   Petrosino S, 2015, PHARMACOL RES, V91, P9, DOI 10.1016/j.phrs.2014.10.008
   Qian H, 2021, ACTA PHARM SIN B, V11, P3791, DOI [10.1016/j.apsb.2021.11.0102211-3835, 10.1016/j.apsb.2021.11.010]
   Refaie MMM, 2016, J TOXICOL-US, V2016, DOI 10.1155/2016/9507563
   Tu Y, 2017, SCI REP-UK, V7, DOI 10.1038/srep43790
   Yan MZ, 2018, REDOX BIOL, V17, P274, DOI 10.1016/j.redox.2018.04.019
   Ye DW, 2014, HEPATOLOGY, V60, P977, DOI 10.1002/hep.27060
   Zhou YX, 2015, EVID-BASED COMPL ALT, V2015, DOI 10.1155/2015/578107
NR 46
TC 0
Z9 0
U1 6
U2 6
PU ELSEVIER FRANCE-EDITIONS SCIENTIFIQUES MEDICALES ELSEVIER
PI ISSY-LES-MOULINEAUX
PA 65 RUE CAMILLE DESMOULINS, CS50083, 92442 ISSY-LES-MOULINEAUX, FRANCE
SN 0753-3322
EI 1950-6007
J9 BIOMED PHARMACOTHER
JI Biomed. Pharmacother.
PD MAY
PY 2022
VL 149
AR 112917
DI 10.1016/j.biopha.2022.112917
PG 12
WC Medicine, Research & Experimental; Pharmacology & Pharmacy
WE Science Citation Index Expanded (SCI-EXPANDED)
SC Research & Experimental Medicine; Pharmacology & Pharmacy
GA 1D0PQ
UT WOS:000793512600002
OA gold
DA 2022-09-07
ER

PT J
AU Gao, GM
   Ding, HM
   Zhuang, C
   Fan, WM
AF Gao, Gongming
   Ding, Huimin
   Zhuang, Chao
   Fan, Weimin
TI Effects of Hesperidin on H2O2-Treated Chondrocytes and Cartilage in a
   Rat Osteoarthritis Model
SO MEDICAL SCIENCE MONITOR
LA English
DT Article
DE Chondrocytes; Hesperidin; Osteoarthritis; Oxidative Stress
ID OXIDATIVE STRESS; LIPID-PEROXIDATION; ADJUVANT ARTHRITIS; APOPTOSIS;
   SUPPRESSION; EXPRESSION
AB Background: The purpose of this research was to investigate the effects of hesperidin on hydrogen peroxide (H2O2)-induced chondrocytes injury and cartilage degeneration in a rat model of osteoarthritis (OA).
   Material/Methods: Chondrocytes were isolated from rat knee joints and treated with hesperidin alone or combined with H2O2. Then, Cell Counting Kit-8 (CCK-8) assay was used to assess cell viability. Activity of reactive oxygen species (ROS) and levels of malondialdehyde (MDA) were estimated. Cell apoptosis was assessed by flow cytometry assay. In addition, gene expression levels were measured for caspase 3, tumor necrosis factor-alpha (TNF-alpha), interleukin-lbeta (IL-1 beta), collagen type II (Col2a1), aggrecan, (sex-determining region Y)-box 9 (SOX9), matrix metalloproteinase (MMP)-13, and inducible nitric oxide synthase (iNOS) through quantitative real-time polymerase chain reaction (qPCR). To examine the effects on cartilage destruction in vivo, hesperidin or vehicle control were orally administrated in a surgically-induced osteoarthritis (OA) model.
   Results: The results indicated that hesperidin pretreatment of chondrocytes reduce H2O2-induced cytotoxicity and apoptosis. Hesperidin pretreatment decreased the formation of MDA and intracellular ROS, including chondrocyte apoptosis. Hesperidin also reversed the activity of H2O2 on inhibiting the Col2a1, aggrecan, and SOX9 gene expression and increasing the gene expression of caspase 3, IL-1 beta, TNF alpha, iNOS, and MMP13. In addition, hesperidin administration markedly attenuated cartilage destruction and reduced IL-1 beta and TNF-alpha levels in a surgically-induced OA model.
   Conclusions: Our study suggests that hesperidin can prevent H2O2-induced chondrocytes injury through its antioxidant effects in vitro and reduce cartilage damage in a rat model of OA.
C1 [Gao, Gongming; Zhuang, Chao] Nanjing Med Univ, Affiliated Changzhou Peoples Hosp 2, Dept Orthoped, Changzhou, Jiangsu, China.
   [Ding, Huimin] Nanjing Med Univ, Affiliated BenQ Hosp, Dept Orthoped, Nanjing, Jiangsu, China.
   [Fan, Weimin] Nanjing Med Univ, Affiliated Hosp 1, Dept Orthoped, Nanjing, Jiangsu, China.
RP Fan, WM (通讯作者)，Nanjing Med Univ, Affiliated Hosp 1, Dept Orthoped, Nanjing, Jiangsu, China.
EM fanweimin2018@sina.com
CR Abusarah J, 2017, INFLAMM RES, V66, P637, DOI 10.1007/s00011-017-1044-4
   Ahmad S, 2016, MOL CELL BIOCHEM, V423, P115, DOI 10.1007/s11010-016-2830-y
   Aydogan NH, 2008, SAUDI MED J, V29, P397
   BATES EJ, 1985, BIOCHIM BIOPHYS ACTA, V838, P221, DOI 10.1016/0304-4165(85)90082-0
   Brandl A, 2011, J ORTHOP RES, V29, P1114, DOI 10.1002/jor.21348
   Diaz-Gallego L, 2005, J ORTHOP RES, V23, P1370, DOI 10.1016/j.orthres.2005.05.003
   Elshazly SM, 2014, N-S ARCH PHARMACOL, V387, P559, DOI 10.1007/s00210-014-0968-2
   Germanou EI, 2013, KNEE, V20, P581, DOI 10.1016/j.knee.2012.10.020
   Hou SM, 2017, ARTHRITIS RES THER, V19, DOI 10.1186/s13075-017-1487-6
   Huang WD, 2000, MOL CELL BIOL, V20, P4149, DOI 10.1128/MCB.20.11.4149-4158.2000
   Huang YM, 2014, MOL CELL BIOCHEM, V392, P249, DOI 10.1007/s11010-014-2035-1
   Jiang XF, 2018, BIOMATER SCI-UK, V6, P1556, DOI 10.1039/c8bm00317c
   Kamekura S, 2006, ARTHRITIS RHEUM, V54, P2462, DOI 10.1002/art.22041
   Karakurum G, 2003, TOHOKU J EXP MED, V199, P127, DOI 10.1620/tjem.199.127
   Kawaguchi K, 2006, PLANTA MED, V72, P477, DOI 10.1055/s-2005-916254
   Khadem Haghighian Mahdieh, 2015, Acta Med Iran, V53, P207
   Killock David, 2011, Nat Rev Rheumatol, V8, P4, DOI 10.1038/nrrheum.2011.191
   Li B, 2019, J CELL PHYSIOL, V234, P561, DOI 10.1002/jcp.26769
   Li H, 2017, ARTHRITIS RES THER, V19, DOI 10.1186/s13075-017-1454-2
   Li M, 2016, J PHOTOCH PHOTOBIO B, V165, P240, DOI 10.1016/j.jphotobiol.2016.10.037
   Li R, 2008, J PHARM PHARMACOL, V60, P221, DOI 10.1211/jpp.60.2.0011
   Li R, 2010, PHYTOTHER RES, V24, pS71, DOI 10.1002/ptr.2906
   Livak KJ, 2001, METHODS, V25, P402, DOI 10.1006/meth.2001.1262
   Maekawa S, 2017, SCI REP-UK, V7, DOI 10.1038/s41598-017-06969-4
   Maghsoumi-Norouzabad L, 2016, INT J RHEUM DIS, V19, P255, DOI 10.1111/1756-185X.12477
   Michael JWP, 2010, DTSCH ARZTEBL INT, V107, P152, DOI 10.3238/arztebl.2010.0152
   Ostalowska A, 2006, OSTEOARTHR CARTILAGE, V14, P139, DOI 10.1016/j.joca.2005.08.009
   Pan YT, 2017, MOL MED REP, V16, P2985, DOI 10.3892/mmr.2017.6904
   Perotto JH, 2018, CRANIO, V36, P161, DOI 10.1080/08869634.2017.1315511
   Ruggeri R, 1996, Boll Soc Ital Biol Sper, V72, P15
   Sakata S, 2015, J ORTHOP RES, V33, P359, DOI 10.1002/jor.22767
   Shaban NZ, 2017, J BIOL RES-THESSALON, V24, DOI 10.1186/s40709-017-0059-x
   Sun J, 2017, MOL IMMUNOL, V90, P211, DOI 10.1016/j.molimm.2017.08.006
   Tiku ML, 1999, FREE RADICAL RES, V30, P395, DOI 10.1080/10715769900300431
   Yin WH, 2009, J BIOL CHEM, V284, P31972, DOI 10.1074/jbc.M109.056838
   [袁普卫 Yuan Puwei], 2016, [中国矫形外科杂志, Orthopedic Journal of China], V24, P1010
   Zhuang C, 2016, INT J BIOL MACROMOL, V87, P322, DOI 10.1016/j.ijbiomac.2016.02.031
   Zhuang ZL, 2017, MED SCI MONITOR, V23, DOI 10.12659/MSM.902491
NR 38
TC 19
Z9 19
U1 2
U2 16
PU INT SCIENTIFIC INFORMATION, INC
PI MELVILLE
PA 150 BROADHOLLOW RD, STE 114, MELVILLE, NY 11747 USA
SN 1643-3750
J9 MED SCI MONITOR
JI Med. Sci. Monitor
PD DEC 17
PY 2018
VL 24
BP 9177
EP 9186
DI 10.12659/MSM.913726
PG 10
WC Medicine, Research & Experimental
WE Science Citation Index Expanded (SCI-EXPANDED)
SC Research & Experimental Medicine
GA HE6VE
UT WOS:000453554000004
PM 30557884
OA Green Submitted, Green Published
DA 2022-09-07
ER

PT J
AU Feelisch, M
AF Feelisch, Martin
TI The chemical biology of nitric oxide - an outsider's reflections about
   its role in osteoarthritis
SO OSTEOARTHRITIS AND CARTILAGE
LA English
DT Article
DE Oxidative stress; redox regulation; chemical biology; nitrite
ID REACTIVE OXYGEN; SYNOVIAL-FLUID; RHEUMATOID-ARTHRITIS; MITOCHONDRIAL
   DYSFUNCTION; ENDOTHELIAL DYSFUNCTION; SELECTIVE-INHIBITION;
   LIPID-PEROXIDATION; CYCLIC-GMP; CELL-DEATH; SUPEROXIDE
AB Excess formation of nitric oxide (NO) has been invoked in the development of osteoarthritis and blamed for triggering chondrocyte apoptosis and matrix destruction. Much of the evidence for a deleterious role of NO in disease progression has been obtained indirectly and inferred from the measurement of nitrite/nitrate and nitrotyrosine concentrations as well as iNOS expression in biopsy specimen, cartilage explants and cytokine-stimulated cells in culture. While these results clearly indicate an involvement of NO and suggest additional contributions from oxidative stress-related components they do not necessarily establish a cause/effect relationship. Many NO metabolites are not mere dosimeters of local NO production but elicit potent down-stream effects in their own right. Moreover, oxygen tension and other experimental conditions typical of many in vitro studies would seem to be at odds with the particular situation in the joint. Recent insight into the chemical biology of NO, in particular with regard to cellular redox-regulation, mitochondrial signaling and nitration reactions, attest to a much richer network of chemical transformations and interactions with biological targets than hitherto assumed. In conjunction with the emerging biology of nitrite and nitrate this information challenges the validity of the long-held view that "too much NO" is contributing to disease progression. Instead, it suggests that part of the problem is a shift from NO to superoxide-dominated chemistries triggering changes in thiol-dependent redox signaling, hypoxia-induced gene expression and mitochondrial function. This essay aims to provide a glimpse into research areas that may hold promise for future investigations into the underlying causes of osteoarthritis.
C1 Univ Warwick, Clin Sci Res Inst, Warwick Med Sch, Coventry CV4 7AL, W Midlands, England.
RP Feelisch, M (通讯作者)，Univ Warwick, Clin Sci Res Inst, Warwick Med Sch, Gibbet Hill Rd, Coventry CV4 7AL, W Midlands, England.
EM mf@warwick.ac.uk
RI Feelisch, Martin/C-3042-2008
OI Feelisch, Martin/0000-0003-2320-1158
FU NicOx, S.A.; MRC [G0701115] Funding Source: UKRI; Medical Research
   Council [G0701115] Funding Source: researchfish
FX The preparation of this article was supported by an educational grant
   from NicOx, S.A. The author declares to have attended and given
   presentations at meetings sponsored by the pharmaceutical industry and
   has received consultant fees from Nitromed, Inc. and Nicox, S. A.
CR Abramson S B, 2001, Curr Rheumatol Rep, V3, P535, DOI 10.1007/s11926-001-0069-3
   Abramson SB, 2001, BEST PRACT RES CL RH, V15, P831, DOI 10.1053/berh.2001.0196
   Afonso V, 2007, JOINT BONE SPINE, V74, P324, DOI 10.1016/j.jbspin.2007.02.002
   Ameye LG, 2006, CURR OPIN RHEUMATOL, V18, P537, DOI 10.1097/01.bor.0000240369.39713.af
   AMIN AR, 1995, J EXP MED, V182, P2097, DOI 10.1084/jem.182.6.2097
   Baker PRS, 2005, J BIOL CHEM, V280, P42464, DOI 10.1074/jbc.M504212200
   Beckman JS, 1996, AM J PHYSIOL-CELL PH, V271, pC1424
   Blanco FJ, 2004, MITOCHONDRION, V4, P715, DOI 10.1016/j.mito.2004.07.022
   Bryan NS, 2005, NAT CHEM BIOL, V1, P290, DOI 10.1038/nchembio734
   Clark AG, 2002, MATRIX BIOL, V21, P175, DOI 10.1016/S0945-053X(01)00193-7
   Cooper CE, 2002, TRENDS BIOCHEM SCI, V27, P489, DOI 10.1016/S0968-0004(02)02191-6
   Del Carlo M, 2002, ARTHRITIS RHEUM, V46, P394, DOI 10.1002/art.10056
   Ersoy Y, 2002, ANN RHEUM DIS, V61, P76, DOI 10.1136/ard.61.1.76
   Erusalimsky JD, 2007, ARTERIOSCL THROM VAS, V27, P2524, DOI 10.1161/ATVBAHA.107.151167
   Espey MG, 2002, P NATL ACAD SCI USA, V99, P3481, DOI 10.1073/pnas.062604199
   Espey MG, 2002, ANN NY ACAD SCI, V962, P195, DOI 10.1111/j.1749-6632.2002.tb04068.x
   FARRELL AJ, 1992, ANN RHEUM DIS, V51, P1219, DOI 10.1136/ard.51.11.1219
   FEELISCH M, 1995, TRENDS ECOL EVOL, V10, P496, DOI 10.1016/S0169-5347(00)89206-X
   Feelisch M, 1998, N-S ARCH PHARMACOL, V358, P113, DOI 10.1007/PL00005231
   FEELISCH M, 1996, METHODS NITRIC OXIDE
   Feelisch M, 2007, NAT CHEM BIOL, V3, P687, DOI 10.1038/nchembio1107-687
   Fermor B, 2007, EUR CELLS MATER, V13, P56, DOI 10.22203/eCM.v013a06
   Fichtlscherer S, 2004, CIRCULATION, V110, P1926, DOI 10.1161/01.CIR.0000143378.58099.8C
   Forman HJ, 2004, AM J PHYSIOL-CELL PH, V287, pC246, DOI 10.1152/ajpcell.00516.2003
   Forstermann U, 2006, CIRCULATION, V113, P1708, DOI 10.1161/CIRCULATIONAHA.105.602532
   FURCHGOTT RF, 1980, NATURE, V288, P373, DOI 10.1038/288373a0
   Granger DN, 1996, METHOD ENZYMOL, V269, P434
   Green DM, 2006, ARTHRITIS RHEUM-US, V54, P1509, DOI 10.1002/art.21812
   GRYGLEWSKI RJ, 1986, NATURE, V320, P454, DOI 10.1038/320454a0
   Guzy RD, 2006, EXP PHYSIOL, V91, P807, DOI 10.1113/expphysiol.2006.033506
   Halliwell BG, 2007, FREE RADICAL BIOL ME
   Hashimoto S, 1998, ARTHRITIS RHEUM-US, V41, P1266, DOI 10.1002/1529-0131(199807)41:7<1266::AID-ART18>3.0.CO;2-Y
   Henrotin Y, 2005, OSTEOARTHR CARTILAGE, V13, P643, DOI 10.1016/j.joca.2005.04.002
   Henrotin YE, 2003, OSTEOARTHR CARTILAGE, V11, P747, DOI 10.1016/S1063-4584(03)00150-X
   Hummel SG, 2006, FREE RADICAL BIO MED, V40, P501, DOI 10.1016/j.freeradbiomed.2005.08.047
   IGNARRO LJ, 1987, CIRC RES, V61, P866, DOI 10.1161/01.RES.61.6.866
   IGNARRO LJ, 2000, NITRIC OXIDE BIOL PA
   Jang D, 1998, FREE RADICAL BIO MED, V24, P1511, DOI 10.1016/S0891-5849(97)00459-0
   Johnson K, 2000, ARTHRITIS RHEUM-US, V43, P1560, DOI 10.1002/1529-0131(200007)43:7<1560::AID-ANR21>3.3.CO;2-J
   Johnson K, 2004, ARTHRITIS RHEUM-US, V50, P1216, DOI 10.1002/art.20149
   Jourd'heuil D, 2001, J BIOL CHEM, V276, P28799, DOI 10.1074/jbc.M102341200
   Karan A, 2003, CLIN RHEUMATOL, V22, P397, DOI 10.1007/s10067-003-0761-y
   KAUR H, 1994, FEBS LETT, V350, P9, DOI 10.1016/0014-5793(94)00722-5
   Khan F, 2006, CLIN CHIM ACTA, V370, P100, DOI 10.1016/j.cca.2006.01.020
   Klatt P, 2000, EUR J BIOCHEM, V267, P4928, DOI 10.1046/j.1432-1327.2000.01601.x
   Krasnokutsky S, 2007, BULL HOSP JT DIS, V65, P222
   Lancaster JR, 1997, NITRIC OXIDE-BIOL CH, V1, P18, DOI 10.1006/niox.1996.0112
   Lane N, 2002, MOL MADE WORLD
   LEAF CD, 1989, NITRIC OXIDE L ARGIN, P291
   Lundberg JO, 2008, NAT REV DRUG DISCOV, V7, P156, DOI [10.1038/nrd2466, 10.1038/nrd2466-c2]
   Lundberg JO, 2006, NITRIC OXIDE-BIOL CH, V15, P359, DOI 10.1016/j.niox.2006.01.013
   Maneiro E, 2003, ARTHRITIS RHEUM, V48, P700, DOI 10.1002/art.10837
   Margittai E, 2005, J NUTR, V135, P2530, DOI 10.1093/jn/135.11.2530
   Mazzetti I, 2001, CLIN SCI, V101, P593, DOI 10.1042/CS20010030
   McCartney-Francis NL, 2001, J IMMUNOL, V166, P2734, DOI 10.4049/jimmunol.166.4.2734
   Miller D, 2007, J APPL PHYSIOL, V102, P1161, DOI 10.1152/japplphysiol.00209.2006
   MONCADA S, 1991, PHARMACOL REV, V43, P109
   Murad F, 2006, NEW ENGL J MED, V355, P2003, DOI 10.1056/NEJMsa063904
   Nathan C, 1997, J CLIN INVEST, V100, P2417, DOI 10.1172/JCI119782
   O'Donnell VB, 1999, METHOD ENZYMOL, V301, P454
   Palacios-Callender M, 2007, P NATL ACAD SCI USA, V104, P18508, DOI 10.1073/pnas.0709440104
   PALMER RMJ, 1987, NATURE, V327, P524, DOI 10.1038/327524a0
   Pelletier JP, 1998, ARTHRITIS RHEUM-US, V41, P1275, DOI 10.1002/1529-0131(199807)41:7<1275::AID-ART19>3.0.CO;2-T
   Pfander D, 2005, INT ORTHOP, V29, P6, DOI 10.1007/s00264-004-0618-2
   Price DT, 2000, ANTIOXID REDOX SIGN, V2, P919, DOI 10.1089/ars.2000.2.4-919
   PRITCHARD MH, 1978, ANN RHEUM DIS, V37, P493, DOI 10.1136/ard.37.6.493
   Rubbo H, 2000, J BIOL CHEM, V275, P10812, DOI 10.1074/jbc.275.15.10812
   Sawa T, 2007, NAT CHEM BIOL, V3, P727, DOI 10.1038/nchembio.2007.33
   Scher Jose U, 2007, Curr Rheumatol Rep, V9, P9, DOI 10.1007/s11926-007-0016-z
   Schopfer FJ, 2003, TRENDS BIOCHEM SCI, V28, P646, DOI 10.1016/j.tibs.2003.10.006
   Sies H, 1997, EXP PHYSIOL, V82, P291, DOI 10.1113/expphysiol.1997.sp004024
   SNYDER SH, 1992, SCI AM, V266, P68, DOI 10.1038/scientificamerican0592-68
   Squadrito GL, 1998, FREE RADICAL BIO MED, V25, P392, DOI 10.1016/S0891-5849(98)00095-1
   Stamler JS, 2001, CELL, V106, P675, DOI 10.1016/S0092-8674(01)00495-0
   Studer R, 1999, OSTEOARTHR CARTILAGE, V7, P377, DOI 10.1053/joca.1998.0216
   Surapaneni Krishna Mohan, 2007, Indian J Med Sci, V61, P9
   Terkeltaub R, 2002, MITOCHONDRION, V1, P301, DOI 10.1016/S1567-7249(01)00037-X
   Thomas DD, 2004, P NATL ACAD SCI USA, V101, P8894, DOI 10.1073/pnas.0400453101
   Thomas DD, 2006, J BIOL CHEM, V281, P25984, DOI 10.1074/jbc.M602242200
   Tiku ML, 2000, J BIOL CHEM, V275, P20069, DOI 10.1074/jbc.M907604199
   Tomita M, 2001, ARTHRITIS RHEUM-US, V44, P96, DOI 10.1002/1529-0131(200101)44:1<96::AID-ANR13>3.0.CO;2-#
   TSUNENARI T, 1991, CALCIFIED TISSUE INT, V48, P18, DOI 10.1007/BF02555792
   Vuolteenaho K, 2007, SCAND J RHEUMATOL, V36, P247, DOI 10.1080/03009740701483014
   WACHTERSHAUSER G, 1992, PROG BIOPHYS MOL BIO, V58, P85, DOI 10.1016/0079-6107(92)90022-X
   Wahl SM, 2003, CELLS TISSUES ORGANS, V174, P26, DOI 10.1159/000070572
   Weinberg J Brice, 2007, Subcell Biochem, V42, P31
   WHITELOCK DR, 2007, OXIDATIVE STRESS CLI
   Whiteman M, 2004, FASEB J, V18, P1395, DOI 10.1096/fj.03-1096fje
   Wink DA, 1998, FREE RADICAL BIO MED, V25, P434, DOI 10.1016/S0891-5849(98)00092-6
   Wink DA, 2000, HANDB EXP PHARMACOL, V143, P7
   WINK DA, 1993, P NATL ACAD SCI USA, V90, P9813, DOI 10.1073/pnas.90.21.9813
   Wink DA, 2001, ANTIOXID REDOX SIGN, V3, P203, DOI 10.1089/152308601300185179
   Yamakura F, 2006, NITRIC OXIDE-BIOL CH, V14, P152, DOI 10.1016/j.niox.2005.07.009
NR 93
TC 17
Z9 19
U1 0
U2 8
PU ELSEVIER SCI LTD
PI OXFORD
PA THE BOULEVARD, LANGFORD LANE, KIDLINGTON, OXFORD OX5 1GB, OXON, ENGLAND
SN 1063-4584
EI 1522-9653
J9 OSTEOARTHR CARTILAGE
JI Osteoarthritis Cartilage
PD JUN
PY 2008
VL 16
SU 2
BP S3
EP S13
DI 10.1016/S1063-4584(08)60007-2
PG 11
WC Orthopedics; Rheumatology
WE Science Citation Index Expanded (SCI-EXPANDED)
SC Orthopedics; Rheumatology
GA 405CZ
UT WOS:000263201400002
PM 18794015
OA Bronze
DA 2022-09-07
ER

PT J
AU Veronese, N
   Dominguez, LJ
   Ragusa, S
   Solimando, L
   Smith, L
   Bolzetta, F
   Maggi, S
   Barbagallo, M
AF Veronese, Nicola
   Dominguez, Ligia J.
   Ragusa, Saverio
   Solimando, Luisa
   Smith, Lee
   Bolzetta, Francesco
   Maggi, Stefania
   Barbagallo, Mario
TI Dietary acrylamide and physical performance tests: A cross-sectional
   analysis
SO PLOS ONE
LA English
DT Article
ID OXIDATIVE STRESS; SARCOPENIA
AB Background
   Dietary acrylamide is found in certain foods, such as deep frying, baking and roasting, and is associated with higher inflammatory and oxidative stress parameters. The association between dietary acrylamide and physical performance has not yet been explored. The aim of the study was to investigate the relationship between dietary acrylamide intake and physical performance tests in a large cohort of North American individuals affected by knee osteoarthritis or at high risk for this condition.
   Methods
   Dietary acrylamide intake was obtained through a food frequency questionnaire and reported in quartiles and as an increase in deciles. Physical performance was explored using the 20-meter usual pace test, the 400-meter walking distance, and the chair stands time. The association between dietary acrylamide and physical performance tests was explored using linear regression analysis, adjusted for potential confounders.
   Results
   4,436 participants (2,578 women, mean age: 61.3) were enrolled. People in the highest quartile of dietary acrylamide reported significantly longer 20-meter walking (15.533.32 vs. 15.15 +/- 2.91 s), 400-meter walking (312 +/- 54 vs. 305 +/- 58 s) and chair stands (11.36 +/- 4.08 vs. 10.67 +/- 3.50 s) times than their counterparts in Q1. In adjusted linear regression analyses, each increase in one decile in dietary acrylamide was associated with a longer time in walking for 20 meters (beta = 0.032; 95%CI: 0.016-0.048; p = 0.04), 400 meters (beta = 0.048; 95%CI: 0.033-0.063; p = 0.002) and chair stands (beta = 0.016; 95%CI: 0.005-0.037; p = 0.04) times.
   Conclusion
   Higher dietary acrylamide intake was significantly associated with poor physical performance, also after accounting for potential confounders, suggesting a role for this food contaminant as a possible risk factor for sarcopenia.
C1 [Veronese, Nicola; Dominguez, Ligia J.; Ragusa, Saverio; Solimando, Luisa; Barbagallo, Mario] Univ Palermo, Dept Internal Med & Geriatr, Geriatr Unit, Palermo, Italy.
   [Smith, Lee] Anglia Ruskin Univ, Cambridge Ctr Sport & Exercise Sci, Cambridge, England.
   [Bolzetta, Francesco] Azienda Unita Locale Socio Sanit 3 Serenissima, Geriatr Sect, Dept Internal Med, Venice, Italy.
   [Maggi, Stefania] CNR, Neurosci Inst, Aging Branch, Padua, Italy.
RP Veronese, N (通讯作者)，Univ Palermo, Dept Internal Med & Geriatr, Geriatr Unit, Palermo, Italy.
EM nicola.veronese@unipa.it
RI Veronese, Nicola/K-4343-2018
OI Veronese, Nicola/0000-0002-9328-289X
CR Acaroz U, 2018, FOOD CHEM TOXICOL, V118, P745, DOI 10.1016/j.fct.2018.06.029
   Bano G, 2017, MATURITAS, V96, P10, DOI 10.1016/j.maturitas.2016.11.006
   Bellanti F, 2018, MATURITAS, V109, P6, DOI 10.1016/j.maturitas.2017.12.002
   BOHANNON RW, 1995, PERCEPT MOTOR SKILL, V80, P163, DOI 10.2466/pms.1995.80.1.163
   Elmore JS, 2005, ADV EXP MED BIOL, V561, P255
   Felson DT, 2004, RHEUM DIS CLIN N AM, V30, P783, DOI 10.1016/j.rdc.2004.07.005
   Health UDo Services H, 2017, DIET GUID AM 2015 20
   JONCKHEERE AR, 1954, BIOMETRIKA, V41, P133, DOI 10.2307/2333011
   Katz JN, 1996, MED CARE, V34, P73, DOI 10.1097/00005650-199601000-00006
   Li DT, 2016, CURR DRUG METAB, V17, P317, DOI 10.2174/1389200216666151015115007
   Marx W, 2021, ADV NUTR, V12, P1681, DOI 10.1093/advances/nmab037
   Miles J., 2014, TOLERANCE VARIANCE I, DOI [10.1002/9781118445112.stat06593, DOI 10.1002/9781118445112.STAT06593]
   Pan XQ, 2018, TOXICOL LETT, V288, P55, DOI 10.1016/j.toxlet.2018.02.002
   Pfrimer K, 2013, NUTRITION, V29, P760, DOI 10.1016/j.nut.2012.10.005
   Rolland YM, 2004, J AM GERIATR SOC, V52, P972, DOI 10.1111/j.1532-5415.2004.52267.x
   Santos-Eggimann B, 2020, J AM MED DIR ASSOC, V21, P1729, DOI 10.1016/j.jamda.2020.03.020
   Song D, 2021, ECOTOX ENVIRON SAFE, V208, DOI 10.1016/j.ecoenv.2020.111543
   Soysal P., AGEING RES REV
   Soysal P, 2017, MATURITAS, V99, P66, DOI 10.1016/j.maturitas.2017.01.006
   Stadler RH, 2002, NATURE, V419, P449, DOI 10.1038/419449a
   Sun GH, 2018, INT J IMMUNOPATH PH, V32, DOI 10.1177/2058738418805322
   Tornquist M., 2002, CHEM RES TOXICOL, V13, P517
   Tornqvist M, 2005, ADV EXP MED BIOL, V561, P1
   Veronese N, 2019, CLIN NUTR, V38, P2735, DOI 10.1016/j.clnu.2018.11.032
   WASHBURN RA, 1993, J CLIN EPIDEMIOL, V46, P153, DOI 10.1016/0895-4356(93)90053-4
NR 25
TC 1
Z9 1
U1 2
U2 2
PU PUBLIC LIBRARY SCIENCE
PI SAN FRANCISCO
PA 1160 BATTERY STREET, STE 100, SAN FRANCISCO, CA 94111 USA
SN 1932-6203
J9 PLOS ONE
JI PLoS One
PD NOV 2
PY 2021
VL 16
IS 11
AR e0259320
DI 10.1371/journal.pone.0259320
PG 8
WC Multidisciplinary Sciences
WE Science Citation Index Expanded (SCI-EXPANDED)
SC Science & Technology - Other Topics
GA YY8OO
UT WOS:000755045200024
PM 34727127
OA Green Published, gold, Green Accepted
DA 2022-09-07
ER

PT J
AU Nematollahi, F
   Shomali, T
   Abdi-Hachesoo, B
   Derakhshandeh, A
   Khodakaram-Tafti, A
   Moezzi, MS
AF Nematollahi, Fahimeh
   Shomali, Tahoora
   Abdi-Hachesoo, Bahman
   Derakhshandeh, Abdollah
   Khodakaram-Tafti, Azizollah
   Moezzi, Maryam Sadat
TI Effect of prophylactic administration of vitamin C in chickens with
   staphylococcal septic arthritis
SO VETERINARY MEDICINE AND SCIENCE
LA English
DT Article
DE chicken; oxidative stress; S. aureus; septic arthritis; vitamin C
ID ASCORBIC-ACID; KNEE OSTEOARTHRITIS; METHICILLIN-RESISTANT; OXIDATIVE
   STATUS; SEVERITY; STRESS; OSTEOMYELITIS; ENROFLOXACIN; MODEL; BONE
AB Background: Septic arthritis (SA) due to Staphylococcus aureus is a major cause of lameness in poultry with improper response to antimicrobial therapy.
   Objectives: The study evaluates the effect of prophylactic administration of vitamin C on SA induced by methicillin resistant S. aureus in chickens.
   Methods: One hundred and twenty chickens were randomly assigned into four groups: I. Negative control (NC), II. Positive control (PC) with SA induced at the age of 35 days by intra articular injection of S. aureus. III. Vehicle control (VC) and IV. Arthritic vitamin C-treated (VitC) group (15 g/100 L of drinking water from day 25 to the end of the experiment). Samplings were performed on day 44 (sampling 1) and day 54 (sampling 2) of age.
   Results: Arthritic birds showed an obvious decrease in body weight with severe clinical arthritis and lameness which were not significantly affected by vitamin C administration at both samplings. Moreover, marked increase in serum malondialdehyde (MDA) concentration of the PC group was observed in sampling 1. Administration of vitamin C successfully reduced MDA concentration at both samplings. In sampling 2, birds in the VitC group showed significantly higher total antioxidant capacity (TAC) than NC birds (p < 0.05). Interleukin-6 concentration in synovial fluid of chickens remained statistically similar among groups in both samplings, while histopathological changes were ameliorated in the VitC group in sampling 2.
   Conclusions: Prophylactic administration of vitamin C especially for relatively longer period can ameliorate oxidative stress and histopathological changes due to staphylococcal arthritis in chickens, although it is not associated with a significant effect on clinical manifestations of the disease.
C1 [Nematollahi, Fahimeh; Abdi-Hachesoo, Bahman] Shiraz Univ, Sch Vet Med, Dept Clin Sci, Shiraz, Iran.
   [Shomali, Tahoora] Shiraz Univ, Sch Vet Med, Dept Basic Sci, Shiraz, Iran.
   [Derakhshandeh, Abdollah; Khodakaram-Tafti, Azizollah; Moezzi, Maryam Sadat] Shiraz Univ, Dept Pathobiol, Sch Vet Med, Shiraz, Iran.
RP Shomali, T (通讯作者)，Shiraz Univ, Div Pharmacol & Toxicol, Dept Basic Sci, Sch Vet Med, POB 71441-69155, Shiraz, Iran.
EM tshomali@shirazu.ac.ir
RI Abdi-Hachesoo, Bahman/AAJ-7645-2020; Derakhshandeh,
   Abdollah/B-5387-2015; Abdi-Hachesoo, Bahman/AAE-7709-2022
OI Abdi-Hachesoo, Bahman/0000-0003-2997-9606; Derakhshandeh,
   Abdollah/0000-0002-1878-1103; Moezzi, Maryam Sadat/0000-0001-5533-986X;
   Shomali, Tahoora/0000-0002-5954-7815
FU School of Veterinary Medicine, Shiraz University [94GCU2M163773]
FX School of Veterinary Medicine, Shiraz University, Grant/Award Number:
   94GCU2M163773
CR Aghajanian P, 2015, J BONE MINER RES, V30, P1945, DOI 10.1002/jbmr.2709
   Altay MA, 2015, RHEUMATOL INT, V35, P1725, DOI 10.1007/s00296-015-3290-5
   Altindag O, 2007, RHEUMATOL INT, V27, P339, DOI 10.1007/s00296-006-0247-8
   BREMELL T, 1992, INFECT IMMUN, V60, P2976, DOI 10.1128/IAI.60.7.2976-2985.1992
   BROWNLEE G, 1950, LANCET, V258, P157
   Carr AC, 2017, J TRANSL MED, V15, DOI 10.1186/s12967-017-1179-7
   Chaganti RK, 2014, OSTEOARTHR CARTILAGE, V22, P190, DOI 10.1016/j.joca.2013.11.008
   Chiu PR, 2017, INT J MOL SCI, V18, DOI 10.3390/ijms18010038
   Colavite PM, 2014, J VENOM ANIM TOXINS, V20, DOI 10.1186/1678-9199-20-19
   Corrado A, 2016, SCI REP-UK, V6, DOI 10.1038/srep38043
   DAUM RS, 1990, J ORTHOPAED RES, V8, P804, DOI 10.1002/jor.1100080605
   Enright MC, 2000, J CLIN MICROBIOL, V38, P1008, DOI 10.1128/JCM.38.3.1008-1015.2000
   Erturk C, 2012, SCAND J CLIN LAB INV, V72, P433, DOI 10.3109/00365513.2012.687116
   Gu CQ, 2013, PAK VET J, V33, P195
   Henrotin YE, 2003, OSTEOARTHR CARTILAGE, V11, P747, DOI 10.1016/S1063-4584(03)00150-X
   Jonas D, 1999, EUR J CLIN MICROBIOL, V18, P643, DOI 10.1007/s100960050365
   Kraus VB, 2004, ARTHRITIS RHEUM-US, V50, P1822, DOI 10.1002/art.20291
   Lepetsos P, 2016, BBA-MOL BASIS DIS, V1862, P576, DOI 10.1016/j.bbadis.2016.01.003
   Mal P, 2012, SCAND J IMMUNOL, V76, P528, DOI 10.1111/j.1365-3083.2012.02766.x
   McNamee PT, 2000, AVIAN PATHOL, V29, P477, DOI 10.1080/030794500750047243
   McNulty AL, 2005, BBA-BIOMEMBRANES, V1712, P212, DOI 10.1016/j.bbamem.2005.04.009
   Mirani ZA, 2018, IRAN J BASIC MED SCI, V21, P175, DOI 10.22038/IJBMS.2018.20714.5398
   Mohammad M, 2020, SCI REP-UK, V10, DOI 10.1038/s41598-020-64879-4
   Mosleh N, 2016, BRIT POULTRY SCI, V57, P179, DOI 10.1080/00071668.2016.1148263
   Mosleh N, 2018, AVIAN PATHOL, V47, P197, DOI 10.1080/03079457.2017.1401212
   Mousavi S, 2019, EUR J MICROBIOL IMMU, V9, P73, DOI 10.1556/1886.2019.00016
   Riffon R, 2001, J CLIN MICROBIOL, V39, P2584, DOI 10.1128/JCM.39.7.2584-2589.2001
   Sakai A, 1999, ARCH ORTHOP TRAUM SU, V119, P121, DOI 10.1007/s004020050374
   SCHWARTZ ER, 1981, ARTHRITIS RHEUM-US, V24, P1345, DOI 10.1002/art.1780241103
   Stamler JS, 2001, CELL, V106, P675, DOI 10.1016/S0092-8674(01)00495-0
   Staurengo-Ferrari L, 2017, FREE RADICAL BIO MED, V108, P487, DOI 10.1016/j.freeradbiomed.2017.04.016
   TIKU ML, 1990, J IMMUNOL, V145, P690
   Wideman RF, 2015, POULTRY SCI, V94, P25, DOI 10.3382/ps/peu025
   Zahan Oana-Maria, 2020, Med Pharm Rep, V93, P12, DOI 10.15386/mpr-1422
   Zhou Q, 2007, POULTRY SCI, V86, P1245, DOI 10.1093/ps/86.6.1245
NR 35
TC 0
Z9 0
U1 0
U2 0
PU WILEY
PI HOBOKEN
PA 111 RIVER ST, HOBOKEN, NJ 07030 USA
EI 2053-1095
J9 VET MED SCI
JI Vet. Med. Sci.
PD JAN
PY 2022
VL 8
IS 1
BP 245
EP 253
DI 10.1002/vms3.649
EA SEP 2021
PG 9
WC Veterinary Sciences
WE Science Citation Index Expanded (SCI-EXPANDED)
SC Veterinary Sciences
GA YM6DS
UT WOS:000701979900001
PM 34592062
OA Green Published
DA 2022-09-07
ER

PT J
AU Haghighian, MK
   Rafraf, M
   Hemmati, S
   Haghravan, S
   Asghari-Jafarabadi, M
AF Haghighian, Mahdiyeh Khadem
   Rafraf, Maryam
   Hemmati, Salar
   Haghravan, Simin
   Asghari-Jafarabadi, Mohammad
TI Effects of pomegranate (Punica granatum L.) peel extract supplementation
   on serum lipid profile and oxidative stress in obese women with knee
   osteoarthritis: A double blind, randomized, placebo controlled study
SO ADVANCES IN INTEGRATIVE MEDICINE
LA English
DT Article
DE Pomegranate peel extract; Lipid profile; Antioxidant status; Knee
   osteoarthritis; Obese women
ID ANTIOXIDANT CAPACITY; JUICE CONSUMPTION; IMPACT; EPIDEMIOLOGY;
   MACROPHAGES; PRODUCTS; EFFICACY; PAIN
AB Objective: Dyslipidemia and subsequent oxidative stress may be involved in the progression of osteoarthritis (OA). The aim of the study was to investigate the effects of pomegranate peel extract (PPE) supplementation on serum lipid profile and antioxidant status in obese women with knee OA.
   Methods: This randomized, double-blind placebo-controlled clinical trial was conducted on 66 obese women aged 38-60 years old with knee OA. Participants were allocated into two groups. Subjects in the intervention group (n = 33) received PPE capsules (500 mg) twice daily for 8 weeks along with standard drug therapy and control group (n = 33) received placebo for the same period. Fasting blood samples, anthropometric measurements, dietary intakes data, and physical activity levels were collected at the baseline and end of the study.
   Results: PPE supplementation significantly decreased serum total cholesterol, triglyceride and malondialdehyde levels (all, p < 0.05) and increased erythrocyte superoxide dismutase, glutathione peroxidase and serum total antioxidant capacity compared to the control group at the end of study (p < 0.05). No significant differences were observed between two groups in serum low-density lipoprotein cholesterol, high-density lipoprotein cholesterol and body mass index at the end of the trial (p > 0.05).
   Conclusion: Results indicated that short term PPE supplementation had useful effects on serum levels of total cholesterol and triglyceride and antioxidant status in obese women with knee OA. (C) 2020 Elsevier Ltd. All rights reserved.
C1 [Haghighian, Mahdiyeh Khadem; Rafraf, Maryam] Tabriz Univ Med Sci, Fac Nutr & Food Sci, Nutr Res Ctr, Tabriz, Iran.
   [Hemmati, Salar] Tabriz Univ Med Sci, Drug Appl Res Ctr, Tabriz, Iran.
   [Haghravan, Simin] Tabriz Univ Med Sci, Students Res Comm, Tabriz, Iran.
   [Asghari-Jafarabadi, Mohammad] Tabriz Univ Med Sci, Rd Traff Injury Res Ctr, Tabriz, Iran.
RP Rafraf, M (通讯作者)，Tabriz Univ Med Sci, Fac Nutr & Food Sci, Nutr Res Ctr, Tabriz, Iran.
EM rafrafm@tbzmed.ac.ir
RI hemmati, salar/AAO-9991-2020
OI hemmati, salar/0000-0002-3431-8629
CR Abdel-Rahim EA, 2013, GRASAS ACEITES, V64, P50, DOI 10.3989/gya.095412
   Afonso V, 2007, JOINT BONE SPINE, V74, P324, DOI 10.1016/j.jbspin.2007.02.002
   Altunkaya A, 2014, IRISH J AGR FOOD RES, V53, P121
   Bayat C.E., 2015, EFFECT POMEGRANATE J
   Brandt KD, 2008, RHEUM DIS CLIN N AM, V34, P531, DOI 10.1016/j.rdc.2008.05.011
   Esmaillzadeh A, 2006, INT J VITAM NUTR RES, V76, P147, DOI 10.1024/0300-9831.76.3.147
   Faria A, 2011, CRIT REV FOOD SCI, V51, P626, DOI 10.1080/10408391003748100
   Gkretsi V, 2011, PROG LIPID RES, V50, P133, DOI 10.1016/j.plipres.2010.11.001
   Haghighian MK, 2014, HEALTH PROMOT PERSPE, V4, P90, DOI 10.5681/hpp.2014.012
   Hame SL, 2013, CURR REV MUSCULOSKE, V6, P182, DOI 10.1007/s12178-013-9164-0
   Hamoud S, 2014, ATHEROSCLEROSIS, V232, P204, DOI 10.1016/j.atherosclerosis.2013.11.037
   Haq SA, 2011, INT J RHEUM DIS, V14, P122, DOI 10.1111/j.1756-185X.2011.01615.x
   Hochberg MC, 2012, ARTHRIT CARE RES, V64, P465, DOI 10.1002/acr.21596
   Hossin Labib Ahmed F, 2009, PAKISTAN J NUTR, V8, P1251, DOI DOI 10.3923/PJN.2009.1251.1257
   Jurkovic S, 2008, BIOCHEM MEDICA, V18, P162
   Litwic A, 2013, BRIT MED BULL, V105, P185, DOI 10.1093/bmb/lds038
   Mahan LK., 2016, KRAUSES FOOD NUTR CA
   Matthaiou CM, 2014, FOOD CHEM TOXICOL, V73, P1, DOI 10.1016/j.fct.2014.07.027
   MILLER NJ, 1993, CLIN SCI, V84, P407, DOI 10.1042/cs0840407
   Moneim A. E. A., 2012, Journal of Medicinal Plants Research, V6, P195
   Morquette B, 2006, ARTHRITIS RHEUM-US, V54, P271, DOI 10.1002/art.21559
   Murthy KNC, 2002, J AGR FOOD CHEM, V50, P4791, DOI 10.1021/jf0255735
   Neogi T, 2013, OSTEOARTHR CARTILAGE, V21, P1145, DOI 10.1016/j.joca.2013.03.018
   Okonogi S, 2007, FOOD CHEM, V103, P839, DOI 10.1016/j.foodchem.2006.09.034
   Pagnano M, 2005, OSTEOARTHR CARTILAGE, V13, P751, DOI 10.1016/j.joca.2005.04.012
   Parmar HS, 2007, NUTR RES, V27, P710, DOI 10.1016/j.nutres.2007.09.003
   RICHARD MJ, 1992, CLIN CHEM, V38, P704
   Rosenblat M, 2011, ANN NUTR METAB, V58, P1, DOI 10.1159/000323096
   Sadeghipour A, 2014, EVID-BASED COMPL ALT, V2014, DOI 10.1155/2014/432650
   Salwe Kartik J, 2015, J Nat Sci Biol Med, V6, P56, DOI 10.4103/0976-9668.149085
   Scott JL, 2011, ANN RHEUM DIS, V70, DOI 10.1136/ard.2009.119966corr1
   Serafini M, 2004, REDOX REP, V9, P145, DOI 10.1179/135100004225004814
   Shadmanfard A., 2012, J ARDABIL U MED SCI, V12, P77
   Shen CL, 2012, J NUTR BIOCHEM, V23, P1367, DOI 10.1016/j.jnutbio.2012.04.001
   Suantawee T, 2013, J CLIN DIAGN RES, V7, P1855, DOI 10.7860/JCDR/2013/5802.3333
   Suliburska J, 2012, BIOL TRACE ELEM RES, V149, P315, DOI 10.1007/s12011-012-9448-z
   Tehranifar A, 2011, IND CROP PROD, V34, P1523, DOI 10.1016/j.indcrop.2011.05.007
   Torun AN, 2009, CLIN ENDOCRINOL, V70, P469, DOI 10.1111/j.1365-2265.2008.03348.x
   Vasheghani-Farahani Ali, 2011, Asian J Sports Med, V2, P106
   Waly MI, 2012, ASIAN PAC J CANCER P, V13, P4051, DOI 10.7314/APJCP.2012.13.8.4051
   Yoshimura Y, 2013, BIOCHEM BIOPH RES CO, V434, P486, DOI 10.1016/j.bbrc.2013.03.100
   Zhuo Q, 2012, NAT REV RHEUMATOL, V8, P729, DOI 10.1038/nrrheum.2012.135
NR 42
TC 5
Z9 5
U1 1
U2 2
PU ELSEVIER
PI AMSTERDAM
PA RADARWEG 29, 1043 NX AMSTERDAM, NETHERLANDS
SN 2212-9588
EI 2212-9596
J9 ADV INTEGR MED
JI Adv. Integr. Med.
PD MAY
PY 2021
VL 8
IS 2
BP 107
EP 113
DI 10.1016/j.aimed.2020.05.001
EA JUN 2021
PG 7
WC Integrative & Complementary Medicine
WE Emerging Sources Citation Index (ESCI)
SC Integrative & Complementary Medicine
GA SO7YE
UT WOS:000659190900006
DA 2022-09-07
ER

PT J
AU Bao, JP
   Yan, WF
   Xu, K
   Chen, MY
   Chen, ZG
   Ran, JS
   Xiong, Y
   Wu, LD
AF Bao, Jiapeng
   Yan, Weifeng
   Xu, Kai
   Chen, Mengyao
   Chen, Zhonggai
   Ran, Jisheng
   Xiong, Yan
   Wu, Lidong
TI Oleanolic Acid Decreases IL-1 beta-Induced Activation of Fibroblast-Like
   Synoviocytes via the SIRT3-NF-kappa B Axis in Osteoarthritis
SO OXIDATIVE MEDICINE AND CELLULAR LONGEVITY
LA English
DT Article
ID KNEE OSTEOARTHRITIS; SIRT3 ACTIVATION; REACTIVE OXYGEN; SYNOVITIS;
   PROMOTES; RISK; DEGENERATION; MITOCHONDRIA; PROGRESSION; EXPRESSION
AB Synovial inflammation is a major pathological feature of osteoarthritis (OA), which is a chronic degenerative joint disease. Fibroblast-like synoviocytes (FLS), localized in the synovial membrane, are specialized secretory cells. During OA synovitis, FLS produce chemokines and cytokines that stimulate chondrocytes to secrete inflammatory cytokines and activate matrix metalloproteinases (MMPs) in FLS. Recent studies have demonstrated that sirtuin 3 (SIRT3) performs as a key regulator in maintaining mitochondrial homeostasis in OA. This study aims at ascertaining whether SIRT3 is involved in OA synovitis. The overexpression (OE) and knockdown (KD) of SIRT3 are established by short hairpin RNA (shRNA) and recombinant plasmid in human FLS. The anti-inflammatory effect of SIRT3 underlying in oleanolic acid- (OLA-) prevented interleukin-1 beta- (IL-1 beta-) induced FLS dysfunction is then evaluated in vitro. Additionally, the molecular mechanisms of SIRT3 are assessed, and the interaction between SIRT3 and NF-kappa B is investigated. The data suggested that SIRT3 can be detected in human synovial tissues during OA, and OLA could elevate SIRT3 expression. OE-SIRT3 and OLA exhibited equal authenticity to repress inflammation and reverse oxidative stress changes in IL-1 beta-induced human FLS dysfunction. KD-SIRT3 was found to exacerbate inflammation and oxidative stress changes in human FLS. Furthermore, it was found that SIRT3 could directly bind with NF-kappa B, resulting in the suppression of NF-kappa B activation induced by IL-1 beta in human FLS, which then repressed synovial inflammation in OA. In general, the activation of SIRT3 by OLA inhibited synovial inflammation by suppressing the NF-kappa B signal pathway in FLS, and this suggested that SIRT3 is a potential target for OA synovitis therapy.
C1 [Bao, Jiapeng; Yan, Weifeng; Xu, Kai; Chen, Zhonggai; Ran, Jisheng; Xiong, Yan; Wu, Lidong] Zhejiang Univ, Sch Med, Affiliated Hosp 2, Dept Orthoped Surg, Hangzhou, China.
   [Yan, Weifeng] Peoples Armed Police Force, China Coast Guard Hosp, Dept Orthoped, Jiaxing, China.
   [Chen, Mengyao] Zhejiang Univ, Sch Med, Affiliated Hosp 2, Dept Med Oncol, Hangzhou, China.
RP Xiong, Y; Wu, LD (通讯作者)，Zhejiang Univ, Sch Med, Affiliated Hosp 2, Dept Orthoped Surg, Hangzhou, China.
EM baojiapeng1@zju.edu.cn; tjgk_2006@163.com; 11918342@zju.edu.cn;
   21818313@zju.edu.cn; 11618382@zju.edu.cn; ranjisheng@zju.edu.cn;
   xiongyanbear@zju.edu.cn; wulidong@zju.edu.cn
OI Wu, Lidong/0000-0002-2561-6069
FU National Natural Science Foundation of China [81401824]
FX This study was funded by the National Natural Science Foundation of
   China (No. 81401824).
CR Ayral X, 2005, OSTEOARTHR CARTILAGE, V13, P361, DOI 10.1016/j.joca.2005.01.005
   Bhattaram P, 2017, SEMIN CELL DEV BIOL, V62, P86, DOI 10.1016/j.semcdb.2016.05.009
   Blanco FJ, 2011, NAT REV RHEUMATOL, V7, P161, DOI 10.1038/nrrheum.2010.213
   Cao N, 2009, RADIAT RES, V171, P9, DOI 10.1667/RR1472.1
   Castro CM, 2020, FASEB J, V34, P5027, DOI 10.1096/fj.201902459R
   Charbonneau M, 2016, J IMMUNOL, V196, P3264, DOI 10.4049/jimmunol.1500502
   Cheleschi S, 2019, INT J MOL SCI, V20, DOI 10.3390/ijms20205200
   Cheleschi S, 2017, INT J MOL SCI, V18, DOI 10.3390/ijms18122660
   Chen K, 2016, ONCOL REP, V35, P197, DOI 10.3892/or.2015.4350
   Chen LY, 2018, OSTEOARTHR CARTILAGE, V26, P1539, DOI 10.1016/j.joca.2018.07.004
   Chen ZM, 2019, ARTHRITIS RES THER, V21, DOI 10.1186/s13075-019-2085-6
   Choi MC, 2019, CELLS-BASEL, V8, DOI 10.3390/cells8070734
   Collins JA, 2016, J BIOL CHEM, V291, P6641, DOI 10.1074/jbc.M115.693523
   D'Adamo S, 2019, J CELL MOL MED, V23, P7885, DOI 10.1111/jcmm.14657
   Doody KM, 2015, SCI TRANSL MED, V7, DOI 10.1126/scitranslmed.aaa4616
   Felson DT, 2003, ANN INTERN MED, V139, P330, DOI 10.7326/0003-4819-139-5_Part_1-200309020-00008
   Fernandez-Moreno M, 2017, ANN RHEUM DIS, V76, P1114, DOI 10.1136/annrheumdis-2016-210131
   Fu Y, 2016, ARTHRITIS RHEUMATOL, V68, P1887, DOI 10.1002/art.39618
   Hadian K, 2011, SCI SIGNAL, V4, DOI 10.1126/scisignal.2001712
   Haraden CA, 2019, ARTHRITIS RES THER, V21, DOI 10.1186/s13075-019-1923-x
   Kang DG, 2017, KOREAN J PHYSIOL PHA, V21, P197, DOI 10.4196/kjpp.2017.21.2.197
   Kang X, 2017, BIOCHEM BIOPH RES CO, V490, P834, DOI 10.1016/j.bbrc.2017.06.127
   Kapoor M, 2011, NAT REV RHEUMATOL, V7, P33, DOI 10.1038/nrrheum.2010.196
   Khan NM, 2017, FREE RADICAL BIO MED, V106, P288, DOI 10.1016/j.freeradbiomed.2017.02.041
   Khojah HM, 2016, FREE RADICAL BIO MED, V97, P285, DOI 10.1016/j.freeradbiomed.2016.06.020
   Kraus VB, 2015, OSTEOARTHR CARTILAGE, V23, P1233, DOI 10.1016/j.joca.2015.03.036
   Lauzier A, 2011, ARTHRITIS RHEUM-US, V63, P1591, DOI 10.1002/art.30305
   Lee WS, 2020, CLIN IMMUNOL, V212, P48, DOI 10.1016/j.clim.2020.108348
   Lepetsos P, 2019, FREE RADICAL BIO MED, V132, P90, DOI 10.1016/j.freeradbiomed.2018.09.025
   Li YL, 2020, J GENE MED, V22, DOI 10.1002/jgm.3169
   Liu R, 2015, MOL CANCER THER, V14, P2090, DOI 10.1158/1535-7163.MCT-15-0017
   Liu SY, 2019, J ORTHOP SURG RES, V14, DOI 10.1186/s13018-019-1394-4
   Machado CRL, 2019, CLIN EXP RHEUMATOL, V37, P306
   Mathiessen A, 2017, ARTHRITIS RES THER, V19, DOI 10.1186/s13075-017-1229-9
   Onodera Y, 2015, FEBS OPEN BIO, V5, P492, DOI 10.1016/j.fob.2015.06.001
   Prieto-Potin I, 2015, BMC MUSCULOSKEL DIS, V16, DOI 10.1186/s12891-015-0664-5
   Rahmati M, 2016, BONE, V85, P81, DOI 10.1016/j.bone.2016.01.019
   Ran JS, 2018, DRUG DES DEV THER, V12, P1195, DOI 10.2147/DDDT.S162014
   Reynard LN, 2020, OSTEOARTHR CARTILAGE, V28, P275, DOI 10.1016/j.joca.2019.11.010
   Roemer FW, 2011, ANN RHEUM DIS, V70, P1804, DOI 10.1136/ard.2011.150243
   Shu CC, 2020, ARTHRITIS RES THER, V22, DOI 10.1186/s13075-020-2117-2
   Smith Malcolm D, 2011, Open Rheumatol J, V5, P100, DOI 10.2174/1874312901105010100
   Wang CX, 2002, BMC NEUROL, V2, DOI 10.1186/1471-2377-2-2
   Wang JL, 2018, INT J BIOL SCI, V14, P1873, DOI 10.7150/ijbs.27746
   Zhou F, 2020, ACS APPL MATER INTER, V12, P2009, DOI 10.1021/acsami.9b16327
   Zhu SA, 2020, CONNECT TISSUE RES, V61, P34, DOI 10.1080/03008207.2019.1665035
NR 46
TC 13
Z9 14
U1 1
U2 6
PU HINDAWI LTD
PI LONDON
PA ADAM HOUSE, 3RD FLR, 1 FITZROY SQ, LONDON, W1T 5HF, ENGLAND
SN 1942-0900
EI 1942-0994
J9 OXID MED CELL LONGEV
JI Oxidative Med. Cell. Longev.
PD SEP 29
PY 2020
VL 2020
AR 7517219
DI 10.1155/2020/7517219
PG 10
WC Cell Biology
WE Science Citation Index Expanded (SCI-EXPANDED)
SC Cell Biology
GA OF9DP
UT WOS:000581498900003
PM 33062145
OA Green Published, gold
DA 2022-09-07
ER

PT J
AU Veen, L
   Hantikainen, E
   Bellocco, R
   Ye, WM
   Serafini, M
   Ponzano, M
   Grotta, A
   Lagerros, YT
AF Veen, Lois
   Hantikainen, Essi
   Bellocco, Rino
   Ye, Weimin
   Serafini, Mauro
   Ponzano, Marta
   Grotta, Alessandra
   Lagerros, Ylva Trolle
TI Dietary antioxidants, non-enzymatic antioxidant capacity and the risk of
   osteoarthritis in the Swedish National March Cohort
SO EUROPEAN JOURNAL OF NUTRITION
LA English
DT Article
DE Antioxidants; Diet; Nutrition; Osteoarthritis; Oxidative stress
ID PLANT FOODS; VITAMIN-C; VALIDITY; EPIDEMIOLOGY; INCIDENT; STRESS
AB Purpose Oxidative stress might play an important role in the development of osteoarthritis, but not much is known about the effect of antioxidants on osteoarthritis risk. We, therefore, aimed to investigate the effect of dietary vitamin C, E, beta-carotene, and non-enzymatic antioxidant capacity (NEAC), which measures overall antioxidant activity from the diet, on the risk of osteoarthritis. Methods For this study 43,865 men and women from the Swedish National March Cohort (SNMC) were followed for up to 19 years. We computed dietary intake of vitamin C, E and beta-carotene using information from a Food Frequency Questionnaire (FFQ). To estimate dietary NEAC we combined the information from the FFQ with food item-specific antioxidant capacity values from an antioxidant food database. Cases of osteoarthritis were identified through the Swedish National Patient Registers. We categorized all exposure variables into sex-specific quartiles and used multivariable-adjusted Cox proportional hazards regression models to estimate hazard ratios (HRs) with 95% confidence intervals (95% CIs). Results In total, we observed 5976 cases of OA during 469,148 person-years of follow-up. After adjusting for potential confounders, we did not find any association between vitamin C, beta-carotene and NEAC (p-values for trend > 0.5), but a positive association was found with higher dietary vitamin E intake (HR Q4 vs Q1: 1.11; 95% CI 1.02-1.21; p for trend = 0.01) and the risk of OA. Conclusion Our findings do not provide evidence for dietary antioxidants to protect from the development of OA, and a higher dietary vitamin E intake might even increase the risk.
C1 [Veen, Lois; Lagerros, Ylva Trolle] Karolinska Inst, Dept Med Solna, Clin Epidemiol Div, S-17177 Stockholm, Sweden.
   [Hantikainen, Essi; Bellocco, Rino; Ponzano, Marta] Univ Milano Bicocca, Dept Stat & Quantitat Methods, Edificio U7,Via Bicocca Arcimboldi 8, I-20126 Milan, Italy.
   [Bellocco, Rino; Ye, Weimin; Grotta, Alessandra] Karolinska Inst, Dept Med Epidemiol & Biostat, Box 281, S-17177 Stockholm, Sweden.
   [Serafini, Mauro] Univ Teramo, Fac BioSci & Technol Food Agr & Environm, Funct Food & Metab Stress Prevent Lab, Via R Balzarini 1, I-64100 Teramo, Italy.
   [Lagerros, Ylva Trolle] Stockholm Hlth Serv, Ctr Obes, Acad Specialist Ctr, S-11364 Stockholm, Sweden.
RP Hantikainen, E (通讯作者)，Univ Milano Bicocca, Dept Stat & Quantitat Methods, Edificio U7,Via Bicocca Arcimboldi 8, I-20126 Milan, Italy.
EM e.hantikainen@campus.unimib.it
RI Ponzano, Marta/ABC-5262-2020
OI Ponzano, Marta/0000-0003-4091-4686
FU Swedish Cancer Society [CAN 2012/591]
FX Our thanks go to the Swedish Cancer Society for organizing the National
   March as well as to Statistics Sweden for scanning the questionnaires.
   This study was made possible by the Swedish Cancer Society (Grant CAN
   2012/591), Telefonaktiebolaget LM Ericsson, ICA AB, and the Ulla och
   Gustaf af Ugglas Foundation.
CR AINSWORTH BE, 1993, MED SCI SPORT EXER, V25, P71, DOI 10.1249/00005768-199301000-00011
   [Anonymous], 1998, FOOD COMPOSITION TAB
   Authors/Task Force Members:, 2016, Atherosclerosis, V253, P281, DOI 10.1016/j.atherosclerosis.2016.08.018
   Carlsen MH, 2010, NUTR J, V9, DOI 10.1186/1475-2891-9-37
   Carocho M, 2013, FOOD CHEM TOXICOL, V51, P15, DOI 10.1016/j.fct.2012.09.021
   Chaganti RK, 2014, OSTEOARTHR CARTILAGE, V22, P190, DOI 10.1016/j.joca.2013.11.008
   Colarusso L, 2017, NUTRITION, V33, P234, DOI 10.1016/j.nut.2016.07.009
   Galli F, 2017, FREE RADICAL BIO MED, V102, P16, DOI 10.1016/j.freeradbiomed.2016.09.017
   Ghoochani N, 2016, J SCI FOOD AGR, V96, P4377, DOI 10.1002/jsfa.7647
   Grover AK, 2016, NUTR J, V15, DOI 10.1186/s12937-015-0115-z
   Hantikainen E, 2018, INT J EPIDEMIOL, V47, P1947, DOI 10.1093/ije/dyy220
   Hantikainen E, 2016, BONE, V90, P31, DOI 10.1016/j.bone.2016.05.006
   Johnson VL, 2014, BEST PRACT RES CL RH, V28, P5, DOI 10.1016/j.berh.2014.01.004
   Knol MJ, 2012, INT J EPIDEMIOL, V41, P514, DOI 10.1093/ije/dyr218
   Korn EL, 1997, AM J EPIDEMIOL, V145, P72
   Lagerros YT, 2009, EUR J EPIDEMIOL, V24, P161, DOI 10.1007/s10654-009-9327-x
   Lagerros YT, 2006, EUR J EPIDEMIOL, V21, P227, DOI 10.1007/s10654-006-0013-y
   Lepetsos P, 2016, BBA-MOL BASIS DIS, V1862, P576, DOI 10.1016/j.bbadis.2016.01.003
   Li H, 2016, CLIN RHEUMATOL, V35, P1585, DOI 10.1007/s10067-016-3177-1
   Ludvigsson JF, 2011, BMC PUBLIC HEALTH, V11, DOI 10.1186/1471-2458-11-450
   Marrie RA, 2009, J CLIN EPIDEMIOL, V62, P511, DOI 10.1016/j.jclinepi.2008.05.015
   McAlindon TE, 1996, ARTHRITIS RHEUM-US, V39, P648, DOI 10.1002/art.1780390417
   Messerer M, 2004, J NUTR, V134, P1800, DOI 10.1093/jn/134.7.1800
   Michels KB, 2009, EPIDEMIOLOGY, V20, P295, DOI 10.1097/EDE.0b013e3181931515
   Morales FJ, 2012, AMINO ACIDS, V42, P1097, DOI 10.1007/s00726-010-0774-1
   Pellegrini N, 2007, J NUTR, V137, P1499
   Pellegrini N, 2003, J NUTR, V133, P2812, DOI 10.1093/jn/133.9.2812
   Pellegrini N, 2006, MOL NUTR FOOD RES, V50, P1030, DOI 10.1002/mnfr.200600067
   Peregoy J, 2011, PUBLIC HEALTH NUTR, V14, P709, DOI 10.1017/S1368980010001783
   Plotnikoff R, 2015, BMC PUBLIC HEALTH, V15, DOI 10.1186/s12889-015-2529-0
   Puchau B, 2010, NUTRITION, V26, P534, DOI 10.1016/j.nut.2009.06.017
   Rautiainen S, 2008, AM J CLIN NUTR, V87, P1247, DOI 10.1093/ajcn/87.5.1247
   Rautiainen S, 2013, AM J MED, V126, P494, DOI 10.1016/j.amjmed.2013.01.006
   Royston P, 2005, STATA J, V5, P188, DOI 10.1177/1536867X0500500204
   RUBIN DB, 1976, BIOMETRIKA, V63, P581, DOI 10.1093/biomet/63.3.581
   Serafini M, 2004, REDOX REP, V9, P145, DOI 10.1179/135100004225004814
   Serafini M, 2011, CURR TOP MED CHEM, V11, P1821, DOI 10.2174/156802611796235125
   Suantawee T, 2013, J CLIN DIAGN RES, V7, P1855, DOI 10.7860/JCDR/2013/5802.3333
   Thomas S, 2018, RHEUMATOLOGY, V57, P61, DOI 10.1093/rheumatology/key011
   Turkiewicz A, 2015, RHEUMATOLOGY, V54, P827, DOI 10.1093/rheumatology/keu409
   Willett WC, 1997, AM J CLIN NUTR, V65, P1220, DOI 10.1093/ajcn/65.4.1220S
   Yudoh K, 2005, ARTHRITIS RES THER, V7, pR380, DOI 10.1186/ar1499
   Zhang YQ, 2010, CLIN GERIATR MED, V26, P355, DOI [10.1016/j.rdc.2012.10.004, 10.1016/j.cger.2010.03.001]
NR 43
TC 3
Z9 3
U1 0
U2 2
PU SPRINGER HEIDELBERG
PI HEIDELBERG
PA TIERGARTENSTRASSE 17, D-69121 HEIDELBERG, GERMANY
SN 1436-6207
EI 1436-6215
J9 EUR J NUTR
JI Eur. J. Nutr.
PD FEB
PY 2021
VL 60
IS 1
BP 169
EP 178
DI 10.1007/s00394-020-02239-8
EA APR 2020
PG 10
WC Nutrition & Dietetics
WE Science Citation Index Expanded (SCI-EXPANDED)
SC Nutrition & Dietetics
GA QD5RS
UT WOS:000523056000001
PM 32242259
DA 2022-09-07
ER

PT J
AU Wegner, AM
   Campos, NR
   Robbins, MA
   Haddad, AF
   Cunningham, HC
   Yik, JHN
   Christiansen, BA
   Haudenschild, DR
AF Wegner, Adam M.
   Campos, Nestor R.
   Robbins, Michael A.
   Haddad, Andrew F.
   Cunningham, Hailey C.
   Yik, Jasper H. N.
   Christiansen, Blaine A.
   Haudenschild, Dominik R.
TI Acute Changes in NADPH Oxidase 4 in Early Post-Traumatic Osteoarthritis
SO JOURNAL OF ORTHOPAEDIC RESEARCH
LA English
DT Article
DE post-traumatic osteoarthritis; joint injury; antioxidant; inflammation;
   NADPH oxidase; Nox4
ID OXIDATIVE STRESS; NOX4 ACTIVITY; EXPRESSION; FAMILY; CHONDROCYTES;
   PHYSIOLOGY; APOPTOSIS; FIBROSIS; MODEL
AB Knee injuries cause structural damage and acute inflammation that initiates the development of post-traumatic osteoarthritis (PTOA). NADPH oxidase 4 (Nox4), a member of a family of enzymes that generates reactive oxygen species (ROS), plays a pivotal role in normal development of the musculoskeletal system, but may increase ROS production to harmful levels after joint injury. The role of ROS in both normal joint homeostasis and injury is poorly understood, but inhibition of excessive ROS production by Nox4 after joint injury could be protective to the joint, decreasing oxidative stress, and initiation of PTOA. Knee injuries were simulated using inflammatory cytokines in cultured primary human chondrocytes and a non-invasive mouse model of PTOA in C57BL/6N and Nox4 knockout mice. There is an acute decrease in Nox4 activity within 24 h after injury in both systems, followed by a subsequent sustained low-level increase, a novel finding not seen in any other system. Inhibition of Nox4 activity by GKT137831 was protective against early structural changes after non-invasive knee injury in a mouse model. Nox4 knockout mice had significant differences in structural and mechanical properties of bone, providing further evidence for the role of Nox4 in development of joint tissues and biochemical response after joint injury. Nox4 plays a significant role in the acute phase after joint injury, and targeted inhibition of inflammation caused by Nox4 may be protective against early joint changes in the pathogenesis of PTOA. (c) 2019 Orthopaedic Research Society. Published by Wiley Periodicals, Inc. J Orthop Res
C1 [Wegner, Adam M.; Campos, Nestor R.; Haddad, Andrew F.; Cunningham, Hailey C.; Yik, Jasper H. N.; Christiansen, Blaine A.; Haudenschild, Dominik R.] Univ Calif Davis, Med Ctr, Dept Orthopaed Surg, Sacramento, CA 95817 USA.
   [Robbins, Michael A.] Oregon Hlth & Sci Univ, Dept Orthopaed & Rehabil, Mail Code MP240,3181 SW Sam Jackson Pk Rd, Portland, OR 97239 USA.
RP Wegner, AM; Haudenschild, DR (通讯作者)，Univ Calif Davis, Med Ctr, Dept Orthopaed Surg, Sacramento, CA 95817 USA.
EM adamwegner@gmail.com; drhaudenschild@ucdavis.edu
RI Haudenschild, Dominik/B-2381-2008
OI Haudenschild, Dominik/0000-0001-9947-9864; Wegner,
   Adam/0000-0001-5862-800X; Christiansen, Blaine/0000-0002-0105-6458
FU Orthopedic Research and Education Foundation (OREF) [14-025]; Ira A.
   Rochelle Family foundation; Orthopedic Trauma Association (OTA);
   National Center for Advancing Translational Sciences (NCATS); National
   Institutes of Health (NIH) [UL1 TR000002]
FX Salary (A. M. W.) and research funding to support this project was
   generously provided by a gift from Denny and Jeanene Dickenson.;This
   project was also supported by a Resident Clinician Scientist Training
   Grant (14-025) from the Orthopedic Research and Education Foundation
   (OREF), with funding provided by the Ira A. Rochelle Family foundation,
   to A. M. W. and an Orthopedic Trauma Association (OTA) Grant to A. M. W.
   Portions of the project described was supported by the National Center
   for Advancing Translational Sciences (NCATS) and the National Institutes
   of Health (NIH) through grant #UL1 TR000002. GKT137831 was generously
   provided by Genkyotex. We are grateful for the technical support,
   products, and services provided to our research by the Mouse Biology
   Program (www.mousebiology.org) at the University of California, Davis.
   None of the authors have any conflicts of interest with this study,
   including through employment, consultancies, stock ownership, honoraria,
   paid expert testimony, patent applications/registrations, research
   grants, or other funding.
CR Altenhofer S, 2012, CELL MOL LIFE SCI, V69, P2327, DOI 10.1007/s00018-012-1010-9
   Amara N, 2010, THORAX, V65, P733, DOI 10.1136/thx.2009.113456
   Anderson DD, 2011, J ORTHOP RES, V29, P802, DOI 10.1002/jor.21359
   Barbero Andrea, 2007, V140, P237
   Basuroy S, 2009, AM J PHYSIOL-CELL PH, V296, pC422, DOI 10.1152/ajpcell.00381.2008
   Bedard K, 2007, PHYSIOL REV, V87, P245, DOI 10.1152/physrev.00044.2005
   Bouxsein ML, 2010, J BONE MINER RES, V25, P1468, DOI 10.1002/jbmr.141
   Christiansen BA, 2012, OSTEOARTHR CARTILAGE, V20, P773, DOI 10.1016/j.joca.2012.04.014
   Cinque ME, 2018, AM J SPORT MED, V46, P2011, DOI 10.1177/0363546517730072
   Di Cesare PE, 2013, KELLEYS TXB RHEUMATO, V2, P1617
   Di Meo S, 2016, OXID MED CELL LONGEV, V2016, DOI 10.1155/2016/1245049
   Dyment NA, 2015, OSTEOARTHR CARTILAGE, V23, P996, DOI 10.1016/j.joca.2015.01.017
   Goettsch C, 2013, J CLIN INVEST, V123, P4731, DOI 10.1172/JCI67603
   Gorin Y, 2005, J BIOL CHEM, V280, P39616, DOI 10.1074/jbc.M502412200
   Grange L, 2006, ANTIOXID REDOX SIGN, V8, P1485, DOI 10.1089/ars.2006.8.1485
   Hajhashemi V, 2010, RES PHARM SCI, V5, P1
   Hecker L, 2014, SCI TRANSL MED, V6, DOI 10.1126/scitranslmed.3008182
   Jiang JX, 2012, FREE RADICAL BIO MED, V53, P289, DOI 10.1016/j.freeradbiomed.2012.05.007
   Kleinschnitz C, 2010, PLOS BIOL, V8, DOI 10.1371/journal.pbio.1000479
   Laleu B, 2010, J MED CHEM, V53, P7715, DOI 10.1021/jm100773e
   Livak KJ, 2001, METHODS, V25, P402, DOI 10.1006/meth.2001.1262
   Lockwood KA, 2014, J ORTHOP RES, V32, P79, DOI 10.1002/jor.22480
   Lohmander LS, 2007, AM J SPORT MED, V35, P1756, DOI 10.1177/0363546507307396
   Lories RJ, 2011, NAT REV RHEUMATOL, V7, P43, DOI 10.1038/nrrheum.2010.197
   Martin JA, 2017, J ORTHOP RES, V35, P515, DOI 10.1002/jor.23389
   Nisimoto Y, 2014, BIOCHEMISTRY-US, V53, P5111, DOI 10.1021/bi500331y
   Rousset F, 2015, OSTEOARTHR CARTILAGE, V23, P1972, DOI 10.1016/j.joca.2015.02.167
   SAS GI, 2016, SAF EFF OR GKT137831
   Schroder K, 2015, CELL MOL LIFE SCI, V72, P25, DOI 10.1007/s00018-014-1712-2
   Sedeek M, 2010, AM J PHYSIOL-RENAL, V299, pF1348, DOI 10.1152/ajprenal.00028.2010
   Serrander L, 2007, BIOCHEM J, V406, P105, DOI 10.1042/BJ20061903
   Sirokmany G, 2016, TRENDS PHARMACOL SCI, V37, P318, DOI 10.1016/j.tips.2016.01.006
   Sumimoto H, 2008, FEBS J, V275, P3249, DOI 10.1111/j.1742-4658.2008.06488.x
   Teixeira G, 2017, BRIT J PHARMACOL, V174, P1647, DOI 10.1111/bph.13532
   Zhang M, 2010, P NATL ACAD SCI USA, V107, P18121, DOI 10.1073/pnas.1009700107
NR 35
TC 4
Z9 5
U1 1
U2 5
PU WILEY
PI HOBOKEN
PA 111 RIVER ST, HOBOKEN 07030-5774, NJ USA
SN 0736-0266
EI 1554-527X
J9 J ORTHOP RES
JI J. Orthop. Res.
PD NOV
PY 2019
VL 37
IS 11
BP 2429
EP 2436
DI 10.1002/jor.24417
EA AUG 2019
PG 8
WC Orthopedics
WE Science Citation Index Expanded (SCI-EXPANDED)
SC Orthopedics
GA JC0SO
UT WOS:000479180700001
PM 31304988
OA Green Accepted
DA 2022-09-07
ER

PT J
AU Wu, ZS
   Xiong, YY
   Gajanayake, T
   Ming, XF
   Yang, ZH
AF Wu, Zongsong
   Xiong, Yuyan
   Gajanayake, Thusitha
   Ming, Xiu-Fen
   Yang, Zhihong
TI p38 Mitogen-Activated Protein Kinase Is Required for Glucosamine-Induced
   Endothelial Nitric Oxide Synthase Uncoupling and Plasminogen-Activator
   Inhibitor Expression
SO CIRCULATION JOURNAL
LA English
DT Article
DE Cardiovascular disease; Endothelial dysfunction; Nitric oxide; Oxidative
   stress; Risk factor
ID BETA-N-ACETYLGLUCOSAMINE; O-GLCNAC MODIFICATION; INSULIN-RESISTANCE;
   OXIDATIVE STRESS; PROGENITOR CELLS; MESANGIAL CELLS; PATHWAY;
   DYSFUNCTION; SYSTEM; TYPE-1
AB Background: Hexosamine biosynthetic pathway (HBP) is implicated in increased plasminogen activator inhibitor-1 (PAI-1), and endothelial nitric oxide synthase (eNOS) dysfunction in diabetes. Glucosamine (GIcN) that directly activates HBP is a dietary supplement and is clinically used to treat osteoarthritis despite uncertain efficacy and adverse cardiovascular effects observed in animal models. p38 mitogen-activated protein kinase (p38mapk) has been shown to be involved in HBP-mediated biological processes. The aim of the present study was to investigate the role of p38mapk in GIcN-induced endothelial PAI-1 expression and eNOS dysfunction.
   Methods and Results: In cultured human endothelial cells, GIcN time- and concentration-dependently increased PAI-1 protein level that was further enhanced by tumor necrosis factor (TNF)-alpha, which was accompanied by a transient synergistic activation of p38mapk. The stimulation of PAI-1 by GIcN alone or by GIcN and TNF-alpha in combination was inhibited by the specific inhibitor of p38 mapk, but not that of JNK or ERK1/2. Moreover, in isolated mouse aortas, GIcN caused eNOS uncoupling resulting in enhanced superoxide and decreased NO production, as well as impaired endothelium-dependent relaxations, which were also fully prevented by the p38 mapk inhibitor.
   Conclusions: HBP activated by GIcN increases PAI-1 expression and eNOS uncoupling depending on p38 mapk, which not only explains hyperglycemic vascular complications, but also may bring into question the clinical use of GIcN. The present results, support currently ongoing clinical application of p38 mapk inhibitor in patients with cardiovascular disease. (Circ J 2012; 76: 2015-2022)
C1 [Wu, Zongsong; Xiong, Yuyan; Gajanayake, Thusitha; Ming, Xiu-Fen; Yang, Zhihong] Univ Fribourg, Dept Med, Div Physiol, CH-1700 Fribourg, Switzerland.
RP Yang, ZH (通讯作者)，Univ Fribourg, Dept Med, Div Physiol, Rue Musee 5, CH-1700 Fribourg, Switzerland.
EM zhihong.yang@unifr.ch
RI Xiong, Yuyan/S-4464-2017
OI Xiong, Yuyan/0000-0001-7623-7109
FU Swiss National Science Foundation [310000-120435/1]; Swiss Heart
   Foundation; Chinese Scholarship Council
FX This work is supported by Swiss National Science Foundation
   (310000-120435/1), the Swiss Heart Foundation. Z.W. and Y.X. are
   supported by Chinese Scholarship Council.
CR Ago T, 2011, CIRC J, V75, P1791, DOI 10.1253/circj.CJ-11-0388
   Beriault DR, 2011, ATHEROSCLEROSIS, V219, P134, DOI 10.1016/j.atherosclerosis.2011.07.108
   Bhonagiri P, 2009, ENDOCRINOLOGY, V150, P1636, DOI 10.1210/en.2008-1102
   Carlson CJ, 2003, DIABETES, V52, P634, DOI 10.2337/diabetes.52.3.634
   Cheriyan J, 2011, CIRCULATION, V123, P515, DOI 10.1161/CIRCULATIONAHA.110.971986
   Cheung WD, 2008, J BIOL CHEM, V283, P13009, DOI 10.1074/jbc.M801222200
   Du XL, 2001, J CLIN INVEST, V108, P1341, DOI 10.1172/JCI11235
   Einstein FH, 2008, FASEB J, V22, P3450, DOI 10.1096/fj.08-109041
   Eren M, 2002, CIRCULATION, V106, P491, DOI 10.1161/01.CIR.0000023186.60090.FB
   Esmon CT, 2011, ANNU REV PHYSIOL, V73, P503, DOI 10.1146/annurev-physiol-012110-142300
   Forstermann U, 2012, EUR HEART J, V33, P829, DOI 10.1093/eurheartj/ehr304
   Goldberg HJ, 2002, J BIOL CHEM, V277, P33833, DOI 10.1074/jbc.M112331200
   Goldberg H, 2011, AM J PHYSIOL-ENDOC M, V301, pE713, DOI 10.1152/ajpendo.00108.2011
   Hamsten A, 1987, LANCET, V330, P3
   Henrotin Y, 2012, ARTHRITIS RES THER, V14, DOI 10.1186/ar3657
   Heo KS, 2011, CIRC J, V75, P2722, DOI 10.1253/circj.CJ-11-1124
   JuhanVague I, 1997, THROMB HAEMOSTASIS, V78, P656
   Kaneto H, 2001, J BIOL CHEM, V276, P31099, DOI 10.1074/jbc.M104115200
   Kohler HP, 2000, NEW ENGL J MED, V342, P1792, DOI 10.1056/NEJM200006153422406
   Li SY, 2005, DIABETES OBES METAB, V7, P448, DOI 10.1111/j.1463-1326.2004.00387.x
   Lima VV, 2011, CARDIOVASC RES, V89, P614, DOI 10.1093/cvr/cvq338
   Liu J, 2007, AM J PHYSIOL-HEART C, V293, pH1391, DOI 10.1152/ajpheart.00285.2007
   Luo B, 2008, ARTERIOSCL THROM VAS, V28, P651, DOI 10.1161/ATVBAHA.107.159533
   MCGILL JB, 1994, DIABETES, V43, P104, DOI 10.2337/diabetes.43.1.104
   Ming XF, 2002, MOL CELL BIOL, V22, P8467, DOI 10.1128/MCB.22.24.8467-8477.2002
   Musicki B, 2005, P NATL ACAD SCI USA, V102, P11870, DOI 10.1073/pnas.0502488102
   Ngoh GA, 2010, CIRC RES, V107, P171, DOI 10.1161/CIRCRESAHA.110.224675
   NORDT TK, 1993, ARTERIOSCLER THROMB, V13, P1822, DOI 10.1161/01.ATV.13.12.1822
   Persiani S, 2007, OSTEOARTHR CARTILAGE, V15, P764, DOI 10.1016/j.joca.2007.01.019
   RAGHUNATH PN, 1995, ARTERIOSCL THROM VAS, V15, P1432, DOI 10.1161/01.ATV.15.9.1432
   Rajamani U, 2010, AM J PHYSIOL-CELL PH, V299, pC139, DOI 10.1152/ajpcell.00020.2010
   Rajapakse AG, 2011, PLOS ONE, V6, DOI 10.1371/journal.pone.0019237
   Rajapakse AG, 2009, OXID MED CELL LONGEV, V2, P172, DOI 10.4161/oxim.2.3.8482
   Rajapakse AG, 2009, AM J PHYSIOL-HEART C, V296, pH815, DOI 10.1152/ajpheart.00756.2008
   SCHNEIDERMAN J, 1992, P NATL ACAD SCI USA, V89, P6998, DOI 10.1073/pnas.89.15.6998
   Seeger FH, 2005, CIRCULATION, V111, P1184, DOI 10.1161/01.CIR.0000157156.85397.A1
   Seeger FH, 2010, BASIC RES CARDIOL, V105, P389, DOI 10.1007/s00395-009-0072-9
   Singh LP, 2007, CELL BIOCHEM FUNCT, V25, P537, DOI 10.1002/cbf.1358
   Sobel BE, 1998, CIRCULATION, V97, P2213, DOI 10.1161/01.CIR.97.22.2213
   Srinivasan V, 2009, MOL CELL BIOCHEM, V328, P217, DOI 10.1007/s11010-009-0092-7
   Tabit CE, 2010, REV ENDOCR METAB DIS, V11, P61, DOI 10.1007/s11154-010-9134-4
   Tannock LR, 2006, J NUTR, V136, P2856, DOI 10.1093/jn/136.11.2856
   Taylor RP, 2008, J BIOL CHEM, V283, P6050, DOI 10.1074/jbc.M707328200
   Thogersen AM, 1998, CIRCULATION, V98, P2241, DOI 10.1161/01.CIR.98.21.2241
   Vaughan DE, 2005, J THROMB HAEMOST, V3, P1879, DOI 10.1111/j.1538-7836.2005.01420.x
   Volk T, 2000, MOL CELL BIOCHEM, V206, P105, DOI 10.1023/A:1007059616914
   Werstruck GH, 2006, DIABETES, V55, P93, DOI 10.2337/diabetes.55.1.93
   Yamamoto K, 2005, CARDIOVASC RES, V66, P276, DOI 10.1016/j.cardiores.2004.11.013
   Yang ZH, 2006, CLIN MED RES, V4, P53, DOI 10.3121/cmr.4.1.53
   Ying Y, 2011, CIRC J, V75, P2252, DOI 10.1253/circj.CJ-11-0046
   Zachara NE, 2004, J BIOL CHEM, V279, P30133, DOI 10.1074/jbc.M403773200
NR 51
TC 8
Z9 9
U1 0
U2 11
PU JAPANESE CIRCULATION SOC
PI KYOTO
PA KINKI INVENTION CENTER, 14 YOSHIDA KAWAHARACHO, SAKYO-KU, KYOTO,
   606-8305, JAPAN
SN 1346-9843
J9 CIRC J
JI Circ. J.
PD AUG
PY 2012
VL 76
IS 8
BP 2015
EP 2022
DI 10.1253/circj.CJ-12-0016
PG 8
WC Cardiac & Cardiovascular Systems
WE Science Citation Index Expanded (SCI-EXPANDED)
SC Cardiovascular System & Cardiology
GA 981AF
UT WOS:000306936900035
PM 22572461
OA Bronze
DA 2022-09-07
ER

PT J
AU Yuan, T
   Yang, SQ
   Lai, CT
   Yu, X
   Qian, H
   Meng, J
   Bao, NR
   Zhao, JN
AF Yuan, Tao
   Yang, Shaoqiang
   Lai, Chengteng
   Yu, Xin
   Qian, Hong
   Meng, Jia
   Bao, Nirong
   Zhao, Jianning
TI Pathologic mechanism of hidden blood loss after total knee arthroplasty:
   oxidative stress induced by free fatty acids
SO INTERNATIONAL JOURNAL OF CLINICAL AND EXPERIMENTAL PATHOLOGY
LA English
DT Article
DE Hidden blood loss; free fatty acids; reactive oxygen species; total knee
   arthroplasty
ID DAMAGE; HIP; ANTIOXIDANTS; INFLAMMATION; HEMOGLOBIN; TOURNIQUET;
   MANAGEMENT; INJURY; CELLS
AB Background: Hidden blood loss (HBL) often occurs after joint replacement; however, the mechanism of HBL is not clear. We conducted a prospective study to analyze the correlation between high-level free fatty acids (FFA) and erythrocyte injury, and explore the pathologic mechanism of hidden blood loss (HBL) after total knee arthroplasty (TKA). Methods: Perioperative blood indexes were tested in 120 patients who underwent unilateral total knee replacement for end-stage knee osteoarthritis. The changes in FFA, reactive oxygen species (ROS), hemoglobin (Hb), and red blood cells (RBC) in the blood samples were detected. The activity of glutathione peroxidase (GSH-Px), total superoxide dismutase (T-SOD) and hydrogen peroxide (H2O2) levels were measured. Morphologic changes of blood cells were analyzed under a microscope. Results: HBL occurred in all patients after TKA. The Hb and RBC decreased significantly 24 h after surgery (P <0.05), while FFA and ROS concentration were substantially elevated, and heteromorphic red blood cells appeared under the microscope. The hemoglobin content decreased to its lowest level at 48 h after the operation (P<0.01). With the increase of FFA and ROS levels, HBL appeared more obvious (P<0.01). GSH-PX activity, T-SOD activity, and H2O2 levels significantly decreased compared to preoperative tested samples (P<0.01). Microscopically, atypical erythrocytes increased significantly with cellular rupture and lysis identified. Conclusions: High levels of FFA in blood can induce oxidative stress and damage red blood cells, leading to the occurrence of HBL after surgery.
C1 [Yuan, Tao; Yang, Shaoqiang; Qian, Hong; Meng, Jia; Bao, Nirong; Zhao, Jianning] Southern Med Univ, Sch Clin Med 1, Jinling Hosp, Dept Orthoped, Guangzhou 510515, China.
   [Yuan, Tao; Lai, Chengteng; Yu, Xin; Qian, Hong; Bao, Nirong; Zhao, Jianning] Nanjing Univ, Med Sch, Jinling Hosp, Dept Orthoped, Nanjing 210002, China.
RP Bao, NR; Zhao, JN (通讯作者)，Nanjing Jinling Hosp, Dept Orthoped, 305 Zhongshan East Rd, Nanjing 210002, China.
EM bnrbnr@sina.com; zhaojanning.0207@163.com
CR Bao NR, 2013, MED HYPOTHESES, V81, P104, DOI 10.1016/j.mehy.2013.03.038
   Boswell CA, 2011, PLOS ONE, V6, DOI 10.1371/journal.pone.0017874
   Chen QQ, 2018, BIOMED PHARMACOTHER, V108, P679, DOI 10.1016/j.biopha.2018.09.049
   Chen QQ, 2019, FREE RADICAL BIO MED, V130, P48, DOI 10.1016/j.freeradbiomed.2018.10.419
   Ekoue DN, 2017, BBA-BIOENERGETICS, V1858, P628, DOI 10.1016/j.bbabio.2017.01.006
   Fiorentino TV, 2013, CURR PHARM DESIGN, V19, P5695, DOI 10.2174/1381612811319320005
   Foss NB, 2006, J BONE JOINT SURG BR, V88B, P1053, DOI 10.1302/620X.88B8
   Fukumoto LE, 2018, NURS CLIN N AM, V53, P335, DOI 10.1016/j.cnur.2018.04.003
   Gegotek A, 2019, CHEM PHYS LIPIDS, V221, P46, DOI 10.1016/j.chemphyslip.2019.03.011
   Gentile F, 2017, AIMS GENET, V4, P103, DOI 10.3934/genet.2017.2.103
   Hou DM, 2005, CIRCULATION, V112, pI150, DOI 10.1161/CIRCULATIONAHA.104.526749
   Hu KZ, 2017, INT J CLIN PHARM TH, V55, P433, DOI 10.5414/CP202813
   Huerfano E, 2019, J ARTHROPLASTY, V34, pS249, DOI 10.1016/j.arth.2018.10.018
   Kajaia T, 2018, Georgian Med News, P71
   Li B, 2009, INT ORTHOP, V33, P1263, DOI 10.1007/s00264-008-0647-3
   Li Q, 2017, SCI REP-UK, V7, DOI 10.1038/s41598-017-06712-z
   Li S, 2015, INT J MOL SCI, V16, P26087, DOI 10.3390/ijms161125942
   Liu WS, 2016, CELL MOL LIFE SCI, V73, P1969, DOI 10.1007/s00018-016-2161-x
   Liu YH, 2018, FOOD FUNCT, V9, P5891, DOI 10.1039/c8fo01078a
[truncated: 4,021,588 more chars]
