# Supplementary material for: Research progress and hot spot analysis related to oxidative stress and osteoarthritis: a bibliometric analysis
Source: BMC Musculoskelet Disord. 2023 May 23;24:411. doi: 10.1186/s12891-023-06324-x (PMC10204171; doi:10.1186/s12891-023-06324-x)
Supplement: Supplementary file 1 — Additional file 1. [file 12891_2023_6324_MOESM1_ESM.zip › savedrecs (2).txt]

FN Clarivate Analytics Web of Science
VR 1.0
PT J
AU Singh, BK
   Tripathi, M
   Pandey, PK
   Kakkar, P
AF Singh, Brijesh Kumar
   Tripathi, Madhulika
   Pandey, Pramod Kumar
   Kakkar, Poonam
TI Nimesulide aggravates redox imbalance and calcium dependent
   mitochondrial permeability transition leading to dysfunction in vitro
SO TOXICOLOGY
LA English
DT Article
DE Nimesulide; Mitochondria; Ca2+ overload; Reactive oxygen species;
   Membrane permeability transition; Redox regulation
ID INDUCED APOPTOSIS; INVOLVEMENT; SUPEROXIDE; MODULATION; INJURY; CELLS;
   LIVER
AB Nimesulide (selective cyclooxygenase-2 inhibitor) is a nonsteroidal anti-inflammatory drug for the symptomatic treatment of painful conditions like osteoarthritis, spondilitis and primary dysmenorrhoea. Nimesulide induced liver damage is a serious side effect of this otherwise popular drug. The mechanism involved in nimesulide induced hepatotoxicity is still not fully elucidated. However, both mitochondrial dysfunction and oxidative stress have been implicated in contributing to liver injury in susceptible patients. Mitochondria besides being the primary source of energy, act as a hub of signals responsible for initiating cell death, irrespective of the pathway, i.e. apoptosis or necrosis. The present study was aimed to explore the role of compounding stress, i.e. Ca2+ overload and GSH depletion in nimesulide induced mitochondrial toxicity and dysfunction. Our study showed that, nimesulide (100 mu M) treatment resulted into rapid depletion of GSH (60%) in isolated rat liver mitochondria and significant Ca2+ dependent MPT changed. Enhanced ROS generation (DCF fluorescence) was also observed in mitochondria treated with nimesulide. An important finding was that the concentration at which nimesulide oxidized reduced pyridine nucleotides (autofluorescence of NAD(P)H), it affected mitochondrial electron flow (MTT activity decreased by 75%) and enhanced mitochondrial depolarization significantly as assessed by Rhodamine 123 fluorescent probe. Therefore, nimesulide was found to aggravate redox imbalance and affect Ca2+. dependent mitochondrial membrane permeability transition leading to dysfunction and ultimately cell death. (C) 2010 Elsevier Ireland Ltd. All rights reserved.
C1 [Singh, Brijesh Kumar; Tripathi, Madhulika; Kakkar, Poonam] Indian Inst Toxicol Res CSIR, Herbal Res Sect, Lucknow 226001, Uttar Pradesh, India.
   [Singh, Brijesh Kumar; Pandey, Pramod Kumar] Bundelkhand Univ, JC Bose Inst Life Sci, Dept Biotechnol, Jhansi 284128, Uttar Pradesh, India.
RP Kakkar, P (通讯作者)，Indian Inst Toxicol Res CSIR, Herbal Res Sect, POB 80,Mahatma Gandhi Marg, Lucknow 226001, Uttar Pradesh, India.
EM poonam_kakkar@yahoo.com
RI Singh, Brijesh K/C-1093-2009
OI Singh, Brijesh K/0000-0003-4615-3988
FU Indian Council of Medical Research (ICMR); Supra-Institutional Project
   [SIP-08]
FX The authors are grateful to Director, IITR for his interest in this
   work. Authors are also thankful to Dr. Yogeshwar Shukla for support in
   flow cytometric. Mr Brijesh Kumar Singh, is indebted to Council of
   Scientific and Industrial Research (CSIR) and Ms Madhulika Tripathi, is
   grateful to Indian Council of Medical Research (ICMR) for the grant of
   Senior Research Fellowship. This work was supported by
   Supra-Institutional Project SIP-08. Authors also thank IITR Publication
   Review Committee for allocation of manuscript number 2816.
CR Berson A, 2006, J PHARMACOL EXP THER, V318, P444, DOI 10.1124/jpet.106.104125
   Campbell RV, 2009, METHOD ENZYMOL, V456, P363, DOI 10.1016/S0076-6879(08)04420-0
   CARLBERG I, 1985, METHOD ENZYMOL, V113, P484
   Cohen G, 1999, J NEUROCHEM, V73, P2310, DOI 10.1046/j.1471-4159.1999.0732310.x
   Crompton M, 2004, AGING CELL, V3, P3, DOI 10.1046/j.1474-9728.2003.00073.x
   Esteban-Pretel G, 2006, FREE RADICAL BIO MED, V41, P610, DOI 10.1016/j.freeradbiomed.2006.05.004
   FLOHE L, 1984, METHOD ENZYMOL, V105, P114
   Frezza C, 2007, NAT PROTOC, V2, P287, DOI 10.1038/nprot.2006.478
   Fu WM, 1998, NEUROBIOL DIS, V5, P229, DOI 10.1006/nbdi.1998.0192
   Griffiths EJ, 2009, BBA-BIOENERGETICS, V1787, P1324, DOI 10.1016/j.bbabio.2009.01.019
   Gusdon AM, 2009, METHOD ENZYMOL, V456, P439, DOI 10.1016/S0076-6879(08)04424-8
   Gyorgy H, 2006, CELL CALCIUM, V40, P553, DOI 10.1016/j.ceca.2006.08.016
   Halestrap AP, 2009, BBA-BIOENERGETICS, V1787, P1402, DOI 10.1016/j.bbabio.2008.12.017
   Halestrap AP, 2006, BIOCHEM SOC T, V34, P232, DOI 10.1042/BST0340232
   Han D, 2003, MOL PHARMACOL, V64, P1136, DOI 10.1124/mol.64.5.1136
   Han YH, 2009, ARCH TOXICOL, V83, P825, DOI 10.1007/s00204-009-0430-2
   Hoek JB, 2002, GASTROENTEROLOGY, V122, P2049, DOI 10.1053/gast.2002.33613
   KAKKAR P, 1984, INDIAN J BIOCHEM BIO, V21, P130
   Kakkar P, 1996, MOL CELL BIOCHEM, V154, P39
   Kakkar P, 1998, CELL BIOL TOXICOL, V14, P313, DOI 10.1023/A:1007529622874
   Kakkar P, 2007, MOL CELL BIOCHEM, V305, P235, DOI 10.1007/s11010-007-9520-8
   Kevin LG, 2003, AM J PHYSIOL-HEART C, V284, pH566, DOI 10.1152/ajpheart.00711.2002
   Kiyosawa Naoki, 2007, Journal of Toxicological Sciences, V32, P469, DOI 10.2131/jts.32.469
   Kowaltowski AJ, 2001, FEBS LETT, V495, P12, DOI 10.1016/S0014-5793(01)02316-X
   Kruglov AG, 2007, BIOCHEM PHARMACOL, V74, P545, DOI 10.1016/j.bcp.2007.05.012
   LAMASTERS JJ, 2009, BIOCHIM BIOPHYS ACTA, V1787, P1395
   Li XJ, 2008, J PHYSIOL SCI, V58, P249, DOI 10.2170/physiolsci.RP004608
   LOWRY OH, 1951, J BIOL CHEM, V193, P265
   Mayevsky A, 2009, INT J BIOCHEM CELL B, V41, P1977, DOI 10.1016/j.biocel.2009.03.012
   Mingatto FE, 2002, J PHARMACOL EXP THER, V303, P601, DOI 10.1124/jpet.102.038620
   Nicholls DG, 2009, BBA-BIOENERGETICS, V1787, P1416, DOI 10.1016/j.bbabio.2009.03.010
   Nieminen AL, 2008, DRUG INDUCED MITOCHO, P414
   Ong MMK, 2006, FREE RADICAL BIO MED, V40, P420, DOI 10.1016/j.freeradbiomed.2005.08.038
   Pierce RH, 2000, AM J PATHOL, V157, P221, DOI 10.1016/S0002-9440(10)64533-6
   Singh M, 2010, INVEST NEW DRUG, V28, P216, DOI 10.1007/s10637-009-9240-x
   Siraki AG, 2002, FREE RADICAL BIO MED, V32, P2, DOI 10.1016/S0891-5849(01)00764-X
   Tripathi M, 2010, TOXICOL IN VITRO, V24, P495, DOI 10.1016/j.tiv.2009.09.011
   WALLIN B, 1993, ANAL BIOCHEM, V208, P10, DOI 10.1006/abio.1993.1002
   Yan ZH, 2009, NAT CHEM BIOL, V5, P721, DOI 10.1038/nchembio.212
   Zamzami N, 2007, METHOD CELL BIOL, V80, P327, DOI 10.1016/S0091-679X(06)80016-6
NR 40
TC 26
Z9 27
U1 0
U2 7
PU ELSEVIER IRELAND LTD
PI CLARE
PA ELSEVIER HOUSE, BROOKVALE PLAZA, EAST PARK SHANNON, CO, CLARE, 00000,
   IRELAND
SN 0300-483X
J9 TOXICOLOGY
JI Toxicology
PD SEP 10
PY 2010
VL 275
IS 1-3
BP 1
EP 9
DI 10.1016/j.tox.2010.05.001
PG 9
WC Pharmacology & Pharmacy; Toxicology
WE Science Citation Index Expanded (SCI-EXPANDED)
SC Pharmacology & Pharmacy; Toxicology
GA 639EM
UT WOS:000280953600001
PM 20457212
DA 2022-09-07
ER

PT J
AU Ameye, LG
   Young, MF
AF Ameye, Laurent G.
   Young, Marian F.
TI Animal models of osteoarthritis: lessons learned while seeking the 'Holy
   Grail'
SO CURRENT OPINION IN RHEUMATOLOGY
LA English
DT Review
DE animal models; bone; 'gold standard'; osteoarthritis
ID SPONTANEOUS KNEE OSTEOARTHRITIS; CRUCIATE LIGAMENT TRANSECTION;
   OVEREXPRESSING CATHEPSIN-K; SUBCHONDRAL BONE CHANGES; GUINEA-PIG MODEL;
   CANINE EXPERIMENTAL OSTEOARTHRITIS; SYNOVIAL LINING MACROPHAGES;
   NITRIC-OXIDE SYNTHASE; GENE-RELATED PEPTIDE; COLLAGEN TYPE-II
AB Purpose of review Difficulties in studying osteoarthritis in humans that stem from both the low sensitivity of diagnostic tools and the low availability of diseased tissues explain why research on animal models remains highly dynamic. This review will summarize the recent advances in this field.
   Recent findings With regard to the etiology of osteoarthritis, synovial macrophages mediate osteophyte formation, whereas increased ligament laxity could be responsible for spontaneous osteoarthritis in guinea pigs. The concomitant changes in subchondral bone and cartilage reported in several models, and the structure-modifying effects of some bone inhibitors have confirmed the importance of bone in osteoarthritis. With regard to cartilage pathobiology, ADAMTS-5 is the major aggrecanase responsible for cartilage destruction, whereas inadequate control of oxidative stress and decreased expression of transforming growth factor-beta receptors could predispose to osteoarthritis. New models include a postmenopausal rat model, the groove model and a joint-specific bone morphogenetic receptor-deficient mouse. The iodoacetate model was also validated as the first pain model of osteoarthritis.
   Summary In view of the multiple animal models available, there is a need to reach a consensus on one or several gold standard animal model(s). New studies indicate that important differences in therapeutic response exist between young and old animals, and between spontaneous and surgical models, suggesting that not all models are adequate models of osteoarthritis.
C1 Nestle Res Ctr, Nutr & Hlth Dept, CH-1000 Lausanne, Switzerland.
   NIDCR, Craniofacial & Skeletal Dis Branch, NIH, Bethesda, MD USA.
RP Ameye, LG (通讯作者)，Nestle Res Ctr, Nutr & Hlth Dept, CH-1000 Lausanne, Switzerland.
EM laurent.ameye@rdls.nestle.com
OI Young, Marian F/0000-0003-0929-8854
FU NATIONAL INSTITUTE OF DENTAL & CRANIOFACIAL RESEARCH [ZIADE000379]
   Funding Source: NIH RePORTER; NATIONAL INSTITUTE OF DENTAL &CRANIOFACIAL
   RESEARCH [Z01DE000379] Funding Source: NIH RePORTER
CR Allen RT, 2004, OSTEOARTHR CARTILAGE, V12, P917, DOI 10.1016/j.joca.2004.08.003
   Ameye L, 2002, FASEB J, V16, DOI 10.1096/fj.01-0848com
   Anderson-MacKenzie JM, 2005, INT J BIOCHEM CELL B, V37, P224, DOI 10.1016/j.biocel.2004.06.016
   Anderst WJ, 2005, OSTEOARTHR CARTILAGE, V13, P808, DOI 10.1016/j.joca.2005.04.019
   Averbeck B, 2004, J RHEUMATOL, V31, P2013
   Batiste DL, 2004, OSTEOARTHR CARTILAGE, V12, P986, DOI 10.1016/j.joca.2004.08.010
   Bendele A. M., 2001, Journal of Musculoskeletal & Neuronal Interactions, V1, P363
   Blom AB, 2004, OSTEOARTHR CARTILAGE, V12, P627, DOI 10.1016/j.joca.2004.03.003
   Bohm BB, 2005, ARTHRITIS RHEUM-US, V52, P1100, DOI 10.1002/art.20974
   Boileau C, 2005, ARTHRITIS RHEUM-US, V52, P488, DOI 10.1002/art.20809
   Bove SE, 2003, OSTEOARTHR CARTILAGE, V11, P821, DOI 10.1016/S1063-4584(03)00163-8
   Boyd SK, 2005, OSTEOARTHR CARTILAGE, V13, P235, DOI 10.1016/j.joca.2004.11.004
   Burton DW, 2005, OSTEOARTHR CARTILAGE, V13, P395, DOI 10.1016/j.joca.2005.01.002
   Cake MA, 2004, OSTEOARTHR CARTILAGE, V12, P974, DOI 10.1016/j.joca.2004.08.012
   Cake MA, 2003, OSTEOARTHR CARTILAGE, V11, P872, DOI 10.1016/j.joca.2003.08.003
   Cake MA, 2005, OSTEOARTHR CARTILAGE, V13, P1066, DOI 10.1016/j.joca.2005.07.001
   Calvo E, 2004, OSTEOARTHR CARTILAGE, V12, P878, DOI 10.1016/j.joca.2004.07.007
   Chen XD, 2005, BONE, V37, P192, DOI 10.1016/j.bone.2005.04.006
   Chen XD, 2004, FASEB J, V18, P948, DOI 10.1096/fj.03-0899com
   Chuma H, 2004, OSTEOARTHR CARTILAGE, V12, P834, DOI 10.1016/j.joca.2004.07.003
   Clark AL, 2006, OSTEOARTHR CARTILAGE, V14, P120, DOI 10.1016/j.joca.2005.08.016
   Clark AL, 2005, OSTEOARTHR CARTILAGE, V13, P1100, DOI 10.1016/j.joca.2005.07.010
   Clements KM, 2003, ARTHRITIS RHEUM-US, V48, P3452, DOI 10.1002/art.11355
   Davidson ENB, 2005, ARTHRITIS RES THER, V7, pR1338, DOI 10.1186/ar1833
   de Hooge ASK, 2005, OSTEOARTHR CARTILAGE, V13, P66, DOI 10.1016/j.joca.2004.09.011
   DeGroot J, 2004, ARTHRITIS RHEUM, V50, P1207, DOI 10.1002/art.20170
   Dumond H, 2004, OSTEOARTHR CARTILAGE, V12, P284, DOI 10.1016/j.joca.2003.11.008
   Fernandez-Criado C, 2004, OSTEOARTHR CARTILAGE, V12, P543, DOI 10.1016/j.joca.2004.04.002
   Fernihough J, 2005, NEUROSCI LETT, V388, P75, DOI 10.1016/j.neulet.2005.06.044
   Fernihough J, 2004, PAIN, V112, P83, DOI 10.1016/j.pain.2004.08.004
   Galois L, 2004, OSTEOARTHR CARTILAGE, V12, P779, DOI 10.1016/j.joca.2004.06.008
   Glasson SS, 2004, ARTHRITIS RHEUM-US, V50, P2547, DOI 10.1002/art.20558
   Glasson SS, 2005, NATURE, V434, P644, DOI 10.1038/nature03369
   Goldring MB, 2006, ARTHRITIS RHEUM-US, V54, P387, DOI 10.1002/art.21756
   Gomez-Barrena E, 2004, ANN RHEUM DIS, V63, P917, DOI 10.1136/ard.2003.008904
   Gomis A, 2004, ARTHRITIS RHEUM-US, V50, P314, DOI 10.1002/art.11421
   Hajjaji HE, 2004, OSTEOARTHR CARTILAGE, V12, P904, DOI 10.1016/j.joca.2004.08.005
   Ham KD, 2004, OSTEOARTHR CARTILAGE, V12, P160, DOI 10.1016/j.joca.2003.08.002
   Hayami T, 2006, BONE, V38, P234, DOI 10.1016/j.bone.2005.08.007
   Hayami T, 2004, ARTHRITIS RHEUM-US, V50, P1193, DOI 10.1002/art.20124
   Hoegh-Andersen P, 2004, ARTHRITIS RES THER, V6, pR169, DOI 10.1186/ar1152
   Inoue A, 2006, ARTHRITIS RHEUM-US, V54, P264, DOI 10.1002/art.21561
   Jallali N, 2005, OSTEOARTHR CARTILAGE, V13, P614, DOI 10.1016/j.joca.2005.02.011
   Janusz MJ, 2004, OSTEOARTHR CARTILAGE, V12, P720, DOI 10.1016/j.joca.2004.06.004
   Jo HC, 2004, ARTHRITIS RHEUM-US, V50, P2531, DOI 10.1002/art.20368
   Johnson K, 2004, ARTHRITIS RHEUM-US, V50, P1216, DOI 10.1002/art.20149
   Jovanovic DV, 2001, ARTHRITIS RHEUM-US, V44, P2320, DOI 10.1002/1529-0131(200110)44:10<2320::AID-ART394>3.0.CO;2-P
   Kamekura S, 2005, OSTEOARTHR CARTILAGE, V13, P632, DOI 10.1016/j.joca.2005.03.004
   Kangarlu A, 2006, OSTEOARTHR CARTILAGE, V14, P52, DOI 10.1016/j.joca.2005.08.006
   Kiviranta R, 2001, J BONE MINER RES, V16, P1444, DOI 10.1359/jbmr.2001.16.8.1444
   Kobayashi K, 2003, J VET MED SCI, V65, P1195, DOI 10.1292/jvms.65.1195
   Kobayashi T, 2005, ARTHRITIS RHEUM-US, V52, P479, DOI 10.1002/art.20792
   Kraus VB, 2004, ARTHRITIS RHEUM-US, V50, P1822, DOI 10.1002/art.20291
   Kuroda R, 2006, ARTHRITIS RHEUM-US, V54, P433, DOI 10.1002/art.21632
   Lahm A, 2005, KNEE, V12, P51, DOI 10.1016/j.knee.2004.01.005
   Lahm A, 2004, ACTA ORTHOP SCAND, V75, P762, DOI 10.1080/00016470410004166
   Lai WFT, 2004, OSTEOARTHR CARTILAGE, V12, P239, DOI 10.1016/j.joca.2003.11.005
   Lammi M, 2005, ARTHRITIS RHEUM, V52, P3680, DOI 10.1002/art.21510
   Lavigne P, 2005, OSTEOARTHR CARTILAGE, V13, P310, DOI 10.1016/j.joca.2004.12.015
   Lee SW, 2004, ARTHRITIS RHEUM-US, V50, P534, DOI 10.1002/art.20052
   Lindhorst E, 2005, OSTEOARTHR CARTILAGE, V13, P139, DOI 10.1016/j.joca.2004.10.017
   Little CB, 2005, ARTHRITIS RHEUM-US, V52, P1461, DOI 10.1002/art.21022
   Lorenz H, 2005, ARTHRITIS RES THER, V7, pR156, DOI 10.1186/ar1471
   Manicourt DH, 1999, ARTHRITIS RHEUM-US, V42, P1159, DOI 10.1002/1529-0131(199906)42:6<1159::AID-ANR12>3.0.CO;2-Q
   Mastbergen SC, 2006, OSTEOARTHR CARTILAGE, V14, P39, DOI 10.1016/j.joca.2004.07.009
   Matyas JR, 2004, ARTHRITIS RHEUM-US, V50, P543, DOI 10.1002/art.20027
   Mistry D, 2004, OSTEOARTHR CARTILAGE, V12, P131, DOI 10.1016/j.joca.2003.10.006
   Moore EE, 2005, OSTEOARTHR CARTILAGE, V13, P623, DOI 10.1016/j.joca.2005.03.003
   Morko J, 2005, ARTHRITIS RHEUM-US, V52, P3713, DOI 10.1002/art.21423
   Morko J, 2005, BONE, V36, P854, DOI 10.1016/j.bone.2005.02.006
   Morko JP, 2004, ANN RHEUM DIS, V63, P649, DOI 10.1136/ard.2002.004671
   Mrosek EH, 2006, OSTEOARTHR CARTILAGE, V14, P171, DOI 10.1016/j.joca.2005.08.004
   Muehleman C, 2002, OSTEOARTHR CARTILAGE, V10, P226, DOI 10.1053/joca.2001.0506
   Oakley SP, 2004, OSTEOARTHR CARTILAGE, V12, P667, DOI 10.1016/j.joca.2004.05.006
   Oshima Y, 2004, OSTEOARTHR CARTILAGE, V12, P811, DOI 10.1016/j.joca.2004.06.014
   Park J, 2006, J GENE MED, V8, P112, DOI 10.1002/jgm.826
   Pastoureau P, 2003, OSTEOARTHR CARTILAGE, V11, P412, DOI 10.1016/S1063-4584(03)00050-5
   Pastoureau PC, 1999, OSTEOARTHR CARTILAGE, V7, P466, DOI 10.1053/joca.1999.0241
   Pell AN, 2001, ANIM FEED SCI TECH, V91, P1, DOI 10.1016/S0377-8401(01)00226-7
   Pelletier JP, 1999, OSTEOARTHR CARTILAGE, V7, P416, DOI 10.1053/joca.1998.0229
   Pelletier JP, 2004, BONE, V34, P527, DOI 10.1016/j.bone.2003.11.021
   Pomonis JD, 2005, PAIN, V114, P339, DOI 10.1016/j.pain.2004.11.008
   Pritzker KPH, 2006, OSTEOARTHR CARTILAGE, V14, P13, DOI 10.1016/j.joca.2005.07.014
   Quasnichka HL, 2005, ARTHRITIS RHEUM-US, V52, P3100, DOI 10.1002/art.21340
   Regan E, 2005, ARTHRITIS RHEUM, V52, P3479, DOI 10.1002/art.21387
   Rodriguez RR, 2004, OSTEOARTHR CARTILAGE, V12, P314, DOI 10.1016/j.joca.2003.12.002
   Rountree RB, 2004, PLOS BIOL, V2, P1815, DOI 10.1371/journal.pbio.0020355
   Sabatini M, 2005, ARTHRITIS RHEUM-US, V52, P171, DOI 10.1002/art.20900
   Saftig P, 1998, P NATL ACAD SCI USA, V95, P13453, DOI 10.1073/pnas.95.23.13453
   SCHWARTZ ER, 1981, ARTHRITIS RHEUM-US, V24, P1345, DOI 10.1002/art.1780241103
   Solchaga LA, 2005, OSTEOARTHR CARTILAGE, V13, P297, DOI 10.1016/j.joca.2004.12.016
   Stanton H, 2005, NATURE, V434, P648, DOI 10.1038/nature03417
   Steffey MA, 2004, OSTEOARTHR CARTILAGE, V12, P818, DOI 10.1016/j.joca.2004.07.002
   Tiraloche G, 2005, ARTHRITIS RHEUM-US, V52, P1118, DOI 10.1002/art.20951
   Tognana E, 2005, OSTEOARTHR CARTILAGE, V13, P896, DOI 10.1016/j.joca.2005.05.003
   van den Berg WB, 2001, CURR OPIN RHEUMATOL, V13, P452, DOI 10.1097/00002281-200109000-00019
   van Lent PLEM, 2004, ARTHRITIS RHEUM, V50, P103, DOI 10.1002/art.11422
   Varoga D, 2005, ARTHRITIS RHEUM-US, V52, P1736, DOI 10.1002/art.21090
   von Rechenberg B, 2004, OSTEOARTHR CARTILAGE, V12, P201, DOI 10.1016/j.joca.2003.11.001
   Wadhwa S, 2005, OSTEOARTHR CARTILAGE, V13, P817, DOI 10.1016/j.joca.2005.04.016
   Watrin-Pinzano A, 2004, OSTEOARTHR CARTILAGE, V12, P191, DOI 10.1016/j.joca.2003.10.010
   Xu L, 2005, J BIOL CHEM, V280, P548, DOI 10.1074/jbc.M411036200
   Yamamoto T, 2004, OSTEOARTHR CARTILAGE, V12, P636, DOI 10.1016/j.joca.2004.04.007
   Yokoo N, 2005, ARTHRITIS RHEUM-US, V52, P164, DOI 10.1002/art.20739
   Young AA, 2005, ARTHRITIS RES THER, V7, pR852, DOI 10.1186/ar1756
   Young MF, 2005, TRENDS PHARMACOL SCI, V26, P333, DOI 10.1016/j.tips.2005.05.001
   Zemmyo M, 2003, ARTHRITIS RHEUM-US, V48, P2873, DOI 10.1002/art.11246
   Zhang YW, 2005, P NATL ACAD SCI USA, V102, P11740, DOI 10.1073/pnas.0505171102
NR 108
TC 100
Z9 102
U1 1
U2 28
PU LIPPINCOTT WILLIAMS & WILKINS
PI PHILADELPHIA
PA TWO COMMERCE SQ, 2001 MARKET ST, PHILADELPHIA, PA 19103 USA
SN 1040-8711
EI 1531-6963
J9 CURR OPIN RHEUMATOL
JI Curr. Opin. Rheumatol.
PD SEP
PY 2006
VL 18
IS 5
BP 537
EP 547
DI 10.1097/01.bor.0000240369.39713.af
PG 11
WC Rheumatology
WE Science Citation Index Expanded (SCI-EXPANDED)
SC Rheumatology
GA 086DI
UT WOS:000240652900018
PM 16896297
DA 2022-09-07
ER

PT J
AU Martorell, M
   Castro, N
   Victoriano, M
   Capo, X
   Tejada, S
   Vitalini, S
   Pezzani, R
   Sureda, A
AF Martorell, Miquel
   Castro, Natalia
   Victoriano, Montserrat
   Capo, Xavier
   Tejada, Silvia
   Vitalini, Sara
   Pezzani, Raffaele
   Sureda, Antoni
TI An Update of Anthraquinone Derivatives Emodin, Diacerein, and Catenarin
   in Diabetes
SO EVIDENCE-BASED COMPLEMENTARY AND ALTERNATIVE MEDICINE
LA English
DT Review
ID ACTIVATED PROTEIN-KINASE; 11-BETA-HYDROXYSTEROID DEHYDROGENASE TYPE-1;
   ENDOPLASMIC-RETICULUM STRESS; KAPPA-B ACTIVATION; OXIDATIVE STRESS;
   ADIPOCYTE DIFFERENTIATION; INDUCED CYTOTOXICITY; INSULIN SENSITIVITY;
   GLUCOSE-UPTAKE; LUNG INJURY
AB Diabetes is part of metabolic diseases and is characterized by high blood sugar levels over a prolonged period as result of an insulin-deficient production or an inappropriate response to insulin by our cells. This chronic disease was the direct cause of 1.6 million deaths in 2016 as reported by the World Health Organization. Emodin is a natural product and active ingredient of various Chinese herbs with the chemical formula 1,3,8-trihydroxy-6-methylanthraquinone. Diacerein is another naturally occurring anthraquinone (1,8-diacetoxy-3-carboxyanthraquinone) commonly used as commercial drug to treat osteoarthritis. These two anthraquinone derivatives have been shown to exert antidiabetic activities. Emodin seems to enhance the glucose tolerance and insulin sensibility via activation of PPAR gamma and modulation of metabolic-related genes. Diacerein seems to decrease inflammatory cytokines and increase insulin secretion enhancing insulin sensibility and therefore improving glucose control. Other naturally occurring anthraquinone derivatives, such as catenarin (1,4,6,8-tetrahydroxy-3-methylanthraquinone), have been shown to have antidiabetic activities although few studies have been performed. The synthesis of new emodin derivatives is increasing, but these new molecules have not been tested for diabetes treatment. In the current work, available literature on anthraquinone derivatives' effects in diabetes disease is reviewed. Moreover, we discuss the chemistry, food sources, bioavailability, and toxicity of the naturally occurring anthraquinone with antidiabetic effects.
C1 [Martorell, Miquel; Castro, Natalia; Victoriano, Montserrat] Univ Concepcion, Fac Pharm, Dept Nutr & Dietet, Concepcion 4070386, Chile.
   [Martorell, Miquel] Univ Concepcion, Ctr Hlth Living, Concepcion 4070386, Chile.
   [Capo, Xavier; Sureda, Antoni] Univ Balearic Isl, Univ Res Inst Hlth Sci IUNICS, Res Grp Community Nutr & Oxidat Stress, Palma De Mallorca 07122, Spain.
   [Tejada, Silvia] Univ Balearic Isl, Univ Res Inst Hlth Sci IUNICS, Dept Biol, Lab Neurophysiol, E-07122 Palma De Mallorca, Balearic Island, Spain.
   [Tejada, Silvia; Sureda, Antoni] Inst Salud Carlos III, CIBEROBN Physiopathol Obes & Nutr, E-28029 Madrid, Spain.
   [Tejada, Silvia; Sureda, Antoni] Res Inst Balearic Isl, E-07120 Palma De Mallorca, Spain.
   [Vitalini, Sara] Univ Milan, Dept Agr & Environm Sci, Via G Celoria 2, I-20133 Milan, Italy.
   [Pezzani, Raffaele] Univ Padua, Dept Med DIMED, Endocrinol Unit, Phytotherapy Lab PhT Lab, Via Osped 105, I-35128 Padua, Italy.
   [Pezzani, Raffaele] Assoc Italiana Ric Oncol Base, AIROB, Padua, Italy.
RP Sureda, A (通讯作者)，Univ Balearic Isl, Univ Res Inst Hlth Sci IUNICS, Res Grp Community Nutr & Oxidat Stress, Palma De Mallorca 07122, Spain.; Sureda, A (通讯作者)，Inst Salud Carlos III, CIBEROBN Physiopathol Obes & Nutr, E-28029 Madrid, Spain.; Sureda, A (通讯作者)，Res Inst Balearic Isl, E-07120 Palma De Mallorca, Spain.; Pezzani, R (通讯作者)，Univ Padua, Dept Med DIMED, Endocrinol Unit, Phytotherapy Lab PhT Lab, Via Osped 105, I-35128 Padua, Italy.; Pezzani, R (通讯作者)，Assoc Italiana Ric Oncol Base, AIROB, Padua, Italy.
EM raffaele.pezzani@unipd.it; antoni.sureda@uib.es
RI Martorell, Miquel/H-8490-2014; Capó, Xavier/AAD-6322-2022; Pezzani,
   Raffaele/L-7731-2015
OI Martorell, Miquel/0000-0003-3183-7623; Capó, Xavier/0000-0002-3499-5494;
   Vitalini, Sara/0000-0001-7557-9473; Pezzani,
   Raffaele/0000-0003-3156-2500; Victoriano,
   Montserrat/0000-0001-9100-2762; , Antoni/0000-0001-8656-6838
FU Instituto de Salud Carlos III [CIBEROBN CB12/03/30038]
FX S. Tejada and A. Sureda were supported by Instituto de Salud Carlos III,
   Grant number: CIBEROBN CB12/03/30038.
CR Abbud W, 2000, ARCH BIOCHEM BIOPHYS, V380, P347, DOI 10.1006/abbi.2000.1935
   Alegria A, 2017, MEDWAVE, V17, DOI 10.5867/medwave.2017.08.7041
   Almezgagi M, 2020, BIOMED PHARMACOTHER, V131, DOI 10.1016/j.biopha.2020.110594
   Arvindekar A, 2015, FOOD FUNCT, V6, P2693, DOI [10.1039/c5fo00519a, 10.1039/C5FO00519A]
   Bachmann M, 1992, J Environ Pathol Toxicol Oncol, V11, P49
   Badr JM, 2015, PHARMACOGN RES, V7, P335, DOI 10.4103/0974-8490.158436
   Boileau C, 2008, ARTHRITIS RES THER, V10, DOI 10.1186/ar2444
   Boyle CD, 2008, CURR OPIN DRUG DISC, V11, P495
   Brunmair B, 2004, DIABETES, V53, P1052, DOI 10.2337/diabetes.53.4.1052
   Cantley J, 2015, BMC BIOL, V13, DOI 10.1186/s12915-015-0140-6
   Cao YN, 2016, EUR J PHARMACOL, V780, P194, DOI 10.1016/j.ejphar.2016.03.049
   Cha TL, 2005, CANCER RES, V65, P2287, DOI 10.1158/0008-5472.CAN-04-3250
   Chang CH, 1996, AM J CHINESE MED, V24, P139, DOI 10.1142/S0192415X96000189
   Chang KC, 2016, J NAT PROD, V79, P1439, DOI 10.1021/acs.jnatprod.6b00185
   Chang LC, 1999, BIOCHEM PHARMACOL, V58, P49, DOI 10.1016/S0006-2952(99)00075-1
   Chen ZF, 2012, J CELL BIOCHEM, V113, P3547, DOI 10.1002/jcb.24232
   Chien SC, 2015, EVID-BASED COMPL ALT, V2015, DOI 10.1155/2015/357357
   Cui YT, 2014, FISH SHELLFISH IMMUN, V38, P74, DOI 10.1016/j.fsi.2014.02.018
   da Silva MD, 2017, INT J RHEUM DIS, V20, P1337, DOI 10.1111/1756-185X.12741
   Dagon Y, 2006, BIOCHEM BIOPH RES CO, V340, P43, DOI 10.1016/j.bbrc.2005.11.159
   Ding Y, 2008, EUR J PHARMACOL, V590, P377, DOI 10.1016/j.ejphar.2008.06.044
   Domingueti CP, 2016, J DIABETES COMPLICAT, V30, P738, DOI 10.1016/j.jdiacomp.2015.12.018
   Domingueti CP, 2016, J DIABETES RES, V2016, DOI 10.1155/2016/2315260
   Donath MY, 2008, ENDOCR REV, V29, P334, DOI 10.1210/er.2007-0033
   Dong XX, 2016, PHYTOTHER RES, V30, P1207, DOI 10.1002/ptr.5631
   Eizirik DL, 2009, NAT REV ENDOCRINOL, V5, P219, DOI 10.1038/nrendo.2009.21
   Feng Y, 2010, BRIT J PHARMACOL, V161, P113, DOI 10.1111/j.1476-5381.2010.00826.x
   Fouad SA, 2021, PLOS ONE, V16, DOI 10.1371/journal.pone.0245482
   Fouad SA, 2020, PLOS ONE, V15, DOI 10.1371/journal.pone.0244646
   Fouillaud M, 2016, MAR DRUGS, V14, DOI 10.3390/md14040064
   Fryer LGD, 2002, J BIOL CHEM, V277, P25226, DOI 10.1074/jbc.M202489200
   Gadotti VM, 2012, PHARMACOL BIOCHEM BE, V102, P549, DOI 10.1016/j.pbb.2012.06.018
   Gao JJ, 2014, PLOS ONE, V9, DOI 10.1371/journal.pone.0093588
   Gao Y, 2015, BIOCHEM PHARMACOL, V94, P39, DOI 10.1016/j.bcp.2015.01.006
   Gewirtz DA, 1999, BIOCHEM PHARMACOL, V57, P727, DOI 10.1016/S0006-2952(98)00307-4
   Gonzalez-Ortiz M, 2005, METAB SYNDR RELAT D, V3, P95, DOI 10.1089/met.2005.3.95
   Greco G, 2021, MAR DRUGS, V19, DOI 10.3390/md19050272
   Guha M, 2002, J BIOL CHEM, V277, P32124, DOI 10.1074/jbc.M203298200
   Guo SZ, 2020, J DIABETES RES, V2020, DOI 10.1155/2020/2593792
   Gupta SC, 2014, ARCH BIOCHEM BIOPHYS, V559, P91, DOI 10.1016/j.abb.2014.06.006
   Ha H, 1999, DIABETES RES CLIN PR, V45, P147, DOI 10.1016/S0168-8227(99)00044-3
   Han YS, 2002, PHYTOCHEMISTRY, V59, P45, DOI 10.1016/S0031-9422(01)00296-5
   Hardie DG, 2011, GENE DEV, V25, P1895, DOI 10.1101/gad.17420111
   Heo JM, 2012, J CARDIOL, V60, P204, DOI 10.1016/j.jjcc.2012.03.006
   Heo SK, 2008, J CELL BIOCHEM, V105, P70, DOI 10.1002/jcb.21805
   Herder C, 2005, GESUNDHEITSWESEN, V67, pS115, DOI 10.1055/s-2005-858252
   Hybertson BM, 2011, MOL ASPECTS MED, V32, P234, DOI 10.1016/j.mam.2011.10.006
   Ivanova V, 2000, PHARMAZIE, V55, P785
   JAYATILAKE GS, 1993, J NAT PROD, V56, P1805, DOI 10.1021/np50100a021
   Marin-Penalver JJ, 2016, WORLD J DIABETES, V7, P354, DOI 10.4239/wjd.v7.i17.354
   Kanokmedhakul S, 2002, PLANTA MED, V68, P834, DOI 10.1055/s-2002-34415
   Karou Simplice D, 2011, Pak J Biol Sci, V14, P149, DOI 10.3923/pjbs.2011.149.169
   Khan MI, 2016, EUR J PHARM SCI, V95, P88, DOI 10.1016/j.ejps.2016.09.002
   Korulkin D., 2014, WORLD ACAD SCI ENG T, V8, P454
   Lai WF, 2015, MOL ENDOCRINOL, V29, P558, DOI 10.1210/me.2014-1287
   Larsen CM, 2009, DIABETES CARE, V32, P1663, DOI 10.2337/dc09-0533
   LEE AYW, 1995, P NATL ACAD SCI USA, V92, P2780, DOI 10.1073/pnas.92.7.2780
   Lee G, 2012, IMMUNOPHARM IMMUNOT, V34, P454, DOI 10.3109/08923973.2011.619195
   Lee MH, 2011, J AGR FOOD CHEM, V59, P9135, DOI 10.1021/jf201577f
   Lee W, 2014, INFLAMMATION, V37, P306, DOI 10.1007/s10753-013-9741-9
   Lee Y.R., 2015, P 17 EUR C END MAY D, V37, pEP902, DOI DOI 10.1530/ENDOABS.37.EP902
   Lee YS, 2006, DIABETES, V55, P2256, DOI 10.2337/db06-0006
   Li JM, 2016, EUR J PHARMACOL, V770, P99, DOI 10.1016/j.ejphar.2015.11.045
   Lin SY, 2009, ANTICANCER RES, V29, P327
   Liu DL, 2012, INT J ONCOL, V40, P1049, DOI 10.3892/ijo.2011.1285
   Liu H, 2021, DIABET METAB SYND OB, V14, P1253, DOI 10.2147/DMSO.S299375
   Liu W.S, 2013, CHINESE J CLIN PHARM, V33, P1332
   Liu Y, 2009, EXP MOL MED, V41, P648, DOI 10.3858/emm.2009.41.9.071
   Lu Y, 2011, BIOCHEM PHARMACOL, V82, P1700, DOI 10.1016/j.bcp.2011.08.022
   Malaguti C, 2008, INT IMMUNOPHARMACOL, V8, P782, DOI 10.1016/j.intimp.2008.01.020
   Malik EM, 2016, MED RES REV, V36, P705, DOI 10.1002/med.21391
   Marseglia L, 2015, INT J MOL SCI, V16, P378, DOI 10.3390/ijms16010378
   Martel-Pelletier J, 1998, J RHEUMATOL, V25, P753
   Martel-Pelletier J, 2010, THER ADV MUSCULOSKEL, V2, P95, DOI 10.1177/1759720X09359104
   Martin G, 2003, INFLAMMATION, V27, P233, DOI 10.1023/A:1025040631514
   Mastrandrea L, 2009, DIABETES CARE, V32, P1244, DOI 10.2337/dc09-0054
   Matsuda Y, 2008, FOOD CHEM TOXICOL, V46, P733, DOI 10.1016/j.fct.2007.09.107
   Mohamed MI, 2020, DRUG DEV IND PHARM, V46, P814, DOI 10.1080/03639045.2020.1757696
   Moldovan F, 2000, OSTEOARTHR CARTILAGE, V8, P186, DOI 10.1053/joca.1999.0289
   Morrison RF, 1999, J CELL BIOCHEM, P59
   Naqvi S, 2010, INDIAN J BIOCHEM BIO, V47, P161
   Naseef MA, 2018, AAPS PHARMSCITECH, V19, P3097, DOI 10.1208/s12249-018-1138-5
   Nowrouzi-Sohrabi P, 2021, CURR MED CHEM, V28, P840, DOI 10.2174/0929867327666200728134755
   OREILLY LA, 1991, EUR J IMMUNOL, V21, P1171, DOI 10.1002/eji.1830210512
   Ortis F, 2008, DIABETOLOGIA, V51, P1213, DOI 10.1007/s00125-008-0999-7
   Ozcan U, 2004, SCIENCE, V306, P457, DOI 10.1126/science.1103160
   Pavelka K, 2016, DRUG AGING, V33, P75, DOI 10.1007/s40266-016-0347-4
   Pelletier JP, 2020, RHEUMATOLOGY, V59, P3858, DOI 10.1093/rheumatology/keaa072
   Pelletier JP, 1996, OSTEOARTHR CARTILAGE, V4, P77, DOI 10.1016/S1063-4584(96)80009-4
   Petrosino S, 2015, PHARMACOL RES, V91, P9, DOI 10.1016/j.phrs.2014.10.008
   Ramos-Zavala MG, 2011, DIABETES CARE, V34, P1591, DOI 10.2337/dc11-0357
   Rochette L, 2014, BBA-GEN SUBJECTS, V1840, P2709, DOI 10.1016/j.bbagen.2014.05.017
   Russell RR, 1999, AM J PHYSIOL-HEART C, V277, pH643, DOI 10.1152/ajpheart.1999.277.2.H643
   Sabatel H, 2011, BIOCHEM PHARMACOL, V82, P1371, DOI 10.1016/j.bcp.2011.07.105
   Sambandam N, 2003, PROG LIPID RES, V42, P238, DOI 10.1016/S0163-7827(02)00065-6
   Saremi A, 2009, ATHEROSCLEROSIS, V203, P610, DOI 10.1016/j.atherosclerosis.2008.07.031
   Schram MT, 2005, DIABETOLOGIA, V48, P370, DOI 10.1007/s00125-004-1628-8
   Seckl JR, 2001, ENDOCRINOLOGY, V142, P1371, DOI 10.1210/en.142.4.1371
   Seebaluck R, 2015, J ETHNOPHARMACOL, V159, P137, DOI 10.1016/j.jep.2014.10.040
   Sharma AM, 2007, J CLIN ENDOCR METAB, V92, P386, DOI 10.1210/jc.2006-1268
   Shen MY, 2012, EVID-BASED COMPL ALT, V2012, DOI 10.1155/2012/982396
   Shen MY, 2011, PLOS ONE, V6, DOI 10.1371/journal.pone.0027480
   Shia CS, 2010, J PHARM SCI-US, V99, P2185, DOI 10.1002/jps.21978
   Shrimali D, 2013, CANCER LETT, V341, P139, DOI 10.1016/j.canlet.2013.08.023
   Shukla V., 2017, ADV MOL TOXICOLOGY
   Singh R, 2004, CHEM BIODIVERS, V1, P1241, DOI 10.1002/cbdv.200490088
   Soares AF, 2005, FREE RADICAL BIO MED, V38, P882, DOI 10.1016/j.freeradbiomed.2004.12.010
   Soliman MAN, 2021, PHARM DEV TECHNOL, V26, P302, DOI 10.1080/10837450.2020.1869982
   Song P, 2013, J BIOL CHEM, V288, P5732, DOI 10.1074/jbc.M112.441477
   Srinivas G, 2007, MED RES REV, V27, P591, DOI 10.1002/med.20095
   Storz P, 2011, ANTIOXID REDOX SIGN, V14, P593, DOI 10.1089/ars.2010.3405
   Suk K, 2001, J IMMUNOL, V166, P4481, DOI 10.4049/jimmunol.166.7.4481
   Suzuki D, 1999, J AM SOC NEPHROL, V10, P822
   Tobar N, 2011, ENDOCRINOLOGY, V152, P4080, DOI 10.1210/en.2011-0249
   Tomlinson DR, 1999, DIABETOLOGIA, V42, P1271, DOI 10.1007/s001250051439
   Uwazie JN, 2020, J ETHNOPHARMACOL, V261, DOI 10.1016/j.jep.2020.112997
   Van Gorkom BAP, 1999, ALIMENT PHARM THERAP, V13, P443
   Vejpongsa P, 2014, J AM COLL CARDIOL, V64, P938, DOI 10.1016/j.jacc.2014.06.1167
   Vistoli G, 2013, FREE RADICAL RES, V47, P3, DOI 10.3109/10715762.2013.815348
   Wang AP, 2013, ACTA DIABETOL, V50, P163, DOI 10.1007/s00592-010-0239-8
   Wang JB, 2011, PLOS ONE, V6, DOI [10.1371/journal.pone.0014449, 10.1371/journal.pone.0024498]
   Wang JP, 2006, EUR J PHARMACOL, V553, P297, DOI 10.1016/j.ejphar.2006.08.087
   Wang MJ, 2012, J ETHNOPHARMACOL, V139, P287, DOI 10.1016/j.jep.2011.11.022
   Wang WM, 2012, PHARMACOL REP, V64, P1216, DOI 10.1016/S1734-1140(12)70917-9
   Wei WT, 2013, ONCOL REP, V30, P2555, DOI 10.3892/or.2013.2741
   Wu JM, 2016, INT J BIOL SCI, V12, P1363, DOI 10.7150/ijbs.16334
   Wu L, 2013, INFLAMMATION, V36, P1020, DOI 10.1007/s10753-013-9634-y
   Wu ZQ, 2014, MOLECULES, V19, P14782, DOI 10.3390/molecules190914782
   Xie W, 2011, DIABETES OBES METAB, V13, P289, DOI 10.1111/j.1463-1326.2010.01336.x
   Xue JF, 2010, FITOTERAPIA, V81, P173, DOI 10.1016/j.fitote.2009.08.020
   Xue WH, 2015, J BIOCHEM MOL TOXIC, V29, P526, DOI 10.1002/jbt.21723
   Yan J, 2014, J ANIM PHYSIOL AN N, V98, P530, DOI 10.1111/jpn.12107
   Yang Y, 2013, BIOORG MED CHEM LETT, V23, P3905, DOI 10.1016/j.bmcl.2013.04.059
   Yang YC, 2003, J AGR FOOD CHEM, V51, P7629, DOI 10.1021/jf034727t
   Yang Y, 2007, BIOCHEM BIOPH RES CO, V353, P225, DOI 10.1016/j.bbrc.2006.11.134
   Yaron M, 1999, OSTEOARTHR CARTILAGE, V7, P272, DOI 10.1053/joca.1998.0201
   Yin JT, 2016, J SURG RES, V202, P308, DOI 10.1016/j.jss.2015.12.049
   Zhang LS, 1998, ONCOGENE, V16, P2855, DOI 10.1038/sj.onc.1201813
   Zhang XY, 2015, J DIABETES, V7, P360, DOI 10.1111/1753-0407.12190
   Zhao XY, 2009, CLIN EXP PHARMACOL P, V36, P29, DOI 10.1111/j.1440-1681.2008.05051.x
   Zhu T, 2016, INT IMMUNOPHARMACOL, V34, P16, DOI 10.1016/j.intimp.2016.02.014
NR 141
TC 2
Z9 2
U1 5
U2 11
PU HINDAWI LTD
PI LONDON
PA ADAM HOUSE, 3RD FLR, 1 FITZROY SQ, LONDON, W1T 5HF, ENGLAND
SN 1741-427X
EI 1741-4288
J9 EVID-BASED COMPL ALT
JI Evid.-based Complement Altern. Med.
PD SEP 20
PY 2021
VL 2021
AR 3313419
DI 10.1155/2021/3313419
PG 13
WC Integrative & Complementary Medicine
WE Science Citation Index Expanded (SCI-EXPANDED)
SC Integrative & Complementary Medicine
GA WB1NB
UT WOS:000703345000002
PM 34589130
OA gold, Green Published
DA 2022-09-07
ER

PT J
AU Huang, K
   Cai, HL
   Bao, JP
   Wu, LD
AF Huang, Kai
   Cai, Hai-li
   Bao, Jia-peng
   Wu, Li-dong
TI Dehydroepiandrosterone and age-related musculoskeletal diseases:
   Connections and therapeutic implications
SO AGEING RESEARCH REVIEWS
LA English
DT Review
DE Dehydroepiandrosterone; Osteoporosis; Sarcopenia; Osteoarthritis;
   Senescence
ID BONE-MINERAL DENSITY; SEX STEROID-HORMONES; SKELETAL-MUSCLE;
   ELDERLY-MEN; SENESCENT CELLS; POSTMENOPAUSAL WOMEN; PHYSICAL FUNCTION;
   OXIDATIVE STRESS; BODY-COMPOSITION; OLDER-ADULTS
AB Musculoskeletal disorders related to ageing are one of the most common causes of mortality and morbidity among elderly individuals worldwide. The typical constitutive components of the musculoskeletal system, including bone, muscle, and joints, gradually undergo a process of tissue loss and degeneration as a result of lifelong mechanical and biological stress, ultimately leading to the onset of a series of age-related musculoskeletal diseases, including osteoporosis (OP), sarcopenia, and osteoarthritis (OA). Dehydroepiandrosterone (DHEA), a precursor of androgen secreted mainly by the adrenal gland, has attracted much attention as a marker for senescence due to its unique age-related changes. This pre-hormone has been publicly regarded as an "antidote for ageing" because of its favourable effect against a wide range of age-related diseases, such as Alzheimer disease, cardiovascular diseases, immunosenescence and skin senescence, though its effect on age-related musculoskeletal diseases has been explored to a lesser extent. In the present review, we summarized the action of DHEA against OP, sarcopenia and OA. Extensive detailed descriptions of the pathogenesis of each of these musculoskeletal disorders are beyond the scope of this review; instead, we aim to highlight the association of changes in DHEA with the processes of OP, sarcopenia and OA. A special focus will also be placed on the overlapping pathogeneses among these three diseases, and the molecular mechanisms underlying the action of DHEA against these diseases are discussed or postulated.
C1 [Huang, Kai] Tongde Hosp Zhejiang Prov, Dept Orthoped Surg, Gucui Rd 234, Hangzhou 310012, China.
   [Cai, Hai-li] 903rd Hosp PLA, Dept Ultrasound, Hangzhou 310012, China.
   [Bao, Jia-peng; Wu, Li-dong] Zhejiang Univ, Hosp Med Coll 2, Dept Orthoped Surg, Hangzhou 310009, China.
RP Huang, K (通讯作者)，Tongde Hosp Zhejiang Prov, Dept Orthoped Surg, Gucui Rd 234, Hangzhou 310012, China.
EM hzhuangk@163.com
RI 黄, 恺/AAO-1485-2021
OI 黄, 恺/0000-0001-6714-2538; Wu, Lidong/0000-0002-2561-6069
FU National Natural Science Foundation of China [81871792]; Medical and
   Health Science and Technology Project of Zhejiang Province [2020KY498]
FX This work was supported by the National Natural Science Foundation of
   China [grant no. 81871792] and the Medical and Health Science and
   Technology Project of Zhejiang Province [grant no. 2020KY498].
CR Agnusdei D, 2005, J Endocrinol Invest, V28, P32
   Ahmed HH, 2012, EXP TOXICOL PATHOL, V64, P659, DOI 10.1016/j.etp.2011.01.004
   Aizawa K, 2008, J APPL PHYSIOL, V104, P67, DOI 10.1152/japplphysiol.00558.2007
   Aizawa K, 2007, AM J PHYSIOL-ENDOC M, V292, pE577, DOI 10.1152/ajpendo.00367.2006
   Aly HF, 2011, ACTA BIOCHIM POL, V58, P513
   Aoki K, 2018, VITAM HORM, V108, P355, DOI 10.1016/bs.vh.2018.01.008
   Bacsi K, 2007, CALCIFIED TISSUE INT, V80, P154, DOI 10.1007/s00223-006-0227-8
   Baker WL, 2011, J AM GERIATR SOC, V59, P997, DOI 10.1111/j.1532-5415.2011.03410.x
   Bao JP, 2009, CLIN CHIM ACTA, V408, P1, DOI 10.1016/j.cca.2009.06.040
   Bauer ME, 2009, ANN NY ACAD SCI, V1153, P139, DOI 10.1111/j.1749-6632.2008.03966.x
   Benito MJ, 2005, ANN RHEUM DIS, V64, P1263, DOI 10.1136/ard.2004.025270
   Berr C, 1996, P NATL ACAD SCI USA, V93, P13410, DOI 10.1073/pnas.93.23.13410
   Buoso E, 2011, EXP GERONTOL, V46, P877, DOI 10.1016/j.exger.2011.07.007
   Celec P, 2003, PHYSIOL RES, V52, P397
   Chung PL, 2014, J CELL BIOCHEM, V115, P1412, DOI 10.1002/jcb.24792
   Chung SM, 2016, OSTEOPOROSIS INT, V27, P2447, DOI 10.1007/s00198-016-3548-0
   Clark BJ, 2018, VITAM HORM, V108, P29, DOI 10.1016/bs.vh.2018.02.003
   Compston J, 2018, ENDOCRINE, V61, P7, DOI 10.1007/s12020-018-1588-2
   Corona G, 2013, J CLIN ENDOCR METAB, V98, P3615, DOI 10.1210/jc.2013-1358
   Daniell HW, 2017, J STEROID BIOCHEM, V171, P155, DOI 10.1016/j.jsbmb.2017.03.007
   Diab DL, 2013, CURR OPIN ENDOCRINOL, V20, P501, DOI 10.1097/01.med.0000436194.10599.94
   Domingues-Faria C, 2016, AGEING RES REV, V26, P22, DOI 10.1016/j.arr.2015.12.004
   Dumas I, 2011, ANTICANCER RES, V31, P4369
   Edwards MH, 2015, BONE, V80, P126, DOI 10.1016/j.bone.2015.04.016
   Farr JN, 2016, J BONE MINER RES, V31, P1920, DOI 10.1002/jbmr.2892
   Funck-Brentano T, 2015, CURR OPIN RHEUMATOL, V27, P420, DOI 10.1097/BOR.0000000000000181
   Geusens PP, 2016, CURR OPIN RHEUMATOL, V28, P97, DOI 10.1097/BOR.0000000000000256
   Ghebre MA, 2011, CALCIFIED TISSUE INT, V89, P295, DOI 10.1007/s00223-011-9518-9
   Glyn-Jones S, 2015, LANCET, V386, P376, DOI 10.1016/S0140-6736(14)60802-3
   Goy B, 2016, REDOX REP, V21, P61, DOI 10.1179/1351000215Y.0000000016
   Guntur Anyonya R, 2013, Bonekey Rep, V2, P437, DOI 10.1038/bonekey.2013.171
   Hemmatian H, 2017, CURR OSTEOPOROS REP, V15, P401, DOI 10.1007/s11914-017-0402-z
   Herman Waldemar Adam, 2009, Pol Merkur Lekarski, V27, P197
   Hill M, 2015, J STEROID BIOCHEM, V145, P293, DOI 10.1016/j.jsbmb.2014.05.006
   Hirko KA, 2014, CANCER EPIDEM BIOMAR, V23, P2943, DOI 10.1158/1055-9965.EPI-14-0982
   Huang K, 2018, VITAM HORM, V108, P367, DOI 10.1016/bs.vh.2018.01.021
   Huang K, 2018, J STEROID BIOCHEM, V183, P27, DOI 10.1016/j.jsbmb.2018.05.004
   Huang K, 2011, MOL BIOL REP, V38, P3569, DOI 10.1007/s11033-010-0467-6
   Huang K, 2010, MOL BIOL REP, V37, P1241, DOI 10.1007/s11033-009-9495-5
   Hussain SM, 2016, OSTEOARTHR CARTILAGE, V24, P1408, DOI 10.1016/j.joca.2016.04.008
   Igwebuike A, 2008, J CLIN ENDOCR METAB, V93, P534, DOI 10.1210/jc.2007-1027
   Jeon OH, 2018, J CLIN INVEST, V128, P1229, DOI 10.1172/JCI95147
   Jeon S, 2015, APPL BIOCHEM BIOTECH, V176, P22, DOI 10.1007/s12010-015-1500-y
   KHAW KT, 1988, NEW ENGL J MED, V318, P1705, DOI 10.1056/NEJM198806303182601
   Klinge CM, 2018, VITAM HORM, V108, P1, DOI 10.1016/bs.vh.2018.02.002
   Kostka T, 2000, EUR J APPL PHYSIOL, V82, P83, DOI 10.1007/s004210050655
   Labrie F, 2005, J ENDOCRINOL, V187, P169, DOI 10.1677/joe.1.06264
   Lambrinoudaki I, 2006, J BONE MINER METAB, V24, P65, DOI 10.1007/s00774-005-0648-x
   Laviola L, 2008, AM J PHYSIOL-ENDOC M, V295, pE991, DOI 10.1152/ajpendo.90452.2008
   Lee D, 2015, CLIN ENDOCRINOL, V83, P173, DOI 10.1111/cen.12755
   Li WJ, 2014, STEROIDS, V89, P20, DOI 10.1016/j.steroids.2014.07.011
   Li WJ, 2013, J STEROID BIOCHEM, V134, P15, DOI 10.1016/j.jsbmb.2012.10.001
   Lichte P, 2014, EUR J MED RES, V19, DOI 10.1186/2047-783X-19-27
   Lin LT, 2017, J OBSTET GYNAECOL RE, V43, P1855, DOI 10.1111/jog.13456
   Loeser RF, 2016, NAT REV RHEUMATOL, V12, P412, DOI 10.1038/nrrheum.2016.65
   Maggio M, 2013, CURR OPIN CLIN NUTR, V16, P3, DOI 10.1097/MCO.0b013e32835b6044
   Mannella P, 2018, VITAM HORM, V108, P333, DOI 10.1016/bs.vh.2018.05.001
   Marty E, 2017, BONE, V105, P276, DOI 10.1016/j.bone.2017.09.008
   Mazat L, 2001, P NATL ACAD SCI USA, V98, P8145, DOI 10.1073/pnas.121177998
   Niwa T, 2015, DRUG METAB REV, V47, P89, DOI 10.3109/03602532.2015.1011658
   Nollet M, 2014, AUTOPHAGY, V10, P1965, DOI 10.4161/auto.36182
   Ottenbacher KJ, 2006, J AM GERIATR SOC, V54, P1666, DOI 10.1111/j.1532-5415.2006.00938.x
   Papierska L, 2012, ADV MED SCI-POLAND, V57, P51, DOI 10.2478/v10039-011-0060-9
   Park Seung-Gun, 2017, J Bone Metab, V24, P31, DOI 10.11005/jbm.2017.24.1.31
   Parker CR, 1999, STEROIDS, V64, P640, DOI 10.1016/S0039-128X(99)00046-X
   Percheron G, 2003, ARCH INTERN MED, V163, P720, DOI 10.1001/archinte.163.6.720
   Prough RA, 2016, J MOL ENDOCRINOL, V56, pR139, DOI 10.1530/JME-16-0013
   Rahmati M, 2017, AGEING RES REV, V40, P20, DOI 10.1016/j.arr.2017.07.004
   Rockel JS, 2016, NAT REV RHEUMATOL, V12, P517, DOI 10.1038/nrrheum.2016.92
   Rutkowski K, 2014, DRUGS, V74, P1195, DOI 10.1007/s40265-014-0259-8
   SALVINI S, 1992, J CLIN ENDOCR METAB, V74, P139, DOI 10.1210/jc.74.1.139
   Samaras N, 2013, REJUV RES, V16, P285, DOI 10.1089/rej.2013.1425
   Sato K, 2015, J STEROID BIOCHEM, V145, P200, DOI 10.1016/j.jsbmb.2014.03.009
   Sato K, 2012, NUTR METAB, V9, DOI 10.1186/1743-7075-9-47
   Sato S, 2015, NAT COMMUN, V6, DOI 10.1038/ncomms8035
   Schwartz AG, 2004, AGEING RES REV, V3, P171, DOI 10.1016/j.arr.2003.05.001
   Seven A, 2016, EUR REV MED PHARMACO, V20, P20
   Sniekers YH, 2010, ARTHRITIS RES THER, V12, DOI 10.1186/ar3148
   Sousa-Victor P, 2014, NATURE, V506, P316, DOI 10.1038/nature13013
   SPECTOR TD, 1991, CLIN RHEUMATOL, V10, P316, DOI 10.1007/BF02208698
   Srinivas-Shankar U, 2010, J CLIN ENDOCR METAB, V95, P639, DOI 10.1210/jc.2009-1251
   Starka L, 2015, J STEROID BIOCHEM, V145, P254, DOI 10.1016/j.jsbmb.2014.03.008
   Stewart CE, 2010, J APPL PHYSIOL, V108, P1820, DOI 10.1152/japplphysiol.01246.2009
   Storer TW, 2017, J CLIN ENDOCR METAB, V102, P583, DOI 10.1210/jc.2016-2771
   Tarantino U, 2013, AGING CLIN EXP RES, V25, pS93, DOI 10.1007/s40520-013-0097-7
   Tudpor K, 2015, BONE, V72, P14, DOI 10.1016/j.bone.2014.11.004
   Vaidya D, 2015, HYPERTENSION, V65, P1020, DOI 10.1161/HYPERTENSIONAHA.114.04826
   Valenti G, 2004, J GERONTOL A-BIOL, V59, P466
   Varela-Eirin M, 2018, AGEING RES REV, V42, P56, DOI 10.1016/j.arr.2017.12.006
   Vegliante R, 2018, VITAM HORM, V108, P273, DOI 10.1016/bs.vh.2018.01.006
   Ventetuolo CE, 2016, AM J RESP CRIT CARE, V193, P1168, DOI 10.1164/rccm.201509-1785OC
   Veronese N, 2016, CLIN RHEUMATOL, V35, P2609, DOI 10.1007/s10067-016-3213-1
   Vidal M., 2018, CLIN RHEUMATOL
   Villareal DT, 2006, AM J PHYSIOL-ENDOC M, V291, pE1003, DOI 10.1152/ajpendo.00100.2006
   Villareal DT, 2000, CLIN ENDOCRINOL, V53, P561, DOI 10.1046/j.1365-2265.2000.01131.x
   Visser M, 2002, J GERONTOL A-BIOL, V57, pM326, DOI 10.1093/gerona/57.5.M326
   Vitale G, 2016, EUR J INTERN MED, V35, P10, DOI 10.1016/j.ejim.2016.07.017
   Wang YD, 2012, CHINESE MED J-PEKING, V125, P1230, DOI 10.3760/cma.j.issn.0366-6999.2012.07.008
   Wang YD, 2006, CELL MOL IMMUNOL, V3, P41
   Wei HK, 2013, BRIT J NUTR, V110, P671, DOI 10.1017/S0007114512005740
   Weiss EP, 2009, AM J CLIN NUTR, V89, P1459, DOI 10.3945/ajcn.2008.27265
   Wu LD, 2006, RHEUMATOL INT, V27, P79, DOI 10.1007/s00296-006-0238-9
   Xu M, 2017, J GERONTOL A-BIOL, V72, P780, DOI 10.1093/gerona/glw154
   Zembron-Lacny A, 2014, PHYSIOL RES, V63, P683, DOI 10.33549/physiolres.932692
   Zhang N, 2016, BIOSCI TRENDS, V10, P277, DOI 10.5582/bst.2016.01081
   Zhou HW, 2004, RHEUMATOLOGY, V43, P555, DOI 10.1093/rheumatology/keh127
NR 106
TC 6
Z9 6
U1 1
U2 7
PU ELSEVIER IRELAND LTD
PI CLARE
PA ELSEVIER HOUSE, BROOKVALE PLAZA, EAST PARK SHANNON, CO, CLARE, 00000,
   IRELAND
SN 1568-1637
EI 1872-9649
J9 AGEING RES REV
JI Ageing Res. Rev.
PD SEP
PY 2020
VL 62
AR 101132
DI 10.1016/j.arr.2020.101132
PG 9
WC Cell Biology; Geriatrics & Gerontology
WE Science Citation Index Expanded (SCI-EXPANDED); Social Science Citation Index (SSCI)
SC Cell Biology; Geriatrics & Gerontology
GA NR8RT
UT WOS:000571829300001
PM 32711158
DA 2022-09-07
ER

PT J
AU Wang, Y
   Ye, LH
   Ye, SZ
   Liu, SJ
   Liu, ZY
   Wu, CY
AF Wang, Yin
   Ye, Lin-Hong
   Ye, Sun-Zhong
   Liu, Shu-Ji
   Liu, Zhi-Yu
   Wu, Cheng-Ye
TI Lipid-lowering and anti-oxidation effects of chondroitin sulfate
   prepared from squid cartilage in hypercholesterolemia mice
SO INTERNATIONAL JOURNAL OF CLINICAL AND EXPERIMENTAL MEDICINE
LA English
DT Article
DE Chondroitin sulfate; lipid-lowering; antioxidant; hypercholesterolemia
ID CORONARY-HEART-DISEASE; STRUCTURAL DETERMINATION; LIPOPROTEIN
   METABOLISM; OXIDATIVE STRESS; HEPATIC LIPASE; CHOLESTEROL;
   ATHEROSCLEROSIS; RATS; OSTEOARTHRITIS; INHIBITION
AB Atherosclerosis is one of the most common diseases in elderly and may lead to fatty liver, renal failure, myocardial infarction, coronary heart disease and other cardiovascular diseases, and high cholesterol is one of the main factors causing atherosclerosis. So far, proven clinical lipid-lowering drugs for atherosclerosis are mainly statins and fibrates which have side effects on kidney and liver when used in long-term, hence the necessity to explore efficient but low-side effect drug candidate for atherosclerosis. The present study used a hypercholesterolemia mouse model to assess a wide spectrum of effects of chondroitin sulfate (CS) prepared from squid cartilage on lipid-lowering and anti-oxidation. The results showed that CS could control weight gain in mice, reduce liver index, coronary heart disease (R-CHD) value and atherosclerosis index (AI) and increase kidney index, indicating its potential in preventing atherosclerosis and coronary heart disease. Meanwhile, CS effectively reduced cholesterol (TC) and triglycerides (TG) in both serum and liver, lowered levels of low-density lipoprotein cholesterol (LDL-C) and increased high-density lipoprotein cholesterol (HDL-C) in serum. Further investigation evidenced that CS enhanced the activities of liver lipoprotein lipase (LPL), hepatic lipase (HL), superoxide dismutase (SOD) and glutathione peroxidase (GSH-Px). CS prepared from squid cartilage is an efficient therapeutic avenue to improve hyperlipidemia and could exert a preventive effect in fatty liver, atherosclerosis, coronary heart disease and other diseases due to its excellent lipid-lowering and antioxidant properties.
C1 [Wang, Yin; Ye, Lin-Hong; Ye, Sun-Zhong; Liu, Shu-Ji; Liu, Zhi-Yu; Wu, Cheng-Ye] Fisheries Res Inst Fujian, Key Lab Cultivat & High Value Utilizat Marine Org, 7 Haishan Rd, Xiamen 361000, Fujian, China.
RP Wu, CY (通讯作者)，Fisheries Res Inst Fujian, Key Lab Cultivat & High Value Utilizat Marine Org, 7 Haishan Rd, Xiamen 361000, Fujian, China.
EM wuchengye2362@126.com
FU Public service platform of high value development technology of Fujian
   and China important Marine biological resources [2014FJPT01]; Fujian
   important marine economic species genebank and public service platform
   of resource efficient development technology [14PZY017NF17]
FX This study was supported by the Public service platform of high value
   development technology of Fujian and China important Marine biological
   resources (2014FJPT01) and the Fujian important marine economic species
   genebank and public service platform of resource efficient development
   technology (14PZY017NF17).
CR Ajisaka K, 2016, BIOSCI BIOTECH BIOCH, V80, P1179, DOI 10.1080/09168451.2016.1141036
   Baigent C, 2010, LANCET, V376, P1670, DOI 10.1016/S0140-6736(10)61350-5
   Baigent C, 2005, LANCET, V366, P1267, DOI 10.1016/S0140-6736(05)67394-1
   Bartholomeeusen S, 2008, BMC FAM PRACT, V9, DOI 10.1186/1471-2296-9-39
   Berbee JFP, 2015, NAT COMMUN, V6, DOI 10.1038/ncomms7356
   Bishnoi M, 2016, GLYCOCONJUGATE J, V33, P693, DOI 10.1007/s10719-016-9665-3
   Breinholt V, 1999, XENOBIOTICA, V29, P1227, DOI 10.1080/004982599237903
   Terencio MC, 2016, BIOMED PHARMACOTHER, V79, P120, DOI 10.1016/j.biopha.2016.02.005
   Connelly PW, 1999, CLIN CHIM ACTA, V286, P243, DOI 10.1016/S0009-8981(99)00105-9
   Dhalla NS, 2000, J HYPERTENS, V18, P655, DOI 10.1097/00004872-200018060-00002
   Dong S, 2016, AM J TRANSL RES, V8, P1471
   du Souich P, 2009, J CELL MOL MED, V13, P1451, DOI 10.1111/j.1582-4934.2009.00826.x
   Fukushima M, 2000, J NUTR, V130, P2151, DOI 10.1093/jn/130.9.2151
   Gorinstein S, 2004, J AGR FOOD CHEM, V52, P4853, DOI 10.1021/jf040006y
   Griendling KK, 2003, CIRCULATION, V108, P1912, DOI 10.1161/01.CIR.0000093660.86242.BB
   Grundy SM, 2004, CIRCULATION, V110, P227, DOI 10.1161/01.CIR.0000133317.49796.0E
   Han LK, 2003, PHYTOTHER RES, V17, P1188, DOI 10.1002/ptr.1404
   Han LK, 2001, INT J OBESITY, V25, P1459, DOI 10.1038/sj.ijo.0801747
   Hoenig M, 2006, DOMEST ANIM ENDOCRIN, V30, P333, DOI 10.1016/j.domaniend.2005.09.001
   Hong L, 2014, FUJIAN FISH, V36, P428
   Ju CX, 2015, NEUROCHEM RES, V40, P1509, DOI 10.1007/s11064-015-1628-8
   Jukema JW, 2012, J AM COLL CARDIOL, V60, P875, DOI 10.1016/j.jacc.2012.07.007
   Kinoshita A, 2001, BIOCHEMISTRY-US, V40, P12654, DOI 10.1021/bi015577n
   Kinoshita-Toyoda A, 2004, BIOCHEMISTRY-US, V43, P11063, DOI 10.1021/bi049622d
   Liu X., 2016, MOLECULES, P21
   Mach F, 2008, BRIT J PHARMACOL, V153, P290, DOI 10.1038/sj.bjp.0707517
   Maksimenko A. V., 2016, Biomeditsinskaya Khimiya, V62, P295, DOI 10.18097/PBMC20166203295
   Mantovani V, 2016, CURR MED CHEM, V23, P1139, DOI 10.2174/0929867323666160316123749
   MERTZ DP, 1980, MED KLIN, V75, P12
   Miyata S, 2016, FRONT BIOSCI-LANDMRK, V21, P1330, DOI 10.2741/4460
   MORRISON LM, 1971, ANGIOLOGY, V22, P165, DOI 10.1177/000331977102200308
   MORRISON LM, 1966, CIRC RES, V19, P358, DOI 10.1161/01.RES.19.2.358
   Persson A, 2016, J BIOL CHEM, V291, P14871, DOI 10.1074/jbc.M116.716829
   Pierdomenico SD, 1998, HYPERTENSION, V31, P621, DOI 10.1161/01.HYP.31.2.621
   Reddy JK, 2006, AM J PHYSIOL-GASTR L, V290, pG852, DOI 10.1152/ajpgi.00521.2005
   Rodionova S S, 2016, Khirurgiia (Mosk), P67, DOI 10.17116/hirurgia2016167-72
   Santamarina-Fojo S, 1998, CURR OPIN LIPIDOL, V9, P211, DOI 10.1097/00041433-199806000-00005
   Segarra S, 2016, BMC VET RES, V12, DOI 10.1186/s12917-016-0676-x
   Skottova N, 2003, PHARMACOL RES, V47, P17, DOI 10.1016/S1043-6618(02)00252-9
   Sobal G, 2016, NUCL MED BIOL, V43, P339, DOI 10.1016/j.nucmedbio.2016.02.009
   Soehnlein O, 2013, TRENDS ENDOCRIN MET, V24, P129, DOI 10.1016/j.tem.2012.10.008
   Sumiyoshi M, 2006, J PHARM PHARMACOL, V58, P201, DOI 10.1211/jpp.58.2.0007
   Tessari P, 2009, NUTR METAB CARDIOVAS, V19, P291, DOI 10.1016/j.numecd.2008.12.015
   Tie GD, 2014, J AM HEART ASSOC, V3, DOI 10.1161/JAHA.113.000241
   Tonolo G, 2000, EUR J CLIN INVEST, V30, P980, DOI 10.1046/j.1365-2362.2000.00735.x
   Valko M, 2007, INT J BIOCHEM CELL B, V39, P44, DOI 10.1016/j.biocel.2006.07.001
   Walley T, 2005, BRIT J CLIN PHARMACO, V60, P543, DOI 10.1111/j.1365-2125.2005.02478.x
   Willis CM, 2012, J BIOL CHEM, V287, P37042, DOI 10.1074/jbc.M112.391490
   Wilson PWF, 1998, CIRCULATION, V97, P1837, DOI 10.1161/01.CIR.97.18.1837
   Yao X, 2011, CHINA MED HERALD, V8, P31
NR 50
TC 3
Z9 3
U1 1
U2 9
PU E-CENTURY PUBLISHING CORP
PI MADISON
PA 40 WHITE OAKS LN, MADISON, WI 53711 USA
SN 1940-5901
J9 INT J CLIN EXP MED
JI Int. J. Clin. Exp. Med.
PY 2017
VL 10
IS 2
BP 2230
EP 2240
PG 11
WC Medicine, Research & Experimental
WE Science Citation Index Expanded (SCI-EXPANDED)
SC Research & Experimental Medicine
GA EO2HZ
UT WOS:000396518500050
DA 2022-09-07
ER

PT J
AU Zhang, QS
   Eaton, GJ
   Diallo, C
   Freeman, TA
AF Zhang, Qian-Shi
   Eaton, Gregory J.
   Diallo, Carol
   Freeman, Theresa A.
TI Stress-Induced Activation of Apoptosis Signal-Regulating Kinase 1
   Promotes Osteoarthritis
SO JOURNAL OF CELLULAR PHYSIOLOGY
LA English
DT Article
ID INDUCED CELL-DEATH; ARTICULAR-CARTILAGE; OXIDATIVE STRESS; CHONDROCYTE
   HYPERTROPHY; DOWN-REGULATION; ASK1; INJURY; DIFFERENTIATION;
   PROGRESSION; GROWTH
AB Apoptosis signal-regulated kinase 1 (ASK1) has been shown to affect a wide range of cellular processes including stress-related responses, cytokine and growth factor signaling, cell cycle and cell death. Recently, we reported that lack of ASK1 slowed chondrocyte hypertrophy, terminal differentiation and apoptosis resulting in an increase in trabecular bone formation. Herein, we investigated the role of ASK1 in the pathogenesis of osteoarthritis (OA). Immunohistochemistry performed on articular cartilage samples from patients with OA showed ASK1 expression increased with OA severity. In vitro analysis of chondrocyte hypertrophy, maturation and ASK1 signaling in embryonic fibroblasts from ASK1 knockout (KO) and wild type (WT) mice was examined. Western analysis demonstrated an increase in ASK1 signaling commensurate with chondrogenic maturation during differentiation or in response to stress by the cytokines, tumor necrosis factor alpha or interleukin 1 beta in WT, but not in ASK1 KO embryonic fibroblasts. Surgically induced moderate or severe OA or OA due to natural aging in WT and ASK1 KO mice was assessed by microCT of subchondral bone, immunohistochemistry, histology, and OARSI scoring. Immunohistochemistry, microCT and OARSI scoring all indicated that the lack of ASK1 protected against OA joint degeneration, both in surgically induced OA and in aging mice. We propose that the ASK1 MAP kinase signaling cascade is an important regulator of chondrocyte terminal differentiation and inhibitors of this pathway could be useful for slowing chondrocyte maturation and cell death observed with OA progression. (C) 2015 Wiley Periodicals, Inc.
C1 [Zhang, Qian-Shi; Eaton, Gregory J.; Diallo, Carol; Freeman, Theresa A.] Thomas Jefferson Univ, Dept Orthopaed Surg, Philadelphia, PA 19107 USA.
   [Zhang, Qian-Shi] Cent S Univ, Xiangya Hosp 2, Dept Spine Surg, Changsha, Hunan, China.
RP Freeman, TA (通讯作者)，Thomas Jefferson Univ, Dept Orthopaed Surg, Curtis Bldg,Room 501,1015 Walnut St, Philadelphia, PA 19107 USA.
EM Theresa.Freeman@jefferson.edu
OI Freeman, Theresa/0000-0002-5959-5884; Eaton, Gregory/0000-0002-2134-7199
FU NIH [R03 DE020840-03, T32AR052273]; NATIONAL INSTITUTE OF ARTHRITIS AND
   MUSCULOSKELETAL AND SKIN DISEASES [T32AR052273] Funding Source: NIH
   RePORTER; NATIONAL INSTITUTE OF BIOMEDICAL IMAGING AND BIOENGINEERING
   [R01EB013011] Funding Source: NIH RePORTER; NATIONAL INSTITUTE OF DENTAL
   &CRANIOFACIAL RESEARCH [R03DE020840] Funding Source: NIH RePORTER
FX Contract grant sponsor: NIH;; Contract grant numbers: R03 DE020840-03,
   T32AR052273.
CR Aigner T, 2007, CURR DRUG TARGETS, V8, P377, DOI 10.2174/138945007779940052
   Bigoni M, 2013, J ORTHOP RES, V31, P315, DOI 10.1002/jor.22208
   Blagojevic M, 2010, OSTEOARTHR CARTILAGE, V18, P24, DOI 10.1016/j.joca.2009.08.010
   Bouxsein ML, 2010, J BONE MINER RES, V25, P1468, DOI 10.1002/jbmr.141
   Cho KJ, 2009, NEUROSCIENCE, V163, P1128, DOI 10.1016/j.neuroscience.2009.07.048
   Del Carlo M, 2003, ARTHRITIS RHEUM-US, V48, P3419, DOI 10.1002/art.11338
   Eaton GJ, 2014, CELL DEATH DIS, V5, DOI 10.1038/cddis.2014.480
   Fernandez-Vojvodich P, 2012, HORM RES PAEDIAT, V77, P180, DOI 10.1159/000337569
   Fitzgerald J, 2008, OSTEOARTHR CARTILAGE, V16, P1319, DOI 10.1016/j.joca.2008.03.014
   Gelber AC, 2000, ANN INTERN MED, V133, P321, DOI 10.7326/0003-4819-133-5-200009050-00007
   Glasson SS, 2007, OSTEOARTHR CARTILAGE, V15, P1061, DOI 10.1016/j.joca.2007.03.006
   Goekoop RJ, 2011, SCAND J RHEUMATOL, V40, P68, DOI 10.3109/03009742.2010.500618
   GOOSSENS V, 1995, P NATL ACAD SCI USA, V92, P8115, DOI 10.1073/pnas.92.18.8115
   Han Xiang-Yong, 2007, Shanghai Kou Qiang Yi Xue, V16, P93
   Harada C, 2006, AM J PATHOL, V168, P261, DOI 10.2353/ajpath.2006.050765
   He Y, 2006, J BIOL CHEM, V281, P5559, DOI 10.1074/jbc.M512338200
   Ichijo H, 1997, SCIENCE, V275, P90, DOI 10.1126/science.275.5296.90
   Jallali N, 2005, OSTEOARTHR CARTILAGE, V13, P614, DOI 10.1016/j.joca.2005.02.011
   Kamekura S, 2005, OSTEOARTHR CARTILAGE, V13, P632, DOI 10.1016/j.joca.2005.03.004
   Kishimoto H, 2010, OSTEOARTHR CARTILAGE, V18, P1284, DOI 10.1016/j.joca.2010.05.021
   Kotlarz H, 2009, ARTHRITIS RHEUM-US, V60, P3546, DOI 10.1002/art.24984
   Lawrence, 2008, J BIOL CHEM, V279, P10822
   Lin Y, 2004, J BIOL CHEM, V279, P10822, DOI 10.1074/jbc.M313141200
   Liu SC, 2012, PLOS ONE, V7
   Loeser RF, 2010, CLIN GERIATR MED, V26, P371, DOI 10.1016/j.cger.2010.03.002
   Matsuzawa A, 2005, NAT IMMUNOL, V6, P587, DOI 10.1038/ni1200
   McAlindon TE, 1996, ARTHRITIS RHEUM-US, V39, P648, DOI 10.1002/art.1780390417
   Mnich SJ, 2010, INT IMMUNOPHARMACOL, V10, P1170, DOI 10.1016/j.intimp.2010.06.023
   Morita K, 2007, J EXP MED, V204, P1613, DOI 10.1084/jem.20062525
   Neogi T, 2013, RHEUM DIS CLIN N AM, V39, P1, DOI 10.1016/j.rdc.2012.10.004
   Noguchi T, 2005, J BIOL CHEM, V280, P37033, DOI 10.1074/jbc.M506771200
   Osaka N, 2007, J CELL BIOL, V176, P903, DOI 10.1083/jcb.200611015
   Pattappa G, 2011, J CELL PHYSIOL, V226, P2562, DOI 10.1002/jcp.22605
   PICKVANCE EA, 1993, J ORTHOPAED RES, V11, P313, DOI 10.1002/jor.1100110302
   Regan EA, 2008, OSTEOARTHR CARTILAGE, V16, P515, DOI 10.1016/j.joca.2007.09.001
   Saeed H, 2012, STEM CELL REV REP, V8, P318, DOI 10.1007/s12015-011-9315-x
   Saitoh M, 1998, EMBO J, V17, P2596, DOI 10.1093/emboj/17.9.2596
   Sayama K, 2001, J BIOL CHEM, V276, P999, DOI 10.1074/jbc.M003425200
   Schiller J, 2003, CURR MED CHEM, V10, P2123, DOI 10.2174/0929867033456828
   Scott JL, 2010, ANN RHEUM DIS, V69, P1502, DOI 10.1136/ard.2009.119966
   Svoboda SJ, 2014, CLIN SPORT MED, V33, P633, DOI 10.1016/j.csm.2014.06.008
   Swagerty DL, 2001, AM FAM PHYSICIAN, V64, P279
   Takeda K, 2000, J BIOL CHEM, V275, P9805, DOI 10.1074/jbc.275.13.9805
   Tobiume K, 1997, BIOCHEM BIOPH RES CO, V239, P905, DOI 10.1006/bbrc.1997.7580
   Tobiume K, 2001, EMBO REP, V2, P222, DOI 10.1093/embo-reports/kve046
   Tsou HK, 2012, J CELL BIOCHEM, V113, P3509, DOI 10.1002/jcb.24227
   van der Kraan PM, 2012, OSTEOARTHR CARTILAGE, V20, P223, DOI 10.1016/j.joca.2011.12.003
   Van Laethem A, 2006, FREE RADICAL BIO MED, V41, P1361, DOI 10.1016/j.freeradbiomed.2006.07.007
   Visco DM, 1996, OSTEOARTHR CARTILAGE, V4, P9, DOI 10.1016/S1063-4584(96)80003-3
   Wajant H, 2003, CELL DEATH DIFFER, V10, P45, DOI 10.1038/sj.cdd.4401189
   Wang Yanhong, 2007, Marine Science Bulletin (Beijing), V9, P66
   Watanabe T, 2005, BIOCHEM BIOPH RES CO, V333, P562, DOI 10.1016/j.bbrc.2005.05.151
   Yamaguchi O, 2003, P NATL ACAD SCI USA, V100, P15883, DOI 10.1073/pnas.2136717100
   Yudoh K, 2005, ARTHRITIS RES THER, V7, pR380, DOI 10.1186/ar1499
   Zhao YG, 2007, J BIOL CHEM, V282, P7777, DOI 10.1074/jbc.M609146200
NR 55
TC 8
Z9 8
U1 1
U2 31
PU WILEY
PI HOBOKEN
PA 111 RIVER ST, HOBOKEN 07030-5774, NJ USA
SN 0021-9541
EI 1097-4652
J9 J CELL PHYSIOL
JI J. Cell. Physiol.
PD APR
PY 2016
VL 231
IS 4
BP 944
EP 953
DI 10.1002/jcp.25186
PG 10
WC Cell Biology; Physiology
WE Science Citation Index Expanded (SCI-EXPANDED)
SC Cell Biology; Physiology
GA DB1NE
UT WOS:000368274100020
PM 26405834
OA Green Accepted
DA 2022-09-07
ER

PT J
AU Malfait, AM
AF Malfait, A. M.
TI Osteoarthritis year in review 2015: biology
SO OSTEOARTHRITIS AND CARTILAGE
LA English
DT Review
DE Cartilage; Chondrocytes; Inflammation; Osteoarthritis; Pain; Synovium
ID HUMAN ARTICULAR CHONDROCYTES; FOXO TRANSCRIPTION FACTORS; GENE-RELATED
   PEPTIDE; NERVE GROWTH-FACTOR; POSTTRAUMATIC OSTEOARTHRITIS; KNEE
   OSTEOARTHRITIS; POTENTIAL ROLE; MURINE MODEL; MOUSE MODEL; RECEPTOR 2
AB This review highlights a selection of recently published literature in the area of osteoarthritis biology. Major themes transpiring from a PubMed search covering the year between the 2014 and the 2015 Osteoarthritis Research Society International (OARSI) World Congress are explored. Inflammation emerged as a significant theme, revealing complex pathways that drive dramatic changes in cartilage homeostasis and in the synovium. Highlights include a homeostatic role for CXC chemokines in cartilage, identification of the zinc-ZIP8-MTF1 axis as an essential regulator of cartilage catabolism, and the discovery that a small aggrecan fragment can have catabolic and pro-inflammatory effects through Toll-like receptor 2. Synovitis can promote joint damage, partly through alarmins such as S100A8. Synovitis and synovial expression of the pro-algesic neurotrophin, Nerve Growth Factor, are associated with pain. Increasingly, researchers are considering specific pathogenic pathways that may operate in distinct subsets of osteoarthritis associated with distinct risk factors, including obesity, age, and joint injury. In obesity, the contribution of metabolic factors and diet is under intense investigation. The role of autophagy and oxidative stress in age-related osteoarthritis has been further explored. This approach may open avenues for targeted treatment of distinct phenotypes of osteoarthritis. Finally, a small selection of novel analgesic targets in the periphery is briefly discussed, including calcitonin gene-related peptide and the neuronal sodium voltage-gated channels, Nav1.7 and Nav1.8. (C) 2015 Osteoarthritis Research Society International. Published by Elsevier Ltd. All rights reserved.
C1 [Malfait, A. M.] Rush Univ, Med Ctr, Dept Internal Med, Div Rheumatol, Chicago, IL 60612 USA.
   [Malfait, A. M.] Rush Univ, Med Ctr, Dept Biochem, Chicago, IL 60612 USA.
RP Malfait, AM (通讯作者)，Rush Univ, Med Ctr, Dept Internal Med, Div Rheumatol, Chicago, IL 60612 USA.
EM annemarie@annemariemalfait.com
OI Malfait, Anne-Marie/0000-0003-1428-0384
FU National Institute of Arthritis and Musculoskeletal and Skin Diseases
   [R01AR064251, R01AR060364]; NATIONAL INSTITUTE OF ARTHRITIS AND
   MUSCULOSKELETAL AND SKIN DISEASES [R01AR060364, R01AR064251] Funding
   Source: NIH RePORTER
FX The author acknowledges funding by the National Institute of Arthritis
   and Musculoskeletal and Skin Diseases (R01AR064251 and R01AR060364).
CR Akasaki Y, 2014, OSTEOARTHR CARTILAGE, V22, P162, DOI 10.1016/j.joca.2013.11.004
   Akasaki Y, 2014, ARTHRITIS RHEUMATOL, V66, P3349, DOI 10.1002/art.38868
   Benschop RJ, 2014, OSTEOARTHR CARTILAGE, V22, P578, DOI 10.1016/j.joca.2014.01.009
   Bullock CM, 2014, ARTHRITIS RHEUMATOL, V66, P2188, DOI 10.1002/art.38656
   Cai A, 2014, OSTEOARTHR CARTILAGE, V22, P1301, DOI 10.1016/j.joca.2014.06.033
   Carames B, 2015, ARTHRITIS RHEUMATOL, V67, P1568, DOI 10.1002/art.39073
   Davidson ENB, 2015, OSTEOARTHR CARTILAGE, V23, P478, DOI 10.1016/j.joca.2014.12.005
   Furman BD, 2014, ARTHRITIS RES THER, V16, DOI 10.1186/ar4591
   Goldring MB, 2011, CURR OPIN RHEUMATOL, V23, P471, DOI 10.1097/BOR.0b013e328349c2b1
   Ishikawa G, 2015, OSTEOARTHR CARTILAGE, V23, P925, DOI 10.1016/j.joca.2015.02.002
   Jackson MT, 2014, ARTHRITIS RHEUMATOL, V66, P3337, DOI 10.1002/art.38876
   Johnson VL, 2014, BEST PRACT RES CL RH, V28, P5, DOI 10.1016/j.berh.2014.01.004
   Kim JH, 2014, CELL, V156, P730, DOI 10.1016/j.cell.2014.01.007
   Kroemer G, 2015, J CLIN INVEST, V125, P1, DOI 10.1172/JCI78652
   Lane NE, 2011, OSTEOARTHR CARTILAGE, V19, P478, DOI 10.1016/j.joca.2010.09.013
   Lees S, 2015, ARTHRITIS RHEUMATOL, V67, P1240, DOI 10.1002/art.39063
   Little CB, 2013, NAT REV RHEUMATOL, V9, P485, DOI 10.1038/nrrheum.2013.72
   Liu-Bryan R, 2015, NAT REV RHEUMATOL, V11, P35, DOI 10.1038/nrrheum.2014.162
   Loeser RF, 2014, ARTHRITIS RHEUMATOL, V66, P2201, DOI 10.1002/art.38641
   Loeser RF, 2013, CURR OPIN RHEUMATOL, V25, P108, DOI 10.1097/BOR.0b013e32835a9428
   Loeser RF, 2012, ARTHRITIS RHEUM-US, V64, P1697, DOI 10.1002/art.34453
   Lopez-Otin C, 2013, CELL, V153, P1194, DOI 10.1016/j.cell.2013.05.039
   Malfait AM, 2015, ARTHRITIS RES THER, V17, DOI 10.1186/s13075-015-0747-6
   Malfait AM, 2013, NAT REV RHEUMATOL, V9, P654, DOI 10.1038/nrrheum.2013.138
   McNeill JN, 2014, AGE, V36, DOI 10.1007/s11357-014-9669-5
   Mobasheri A, 2015, MATURITAS, V80, P237, DOI 10.1016/j.maturitas.2014.12.003
   Nasi S, 2014, JOINT BONE SPINE, V81, P320, DOI 10.1016/j.jbspin.2014.01.018
   Pecchi E, 2014, ARTHRITIS RES THER, V16, DOI 10.1186/ar4443
   Rahman W, 2015, NEUROSCIENCE, V295, P103, DOI 10.1016/j.neuroscience.2015.03.042
   Rahman W, 2015, CURR OPIN SUPPORT PA, V9, P124, DOI 10.1097/SPC.0000000000000125
   Ratneswaran A, 2015, ARTHRITIS RHEUMATOL, V67, P454, DOI 10.1002/art.38915
   Scanzello CR, 2012, BONE, V51, P249, DOI 10.1016/j.bone.2012.02.012
   Schelbergen RF, 2014, OSTEOARTHR CARTILAGE, V22, P1158, DOI 10.1016/j.joca.2014.05.022
   Schnitzer TJ, 2015, OSTEOARTHR CARTILAGE, V23, pS8, DOI 10.1016/j.joca.2014.10.003
   Sherwood J, 2014, ANN RHEUM DIS
   Stoppiello LA, 2014, ARTHRITIS RHEUMATOL, V66, P3018, DOI 10.1002/art.38778
   Takayama K, 2014, ARTHRITIS RES THER, V16, DOI 10.1186/s13075-014-0482-4
   Tew SR, 2014, ARTHRITIS RHEUMATOL, V66, P3052, DOI 10.1002/art.38849
   Thijssen E, 2015, RHEUMATOLOGY, V54, P588, DOI 10.1093/rheumatology/keu464
   van Lent PLEM, 2012, ARTHRITIS RHEUM-US, V64, P1466, DOI 10.1002/art.34315
   Vasheghani F, 2015, ANN RHEUM DIS, V74, P569, DOI 10.1136/annrheumdis-2014-205743
   Wu CL, 2014, ANN RHEUM DIS
   Zhao XL, 2014, ARTHRITIS RHEUMATOL, V66, P3073, DOI 10.1002/art.38791
NR 43
TC 93
Z9 105
U1 0
U2 72
PU ELSEVIER SCI LTD
PI OXFORD
PA THE BOULEVARD, LANGFORD LANE, KIDLINGTON, OXFORD OX5 1GB, OXON, ENGLAND
SN 1063-4584
EI 1522-9653
J9 OSTEOARTHR CARTILAGE
JI Osteoarthritis Cartilage
PD JAN
PY 2016
VL 24
IS 1
BP 21
EP 26
DI 10.1016/j.joca.2015.09.010
PG 6
WC Orthopedics; Rheumatology
WE Science Citation Index Expanded (SCI-EXPANDED)
SC Orthopedics; Rheumatology
GA CZ1AW
UT WOS:000366839100004
PM 26707989
OA Green Accepted, Bronze
DA 2022-09-07
ER

PT J
AU Khodir, SA
   Al-Gholam, MA
   Salem, HR
AF Khodir, Suzan A.
   Al-Gholam, Marwa A.
   Salem, Heba R.
TI L-Carnitine potentiates the anti-inflammatory and antinociceptive
   effects of diclofenac sodium in an experimentally -induced knee
   osteoarthritis rat model
SO IRANIAN JOURNAL OF BASIC MEDICAL SCIENCES
LA English
DT Article
DE CGRP; COX-2; L-carnitine; MMP-13; Osteoarthritis
ID ARTICULAR-CARTILAGE; PAIN; LESIONS; STRESS; ACID
AB Objective(s): The aim of the present research is to investigate the efficacy of L-carnitine (LC) as a complementary therapy to diclofenac sodium (Dic) treatment in a mono-iodoacetate (MIA) induced knee osteoarthritis (OA) rat model, with respect to pain relief and the underlying pathology. Materials and Methods: Fifty adult male albino rats were randomly divided into five groups (n=10): Control, OA, OA/Dic, OA/LC, and OA/Dic+LC. Knee diameter and pain assessment tests were done weekly. After four weeks, serum malondialdehyde, reduced glutathione, interleukin 1-?, tumor necrosis factor -alpha, prostaglandin E2, and bone -specific alkaline phosphatase were measured. The injected knees were removed and processed for the histological and immunohistological study of matrix metalloproteinase-13 (MMP-13) and cyclooxygenase 2 (COX -2). Also, histological examination of dorsal root ganglia and calcitonin gene -related peptide (CGRP) expression in the spinal cord were assessed. Results: Treatment with Dic and/or LC significantly reduced knee swelling, improved pain -related behaviors, inflammatory and oxidative stress markers, attenuated the MIA -mediated histopathological alteration in the knee joint, and down -regulated expression of MMP-13 and COX -2 in the knee joint. It, also, significantly reduced CGRP expression, compared with the OA group. Dic+LC showed a better effect in improving some parameters than each treatment alone. Conclusion: LC plus Dic is a more effective therapy than Dic alone for OA treatment.
C1 [Khodir, Suzan A.; Salem, Heba R.] Menoufia Univ, Fac Med, Med Physiol Dept, Menoufia, Egypt.
   [Al-Gholam, Marwa A.] Menoufia Univ, Fac Med, Anat & Embryol Dept, Menoufia, Egypt.
RP Al-Gholam, MA (通讯作者)，Menoufia Univ, Fac Med, Anat & Embryol Dept, Menoufia, Egypt.
EM marwa.mohyeldeen@med.menofia.edu.eg
RI Al-Gholam, Marwa/AAL-2301-2020; Salem, Heba Rady/AAE-7002-2021
OI Al-Gholam, Marwa/0000-0002-1948-184X; Salem, Heba
   Rady/0000-0003-2871-5190
CR Adaes S, 2014, ARTHRITIS RES THER, V16, DOI 10.1186/ar4436
   Ali SM, 2017, ALEX J MED, V53, P61, DOI 10.1016/j.ajme.2016.03.002
   Altindag O, 2007, RHEUMATOL INT, V27, P339, DOI 10.1007/s00296-006-0247-8
   Bendele A. M., 2001, Journal of Musculoskeletal & Neuronal Interactions, V1, P363
   Bianchi E, 2014, LIFE SCI, V106, P32, DOI 10.1016/j.lfs.2014.04.022
   Copp SW, 2009, J APPL PHYSIOL, V106, P1072, DOI 10.1152/japplphysiol.91566.2008
   Dearmin MG, 2014, AM J VET RES, V75, P329, DOI 10.2460/ajvr.75.4.329
   Dubois RN, 1998, FASEB J, V12, P1063, DOI 10.1096/fasebj.12.12.1063
   Eteraf-Oskouei T, 2017, J ISFAHAN MED SCH, V35, P807
   FELLER AG, 1988, J NUTR, V118, P541, DOI 10.1093/jn/118.5.541
   Ferreira-Gomes J, 2008, J PAIN, V9, P945, DOI 10.1016/j.jpain.2008.05.012
   Hooshmand S, 2008, PHYTOMEDICINE, V15, P595, DOI 10.1016/j.phymed.2008.02.026
   Hua X, 2014, INVEST OPHTH VIS SCI, V55
   Kadhem M.A.H., 2016, IOSR J AGR VET SCI, V9, P1, DOI [10.9790/2380-0906020106, DOI 10.9790/2380-0906020106]
   Kapoor M, 2011, NAT REV RHEUMATOL, V7, P33, DOI 10.1038/nrrheum.2010.196
   Kim WK, 2016, CHIN MED-UK, V11, DOI 10.1186/s13020-016-0089-6
   Kobayashi K, 2003, J VET MED SCI, V65, P1195, DOI 10.1292/jvms.65.1195
   Kumar A, 2015, OSTEOARTHR CARTILAGE, V23, P151, DOI 10.1016/j.joca.2014.09.019
   Lee AS, 2013, GENE, V527, P440, DOI 10.1016/j.gene.2013.05.069
   Lee JS, 2001, EXP PHYSIOL, V86, P499, DOI 10.1113/eph8602158
   Lee YC, 2011, ARTHRITIS RES THER, V13, DOI 10.1186/ar3306
   Lepetsos P, 2016, BBA-MOL BASIS DIS, V1862, P576, DOI 10.1016/j.bbadis.2016.01.003
   Li X, 2011, MOL BIOL REP, V38, P5335, DOI 10.1007/s11033-011-0684-7
   Livak KJ, 2001, METHODS, V25, P402, DOI 10.1006/meth.2001.1262
   MANKIN HJ, 1971, J BONE JOINT SURG AM, VA 53, P523, DOI 10.2106/00004623-197153030-00009
   Mora JC, 2018, J PAIN RES, V11, P2189, DOI 10.2147/JPR.S154002
   O'Brien M, 2017, CLIN EXP RHEUMATOL, V35, pS47
   Otis C, 2016, ARTHRITIS RES THER, V18, DOI 10.1186/s13075-016-1047-5
   Pathak NN, 2015, PHARMACOL REP, V67, P513, DOI 10.1016/j.pharep.2014.12.005
   Prince MJ, 2015, LANCET, V385, P549, DOI 10.1016/S0140-6736(14)61347-7
   Schou WS, 2017, J HEADACHE PAIN, V18, DOI 10.1186/s10194-017-0741-2
   Sun RQ, 2004, J NEUROPHYSIOL, V92, P2859, DOI 10.1152/jn.00339.2004
   SURAI P. F., 2015, EC VET SCI, V2, P66
   Tastekin N, 2007, PHARMACOL RES, V56, P303, DOI 10.1016/j.phrs.2007.07.008
   Thakur M, 2012, PLOS ONE, V7, DOI 10.1371/journal.pone.0033730
   Vellani V, 2017, MEDIAT INFLAMM, V2017, DOI 10.1155/2017/9547056
   Xiong W, 2017, INT J CLIN EXP PATHO, V10, P9960
NR 37
TC 1
Z9 1
U1 1
U2 5
PU MASHHAD UNIV MED SCIENCES
PI MASHHAD
PA VICE-CHANCELLOR FOR RES CTR OFF IJBMS, DANESHGAH ST, PO BOX 9138813944 -
   445, MASHHAD, 00000, IRAN
SN 2008-3866
EI 2008-3874
J9 IRAN J BASIC MED SCI
JI Iran. J. Basic Med. Sci.
PD AUG
PY 2020
VL 23
IS 8
BP 1035
EP 1044
DI 10.22038/ijbms.2020.43136.10138
PG 10
WC Medicine, Research & Experimental; Pharmacology & Pharmacy
WE Science Citation Index Expanded (SCI-EXPANDED)
SC Research & Experimental Medicine; Pharmacology & Pharmacy
GA MG4FC
UT WOS:000545987200010
PM 32952950
DA 2022-09-07
ER

PT J
AU Wang, S
   Min, ZY
   Ji, QZ
   Geng, LL
   Su, Y
   Liu, ZP
   Hu, HF
   Wang, LX
   Zhang, WQ
   Suzuiki, K
   Huang, Y
   Zhang, PY
   Tang, TS
   Qu, J
   Yu, Y
   Liu, GH
   Qiao, J
AF Wang, Si
   Min, Zheying
   Ji, Qianzhao
   Geng, Lingling
   Su, Yao
   Liu, Zunpeng
   Hu, Huifang
   Wang, Lixia
   Zhang, Weiqi
   Suzuiki, Keiichiro
   Huang, Yu
   Zhang, Puyao
   Tang, Tie-Shan
   Qu, Jing
   Yu, Yang
   Liu, Guang-Hui
   Qiao, Jie
TI Rescue of premature aging defects in Cockayne syndrome stem cells by
   CRISPR/Cas9-mediated gene correction
SO PROTEIN & CELL
LA English
DT Article
DE Cockayne syndrome; CRISPR; Cas9; gene correction; disease modelling;
   mesenchymal stem cell; neural stem cell
ID NUCLEOTIDE EXCISION-REPAIR; CANCER PREDISPOSITION;
   ULTRAVIOLET-RADIATION; KNEE OSTEOARTHRITIS; OXIDATIVE STRESS;
   RNA-SYNTHESIS; MOUSE MODEL; DNA-DAMAGE; GROUP-A; PROTEIN
AB Cockayne syndrome (CS) is a rare autosomal recessive inherited disorder characterized by a variety of clinical features, including increased sensitivity to sunlight, progressive neurological abnormalities, and the appearance of premature aging. However, the pathogenesis of CS remains unclear due to the limitations of current disease models. Here, we generate integration-free induced pluripotent stem cells (iPSCs) from fibroblasts from a CS patient bearing mutations in CSB/ERCC6 gene and further derive isogenic gene-corrected CS-iPSCs (GC-iPSCs) using the CRISPR/Cas9 system. CS-associated phenotypic defects are recapitulated in CS-iPSC-derived mesenchymal stem cells (MSCs) and neural stem cells (NSCs), both of which display increased susceptibility to DNA damage stress. Premature aging defects in CS-MSCs are rescued by the targeted correction of mutant ERCC6. We next map the transcriptomic landscapes in CS-iPSCs and GC-iPSCs and their somatic stem cell derivatives (MSCs and NSCs) in the absence or presence of ultraviolet (UV) and replicative stresses, revealing that defects in DNA repair account for CS pathologies. Moreover, we generate autologous GC-MSCs free of pathogenic mutation under a cGMP (Current Good Manufacturing Practice)-compliant condition, which hold potential for use as improved biomaterials for future stem cell replacement therapy for CS. Collectively, our models demonstrate novel disease features and molecular mechanisms and lay a foundation for the development of novel therapeutic strategies to treat CS.
C1 [Wang, Si; Min, Zheying; Zhang, Puyao; Yu, Yang; Qiao, Jie] Peking Univ, Hosp 3, Ctr Reprod Med, Dept Obstet & Gynecol, Beijing 100191, China.
   [Wang, Si; Ji, Qianzhao; Wang, Lixia; Zhang, Weiqi; Liu, Guang-Hui] Chinese Acad Sci, Inst Biophys, CAS Ctr Excellence Biomacromol, Natl Lab Biomacromol, Beijing 100101, China.
   [Liu, Zunpeng; Hu, Huifang; Qu, Jing] Chinese Acad Sci, Inst Zool, State Key Lab Stem Cell & Reprod Biol, Beijing 100101, China.
   [Ji, Qianzhao; Liu, Zunpeng; Hu, Huifang; Wang, Lixia; Zhang, Weiqi; Tang, Tie-Shan; Qu, Jing; Liu, Guang-Hui] Univ Chinese Acad Sci, Beijing 100049, China.
   [Wang, Si; Geng, Lingling; Su, Yao; Zhang, Weiqi; Liu, Guang-Hui] Capital Med Univ, Xuanwu Hosp, Natl Clin Res Ctr Geriatr Disorders, Adv Innovat Ctr Human Brain Protect, Beijing 100053, China.
   [Zhang, Weiqi; Tang, Tie-Shan; Qu, Jing; Liu, Guang-Hui] Chinese Acad Sci, Inst Stem Cell & Regenerat, Beijing 100101, China.
   [Zhang, Weiqi] Chinese Acad Sci, Beijing Inst Genom, Key Lab Genom & Precis Med, Beijing 100101, China.
   [Liu, Guang-Hui] Beijing Inst Brain Disorders, Beijing 100069, China.
   [Suzuiki, Keiichiro] Osaka Univ, Inst Adv Cocreat Studies, Osaka 5608531, Japan.
   [Suzuiki, Keiichiro] Osaka Univ, Grad Sch Engn Sci, Osaka 5608531, Japan.
   [Huang, Yu] Peking Univ, Hlth Sci Ctr, Sch Basic Med Sci, Dept Med Genet, Beijing 100191, China.
   [Tang, Tie-Shan] Chinese Acad Sci, Inst Zool, State Key Lab Membrane Biol, Beijing 100101, China.
   [Min, Zheying; Qiao, Jie] Peking Univ, Acad Adv Interdisciplinary Studies, Peking Tsinghua Ctr Life Sci, Beijing 100871, China.
RP Yu, Y; Qiao, J (通讯作者)，Peking Univ, Hosp 3, Ctr Reprod Med, Dept Obstet & Gynecol, Beijing 100191, China.; Liu, GH (通讯作者)，Chinese Acad Sci, Inst Biophys, CAS Ctr Excellence Biomacromol, Natl Lab Biomacromol, Beijing 100101, China.; Qu, J (通讯作者)，Chinese Acad Sci, Inst Zool, State Key Lab Stem Cell & Reprod Biol, Beijing 100101, China.; Qu, J; Liu, GH (通讯作者)，Univ Chinese Acad Sci, Beijing 100049, China.; Liu, GH (通讯作者)，Capital Med Univ, Xuanwu Hosp, Natl Clin Res Ctr Geriatr Disorders, Adv Innovat Ctr Human Brain Protect, Beijing 100053, China.; Qu, J; Liu, GH (通讯作者)，Chinese Acad Sci, Inst Stem Cell & Regenerat, Beijing 100101, China.; Liu, GH (通讯作者)，Beijing Inst Brain Disorders, Beijing 100069, China.; Qiao, J (通讯作者)，Peking Univ, Acad Adv Interdisciplinary Studies, Peking Tsinghua Ctr Life Sci, Beijing 100871, China.
EM qujing@ioz.ac.cn; yuyang5012@hotmail.com; ghliu@ibp.ac.cn;
   jie.qiao@263.net
RI Qu, Jing/ABB-9088-2020
OI Zhang, Weiqi/0000-0002-8885-5104; qu, jing/0000-0002-3988-5067; Liu,
   Zunpeng/0000-0002-1513-9991
CR Amaro-Ortiz A, 2014, MOLECULES, V19, P6202, DOI 10.3390/molecules19056202
   Anders S, 2015, BIOINFORMATICS, V31, P166, DOI 10.1093/bioinformatics/btu638
   Andressoo JO, 2006, CANCER CELL, V10, P121, DOI 10.1016/j.ccr.2006.05.027
   Bae S, 2014, BIOINFORMATICS, V30, P1473, DOI 10.1093/bioinformatics/btu048
   Cadet J, 2005, MUTAT RES-FUND MOL M, V571, P3, DOI 10.1016/j.mrfmmm.2004.09.012
   Castro-Vinuelas R, 2018, EUR CELLS MATER, V36, P96, DOI 10.22203/eCM.v036a08
   Chen G, 2018, NATURE, V560, P382, DOI 10.1038/s41586-018-0392-8
   Ciaffardini F, 2014, CELL DEATH DIS, V5, DOI 10.1038/cddis.2014.228
   Cleaver JE, 2009, NAT REV GENET, V10, P756, DOI 10.1038/nrg2663
   Andrade LND, 2012, HUM MOL GENET, V21, P3825, DOI 10.1093/hmg/dds211
   Debacq-Chainiaux F, 2009, NAT PROTOC, V4, P1798, DOI 10.1038/nprot.2009.191
   Ding ZC, 2015, PROTEIN CELL, V6, P386, DOI 10.1007/s13238-014-0117-1
   Duan SL, 2015, NAT COMMUN, V6, DOI 10.1038/ncomms10068
   Friedberg EC, 2001, NAT REV CANCER, V1, P22, DOI 10.1038/35094000
   Friedberg EC, 2003, NATURE, V421, P436, DOI 10.1038/nature01408
   Fu LN, 2016, PROTEIN CELL, V7, P210, DOI 10.1007/s13238-016-0244-y
   Geng LL, 2019, PROTEIN CELL, V10, P417, DOI 10.1007/s13238-018-0567-y
   Golpanian S, 2017, J GERONTOL A-BIOL, V72, P1505, DOI 10.1093/gerona/glx056
   Golpanian S, 2016, ONCOTARGET, V7, P11899, DOI 10.18632/oncotarget.7727
   Gorgels TGMF, 2007, MOL CELL BIOL, V27, P1433, DOI 10.1128/MCB.01037-06
   Hishiya A, 2004, J BONE MINER METAB, V22, P399, DOI 10.1007/s00774-004-0517-z
   Jaarsma D, 2011, PLOS GENET, V7, DOI 10.1371/journal.pgen.1002405
   Karikkineth AC, 2017, AGEING RES REV, V33, P3, DOI 10.1016/j.arr.2016.08.002
   Kawamura T, 2009, NATURE, V460, P1140, DOI 10.1038/nature08311
   Kemp MG, 2017, MOLECULES, V22, DOI 10.3390/molecules22030356
   Kim D, 2015, NAT METHODS, V12, P357, DOI [10.1038/NMETH.3317, 10.1038/nmeth.3317]
   Kubben N, 2016, CELL, V165, P1361, DOI 10.1016/j.cell.2016.05.017
   Laugel V, 2013, MECH AGEING DEV, V134, P161, DOI 10.1016/j.mad.2013.02.006
   Li H, 2009, BIOINFORMATICS, V25, P1754, DOI 10.1093/bioinformatics/btp324
   Li Y, 2016, PROTEIN CELL, V7, P478, DOI 10.1007/s13238-016-0278-1
   Ling C, 2019, PROTEIN CELL, V10, P249, DOI 10.1007/s13238-019-0608-1
   Liu GH, 2014, NAT COMMUN, V5, DOI 10.1038/ncomms5330
   Liu GH, 2012, NATURE, V491, P603, DOI 10.1038/nature11557
   Liu GH, 2011, CELL STEM CELL, V8, P688, DOI 10.1016/j.stem.2011.04.019
   Liu GH, 2011, NATURE, V472, P221, DOI 10.1038/nature09879
   Love MI, 2014, GENOME BIOL, V15, DOI 10.1186/s13059-014-0550-8
   Mckay BC, 2013, MECH AGEING DEV, V134, P243, DOI 10.1016/j.mad.2013.03.003
   Muller LUW, 2012, BLOOD, V119, P5449, DOI 10.1182/blood-2012-02-408674
   Murai M, 2001, P NATL ACAD SCI USA, V98, P13379, DOI 10.1073/pnas.231329598
   Natale V, 2011, AM J MED GENET A, V155A, P1081, DOI 10.1002/ajmg.a.33933
   Newman JC, 2006, P NATL ACAD SCI USA, V103, P9613, DOI 10.1073/pnas.0510909103
   Okita K, 2011, NAT METHODS, V8, P409, DOI [10.1038/NMETH.1591, 10.1038/nmeth.1591]
   Orozco L, 2014, TRANSPLANTATION, V97, pE66, DOI 10.1097/TP.0000000000000167
   Orozco L, 2013, TRANSPLANTATION, V95, P1535, DOI 10.1097/TP.0b013e318291a2da
   Orozco L, 2011, TRANSPLANTATION, V92, P822, DOI 10.1097/TP.0b013e3182298a15
   Pan HZ, 2016, CELL RES, V26, P190, DOI 10.1038/cr.2016.4
   Peters D.T., 2008, GENOME EDITING HUMAN
   Proietti-De-Santis L, 2006, EMBO J, V25, P1915, DOI 10.1038/sj.emboj.7601071
   Rockx DAP, 2000, P NATL ACAD SCI USA, V97, P10503, DOI 10.1073/pnas.180169797
   Sacco R, 2013, DNA REPAIR, V12, P110, DOI 10.1016/j.dnarep.2012.11.004
   SETLOW RB, 1962, P NATL ACAD SCI USA, V48, P1250, DOI 10.1073/pnas.48.7.1250
   Shannon P, 2003, GENOME RES, V13, P2498, DOI 10.1101/gr.1239303
   Shehata L, 2014, AM J MED GENET A, V164, P2892, DOI 10.1002/ajmg.a.36709
   Shimamoto A, 2014, PLOS ONE, V9, DOI 10.1371/journal.pone.0112900
   Soontararak S, 2018, STEM CELL TRANSL MED, V7, P456, DOI 10.1002/sctm.17-0305
   Suzuki K, 2016, NATURE, V540, P144, DOI 10.1038/nature20565
   Szklarczyk D, 2017, NUCLEIC ACIDS RES, V45, pD362, DOI 10.1093/nar/gkw937
   Tacutu R, 2013, NUCLEIC ACIDS RES, V41, pD1027, DOI 10.1093/nar/gks1155
   Tompkins BA, 2017, J GERONTOL A-BIOL, V72, P1513, DOI 10.1093/gerona/glx137
   Tripathi S, 2015, CELL HOST MICROBE, V18, P723, DOI 10.1016/j.chom.2015.11.002
   van der Horst GTJ, 2002, DNA REPAIR, V1, P143, DOI 10.1016/S1568-7864(01)00010-6
   van der Pluijm I, 2007, PLOS BIOL, V5, P23, DOI 10.1371/journal.pbio.0050002
   vanderHorst GTJ, 1997, CELL, V89, P425, DOI 10.1016/S0092-8674(00)80223-8
   Velez-Cruz R, 2013, MECH AGEING DEV, V134, P234, DOI 10.1016/j.mad.2013.03.004
   Velez-Cruz R, 2013, P NATL ACAD SCI USA, V110, pE212, DOI 10.1073/pnas.1213076110
   Vessoni AT, 2016, HUM MOL GENET, V25, P1271, DOI 10.1093/hmg/ddw008
   Wang LX, 2017, PROTEIN CELL, V8, P365, DOI 10.1007/s13238-017-0397-3
   Wang P, 2018, PROTEIN CELL, V9, P945, DOI 10.1007/s13238-018-0560-5
   Wang SY, 2018, CELL DEATH DIS, V9, DOI 10.1038/s41419-018-0948-4
   Wang S, 2018, CELL DISCOV, V4, DOI 10.1038/s41421-017-0003-0
   Wang S, 2016, STEM CELL REP, V7, P80, DOI 10.1016/j.stemcr.2016.05.013
   Wang S, 2015, STEM CELLS DEV, V24, P471, DOI 10.1089/scd.2014.0376
   Wu ZM, 2018, PROTEIN CELL, V9, P333, DOI 10.1007/s13238-018-0517-8
   Yamada A, 2002, BBA-MOL CELL RES, V1592, P129, DOI 10.1016/S0167-4889(02)00292-6
   Yan PZ, 2019, CELL STEM CELL, V24, P447, DOI 10.1016/j.stem.2018.12.002
   Yang JP, 2017, CELL RES, V27, P1178, DOI 10.1038/cr.2017.86
   Yu QC, 2016, CELL RES, V26, P1079, DOI 10.1038/cr.2016.85
   Zhang WQ, 2015, SCIENCE, V348, P1160, DOI 10.1126/science.aaa1356
   Zhang X, 2019, PROTEIN CELL, V10, P649, DOI 10.1007/s13238-019-0610-7
NR 79
TC 20
Z9 20
U1 2
U2 17
PU SPRINGEROPEN
PI LONDON
PA CAMPUS, 4 CRINAN ST, LONDON, N1 9XW, ENGLAND
SN 1674-800X
EI 1674-8018
J9 PROTEIN CELL
JI Protein Cell
PD JAN
PY 2020
VL 11
IS 1
SI SI
BP 1
EP 22
DI 10.1007/s13238-019-0623-2
PG 22
WC Cell Biology
WE Science Citation Index Expanded (SCI-EXPANDED)
SC Cell Biology
GA KI6WX
UT WOS:000511492400001
PM 31037510
OA Green Published, gold
DA 2022-09-07
ER

PT J
AU Yimam, M
   Horm, T
   Wright, L
   Jiao, P
   Hong, M
   Brownell, L
   Jia, Q
AF Yimam, Mesfin
   Horm, Teresa
   Wright, Laura
   Jiao, Ping
   Hong, Mei
   Brownell, Lidia
   Jia, Qi
TI UP1306: A Composition Containing Standardized Extracts of Acacia catechu
   and Morus alba for Arthritis Management
SO NUTRIENTS
LA English
DT Article
DE collagen induced arthritis; Acacia catechu; Morus alba; UP1306
ID TUMOR-NECROSIS-FACTOR; CARTILAGE PROTEOGLYCAN SYNTHESIS;
   ARTICULAR-CARTILAGE; FACTOR-ALPHA; IN-VITRO; ANTIINFLAMMATORY ACTIVITY;
   EPIGALLOCATECHIN GALLATE; BOTANICAL COMPOSITION; ANTIOXIDANT ACTIVITY;
   OXIDATIVE STRESS
AB Osteoarthritis (OA) is characterized by progressive articular cartilage degradation. Although there have been significant advances in OA management, to date, there are no effective treatment options to modify progression of the disease. We believe these unmet needs could be bridged by nutrients from natural products. Collagen induced arthritis in rats was developed and utilized to evaluate anti-inflammatory and cartilage protection activity of orally administered botanical composition, UP1306 (50 mg/kg) and Methotrexate (75 mu g/kg) daily for three weeks. Objective arthritis severity markers, urine, synovial lavage, and serum were collected. At necropsy, the hock joint from each rat was collected for histopathology analysis. Urinary cartilage degradation marker (CTX-II), pro-inflammatory cytokines (tumor necrosis factor (TNF-), interleukin-1 (IL-1), and IL-6), and proteases (Matrix Metallopeptidase 3 (MMP3) and 13) were measured. Rats treated with UP1306 showed statistically significant improvements in arthritis severity markers, including uCTX-II (91.4% vs. collagen-induced arthritis (CIA)), serum IL-1, TNF-, and IL-6 levels as well as synovial MMP-13. The histopathology data were also well aligned with the severity score of arthritis for both UP1306 and Methotrexate. UP1306, a botanical composition that contains a standardized blend of extracts from the heartwood of Acacia catechu and the root bark of Morus alba, could potentially be considered as a dietary supplement product for the management of arthritis.
C1 [Yimam, Mesfin; Horm, Teresa; Jiao, Ping; Hong, Mei; Brownell, Lidia; Jia, Qi] Unigen Inc, 2121 South State St,Suite 400, Tacoma, WA 98405 USA.
   [Wright, Laura] Fred Hutch Canc Res, 1100 Fairview Ave N, Seattle, WA 98109 USA.
RP Yimam, M (通讯作者)，Unigen Inc, 2121 South State St,Suite 400, Tacoma, WA 98405 USA.
EM myimam@unigen.net; thorm@unigen.net; lwright@fredhutch.org;
   pjiao@unigen.net; meih@unigen.net; lbrownell@unigen.net; qjia@unigen.net
FU Econet/Unigen, Inc.
FX The authors would like to extend their utmost gratitude to Bill Lee, the
   owner of Econet/Unigen, Inc., who supported the entire project described
   in this manuscript.
CR Ashford Susan, 2014, Nurse Pract, V39, P1, DOI 10.1097/01.NPR.0000445886.71205.c4
   Bolon B, 2004, VET PATHOL, V41, P235, DOI 10.1354/vp.41-3-235
   Bozimowski Gregory, 2015, AANA J, V83, P425
   Brand DD, 2003, SPRINGER SEMIN IMMUN, V25, P3, DOI 10.1007/s00281-003-0127-1
   Chan EWC, 2016, CHIN J NAT MEDICINES, V14, P17, DOI 10.3724/SP.J.1009.2016.00017
   CHANDRASEKHAR S, 1992, MATRIX, V12, P1
   Chen D, 2017, BONE RES, V5, DOI 10.1038/boneres.2016.44
   Chen YC, 2013, BMC COMPLEM ALTERN M, V13, DOI 10.1186/1472-6882-13-45
   Cheon BS, 2000, PLANTA MED, V66, P596, DOI 10.1055/s-2000-8621
   Cho YG, 2007, AUTOIMMUN REV, V7, P65, DOI 10.1016/j.autrev.2007.08.001
   Chung KO, 2003, J PHARM PHARMACOL, V55, P1695, DOI 10.1211/0022357022313
   El-Beshbishy HA, 2006, LIFE SCI, V78, P2724, DOI 10.1016/j.lfs.2005.10.010
   Eo HJ, 2014, BMC COMPLEM ALTERN M, V14, DOI 10.1186/1472-6882-14-200
   Fosang AJ, 2003, INFLAMM RES, V52, P277, DOI 10.1007/s00011-003-1177-5
   Galil SMA, 2016, INT J RHEUM DIS, V19, P377, DOI 10.1111/1756-185X.12434
   Garnero P, 2001, ANN RHEUM DIS, V60, P619, DOI 10.1136/ard.60.6.619
   GOLDRING MB, 1994, J CELL BIOCHEM, V54, P85, DOI 10.1002/jcb.240540110
   GUERNE PA, 1990, J IMMUNOL, V144, P499
   Guleria S, 2011, J FOOD SCI, V76, pC959, DOI 10.1111/j.1750-3841.2011.02284.x
   Gunjal Shilpa, 2015, Indian J Dent Res, V26, P533, DOI 10.4103/0970-9290.172082
   Hazra B, 2013, J ENVIRON PATHOL TOX, V32, P229
   Hootman JM, 2016, ARTHRITIS RHEUMATOL, V68, P1582, DOI 10.1002/art.39692
   Hosek J, 2011, J NAT PROD, V74, P614, DOI 10.1021/np100638h
   Jarald E., 2009, INT J DIABETES METAB, V17, P63
   Jo SP, 2014, FOOD CHEM TOXICOL, V65, P213, DOI 10.1016/j.fct.2013.12.040
   Joosten LAB, 1999, J IMMUNOL, V163, P5049
   Kalaiselvi P, 2013, FOOD CHEM TOXICOL, V56, P110, DOI 10.1016/j.fct.2013.01.042
   Kalman DS, 2017, J NUTR METAB, V2017, DOI 10.1155/2017/4893104
   Kapoor M, 2011, NAT REV RHEUMATOL, V7, P33, DOI 10.1038/nrrheum.2010.196
   Kim HS, 2011, J ETHNOPHARMACOL, V136, P392, DOI 10.1016/j.jep.2011.01.016
   Kobayashi M, 2005, ARTHRITIS RHEUM-US, V52, P128, DOI 10.1002/art.20776
   Koenders MI, 2015, TRENDS PHARMACOL SCI, V36, P189, DOI 10.1016/j.tips.2015.02.001
   Kuang X, 2012, EUR J PHARMACOL, V676, P51, DOI 10.1016/j.ejphar.2011.11.037
   Lee JH, 2016, EUR J PHARMACOL, V783, P64, DOI 10.1016/j.ejphar.2016.04.055
   LEFEBVRE V, 1990, BIOCHIM BIOPHYS ACTA, V1052, P366, DOI 10.1016/0167-4889(90)90145-4
   Lepetsos P, 2016, BBA-MOL BASIS DIS, V1862, P576, DOI 10.1016/j.bbadis.2016.01.003
   Lim HJ, 2013, J ETHNOPHARMACOL, V149, P169, DOI 10.1016/j.jep.2013.06.017
   Ma MJ, 2015, GENET MOL RES, V14, P15652, DOI 10.4238/2015.December.1.17
   MANKIN HJ, 1971, J BONE JOINT SURG AM, VA 53, P523, DOI 10.2106/00004623-197153030-00009
   Martinez-Cutillas J, 2015, EXPERT REV PHARM OUT, V15, P851, DOI 10.1586/14737167.2015.1044514
   Mathy-Hartert M, 2008, OSTEOARTHR CARTILAGE, V16, P756, DOI 10.1016/j.joca.2007.10.009
   Miyoshi M, 2018, METHODS MOL BIOL, V1868, P3, DOI 10.1007/978-1-4939-8802-0_1
   Monga J, 2013, INTEGR CANCER THER, V12, P347, DOI 10.1177/1534735412463818
   Naik GH, 2003, PHYTOCHEMISTRY, V63, P97, DOI 10.1016/S0031-9422(02)00754-9
   Nair S., 2011, J NAT PHARM, V2, P190, DOI DOI 10.4103/2229-5119.92857
   Ngangom Gunindro, 2013, Journal of Chemical and Pharmaceutical Research, V5, P78
   Oestergaard S, 2006, OSTEOARTHR CARTILAGE, V14, P670, DOI 10.1016/j.joca.2006.01.004
   Oestergaard S, 2006, ARTHRITIS RHEUM-US, V54, P2886, DOI 10.1002/art.22083
   Patel JD, 2009, PHARM BIOL, V47, P34, DOI 10.1080/13880200802400527
   Rahmatullah M, 2013, AFR J TRADIT COMPLEM, V10, P1, DOI 10.4314/ajtcam.v10i4.1
   Raman ST, 2016, PHARMACOGN MAG, V12, P128, DOI 10.4103/0973-1296.177910
   Ray D., 2006, Indian Journal of Pharmacology, V38, P408
   Rose BJ, 2016, DIS MARKERS, V2016, DOI 10.1155/2016/4895050
   Rosloniec Edward F, 2010, Curr Protoc Immunol, VChapter 15, DOI 10.1002/0471142735.im1505s89
   SAKLATVALA J, 1986, NATURE, V322, P547, DOI 10.1038/322547a0
   Sandborg C, 2012, NEW ENGL J MED, V367, P2439, DOI 10.1056/NEJMe1212640
   Siebuhr AS, 2012, J TRANSL MED, V10, DOI 10.1186/1479-5876-10-195
   Sumeet G, 2018, CURR DRUG DELIV, V15, P205, DOI 10.2174/1567201814666170320142851
   Umar S, 2014, PHYTOMEDICINE, V21, P847, DOI 10.1016/j.phymed.2014.02.001
   VANDELOO FAJ, 1992, J RHEUMATOL, V19, P348
   Wang YH, 2013, PLOS ONE, V8, DOI 10.1371/journal.pone.0071144
   Wei ST, 2015, MED SCI MONITOR, V21, P4030, DOI 10.12659/MSM.895116
   Yamanaka H, 2000, ARTHRITIS RHEUM, V43, P852, DOI 10.1002/1529-0131(200004)43:4<852::AID-ANR16>3.0.CO;2-7
   Yang JA, 1999, J NUTR SCI VITAMINOL, V45, P337, DOI 10.3177/jnsv.45.337
   Yimam M, 2017, J MED FOOD, V20, P568, DOI 10.1089/jmf.2016.0167
   Yimam M, 2016, PHARMACOGN RES, V8, P186, DOI 10.4103/0974-8490.182918
   Zelova H, 2014, J NAT PROD, V77, P1297, DOI 10.1021/np401025f
   Zhang D. D., 2010, SHIZHEN GUOYI GUOYAO, V21, P2787
   Zhang JM, 2007, INT ANESTHESIOL CLIN, V45, P27, DOI 10.1097/AIA.0b013e318034194e
   Zhong Y, 2012, FOOD CHEM, V134, P742, DOI 10.1016/j.foodchem.2012.02.172
NR 70
TC 5
Z9 6
U1 0
U2 3
PU MDPI
PI BASEL
PA ST ALBAN-ANLAGE 66, CH-4052 BASEL, SWITZERLAND
EI 2072-6643
J9 NUTRIENTS
JI Nutrients
PD FEB
PY 2019
VL 11
IS 2
AR 272
DI 10.3390/nu11020272
PG 18
WC Nutrition & Dietetics
WE Science Citation Index Expanded (SCI-EXPANDED)
SC Nutrition & Dietetics
GA HO3NH
UT WOS:000460829700063
PM 30691120
OA gold, Green Published, Green Submitted
DA 2022-09-07
ER

PT J
AU Del Rey, MJ
   Valin, A
   Usategui, A
   Ergueta, S
   Martin, E
   Municio, C
   Canete, JD
   Blanco, FJ
   Criado, G
   Pablos, JL
AF Del Rey, Manuel J.
   Valin, Alvaro
   Usategui, Alicia
   Ergueta, Sandra
   Martin, Eduardo
   Municio, Cristina
   Canete, Juan D.
   Blanco, Francisco J.
   Criado, Gabriel
   Pablos, Jose L.
TI Senescent synovial fibroblasts accumulate prematurely in rheumatoid
   arthritis tissues and display an enhanced inflammatory phenotype
SO IMMUNITY & AGEING
LA English
DT Article
DE Rheumatoid arthritis; Synovial fibroblasts; Aging; Cell senescence; SASP
ID CELLS; BIOMARKER; CLEARANCE; CULTURE; MARKERS
AB Background Accumulation of senescent cells has been associated with pro-inflammatory effects with deleterious consequences in different human diseases. The purpose of this study was to analyze cell senescence in human synovial tissues (ST), and its impact on the pro-inflammatory function of synovial fibroblasts (SF). Results The expression of the senescence marker p16INK4a (p16) was analyzed by immunohistochemistry in rheumatoid arthritis (RA), osteoarthritis (OA), and normal ST from variably aged donors. The proportion of p16(+) senescent cells in normal ST from older donors was higher than from younger ones. Although older RA and OA ST showed proportions of senescent cells similar to older normal ST, senescence was increased in younger RA ST compared to age-matched normal ST. The percentage of senescent SA-beta-gal(+) SF after 14 days in culture positively correlated with donor's age. Initial exposure to H2O2 or TNF alpha enhanced SF senescence and increased mRNA expression of IL6, CXCL8, CCL2 and MMP3 and proteins secretion. Senescent SF show a heightened IL6, CXCL8 and MMP3 mRNA and IL-6 and IL-8 protein expression response upon further challenge with TNF alpha. Treatment of senescent SF with the senolytic drug fenofibrate normalized IL6, CXCL8 and CCL2 mRNA expression. Conclusions Accumulation of senescent cells in ST increases in normal aging and prematurely in RA patients. Senescence of cultured SF is accelerated upon exposure to TNF alpha or oxidative stress and may contribute to the pathogenesis of synovitis by increasing the production of pro-inflammatory mediators.
C1 [Del Rey, Manuel J.; Valin, Alvaro; Usategui, Alicia; Ergueta, Sandra; Martin, Eduardo; Municio, Cristina; Criado, Gabriel; Pablos, Jose L.] Hosp 12 Octubre I 12, Inst Invest, Grp Enfermedades Inflamatorias & Autoinmunes, Madrid, Spain.
   [Canete, Juan D.] Hosp Clin Barcelona, Serv Reumatol, Unitat Artritis, Barcelona, Spain.
   [Canete, Juan D.] Inst Invest Biomed August Pi & Sunyer, Barcelona, Spain.
   [Blanco, Francisco J.] INIBIC, Inst Invest Biomed A Coruna, Lab Invest Osteoarticular & Envejecimiento, La Coruna, Spain.
   [Criado, Gabriel] Hosp 12 Octubre, Ctr Invest, E-28041 Madrid, Spain.
   [Pablos, Jose L.] Univ Complutense Madrid, Hosp 12 Octubre, Serv Reumatol, Madrid 28041, Spain.
RP Criado, G; Pablos, JL (通讯作者)，Hosp 12 Octubre I 12, Inst Invest, Grp Enfermedades Inflamatorias & Autoinmunes, Madrid, Spain.
EM gcriado@h12o.es; jlpablos@h12o.es
RI Cañete, Juan D/AAV-8910-2021; Usategui, Alicia/O-6476-2014; Criado,
   Gabriel/J-1803-2019; Blanco, Francisco J./C-3192-2014; Del Rey,
   Manuel/O-6114-2014
OI Cañete, Juan D/0000-0003-2606-0573; Usategui,
   Alicia/0000-0001-8874-9523; Criado, Gabriel/0000-0003-4824-0890; Blanco,
   Francisco J./0000-0001-9821-7635; Del Rey, Manuel/0000-0002-8180-1584;
   Pablos, Jose L./0000-0001-7229-6005
FU Fondo de Investigacion Sanitaria, Instituto de Salud Carlos III -
   European Regional Development Fund (FEDER) [FIS 16/00032, RETICS
   RD16/0012 RIER]
FX This work was supported by the Fondo de Investigacion Sanitaria,
   Instituto de Salud Carlos III (FIS 16/00032, RETICS RD16/0012 RIER)
   cofinanced by European Regional Development Fund (FEDER).
CR ALARCON GS, 1995, RHEUM DIS CLIN N AM, V21, P589
   Anderson R, 2019, EMBO J, V38, DOI 10.15252/embj.2018100492
   ARNETT FC, 1988, ARTHRITIS RHEUM, V31, P315, DOI 10.1002/art.1780310302
   Arufe MC, 2010, J CELL BIOCHEM, V111, P834, DOI 10.1002/jcb.22768
   Baker DJ, 2016, NATURE, V530, P184, DOI 10.1038/nature16932
   Baker DJ, 2011, NATURE, V479, P232, DOI 10.1038/nature10600
   Bartok B, 2010, IMMUNOL REV, V233, P233, DOI 10.1111/j.0105-2896.2009.00859.x
   Brun C, 2016, EXP DERMATOL, V25, P113, DOI 10.1111/exd.12874
   Campisi J, 2005, CELL, V120, P513, DOI 10.1016/j.cell.2005.02.003
   Chen NH, 2016, EUR J PHARMACOL, V777, P33, DOI 10.1016/j.ejphar.2016.02.059
   Coppe JP, 2008, PLOS BIOL, V6, P2853, DOI 10.1371/journal.pbio.0060301
   Debacq-Chainiaux F, 2009, NAT PROTOC, V4, P1798, DOI 10.1038/nprot.2009.191
   Demaria M, 2015, J INVEST DERMATOL, V135, P1722, DOI 10.1038/jid.2015.108
   Diekman BO, 2018, AGING CELL, V17, DOI 10.1111/acel.12771
   DIMRI GP, 1995, P NATL ACAD SCI USA, V92, P9363, DOI 10.1073/pnas.92.20.9363
   Franceschi C, 2000, ANN NY ACAD SCI, V908, P244
   Franceschi C, 2014, J GERONTOL A-BIOL, V69, pS4, DOI 10.1093/gerona/glu057
   Frasca D, 2016, BIOGERONTOLOGY, V17, P7, DOI 10.1007/s10522-015-9578-8
   Freund A, 2012, MOL BIOL CELL, V23, P2066, DOI 10.1091/mbc.E11-10-0884
   Goronzy JJ, 2004, ARTHRITIS RHEUM-US, V50, P43, DOI 10.1002/art.11445
   Greene MA, 2015, OSTEOARTHR CARTILAGE, V23, P1966, DOI 10.1016/j.joca.2015.01.008
   Hernandez-Segura A, 2018, JOVE-J VIS EXP, DOI 10.3791/57782
   Hudgins AD, 2018, FRONT GENET, V9, DOI 10.3389/fgene.2018.00059
   Izquierdo E, 2011, ARTHRITIS RHEUM-US, V63, P2575, DOI 10.1002/art.30433
   Jeon OH, 2017, NAT MED, V23, P775, DOI 10.1038/nm.4324
   Kandhaya-Pillai R, 2017, AGING-US, V9, P2411, DOI 10.18632/aging.101328
   Laberge RM, 2012, CANCER MICROENVIRON, V5, P39, DOI 10.1007/s12307-011-0069-4
   Li YY, 2018, EXP GERONTOL, V105, P118, DOI 10.1016/j.exger.2017.10.027
   Liu JY, 2019, P NATL ACAD SCI USA, V116, P2603, DOI 10.1073/pnas.1818313116
   Lopez-Otin C, 2013, CELL, V153, P1194, DOI 10.1016/j.cell.2013.05.039
   Lupa DMW, 2015, J INVEST DERMATOL, V135, P1954, DOI 10.1038/jid.2015.120
   Martin JA, 2001, J GERONTOL A-BIOL, V56, pB172, DOI 10.1093/gerona/56.4.B172
   Mosteiro L, 2016, SCIENCE, V354, DOI 10.1126/science.aaf4445
   Nogueira-Recalde U, 2019, EBIOMEDICINE, V45, P588, DOI 10.1016/j.ebiom.2019.06.049
   Ressler S, 2006, AGING CELL, V5, P379, DOI 10.1111/j.1474-9726.2006.00231.x
   Roos CM, 2016, AGING CELL, V15, P973, DOI 10.1111/acel.12458
   Salama R, 2014, GENE DEV, V28, P99, DOI 10.1101/gad.235184.113
   Schafer MJ, 2017, NAT COMMUN, V8, DOI 10.1038/ncomms14532
   Toyoda E, 2019, REGEN THER, V10, P17, DOI 10.1016/j.reth.2018.10.005
   Waaijer MEC, 2012, AGING CELL, V11, P722, DOI 10.1111/j.1474-9726.2012.00837.x
   Xu M, 2016, J GERONTOL A-BIOL
   YOU BJ, 2019, SCI REP, V9, P3
NR 42
TC 30
Z9 30
U1 1
U2 3
PU BMC
PI LONDON
PA CAMPUS, 4 CRINAN ST, LONDON N1 9XW, ENGLAND
SN 1742-4933
J9 IMMUN AGEING
JI Immun. Ageing
PD NOV 5
PY 2019
VL 16
IS 1
AR 29
DI 10.1186/s12979-019-0169-4
PG 9
WC Geriatrics & Gerontology; Immunology
WE Science Citation Index Expanded (SCI-EXPANDED)
SC Geriatrics & Gerontology; Immunology
GA JK2QV
UT WOS:000494692400002
PM 31708994
OA Green Published, gold
DA 2022-09-07
ER

PT J
AU Xue, EX
   Lin, JP
   Zhang, Y
   Sheng, SR
   Liu, HX
   Zhou, YL
   Xu, H
AF Xue, En-Xing
   Lin, Jian-Ping
   Zhang, Yu
   Sheng, Sun-Ren
   Liu, Hai-Xiao
   Zhou, Yu-Long
   Xu, Hui
TI Pterostilbene inhibits inflammation and ROS production in chondrocytes
   by activating Nrf2 pathway
SO ONCOTARGET
LA English
DT Article
DE pterostilbene; nuclear factor erythroid 2-related factor 2; chondrocyte;
   inflammation; reactive oxygen species
ID NF-KAPPA-B; ARTICULAR CHONDROCYTES; ENDOTHELIAL-CELLS; SIGNALING
   PATHWAY; OSTEOARTHRITIS; RAT; DEGRADATION; METABOLISM; EXPRESSION;
   MEDIATORS
AB Pterostilbene has been reported as a potential drug to inhibit oxidative stress and inflammation. However, the effect of pterostilbene on chondrocytes and osteoarthritis remains to be elucidated. We sought to investigate whether pterostilbene could protect chondrocytes from inflammation and ROS production through factor erythroid 2-related factor 2 (Nrf2) activation. The pterostilbene toxicity on chondrocytes collected from cartilages of Sprague-Dawley rats was assessed by CCK-8 test. Immunofluorescence and Western blotting explored the nuclear translocation of Nrf2. Nrf2 expression was silenced by siRNA to evaluate the involvement of Nrf2 in the effect of pterostilbene on chondrocytes. Finally, osteoarthritis model was established by the transection of anterior cruciate ligament and partial medial meniscectomy in rats, and then these rats received pterostilbene 30 mg/kg, daily, p.o. for 8 weeks. Histology and immunohistochemistry were used to assess histopathological change and Nrf2 expression in cartilage. Nuclear translocation of Nrf2 was stimulated by pterostilbene without cellular toxicity. Pterostilbene inhibited the level of COX-2, iNOS, PGE2, and NO, as well as the mitochondrial and total intracellular ROS production induced by IL-1 beta in chondrocytes, partially reversed by the Nrf2 silencing. Pterostilbene prevented cartilage degeneration and promoted the nuclear translocation of Nrf2 in cartilage. These results suggest that pterostilbene could inhibit the IL-1 beta-induced inflammation and ROS production in chondrocytes by stimulating the nuclear translocation of Nrf2.
C1 [Xue, En-Xing; Zhang, Yu; Sheng, Sun-Ren; Liu, Hai-Xiao; Zhou, Yu-Long; Xu, Hui] Wenzhou Med Univ, Dept Orthoped Surg, Affiliated Hosp 2, Wenzhou 325027, Zhejiang, China.
   [Xue, En-Xing; Zhang, Yu; Sheng, Sun-Ren; Liu, Hai-Xiao; Zhou, Yu-Long; Xu, Hui] Wenzhou Med Univ, Yuying Childrens Hosp, Wenzhou 325027, Zhejiang, China.
   [Lin, Jian-Ping] Hainan Prov Peoples Hosp, Dept Orthoped Surg, Haikou 570311, Hainan, China.
RP Xu, H (通讯作者)，Wenzhou Med Univ, Dept Orthoped Surg, Affiliated Hosp 2, Wenzhou 325027, Zhejiang, China.; Xu, H (通讯作者)，Wenzhou Med Univ, Yuying Childrens Hosp, Wenzhou 325027, Zhejiang, China.
EM drhuixu@163.com
FU National Natural Science Foundation of China [81501869]
FX The research was supported by The National Natural Science Foundation of
   China (81501869).
CR Agaliotis M, 2013, OSTEOARTHR CARTILAGE, V21, P1160, DOI 10.1016/j.joca.2013.07.005
   Altay MA, 2015, RHEUMATOL INT, V35, P1725, DOI 10.1007/s00296-015-3290-5
   Berenbaum F, 2017, ARTHRITIS RHEUMATOL, V69, P9, DOI 10.1002/art.39842
   Bhakkiyalakshmi E, 2016, EUR J PHARMACOL, V777, P9, DOI 10.1016/j.ejphar.2016.02.054
   Bhakkiyalakshmi E, 2014, BRIT J PHARMACOL, V171, P1747, DOI 10.1111/bph.12577
   Bijlsma JWJ, 2011, LANCET, V377, P2115, DOI 10.1016/S0140-6736(11)60243-2
   Bondeson J, 2010, ARTHRITIS RHEUM-US, V62, P647, DOI 10.1002/art.27290
   Chiou YS, 2011, J AGR FOOD CHEM, V59, P2725, DOI 10.1021/jf2000103
   Chu XY, 2013, INT J MOL MED, V31, P1222, DOI 10.3892/ijmm.2013.1318
   Cortese MM, 2008, FREE RADICAL BIO MED, V44, P2002, DOI 10.1016/j.freeradbiomed.2008.02.013
   Deng RZ, 2015, PLOS ONE, V10, DOI 10.1371/journal.pone.0126561
   Estrela JM, 2013, CRIT REV CL LAB SCI, V50, P65, DOI 10.3109/10408363.2013.805182
   Gerwin N, 2010, OSTEOARTHR CARTILAGE, V18, pS24, DOI 10.1016/j.joca.2010.05.030
   Jiang LB, 2016, OSTEOARTHR CARTILAGE, V24, P1071, DOI 10.1016/j.joca.2015.12.021
   Kissner R, 2005, METHOD ENZYMOL, V396, P61, DOI 10.1016/S0076-6879(05)96006-0
   Legendre F, 2003, J BIOL CHEM, V278, P2903, DOI 10.1074/jbc.M110773200
   Lepetsos P, 2016, BBA-MOL BASIS DIS, V1862, P576, DOI 10.1016/j.bbadis.2016.01.003
   Li J, 2016, SCI REP-UK, V6, DOI 10.1038/srep19408
   McCormack D, 2013, OXID MED CELL LONGEV, V2013, DOI 10.1155/2013/575482
   Mobasheri A, 2006, ANN NY ACAD SCI, V1091, P83, DOI 10.1196/annals.1378.057
   Muller T, 2012, CHEM RES TOXICOL, V25, P1805, DOI 10.1021/tx300145n
   Nikhil K, 2015, PHARMACOL REP, V67, P1264, DOI 10.1016/j.pharep.2015.05.009
   Rahmati M, 2016, BONE, V85, P81, DOI 10.1016/j.bone.2016.01.019
   Ramkumar KM, 2013, ANAL CHEM, V85, P7542, DOI 10.1021/ac401569j
   Ramsey CP, 2007, J NEUROPATH EXP NEUR, V66, P75, DOI 10.1097/nen.0b013e31802d6da9
   Remsberg CM, 2008, PHYTOTHER RES, V22, P169, DOI 10.1002/ptr.2277
   Richette P, 2015, EXPERT OPIN DRUG SAF, V14, P1259, DOI 10.1517/14740338.2015.1056776
   Roupe KA, 2006, CURR CLIN PHARMACOL, V1, P81, DOI 10.2174/157488406775268246
   Shimizu Y, 2016, CIRC-HEART FAIL, V9, DOI 10.1161/CIRCHEARTFAILURE.115.002368
   Tomobe K, 2012, ARCH GERONTOL GERIAT, V54, pE1, DOI 10.1016/j.archger.2011.06.006
   Wang SN, 2015, INT IMMUNOPHARMACOL, V24, P408, DOI 10.1016/j.intimp.2014.12.029
   Xue F, 2016, BEHAV BRAIN RES, V309, P1, DOI 10.1016/j.bbr.2016.04.045
   Yang Y, 2016, INFLAMMATION, V39, P1151, DOI 10.1007/s10753-016-0349-8
   Yasuhara R, 2005, BIOCHEM J, V389, P315, DOI 10.1042/BJ20041996
   Yin WH, 2009, J BIOL CHEM, V284, P31972, DOI 10.1074/jbc.M109.056838
   Yin XF, 2015, BIOL TRACE ELEM RES, V168, P196, DOI 10.1007/s12011-015-0335-2
   Yu SM, 2015, INT J MOL MED, V35, P325, DOI 10.3892/ijmm.2014.2014
   Zhang DD, 2006, DRUG METAB REV, V38, P769, DOI 10.1080/03602530600971974
   Zhang L, 2012, APOPTOSIS, V17, P25, DOI 10.1007/s10495-011-0653-6
NR 39
TC 47
Z9 49
U1 5
U2 23
PU IMPACT JOURNALS LLC
PI ORCHARD PARK
PA 6666 E QUAKER ST, STE 1, ORCHARD PARK, NY 14127 USA
EI 1949-2553
J9 ONCOTARGET
JI Oncotarget
PD JUN 27
PY 2017
VL 8
IS 26
BP 41988
EP 42000
DI 10.18632/oncotarget.16716
PG 13
WC Oncology; Cell Biology
WE Science Citation Index Expanded (SCI-EXPANDED)
SC Oncology; Cell Biology
GA FA5OQ
UT WOS:000405493400022
PM 28410217
OA Green Submitted, gold, Green Published
DA 2022-09-07
ER

PT J
AU Hines, MR
   Goetz, JE
   Gomez-Contreras, PC
   Iii, SNR
   Liman, S
   Femino, EL
   Kluz, PN
   Wagner, BA
   Buettner, GR
   Kelley, EE
   Coleman, MC
AF Hines, Madeline R.
   Goetz, Jessica E.
   Gomez-Contreras, Piedad C.
   Rodman III, Samuel N.
   Liman, Suryamin
   Femino, Elise L.
   Kluz, Paige N.
   Wagner, Brett A.
   Buettner, Garry R.
   Kelley, Eric E.
   Coleman, Mitchell C.
TI Extracellular biomolecular free radical formation during injury
SO FREE RADICAL BIOLOGY AND MEDICINE
LA English
DT Article
DE DMPO; Osteoarthritis; Posttraumatic; Trauma; Redox; SOD3; Cartilage;
   Free radical; Radical; Oxidative stress; Oxidation; Injury
ID OXIDANT RELEASE; IN-VIVO; CARTILAGE; GENERATION; TISSUE; DEATH
AB Objective: Determine if oxidative damage increases in articular cartilage as a result of injury and matrix failure and whether modulation of the local redox environment influences this damage. Osteoarthritis is an age associated disease with no current disease modifying approaches available. Mechanisms of cartilage damage in vitro suggest tissue free radical production could be critical to early degeneration, but these mechanisms have not been described in intact tissue. To assess free radical production as a result of traumatic injury, we measured biomolecular free radical generation via immuno-spin trapping (IST) of protein/proteoglycan/lipid free radicals after a 2 J/cm(2) impact to swine articular cartilage explants. This technique allows visualization of free radical formation upon a wide variety of molecules using formalin-fixed, paraffin embedded approaches. Scoring of extracellular staining by trained, blinded scorers demonstrated significant increases with impact injury, particularly at sites of cartilage cracking. Increases remain in the absence of live chondrocytes but are diminished; thus, they appear to be a cell-dependent and-independent feature of injury. We then modulated the extracellular environment with a pulse of heparin to demonstrate the responsiveness of the IST signal to changes in cartilage biology. Addition of heparin caused a distinct change in the distribution of protein/lipid free radicals at sites of failure alongside a variety of pertinent redox changes related to osteoarthritis. This study directly confirms the production of biomolecular free radicals from articular trauma, providing a rigorous characterization of their formation by injury.
C1 [Hines, Madeline R.; Goetz, Jessica E.; Gomez-Contreras, Piedad C.; Rodman III, Samuel N.; Liman, Suryamin; Femino, Elise L.; Wagner, Brett A.; Buettner, Garry R.; Coleman, Mitchell C.] Univ Iowa, Iowa City, IA USA.
   [Kluz, Paige N.] Univ Wisconsin Madison, Madison, WI USA.
   [Kelley, Eric E.] West Virginia Univ, Morgantown, WV USA.
   [Coleman, Mitchell C.] Med Labs, 25 South Grand Ave,1182, Iowa City, IA 52242 USA.
RP Coleman, MC (通讯作者)，Med Labs, 25 South Grand Ave,1182, Iowa City, IA 52242 USA.
EM mitchell-coleman@uiowa.edu
OI Liman, Suryamin/0000-0001-7066-9429
FU National Institute of Arthritis and Musculoskeletal and Skin Diseases
   [AR070914]; National Institutes of Health [R01 DK124510-01, R01
   HL153532-01A1]
FX This work was supported by the National Institute of Arthritis and
   Musculoskeletal and Skin Diseases (AR070914) and the National Institutes
   of Health [R01 DK124510-01 and R01 HL153532-01A1] .
CR Brouillette MJ, 2014, BIOMECH MODEL MECHAN, V13, P565, DOI 10.1007/s10237-013-0518-8
   BUETTNER GR, 1993, ARCH BIOCHEM BIOPHYS, V300, P535, DOI 10.1006/abbi.1993.1074
   Coleman MC, 2018, SCI TRANSL MED, V10, DOI 10.1126/scitranslmed.aan5372
   Coleman MC, 2017, ANTIOXIDANTS-BASEL, V6, DOI 10.3390/antiox6040098
   Coleman MC, 2016, ARTHRITIS RHEUMATOL, V68, P662, DOI 10.1002/art.39460
   Gao Y, 2014, BIOMED RES INT, V2014, DOI 10.1155/2014/648459
   Gibson-Corley KN, 2013, VET PATHOL, V50, P1007, DOI 10.1177/0300985813485099
   Gomez-Contreras PC, 2021, CURR RHEUMATOL REP, V23, DOI 10.1007/s11926-021-00994-z
   Grzelak A, 2001, FREE RADICAL BIO MED, V30, P1418, DOI 10.1016/S0891-5849(01)00545-7
   Heinemeier KM, 2016, SCI TRANSL MED, V8, DOI 10.1126/scitranslmed.aad8335
   HUNZIKER EB, 1983, J HISTOCHEM CYTOCHEM, V31, P717, DOI 10.1177/31.6.6341460
   Khoo Nicholas K H, 2015, Curr Protoc Cytom, V74, DOI 10.1002/0471142956.cy1242s74
   Khoo NKH, 2012, FREE RADICAL BIO MED, V52, P2312, DOI 10.1016/j.freeradbiomed.2012.04.011
   Leddy HA, 2008, J BIOMECH ENG-T ASME, V130, DOI 10.1115/1.2979876
   Lee JI, 2011, BMC BIOTECHNOL, V11, DOI 10.1186/1472-6750-11-19
   LLOYD RV, 1990, J BIOL CHEM, V265, P16733
   Martin JA, 2009, J BONE JOINT SURG AM, V91A, P1890, DOI 10.2106/JBJS.H.00545
   Mason RP, 2019, FREE RADICAL BIO MED, V131, P318, DOI 10.1016/j.freeradbiomed.2018.11.009
   Mason RP, 2016, REDOX BIOL, V8, P422, DOI 10.1016/j.redox.2016.04.003
   Mason RP, 2004, FREE RADICAL BIO MED, V36, P1214, DOI 10.1016/j.freeradbiomed.2004.02.077
   Monboisse J C, 1992, EXS, V62, P323
   MONBOISSE JC, 1984, INT J TISSUE REACT, V6, P385
   Motulsky HJ, 2006, BMC BIOINFORMATICS, V7, DOI 10.1186/1471-2105-7-123
   Nimer E, 2003, BIOPHYS CHEM, V106, P125, DOI 10.1016/S0301-4622(03)00157-1
   Pate KM, 2015, J APPL PHYSIOL, V118, P760, DOI 10.1152/japplphysiol.00112.2014
   Regan E, 2005, ARTHRITIS RHEUM, V52, P3479, DOI 10.1002/art.21387
   Sauter E, 2012, J ORTHOP RES, V30, P593, DOI 10.1002/jor.21552
   Summers FA, 2013, FREE RADICAL BIO MED, V56, P64, DOI 10.1016/j.freeradbiomed.2012.10.550
   UCHIDA K, 1990, BIOCHEM BIOPH RES CO, V169, P265, DOI 10.1016/0006-291X(90)91463-3
   Wolff KJ, 2013, J ORTHOP RES, V31, P191, DOI 10.1002/jor.22223
NR 30
TC 0
Z9 0
U1 0
U2 0
PU ELSEVIER SCIENCE INC
PI NEW YORK
PA STE 800, 230 PARK AVE, NEW YORK, NY 10169 USA
SN 0891-5849
EI 1873-4596
J9 FREE RADICAL BIO MED
JI Free Radic. Biol. Med.
PD AUG 1
PY 2022
VL 188
BP 175
EP 184
DI 10.1016/j.freeradbiomed.2022.06.223
PG 10
WC Biochemistry & Molecular Biology; Endocrinology & Metabolism
WE Science Citation Index Expanded (SCI-EXPANDED)
SC Biochemistry & Molecular Biology; Endocrinology & Metabolism
GA 2T7AW
UT WOS:000822623800001
PM 35724853
DA 2022-09-07
ER

PT J
AU Tian, Z
   Zhang, XA
   Sun, ML
AF Tian, Zheng
   Zhang, Xinan
   Sun, Mingli
TI Phytochemicals Mediate Autophagy Against Osteoarthritis by Maintaining
   Cartilage Homeostasis
SO FRONTIERS IN PHARMACOLOGY
LA English
DT Review
DE autophagy; phytochemicals; Osteoarthritis; chondrocytes; inflammation
ID NF-KAPPA-B; VIRGIN OLIVE-OIL; AGING-RELATED LOSS; HIGH-FAT DIET;
   INFLAMMATORY RESPONSE; ACTIVATING AUTOPHAGY; KNEE OSTEOARTHRITIS;
   OXIDATIVE STRESS; CHLOROGENIC ACID; ASTRAGALOSIDE-IV
AB Osteoarthritis (OA) is a common degenerative joint disease and is a leading cause of disability and reduced quality of life worldwide. There are currently no clinical treatments that can stop or slow down OA. Drugs have pain-relieving effects, but they do not slow down the course of OA and their long-term use can lead to serious side effects. Therefore, safe and clinically appropriate long-term treatments for OA are urgently needed. Autophagy is an intracellular protective mechanism, and targeting autophagy-related pathways has been found to prevent and treat various diseases. Attenuation of the autophagic pathway has now been found to disrupt cartilage homeostasis and plays an important role in the development of OA. Therefore, modulation of autophagic signaling pathways mediating cartilage homeostasis has been considered as a potential therapeutic option for OA. Phytochemicals are active ingredients from plants that have recently been found to reduce inflammatory factor levels in cartilage as well as attenuate chondrocyte apoptosis by modulating autophagy-related signaling pathways, which are not only widely available but also have the potential to alleviate the symptoms of OA. We reviewed preclinical studies and clinical studies of phytochemicals mediating autophagy to regulate cartilage homeostasis for the treatment of OA. The results suggest that phytochemicals derived from plant extracts can target relevant autophagic pathways as complementary and alternative agents for the treatment of OA if subjected to rigorous clinical trials and pharmacological tests.
C1 [Tian, Zheng; Zhang, Xinan; Sun, Mingli] Shenyang Sport Univ, Sch Kinesiol, Shenyang, China.
RP Zhang, XA; Sun, ML (通讯作者)，Shenyang Sport Univ, Sch Kinesiol, Shenyang, China.
EM zhangxa2725@163.com; sun18940103126@163.com
FU Scientific research funding project of the Department of Education of
   Liaoning Province [LJKZ1048, LJC2019ST02]; Outstanding Talents Support
   Plan for Higher Education Institutions in Liaoning Province [WR2019024]
FX This work was supported by the Scientific research funding project of
   the Department of Education of Liaoning Province (LJC2019ST02), 2019
   Outstanding Talents Support Plan for Higher Education Institutions in
   Liaoning Province (WR2019024) and the Scientific research funding
   project of the Department of Education of Liaoning Province (LJKZ1048).
CR Rosillo MA, 2014, J NUTR BIOCHEM, V25, P1275, DOI 10.1016/j.jnutbio.2014.07.006
   Ansari MY, 2018, OSTEOARTHR CARTILAGE, V26, P1087, DOI 10.1016/j.joca.2017.07.020
   Ansari MY, 2018, CELL PHYSIOL BIOCHEM, V49, P932, DOI 10.1159/000493225
   Ansari MY, 2017, BIOMED PHARMACOTHER, V96, P198, DOI 10.1016/j.biopha.2017.09.140
   Ansari MY, 2020, BIOMED PHARMACOTHER, V129, DOI 10.1016/j.biopha.2020.110452
   Ansari MT, 2009, ARCH PHARM RES, V32, P155, DOI 10.1007/s12272-009-1130-4
   Aparicio-Soto M, 2015, J AGR FOOD CHEM, V63, P836, DOI 10.1021/jf503357s
   Baell JB, 2016, J NAT PROD, V79, P616, DOI 10.1021/acs.jnatprod.5b00947
   Bai Y, 2018, FASEB J, V32, P4573, DOI 10.1096/fj.201701411R
   Barranco Caroline, 2015, Nat Rev Rheumatol, V11, P127, DOI 10.1038/nrrheum.2015.12
   Basu A, 2018, FOOD FUNCT, V9, P70, DOI [10.1039/c7fo01435j, 10.1039/C7FO01435J]
   Benderdour Mohamed, 2015, Curr Aging Sci, V8, P147
   Bert JM, 2014, CLIN SPORT MED, V33, P1, DOI 10.1016/j.csm.2013.08.002
   Bisson J, 2016, J MED CHEM, V59, P1671, DOI 10.1021/acs.jmedchem.5b01009
   Bohlooli S, 2012, JCR-J CLIN RHEUMATOL, V18, P99, DOI 10.1097/RHU.0b013e31824a47b5
   Bolduc JA, 2019, FREE RADICAL BIO MED, V132, P73, DOI 10.1016/j.freeradbiomed.2018.08.038
   Cai M, 2012, EUR J PHARMACOL, V689, P104, DOI 10.1016/j.ejphar.2012.05.042
   Cameron M, 2014, COCHRANE DB SYST REV, DOI 10.1002/14651858.CD002947.pub2
   Carames B, 2015, ARTHRITIS RHEUMATOL, V67, P1568, DOI 10.1002/art.39073
   Carames B, 2010, ARTHRITIS RHEUM-US, V62, P791, DOI 10.1002/art.27305
   Cerda B, 2005, J AGR FOOD CHEM, V53, P227, DOI 10.1021/jf049144d
   Cetrullo S, 2016, BBA-GEN SUBJECTS, V1860, P1181, DOI 10.1016/j.bbagen.2016.03.002
   Charlier E, 2019, BIOCHEM PHARMACOL, V165, P49, DOI 10.1016/j.bcp.2019.02.036
   Chen FP, 2014, BMC COMPLEM ALTERN M, V14, DOI 10.1186/1472-6882-14-91
   Chen FP, 2015, J AGR FOOD CHEM, V63, P3559, DOI 10.1021/acs.jafc.5b00448
   Chen JP, 2014, ONCOL LETT, V7, P927, DOI 10.3892/ol.2014.1850
   Chen PF, 2016, BIOMATERIALS, V81, P1, DOI 10.1016/j.biomaterials.2015.12.006
   Chen TY, 2021, CELL BIOL INT, V45, P976, DOI 10.1002/cbin.11541
   Chen WP, 2011, INT IMMUNOPHARMACOL, V11, P23, DOI 10.1016/j.intimp.2010.09.021
   Chen Xiao, 2018, Cell Physiol Biochem, V51, P2858, DOI 10.1159/000496039
   Chen XY, 2020, MOL PHARMACEUT, V17, P738, DOI 10.1021/acs.molpharmaceut.9b00428
   Chen Z, 2020, J ASIAN NAT PROD RES, V22, P179, DOI 10.1080/10286020.2018.1537265
   Cheng L, 2015, J CELL MOL MED, V19, P1877, DOI 10.1111/jcmm.12559
   Chin KY, 2017, NUTRIENTS, V9, DOI 10.3390/nu9101060
   Chin KY, 2016, DRUG DES DEV THER, V10, P3029, DOI 10.2147/DDDT.S117432
   Choi EM, 2011, CHEM-BIOL INTERACT, V193, P71, DOI 10.1016/j.cbi.2011.05.007
   Choi EJ, 2008, PHARM RES, V25, P1355, DOI 10.1007/s11095-008-9531-5
   Chow HHS, 2003, CLIN CANCER RES, V9, P3312
   Chowdhury TT, 2008, INFLAMM RES, V57, P306, DOI 10.1007/s00011-007-7126-y
   Clutterbuck Abigail L, 2013, F1000Res, V2, P147, DOI 10.12688/f1000research.2-147.v1
   Cornwell DG, 2008, J AGR FOOD CHEM, V56, P8774, DOI 10.1021/jf8015877
   Cutolo M, 2015, SEMIN ARTHRITIS RHEU, V44, P611, DOI 10.1016/j.semarthrit.2014.12.003
   Dai B, 2021, J BIOL CHEM, V297, DOI 10.1016/j.jbc.2021.101222
   Dai JH, 2021, LIFE SCI, V268, DOI 10.1016/j.lfs.2020.118992
   Rodriguez-Hernandez KD, 2020, BIOORG CHEM, V100, DOI 10.1016/j.bioorg.2020.103894
   Doria A, 2013, NEW ENGL J MED, V368, P1845, DOI [10.1056/NEJMc1303158, 10.1056/NEJMra1205406]
   Duan R, 2020, FRONT CELL DEV BIOL, V8, DOI 10.3389/fcell.2020.608388
   El-Baba C, 2021, APOPTOSIS, V26, P491, DOI 10.1007/s10495-021-01684-y
   Fang JQ, 2020, INFLAMMATION, V43, P2191, DOI 10.1007/s10753-020-01286-x
   Farah A, 2008, J NUTR, V138, P2309, DOI 10.3945/jn.108.095554
   Feng K, 2020, INFLAMM RES, V69, P385, DOI 10.1007/s00011-020-01327-z
   Foroutanfar A, 2020, PHYTOTHER RES, V34, P3262, DOI 10.1002/ptr.6774
   Francioso A, 2014, MED CHEM, V10, P237, DOI 10.2174/15734064113096660053
   Fuhrman B, 2000, ANTIOXID REDOX SIGN, V2, P491, DOI 10.1089/15230860050192279
   Goel A, 2008, BIOCHEM PHARMACOL, V75, P787, DOI 10.1016/j.bcp.2007.08.016
   Goldring MB, 2011, CURR OPIN RHEUMATOL, V23, P471, DOI 10.1097/BOR.0b013e328349c2b1
   Granados-Principal S, 2010, NUTR REV, V68, P191, DOI 10.1111/j.1753-4887.2010.00278.x
   Gu YC, 2004, BASIC CLIN PHARMACOL, V95, P295, DOI 10.1111/j.1742-7843.2004.t01-1-pto950508.x
   Guo HX, 2019, ARCH MED SCI, V15, P1530, DOI 10.5114/aoms.2019.81729
   Hara T, 2006, NATURE, V441, P885, DOI 10.1038/nature04724
   Haseeb A, 2013, RHEUMATOLOGY, V52, P998, DOI 10.1093/rheumatology/kes363
   Hayami T, 2003, J RHEUMATOL, V30, P2207
   Hoelzl C, 2010, MOL NUTR FOOD RES, V54, P1722, DOI 10.1002/mnfr.201000048
   Hong P, 2020, CELL DEATH DIS, V11, DOI 10.1038/s41419-020-2730-7
   Hou SY, 2012, FOOD CHEM, V132, P289, DOI 10.1016/j.foodchem.2011.10.079
   Hu JM, 2020, J ETHNOPHARMACOL, V247, DOI 10.1016/j.jep.2019.112261
   Hu T, 2014, J AGR FOOD CHEM, V62, P1449, DOI 10.1021/jf405820v
   Hua WB, 2017, CURR PHARM DESIGN, V23, P6071, DOI 10.2174/1381612823666170615112158
   Huang HT, 2021, ANTIOXIDANTS-BASEL, V10, DOI 10.3390/antiox10010008
   Hunter DJ, 2019, LANCET, V393, P1745, DOI 10.1016/S0140-6736(19)30417-9
   Hussain SA, 2018, CLIN INTERV AGING, V13, P1621, DOI 10.2147/CIA.S172758
   Isbrucker RA, 2006, FOOD CHEM TOXICOL, V44, P636, DOI 10.1016/j.fct.2005.11.003
   Jang HJ, 2019, AM J TRANSL RES, V11, P6890
   Jeong JH, 2015, PLOS ONE, V10, DOI 10.1371/journal.pone.0130882
   Jiang JS, 2020, J TISSUE ENG REGEN M, V14, P1175, DOI 10.1002/term.3090
   Jiang LB, 2016, SCI REP-UK, V6, DOI 10.1038/srep38979
   Jie LH, 2021, FRONT PHARMACOL, V11, DOI 10.3389/fphar.2020.553404
   Jones IA, 2019, NAT REV RHEUMATOL, V15, P77, DOI 10.1038/s41584-018-0123-4
   Ju XD, 2010, YAKUGAKU ZASSHI, V130, P1053, DOI 10.1248/yakushi.130.1053
   Kannaiyan R, 2011, CANCER LETT, V303, P9, DOI 10.1016/j.canlet.2010.10.025
   Kawata Y, 1998, CHEM PHARM BULL, V46, P1891
   Khan NM, 2018, FREE RADICAL BIO MED, V116, P159, DOI 10.1016/j.freeradbiomed.2018.01.013
   Kim HA, 2007, CURR DRUG TARGETS, V8, P333, DOI 10.2174/138945007779940025
   Kim JH, 2014, CELL, V156, P730, DOI 10.1016/j.cell.2014.01.007
   Kim J, 2015, J KOREAN MED SCI, V30, P233, DOI 10.3346/jkms.2015.30.3.233
   Kim SM, 2020, NUTRIENTS, V12, DOI 10.3390/nu12082462
   Kim YK, 2007, PHYTOTHER RES, V21, P288, DOI 10.1002/ptr.2043
   Kloppenburg M, 2020, OSTEOARTHR CARTILAGE, V28, P242, DOI 10.1016/j.joca.2020.01.002
   Koeberle A, 2011, FRONT PHARMACOL, V2, DOI 10.3389/fphar.2011.00007
   Kolodziej H, 2008, PHYTOCHEMISTRY, V69, P3103, DOI 10.1016/j.phytochem.2007.11.012
   Kong JS, 2020, DRUG DES DEV THER, V14, P5521, DOI 10.2147/DDDT.S282932
   Kong JM, 2003, PHYTOCHEMISTRY, V64, P923, DOI 10.1016/S0031-9422(03)00438-2
   Kraus VB, 2015, OSTEOARTHR CARTILAGE, V23, P1233, DOI 10.1016/j.joca.2015.03.036
   Lee DY, 2020, ANTIOXIDANTS-BASEL, V9, DOI 10.3390/antiox9010083
   Lee W, 2015, INFLAMMATION, V38, P110, DOI 10.1007/s10753-014-0013-0
   Legeay S, 2018, CURR PHARM DESIGN, V24, P5580, DOI 10.2174/1381612825666190206144913
   Levine B, 2008, CELL, V132, P27, DOI 10.1016/j.cell.2007.12.018
   Levine B, 2011, NATURE, V469, P323, DOI 10.1038/nature09782
   Li CR, 2015, LIFE SCI, V126, P57, DOI 10.1016/j.lfs.2015.01.006
   Li H, 2019, ANTIVIR RES, V167, P98, DOI 10.1016/j.antiviral.2019.04.011
   Li L, 2012, BIOMOL THER, V20, P299, DOI 10.4062/biomolther.2012.20.3.299
   Li XD, 2017, NUTRIENTS, V9, DOI 10.3390/nu9040414
   Li Y, 2019, OXID MED CELL LONGEV, V2019, DOI 10.1155/2019/8783197
   Li YP, 2019, EXP THER MED, V18, P1899, DOI 10.3892/etm.2019.7741
   Li YS, 2017, MECH AGEING DEV, V162, P80, DOI 10.1016/j.mad.2016.12.012
   Li Z, 2019, ONCOL REP, V42, P2245, DOI 10.3892/or.2019.7345
   Li Z, 2020, DRUG DES DEV THER, V14, P2645, DOI [10.2147/DDDT.S255023, 10.2147/DDDT.S255823]
   Liao SJ, 2019, J CELL PHYSIOL, V234, P17600, DOI 10.1002/jcp.28384
   Liu FF, 2021, BONE, V152, DOI 10.1016/j.bone.2021.116070
   Liu FE, 2020, INT IMMUNOPHARMACOL, V78, DOI 10.1016/j.intimp.2019.105954
   Liu JH, 2017, MOL MED REP, V16, P3269, DOI 10.3892/mmr.2017.6980
   Loeser RF, 2016, NAT REV RHEUMATOL, V12, P412, DOI 10.1038/nrrheum.2016.65
   Lou YT, 2019, INT IMMUNOPHARMACOL, V75, DOI 10.1016/j.intimp.2019.105748
   Luk HY, 2020, ANTIOXIDANTS-BASEL, V9, DOI 10.3390/antiox9111050
   Luo P, 2019, BIOMED RES INT, V2019, DOI 10.1155/2019/5171602
   Luo Yun, 2020, Aging (Albany NY), V12, P1704, DOI 10.18632/aging.102708
   Maiti K, 2007, INT J PHARMACEUT, V330, P155, DOI 10.1016/j.ijpharm.2006.09.025
   Mao QQ, 2020, INT J MOL SCI, V21, DOI 10.3390/ijms21020570
   Martel J, 2019, TRENDS ENDOCRIN MET, V30, P335, DOI 10.1016/j.tem.2019.04.001
   Martel-Pelletier J, 2016, NAT REV DIS PRIMERS, V2, DOI 10.1038/nrdp.2016.72
   Mi BB, 2018, FRONT PHARMACOL, V9, DOI 10.3389/fphar.2018.00605
   Mizushima N, 2008, NATURE, V451, P1069, DOI 10.1038/nature06639
   Mizushima N, 2007, AUTOPHAGY, V3, P542, DOI 10.4161/auto.4600
   Mobasheri A, 2017, NAT REV RHEUMATOL, V13, P302, DOI 10.1038/nrrheum.2017.50
   Moon TC, 2008, ARCH PHARM RES, V31, P210, DOI 10.1007/s12272-001-1143-0
   Musumeci G, 2013, J NUTR BIOCHEM, V24, P2064, DOI 10.1016/j.jnutbio.2013.07.007
   Nakamura S, 2017, J CELL SCI, V130, P1209, DOI 10.1242/jcs.196352
   Nelson AE, 2018, OSTEOARTHR CARTILAGE, V26, P319, DOI 10.1016/j.joca.2017.11.014
   Netea-Maier RT, 2016, AUTOPHAGY, V12, P245, DOI 10.1080/15548627.2015.1071759
   Nguyen C, 2017, BMJ OPEN, V7, DOI 10.1136/bmjopen-2017-017652
   Selles AJN, 2015, CURR PHARM BIOTECHNO, V16, P272, DOI 10.2174/138920101603150202143532
   Nyamba I, 2021, EUR J PHARM BIOPHARM, V159, P198, DOI 10.1016/j.ejpb.2020.11.004
   Oliviero F, 2013, FRONT PHARMACOL, V4, DOI 10.3389/fphar.2013.00051
   Ouyang JY, 2017, MOL MED REP, V16, P9636, DOI 10.3892/mmr.2017.7777
   Padmavathi G, 2017, PHYTOMEDICINE, V25, P118, DOI 10.1016/j.phymed.2016.12.002
   Pan LH, 2017, INT J MOL SCI, V18, DOI 10.3390/ijms18122656
   Pan YT, 2017, MOL MED REP, V16, P2985, DOI 10.3892/mmr.2017.6904
   Panahi Y, 2014, PHYTOTHER RES, V28, P1625, DOI 10.1002/ptr.5174
   Park CH, 2009, BIOL PHARM BULL, V32, P1734, DOI 10.1248/bpb.32.1734
   Peng SQ, 2020, BRAZ J MED BIOL RES, V53, DOI [10.1590/1414-431X20209489, 10.1590/1414-431x20209489]
   Perez-Arancibia R, 2021, PLOS ONE, V16, DOI 10.1371/journal.pone.0254834
   Philp AM, 2017, RHEUMATOLOGY, V56, P869, DOI 10.1093/rheumatology/kew278
   Portal-Nunez S, 2016, BIOCHEM PHARMACOL, V108, P1, DOI 10.1016/j.bcp.2015.12.012
   Prasad S, 2014, CANCER RES TREAT, V46, P2, DOI 10.4143/crt.2014.46.1.2
   Qin N, 2017, J PHARMACOL SCI, V134, P166, DOI 10.1016/j.jphs.2017.06.002
   Ranjan A, 2019, INT J MOL SCI, V20, DOI 10.3390/ijms20204981
   Rasheed Z, 2009, ARTHRITIS RES THER, V11, DOI 10.1186/ar2700
   Ren J, 2018, TRENDS PHARMACOL SCI, V39, P1064, DOI 10.1016/j.tips.2018.10.005
   Rim YA, 2020, INT J MOL SCI, V21, DOI 10.3390/ijms21072358
   Rivera D, 2014, J ETHNOPHARMACOL, V152, P393, DOI 10.1016/j.jep.2013.12.022
   Robinson K, 2015, DRUG DEV IND PHARM, V41, P1464, DOI 10.3109/03639045.2014.958753
   Robinson WH, 2016, NAT REV RHEUMATOL, V12, P580, DOI 10.1038/nrrheum.2016.136
   Roca-Agujetas V, 2019, OXID MED CELL LONGEV, V2019, DOI 10.1155/2019/3809308
   Sachdeva AK, 2015, J NUTR BIOCHEM, V26, P736, DOI 10.1016/j.jnutbio.2015.01.012
   Salucci S, 2017, J MED FOOD, V20, P410, DOI 10.1089/jmf.2016.0153
   Silva S, 2015, J NUTR BIOCHEM, V26, P360, DOI 10.1016/j.jnutbio.2014.11.011
   Simmler C, 2013, FITOTERAPIA, V90, P160, DOI 10.1016/j.fitote.2013.07.003
   Sofat N, 2011, RHEUMATOLOGY, V50, P2157, DOI 10.1093/rheumatology/ker283
   Sohn M, 2017, AM J PHYSIOL-RENAL, V312, pF323, DOI 10.1152/ajprenal.00596.2015
   Steimer SS, 2015, PHYS CHEM CHEM PHYS, V17, P31101, DOI 10.1039/c5cp04544d
   Sun XJ, 2018, LIFE SCI, V195, P33, DOI 10.1016/j.lfs.2018.01.006
   Sun Y, 2014, INT IMMUNOPHARMACOL, V18, P135, DOI 10.1016/j.intimp.2013.11.014
   Takeda R, 2013, PHYTOMEDICINE, V20, P861, DOI 10.1016/j.phymed.2013.03.021
   Tang WS, 2019, IN VITRO CELL DEV-AN, V55, P741, DOI 10.1007/s11626-019-00389-6
   Tang YH, 2021, BIOENGINEERED, V12, P2984, DOI 10.1080/21655979.2021.1943602
   Tang YH, 2020, AM J TRANSL RES, V12, P7174
   Taniguchi N, 2009, P NATL ACAD SCI USA, V106, P1181, DOI 10.1073/pnas.0806062106
   Togano S, 2021, SCI REP-UK, V11, DOI 10.1038/s41598-021-00155-3
   Tu YY, 1999, CHINESE MED J-PEKING, V112, P976
   Valsamidou E, 2021, NUTRIENTS, V13, DOI 10.3390/nu13051420
   Varela-Eirin M, 2020, AGING-US, V12, P15882, DOI 10.18632/aging.103801
   Veratti E, 2011, ANTICANCER RES, V31, P2209
   Vinatier C, 2018, FRONT PHYSIOL, V9, DOI 10.3389/fphys.2018.00706
   Wang B, 2014, ARCH PHARM RES, V37, P793, DOI 10.1007/s12272-014-0336-2
   Wang CZ, 2007, AM J CHINESE MED, V35, P543, DOI 10.1142/S0192415X07005053
   Wang TT, 2018, CYTOKINE GROWTH F R, V44, P38, DOI 10.1016/j.cytogfr.2018.10.002
   Wang W, 2010, BRAIN RES BULL, V83, P196, DOI 10.1016/j.brainresbull.2010.07.003
   Wang YY, 2016, J RHEUMATOL, V43, P1885, DOI 10.3899/jrheum.160325
   Wang Z, 2014, EUR J PHARMACOL, V738, P40, DOI 10.1016/j.ejphar.2014.05.031
   Wei YQ, 2018, ACS OMEGA, V3, P12246, DOI 10.1021/acsomega.8b01576
   Wei Y, 2006, J CHROMATOGR A, V1115, P112, DOI 10.1016/j.chroma.2006.02.081
   Wong RHX, 2017, MENOPAUSE, V24, P916, DOI 10.1097/GME.0000000000000861
   Wongwichai T, 2019, BIOMED PHARMACOTHER, V112, DOI 10.1016/j.biopha.2019.108610
   Wu LH, 2014, CURR DRUG TARGETS, V15, P710, DOI 10.2174/1389450115666140417120305
   Wu XH, 2020, OXID MED CELL LONGEV, V2020, DOI 10.1155/2020/6096391
   Wu ZY, 2021, PHYTOTHER RES, V35, P4032, DOI 10.1002/ptr.7127
   Xiao ZH, 2020, BIOSCI BIOTECH BIOCH, V84, P989, DOI 10.1080/09168451.2020.1717925
   Xing J, 2005, LIFE SCI, V78, P140, DOI 10.1016/j.lfs.2005.04.072
   Xu TJ, 2018, LAB INVEST, V98, P489, DOI 10.1038/s41374-017-0009-0
   Yan CH, 2016, MOL NUTR FOOD RES, V60, P1139, DOI 10.1002/mnfr.201500490
   Yan JY, 2021, FRONT PHARMACOL, V12, DOI 10.3389/fphar.2021.661072
   Yang HJ, 2006, CANCER RES, V66, P4758, DOI 10.1158/0008-5472.CAN-05-4529
   Yang KY, 2007, J CHROMATOGR B, V853, P183, DOI 10.1016/j.jchromb.2007.03.010
   Yang XR, 2018, BIOMED PHARMACOTHER, V99, P184, DOI 10.1016/j.biopha.2018.01.041
   Yao JY, 2021, J INFLAMM RES, V14, P2317, DOI 10.2147/JIR.S312139
   You HB, 2021, FRONT PHARMACOL, V12, DOI 10.3389/fphar.2021.634822
   Yu H, 2021, J ETHNOPHARMACOL, V266, DOI 10.1016/j.jep.2020.113447
   Yu L, 2018, AUTOPHAGY, V14, P207, DOI 10.1080/15548627.2017.1378838
   Yu LM, 2019, CHEM-BIOL INTERACT, V306, P152, DOI 10.1016/j.cbi.2019.05.003
   Yun HR, 2020, INT J MOL SCI, V21, DOI 10.3390/ijms21093289
   Zada S, 2021, LIFE SCI, V285, DOI 10.1016/j.lfs.2021.119968
   Zater H, 2016, ASIAN PAC J TROP MED, V9, P554, DOI 10.1016/j.apjtm.2016.04.016
   Zeng L, 2014, INT IMMUNOPHARMACOL, V18, P175, DOI 10.1016/j.intimp.2013.11.021
   Zhang GP, 2020, EXP THER MED, V19, P2343, DOI 10.3892/etm.2020.8471
   Zhang GW, 2018, BIOSCIENCE REP, V38, DOI 10.1042/BSR20171691
   Zhang JL, 2018, EXP THER MED, V15, P5261, DOI 10.3892/etm.2018.6098
   Zhang RJ, 2021, PHARMACOGN MAG, V17, P113, DOI 10.4103/pm.pm_298_20
   Zhang W, 2016, BONE RES, V4, DOI 10.1038/boneres.2015.40
   Zhang XH, 2014, DRUG DEVELOP RES, V75, P195, DOI 10.1002/ddr.21170
   Zhang Y, 2019, HUM EXP TOXICOL, V38, P36, DOI 10.1177/0960327118774873
   Zhang Y, 2012, INT J NANOMED, V7, P4239, DOI 10.2147/IJN.S33014
   Zhang YJ, 2015, MOLECULES, V20, P21138, DOI 10.3390/molecules201219753
   Zhao HH, 2014, J CELL MOL MED, V18, P283, DOI 10.1111/jcmm.12186
   Zheng WH, 2017, INT IMMUNOPHARMACOL, V42, P1, DOI 10.1016/j.intimp.2016.11.009
   Zhi LQ, 2018, MOL MED REP, V17, P4035, DOI 10.3892/mmr.2017.8353
   Zhou JC, 2022, J PHYSIOL BIOCHEM, V78, P9, DOI 10.1007/s13105-021-00844-7
   Zhou L, 2016, J BONE MINER RES, V31, P964, DOI 10.1002/jbmr.2771
   Zhou P, 2019, CELLS-BASEL, V8, DOI 10.3390/cells8030213
   Zhou WX, 2021, FRONT PHARMACOL, V12, DOI 10.3389/fphar.2021.713491
NR 219
TC 2
Z9 2
U1 7
U2 12
PU FRONTIERS MEDIA SA
PI LAUSANNE
PA AVENUE DU TRIBUNAL FEDERAL 34, LAUSANNE, CH-1015, SWITZERLAND
EI 1663-9812
J9 FRONT PHARMACOL
JI Front. Pharmacol.
PD DEC 20
PY 2021
VL 12
AR 795058
DI 10.3389/fphar.2021.795058
PG 19
WC Pharmacology & Pharmacy
WE Science Citation Index Expanded (SCI-EXPANDED)
SC Pharmacology & Pharmacy
GA YB2TI
UT WOS:000738870900001
PM 34987406
OA Green Published, gold
DA 2022-09-07
ER

PT J
AU Huang, LW
   Huang, TC
   Hu, YC
   Hsieh, BS
   Cheng, HL
   Chiu, PR
   Chang, KL
AF Huang, Li-Wen
   Huang, Tzu-Ching
   Hu, Yu-Chen
   Hsieh, Bau-Shan
   Cheng, Hsiao-Ling
   Chiu, Pu-Rong
   Chang, Kee-Lung
TI S-Equol Protects Chondrocytes against Sodium Nitroprusside-Caused Matrix
   Loss and Apoptosis through Activating PI3K/Akt Pathway
SO INTERNATIONAL JOURNAL OF MOLECULAR SCIENCES
LA English
DT Article
DE osteoarthritis (OA); S-equol; chondrocyte; PI3K; Akt pathway
ID NITRIC-OXIDE; ARTICULAR CHONDROCYTE; REACTIVE OXYGEN; EXPRESSION;
   OSTEOARTHRITIS; ESTROGEN; RECEPTOR; 17-BETA-ESTRADIOL; DEATH; KNEE
AB Osteoarthritis (OA) is a common chronic disease with increasing prevalence in societies with more aging populations, therefore, it is causing more concern. S-Equol, a kind of isoflavones, was reported to be bioavailable and beneficial to humans in many aspects, such as improving menopausal symptoms, osteoporosis and prevention of cardiovascular disease. This study investigated the effects of S-Equol on OA progress in which rat primary chondrocytes were treated with sodium nitroprusside (SNP) to mimic OA progress with or without the co-addition of S-Equol for the evaluation of S-Equol's efficacy on OA. Results showed treatment of 0.8 mM SNP caused cell death, and increased oxidative stress (NO and H2O2), apoptosis, and proteoglycan loss. Furthermore, the expressions of MMPs of MMP-2, MMP-3, MMP-9, and MMP-13 and p53 were increased. The addition of 30 mu M S-Equol could lessen those caused by SNP. Moreover, S-Equol activates the PI3K/Akt pathway, which is an upstream regulation of p53 and NO production and is associated with apoptosis and matrix degradation. As a pretreatment of phosphoinositide (3)-kinases (PI3K) inhibitor, all S-Equol protective functions against SNP decrease or disappear. In conclusion, through PI3K/Akt activation, S-Equol can protect chondrocytes against SNP-induced matrix degradation and apoptosis, which are commonly found in OA, suggesting S-Equol is a potential for OA prevention.
C1 [Huang, Li-Wen] Kaohsiung Med Univ, Coll Hlth Sci, Dept Med Lab Sci & Biotechnol, Kaohsiung 80708, China.
   [Huang, Tzu-Ching; Hu, Yu-Chen; Chiu, Pu-Rong; Chang, Kee-Lung] Kaohsiung Med Univ, Coll Med, Sch Med, Dept Biochem, Kaohsiung 80708, China.
   [Hsieh, Bau-Shan; Chang, Kee-Lung] Kaohsiung Med Univ, Coll Med, Grad Inst Med, Kaohsiung 80708, China.
   [Cheng, Hsiao-Ling] Kaohsiung Municipal Minsheng Hosp, Dept Pharm, Kaohsiung 80708, China.
RP Chang, KL (通讯作者)，Kaohsiung Med Univ, Coll Med, Sch Med, Dept Biochem, Kaohsiung 80708, China.; Chang, KL (通讯作者)，Kaohsiung Med Univ, Coll Med, Grad Inst Med, Kaohsiung 80708, China.
EM lewehu@cc.kmu.edu.tw; huangtavia@gmail.com; chingshouhu@gmail.com;
   hsiehbs@gmail.com; chenghl.tanya@gmail.com; cprong@gmail.com;
   Chang.KeeLung@msa.hinet.net
OI Chang, Kee-Lung/0000-0002-9801-6355
FU Ministry of Science and Technology, Taipei City, China
   [109-2811-B-037-518]
FX This work was partially supported by a grant from the Ministry of
   Science and Technology, Taipei City, China (108-2320-B-037-030-MY3),
   and by a grant from the Ministry of Science and Technology, Taipei City,
   China (109-2811-B-037-518).
CR [Anonymous], 2018, LANCET, DOI [DOI 10.1016/S0140-6736(18)32279-7, 10.1016/S0140-6736(18)32279-7]
   Aubrey BJ, 2018, CELL DEATH DIFFER, V25, P104, DOI 10.1038/cdd.2017.169
   Bolduc JA, 2019, FREE RADICAL BIO MED, V132, P73, DOI 10.1016/j.freeradbiomed.2018.08.038
   Bourgonje AR, 2020, INT J MOL SCI, V21, DOI 10.3390/ijms21010314
   Brooks PM, 2006, CLIN RHEUMATOL, V25, P778, DOI 10.1007/s10067-006-0240-3
   Chang KL, 2006, NUTRITION, V22, P465, DOI 10.1016/j.nut.2005.11.009
   Charlier E, 2016, INT J MOL SCI, V17, DOI 10.3390/ijms17122146
   Cheng HL, 2010, MOL CANCER, V9, DOI 10.1186/1476-4598-9-126
   Chiu PR, 2017, INT J MOL SCI, V18, DOI 10.3390/ijms18010038
   Fan DX, 2018, MED SCI MONITOR, V24, P1936, DOI 10.12659/MSM.909365
   Forstermann U, 2012, EUR HEART J, V33, P829, DOI 10.1093/eurheartj/ehr304
   Gosset M, 2008, NAT PROTOC, V3, P1253, DOI 10.1038/nprot.2008.95
   Gottlieb TM, 2002, ONCOGENE, V21, P1299, DOI 10.1038/sj.onc.1205181
   He B, 2020, BMC COMPLEMENT MED, V20, DOI 10.1186/s12906-019-2808-x
   Ho T, 2020, INT J MOL SCI, V21, DOI 10.3390/ijms21010013
   Hsieh BS, 2011, J NUTR BIOCHEM, V22, P234, DOI 10.1016/j.jnutbio.2010.01.009
   Huang JG, 2011, CELL MOL BIOL LETT, V16, P564, DOI 10.2478/s11658-011-0023-y
   Huang LW, 2020, BIOCHEM BIOPH RES CO, V521, P50, DOI 10.1016/j.bbrc.2019.10.066
   Huang TC, 2018, NUTRIENTS, V10, DOI 10.3390/nu10040471
   Huang TC, 2018, APOPTOSIS, V23, P226, DOI 10.1007/s10495-018-1450-2
   Hwang HS, 2015, INT J MOL SCI, V16, P26035, DOI 10.3390/ijms161125943
   Kalson NS, 2010, INT J CLIN PRACT, V64, P1444, DOI 10.1111/j.1742-1241.2010.02420.x
   Kostelac D, 2003, J AGR FOOD CHEM, V51, P7632, DOI 10.1021/jf034427b
   Leibowitz Brian, 2010, Cancer Biol Ther, V9, P417, DOI 10.4161/cbt.9.6.11392
   Lepetsos P, 2016, BBA-MOL BASIS DIS, V1862, P576, DOI 10.1016/j.bbadis.2016.01.003
   Liang Q, 2014, APOPTOSIS, V19, P1354, DOI 10.1007/s10495-014-1012-1
   Lin J, 2018, MOL MED REP, V18, P4922, DOI 10.3892/mmr.2018.9498
   Livak KJ, 2001, METHODS, V25, P402, DOI 10.1006/meth.2001.1262
   Luo YY, 2017, PROTEIN CELL, V8, P560, DOI 10.1007/s13238-017-0377-7
   Maneiro E, 2005, ANN RHEUM DIS, V64, P388, DOI 10.1136/ard.2004.022152
   Manfredi JJ, 2010, GENE DEV, V24, P1580, DOI 10.1101/gad.1941710
   Meek DW, 2003, MOL CANCER RES, V1, P1017
   Mehana ESE, 2019, LIFE SCI, V234, DOI 10.1016/j.lfs.2019.116786
   Park DR, 2020, NAT COMMUN, V11, DOI 10.1038/s41467-020-18208-y
   Prieto-Alhambra D, 2014, ANN RHEUM DIS, V73, P1659, DOI 10.1136/annrheumdis-2013-203355
   Quan YY, 2016, FREE RADICAL BIO MED, V94, P135, DOI 10.1016/j.freeradbiomed.2016.02.026
   Rafii F, 2015, METABOLITES, V5, P56, DOI 10.3390/metabo5010056
   Redza-Dutordoir M, 2016, BBA-MOL CELL RES, V1863, P2977, DOI 10.1016/j.bbamcr.2016.09.012
   Roufayel R, 2016, MOL MEMBR BIOL, V33, P89, DOI 10.1080/09687688.2017.1400600
   Setchell KDR, 2010, J NUTR, V140, p1363S, DOI 10.3945/jn.109.119784
   Shi Dingding, 2012, Genes Cancer, V3, P240, DOI 10.1177/1947601912455199
   Stevens-Lapsley JE, 2010, WOMENS HEALTH, V6, P601, DOI 10.2217/WHE.10.38
   Wink DA, 2011, J LEUKOCYTE BIOL, V89, P873, DOI 10.1189/jlb.1010550
   Yokoyama S, 2008, BIOSCI BIOTECH BIOCH, V72, P2660, DOI 10.1271/bbb.80329
   Yu SM, 2018, EXP BIOL MED, V243, P1165, DOI 10.1177/1535370218820650
   Zahan Oana-Maria, 2020, Med Pharm Rep, V93, P12, DOI 10.15386/mpr-1422
   Zhang T, 2013, PLOS ONE, V8, DOI 10.1371/journal.pone.0079075
   Zorova LD, 2018, ANAL BIOCHEM, V552, P50, DOI 10.1016/j.ab.2017.07.009
NR 48
TC 2
Z9 2
U1 3
U2 6
PU MDPI
PI BASEL
PA ST ALBAN-ANLAGE 66, CH-4052 BASEL, SWITZERLAND
EI 1422-0067
J9 INT J MOL SCI
JI Int. J. Mol. Sci.
PD JUL
PY 2021
VL 22
IS 13
AR 7054
DI 10.3390/ijms22137054
PG 15
WC Biochemistry & Molecular Biology; Chemistry, Multidisciplinary
WE Science Citation Index Expanded (SCI-EXPANDED)
SC Biochemistry & Molecular Biology; Chemistry
GA TG0QF
UT WOS:000671117300001
PM 34209006
OA Green Published, gold
DA 2022-09-07
ER

PT J
AU Bradunaite, R
   Leonavieiene, L
   Akramas, L
   Vasiliauskas, A
   Dumalakiene, I
   Viliene, R
   Jonauskiene, I
   Mackiewicz, Z
   Leonaviciute-Klimantaviciene, M
AF Bradunaite, Ruta
   Leonavieiene, Laima
   Akramas, Laimis
   Vasiliauskas, Audrius
   Dumalakiene, Irena
   Viliene, Rita
   Jonauskiene, Irena
   Mackiewicz, Zygmunt
   Leonaviciute-Klimantaviciene, Migle
TI The effect of complex herbal extract and methotrexate on suppressing
   adjuvant arthritis in rats
SO VETERINARSKI ARHIV
LA English
DT Article
DE adjuvant arthritis; complex of herbal extracts; methotrexate;
   antioxidant activity
ID COLLAGEN-INDUCED ARTHRITIS; BOSWELLIA-SERRATA EXTRACT; OXIDATIVE STRESS;
   HARPAGOPHYTUM-PROCUMBENS; RHEUMATOID-ARTHRITIS; KNEE OSTEOARTHRITIS;
   GENE-EXPRESSION; SILYMARIN; CURCUMIN; METHYLSULFONYLMETHANE
AB The present study evaluated the therapeutic benefits of complex herbal preparation named CBMDS, consisting of turmeric (Curcuma longa), Boswellia (Boswellia serrata), Methylsulphonylmethane, Devil's Claw (Harpagophytum procumbens) and Silymarin, using it in combination with methotrexate, in order to suppress adjuvant arthritis in rats, and to attenuate methotrexate-induced liver damage. Adjuvant arthritis was induced in 28 rats by a single subplantar injection of complete Freund's adjuvant (0.1 mL) into the left hind paw. The animals were divided into four groups (with seven animals in each). Group I received CBMDS, Group II CBMDS in combination with methotrexate, and Group III just methotrexate. The treatment lasted from day 0 to day 17 (CBMDS was given daily except weekends in a dose of 160 mg/kg, methotrexate 2 mg/kg once a week). Group IV was the control group. Clinical (body weight, hind paw volume, erythrocyte sedimentation rate, leukocyte count), biochemical (serum pro-/antioxidant activity markers), immunological (serum interleukin levels) and histological changes in joint and liver tissues were evaluated. CBMDS significantly alleviated arthritis and reduced hepatic damage, which was more evident in the methotrexate group. The combined treatment also markedly reduced arthritic symptoms and levels of malondialdehyde. Antioxidant activity was significantly higher in treated Groups I and II. CBMDS and its combination with methotrexate promoted anti arthritic action, reduced histological changes in the joint tissues, and minimized methotrexate-induced liver toxicity.
C1 [Bradunaite, Ruta; Leonavieiene, Laima; Vasiliauskas, Audrius; Jonauskiene, Irena] State Res Inst Ctr Innovat Med, Dept Biomodels, Santariskiu Str 5, LT-08406 Vilnius, Lithuania.
   [Akramas, Laimis] Pharmaceut Co Aksada, Kaunas, Lithuania.
   [Dumalakiene, Irena; Viliene, Rita] State Res Inst Ctr Innovat Med, Dept Immunol, Vilnius, Lithuania.
   [Mackiewicz, Zygmunt] State Res Inst Ctr Innovat Med, Dept Regenerat Med, Vilnius, Lithuania.
   [Leonaviciute-Klimantaviciene, Migle] Vilnius Univ, Fac Med, Vilnius, Lithuania.
RP Bradunaite, R (通讯作者)，State Res Inst Ctr Innovat Med, Dept Biomodels, Santariskiu Str 5, LT-08406 Vilnius, Lithuania.
EM ruta.bradunaite@imcentras.lt
CR Aborehab NM, 2017, BMC COMPLEM ALTERN M, V17, DOI 10.1186/s12906-017-2002-y
   Akramas L, 2019, J HELL VET MED SOC, V70, P1561, DOI 10.12681/jhvms.20862
   Akramas L, 2017, TURK J VET ANIM SCI, V41, P748, DOI 10.3906/vet-1704-16
   Akramas L, 2015, MEDICINA-LITHUANIA, V51, P368, DOI 10.1016/j.medici.2015.11.002
   Ammon HPT, 2016, ADV EXP MED BIOL, V928, P291, DOI 10.1007/978-3-319-41334-1_13
   Andersen ML, 2004, J ETHNOPHARMACOL, V91, P325, DOI 10.1016/j.jep.2004.01.003
   Anna KT, 2011, CLIN TER, V162, P201
   Ashkavand Z, 2012, PHYTOMEDICINE, V19, P1200, DOI 10.1016/j.phymed.2012.07.008
   Avato P, 2019, MOLECULES, V24, DOI 10.3390/molecules24122251
   Axmann S, 2019, J VET PHARMACOL THER, V42, P37, DOI 10.1111/jvp.12716
   Banji D, 2011, EUR J PHARMACOL, V668, P293, DOI 10.1016/j.ejphar.2011.06.006
   Baradaran A, 2019, TOXICOL REP, V6, P788, DOI 10.1016/j.toxrep.2019.07.011
   BRADUNAITE R., 2001, ACTA MED LITU, V8, P105
   Butawan M, 2017, NUTRIENTS, V9, DOI 10.3390/nu9030290
   Chatzidionysiou K, 2019, RMD OPEN, V5, DOI 10.1136/rmdopen-2019-000993
   Cheleschi S, 2018, INT IMMUNOPHARMACOL, V65, P129, DOI 10.1016/j.intimp.2018.10.004
   Comar JF, 2013, FREE RADICAL BIO MED, V58, P144, DOI 10.1016/j.freeradbiomed.2012.12.003
   Debbi EM, 2011, BMC COMPLEM ALTERN M, V11, DOI 10.1186/1472-6882-11-50
   Dupuis ML, 2018, FRONT IMMUNOL, V9, DOI 10.3389/fimmu.2018.01903
   Elsayed Elgarawany Ghada, 2020, J Immunoassay Immunochem, V41, P84, DOI 10.1080/15321819.2019.1692029
   Escobedo-Martinez C, 2019, MOLECULES, V24, DOI 10.3390/molecules24142643
   Ezaki J, 2013, J BONE MINER METAB, V31, P16, DOI 10.1007/s00774-012-0378-9
   Federico A, 2017, MOLECULES, V22, DOI 10.3390/molecules22020191
   Friedman B, 2019, JOINT BONE SPINE, V86, P301, DOI 10.1016/j.jbspin.2018.07.004
   Galaktionova L. P., 1998, Klinicheskaya Laboratornaya Diagnostika, V0, P10
   Ganesan R, 2016, CYTOKINE, V77, P115, DOI 10.1016/j.cyto.2015.11.002
   GAVRILOV VB, 1987, VOP MED KHIM, V33, P118
   Gharagozloo M, 2013, BASIC CLIN PHARMACOL, V113, P209, DOI 10.1111/bcpt.12088
   Grabs V, 2014, BMC SPORTS SCI MED R, V6, DOI 10.1186/2052-1847-6-8
   Gremese E, 2019, J LEUKOCYTE BIOL, V106, P1063, DOI 10.1002/JLB.5RU0519-145R
   Haruna Y, 2007, ARTHRITIS RHEUM-US, V56, P1827, DOI 10.1002/art.22632
   He D, 2019, PHYTOTHER RES, V33, P1122, DOI 10.1002/ptr.6306
   Henrotin Y, 2018, CURR RHEUMATOL REP, V20, DOI 10.1007/s11926-018-0782-9
   Huang JQ, 2012, J PHARM PHARMACOL, V64, P1119, DOI 10.1111/j.2042-7158.2012.01504.x
   Hussain SA, 2009, SAUDI MED J, V30, P98
   Ismail M, 2018, EVID-BASED COMPL ALT, V2018, DOI 10.1155/2018/9365464
   Jiang JB, 2010, INT J RHEUM DIS, V13, P396, DOI 10.1111/j.1756-185X.2010.01555.x
   Kandemir FM, 2017, J FOOD BIOCHEM, V41, DOI 10.1111/jfbc.12398
   Karabay AZ, 2014, IMMUNOPHARM IMMUNOT, V36, P379, DOI 10.3109/08923973.2014.956752
   Khayyal MT, 2018, NUTRITION, V54, P189, DOI 10.1016/j.nut.2018.03.055
   KOROLYUK MA, 1988, LAB DELO, P16
   Kumar R, 2019, INT J APPL BASIC MED, V9, P100, DOI 10.4103/ijabmr.IJABMR_248_18
   Kuncha M, 2014, J PHARM PHARMACOL, V66, P133, DOI 10.1111/jphp.12156
   Lubis AMT, 2017, ACTA MED INDONES, V49, P105
   Mahmoud AM, 2017, CHEM-BIOL INTERACT, V270, P59, DOI 10.1016/j.cbi.2017.04.009
   Majeed M, 2019, PHYTOTHER RES, V33, P1457, DOI 10.1002/ptr.6338
   Maranon G, 2008, ACTA VET SCAND, V50, DOI 10.1186/1751-0147-50-45
   Mateen S, 2016, CLIN CHIM ACTA, V455, P161, DOI 10.1016/j.cca.2016.02.010
   Menghini L, 2019, PHYTOTHER RES, V33, P2152, DOI 10.1002/ptr.6395
   Menon VP, 2007, ADV EXP MED BIOL, V595, P105
   Meshkibaf MH, 2019, J INFLAMM RES, V12, P241, DOI [10.2147/JIR.S212577, 10.2147/JIR.S12577]
   Parcell Stephen, 2002, Altern Med Rev, V7, P22
   Polyak SJ, 2013, HEPATOLOGY, V57, P1262, DOI 10.1002/hep.26179
   Polyak SJ, 2010, P NATL ACAD SCI USA, V107, P5995, DOI 10.1073/pnas.0914009107
   Roy NK, 2019, INT J MOL SCI, V20, DOI 10.3390/ijms20174101
   Schaffer LF, 2013, NEUROCHEM RES, V38, P2256, DOI 10.1007/s11064-013-1133-x
   Shavandi M, 2017, IRAN J ALLERGY ASTHM, V16, P99
   Shehzad A, 2013, BIOFACTORS, V39, P69, DOI 10.1002/biof.1066
   Shi FC, 2015, CHEM-BIOL INTERACT, V226, P82, DOI 10.1016/j.cbi.2014.10.031
   Ucuncu Y, 2015, LIFE SCI, V130, P31, DOI 10.1016/j.lfs.2015.03.012
   Umar S, 2014, PHYTOMEDICINE, V21, P847, DOI 10.1016/j.phymed.2014.02.001
   van der Merwe M., 2016, J SPORTS MED, V2016, P9, DOI [10.1155/2016/7498359, DOI 10.1155/2016/7498359]
   Varatharajan N, 2009, INTERN MED J, V39, P228, DOI 10.1111/j.1445-5994.2009.01800.x
   Vlachojannis J, 2008, PHYTOTHER RES, V22, P149, DOI 10.1002/ptr.2314
   Wachsmuth L, 2011, PHYTOTHER RES, V25, P1133, DOI 10.1002/ptr.3410
   Wang QR, 2019, INT IMMUNOPHARMACOL, V72, P292, DOI 10.1016/j.intimp.2019.04.027
   Wianowska D, 2015, J CHROMATOGR SCI, V53, P366, DOI 10.1093/chromsci/bmu049
   Wu DK, 2018, INT J RHEUM DIS, V21, P1496, DOI 10.1111/1756-185X.13141
   Zhang LQ, 2011, BIOORGAN MED CHEM, V19, P4882, DOI 10.1016/j.bmc.2011.06.069
   Zhang Y, 2013, INT IMMUNOPHARMACOL, V15, P199, DOI 10.1016/j.intimp.2012.12.010
   Zuo J, 2018, PHARM BIOL, V56, P455, DOI 10.1080/13880209.2018.1506939
NR 71
TC 0
Z9 0
U1 3
U2 6
PU UNIV ZAGREB VET FACULTY
PI ZAGREB
PA P O BOX 190, 41001 ZAGREB, CROATIA
SN 0372-5480
EI 1331-8055
J9 VET ARHIV
JI Vet. Arh.
PY 2021
VL 91
IS 4
BP 411
EP 425
DI 10.24099/vet.arhiv.0973
PG 15
WC Veterinary Sciences
WE Science Citation Index Expanded (SCI-EXPANDED)
SC Veterinary Sciences
GA UY9GL
UT WOS:000701823500008
OA Green Published, gold
DA 2022-09-07
ER

PT J
AU Pinkaew, D
   Kiattisin, K
   Tocharus, J
   Jumnongprakhon, P
   Awoot, P
AF Pinkaew, Decha
   Kiattisin, Kanokwan
   Tocharus, Jiraporn
   Jumnongprakhon, Pichaya
   Awoot, Pisittawoot
TI Phonopheresis Associated with Nanoparticle Gel from Phyllanthus amarus
   Relieves Pain by Reducing Oxidative Stress and Proinflammatory Markers
   in Adults with Knee Osteoarthritis
SO CHINESE JOURNAL OF INTEGRATIVE MEDICINE
LA English
DT Article
DE phonopheresis associated with nanoparticle gel from Phyllanthus amarus;
   osteoarthritis; proinflammatory cytokines; antioxidants; tumor necrosis
   factor-alpha; total antioxidant capacity
ID SUPEROXIDE-DISMUTASE; SYNOVIAL-FLUID; INTERLEUKIN-6; ULTRASOUND
AB Objective To determine the changes in serum levels of inflammatory biomarkers and antioxidant levels among the knee osteoarthritis (OA) patients after treatment with Phyllanthus amarus (PP) by nanoparticle gel phonophoresis. Methods This study was a randomized, double-blind, placebo-control, parallel-group, clinical trial involving 30 subjects with mild-to-moderate degree of knee OA. The patients were allocated to two groups using a computer-generated random numbers, and received conventional ultrasound therapy (control group, 15 cases) and PP (treatment group, 15 cases) once daily for 10 sessions. The pain was evaluated by visual analogue scale (VAS). Serum levels of tumor necrosis factor-alpha (TNF-alpha) were determined by enzyme-linked immunosorbnent assay (ELISA). Nitric oxide (NO) was determined by modified Griess reagent. The antioxidant effects, including superoxide dismutase (SOD) and total antioxidant capacity (TAC), were also measured by ELISA assay. Results The VAS score was significantly decreased in the treatment group compared with the control group after treatment (P<0.01). The serum concentrations of TNF-alpha and NO were significantly reduced in the treatment group compared with the control group (P<0.01) after treatment. However, the serum concentrations of SOD and TAC in the treatment group were significantly higher after treatment compared with the control group (P<0.01). Conclusion PP could alleviate knee pain and significantly reduce systemic anti-inflammatory effects in knee OA patients.
C1 [Pinkaew, Decha] Chiang Mai Univ, Fac Associated Med Sci, Dept Phys Therapy, Chiang Mai, Thailand.
   [Kiattisin, Kanokwan] Chiang Mai Univ, Fac Pharm, Dept Pharmaceut Sci, Chiang Mai, Thailand.
   [Tocharus, Jiraporn] Chiang Mai Univ, Fac Med, Dept Physiol, Chiang Mai, Thailand.
   [Jumnongprakhon, Pichaya] Naresuan Univ, Fac Med Sci, Dept Anat, Phitsanulok, Thailand.
   [Awoot, Pisittawoot] Chiang Mai Univ, Fac Med, Dept Community Med, Chiang Mai, Thailand.
RP Pinkaew, D (通讯作者)，Chiang Mai Univ, Fac Associated Med Sci, Dept Phys Therapy, Chiang Mai, Thailand.
EM Decha303@gmail.com
RI Tocharus, Jiraporn/AAG-9267-2022; Tocharus, Jiraporn/AFL-8828-2022
FU CMU Junior Research Fellowship Program; Faculty of Associated Medical
   Sciences, Chiang Mai University, Thailand [8/2560]
FX Supported by CMU Junior Research Fellowship Program and the Faculty of
   Associated Medical Sciences, Chiang Mai University, Thailand (No.
   8/2560)
CR Aguiar GC, 2015, RHEUMATOL INT, V35, P525, DOI 10.1007/s00296-014-3148-2
   Akinbo S R A, 2007, Niger Postgrad Med J, V14, P190
   ALTMAN R, 1986, ARTHRITIS RHEUM, V29, P1039, DOI 10.1002/art.1780290816
   Azim S, 2018, KNEE, V25, P25, DOI 10.1016/j.knee.2017.12.001
   Boonhong J, 2018, J BACK MUSCULOSKELET, V31, P507, DOI 10.3233/BMR-150492
   Cameron M, 2013, COCHRANE DB SYST REV, DOI 10.1002/14651858.CD010538
   Harirforoosh S, 2013, J PHARM PHARM SCI, V16, P821, DOI 10.18433/J3VW2F
   Imamura M, 2015, INT J INFLAMM, V2015, DOI 10.1155/2015/329792
   Jokic A, 2010, VOJNOSANIT PREGL, V67, P573, DOI 10.2298/VSP1007573J
   Kalaci A, 2007, CLIN RHEUMATOL, V26, P1306, DOI 10.1007/s10067-006-0504-y
   Kaur N, 2017, PHYTOTHER RES, V31, P980, DOI 10.1002/ptr.5825
   Larsson S, 2015, OSTEOARTHR CARTILAGE, V23, P1906, DOI 10.1016/j.joca.2015.05.035
   Luksurapan W, 2013, ARCH PHYS MED REHAB, V94, P250, DOI 10.1016/j.apmr.2012.09.025
   Manunta A. F., 2016, JOINTS, V3, P123
   Meng ZD, 2018, AM J MED SCI, V355, P6, DOI 10.1016/j.amjms.2017.06.006
   Miller RE, 2014, CYTOKINE, V70, P185, DOI 10.1016/j.cyto.2014.06.019
   Min SC, 2017, CLIN RHEUMATOL, V36, P2351, DOI 10.1007/s10067-017-3690-x
   Olszewska-Slonina DM, 2010, MED SCI MONITOR, V16, pCR238
   Pereira D, 2011, OSTEOARTHR CARTILAGE, V19, P1270, DOI 10.1016/j.joca.2011.08.009
   Persson MSM, 2018, OSTEOARTHR CARTILAGE, V26, P1575, DOI 10.1016/j.joca.2018.08.008
   Persson MSM, 2016, SYST REV-LONDON, V5, DOI 10.1186/s13643-016-0348-8
   Suantawee Tanyawan, 2015, Journal of the Medical Association of Thailand, V98, pS91
   Sun J, 2018, J CELL BIOCHEM, V119, P2891, DOI 10.1002/jcb.26470
   Tatsch E, 2011, CLIN BIOCHEM, V44, P348, DOI 10.1016/j.clinbiochem.2010.12.011
   Tsujii A, 2017, KNEE, V24, P1262, DOI 10.1016/j.knee.2017.08.001
   Yegin T, 2017, ULTRASOUND MED BIOL, V43, P187, DOI 10.1016/j.ultrasmedbio.2016.08.035
   Zhou Y, 2019, J CELL MOL MED, V23, P3357, DOI 10.1111/jcmm.14226
NR 27
TC 7
Z9 8
U1 1
U2 4
PU SPRINGER
PI NEW YORK
PA ONE NEW YORK PLAZA, SUITE 4600, NEW YORK, NY, UNITED STATES
SN 1672-0415
EI 1993-0402
J9 CHIN J INTEGR MED
JI Chin. J. Integr. Med.
PD SEP
PY 2019
VL 25
IS 9
BP 691
EP 695
DI 10.1007/s11655-019-3202-8
PG 5
WC Integrative & Complementary Medicine
WE Science Citation Index Expanded (SCI-EXPANDED)
SC Integrative & Complementary Medicine
GA JG9RI
UT WOS:000492413300008
PM 31650487
DA 2022-09-07
ER

PT J
AU Chen, CL
   Chen, YH
   Liang, CM
   Tai, MC
   Lu, DW
   Chen, JT
AF Chen, Ching-Long
   Chen, Yi-Hao
   Liang, Chang-Min
   Tai, Ming-Cheng
   Lu, Da-Wen
   Chen, Jiann-Torng
TI Glucosamine-Induced Autophagy through AMPK-mTOR Pathway Attenuates
   Lipofuscin-Like Autofluorescence in Human Retinal Pigment Epithelial
   Cells In Vitro
SO INTERNATIONAL JOURNAL OF MOLECULAR SCIENCES
LA English
DT Article
DE glucosamine; autophagy; lipofuscin; retinal pigment epithelial cells
ID OUTER SEGMENT PHAGOCYTOSIS; MACULAR DEGENERATION; OXIDATIVE-STRESS; AGE
   PIGMENT; TNF-ALPHA; RPE CELLS; GENERATION; RECEPTOR; OSTEOARTHRITIS;
   ACCUMULATION
AB Age-related macular degeneration (AMD) is a vision-threatening age-associated disease. The retinal pigment epithelial (RPE) cells phagocytose and digest photoreceptor outer segment (POS). Incomplete digestion of POS leads to lipofuscin accumulation, which contributes to the pathology of the AMD. Autophagy could help reduce the amount of lipofuscin accumulation. In the present study, we evaluated the effects of glucosamine (GlcN), a natural supplement, on the induction of autophagy and POS-derived lipofuscin-like autofluorescence (LLAF) in ARPE-19 cells in vitro, and investigated the potential molecular pathway involved. Our results revealed that GlcN had no effect on phagocytosis of POS at the lower doses. GlcN treatment induced autophagy in cells. GlcN decreased the LLAF in native POS-treated cells, whereas malondialdehyde or 4-hydroxynonenal-modified POS attenuated this effect. 3-Methyladenine inhibited GlcN-induced autophagy and attenuated the effect of GlcN on the decrease of the native POS-derived LLAF. Furthermore, GlcN induced the phosphorylation of AMP-activated protein kinase (AMPK) and inhibited the phosphorylation of mammalian target of rapamycin (mTOR), whereas Compound C inhibited these effects of GlcN. Altogether, these results suggest that GlcN decreased the native POS-derived LLAF through induction of autophagy, at least in part, by the AMPK-mTOR pathway. This mechanism has potential for the preventive treatment of lipofuscin-related retinal degeneration such as AMD.
C1 [Chen, Ching-Long; Chen, Yi-Hao; Liang, Chang-Min; Tai, Ming-Cheng; Lu, Da-Wen; Chen, Jiann-Torng] Natl Def Med Ctr, Triserv Gen Hosp, Dept Ophthalmol, 325 Cheng Kung Rd,Sect 2, Taipei 114, China.
RP Chen, JT (通讯作者)，Natl Def Med Ctr, Triserv Gen Hosp, Dept Ophthalmol, 325 Cheng Kung Rd,Sect 2, Taipei 114, China.
EM doc30881@mail.ndmctsgh.edu.tw; keane@ms18.url.com.tw;
   doc30875@yahoo.com.tw; mingtai1966@yahoo.com.tw; p310849@ms23.hinet.net;
   jt66chen@gmail.com
FU Ministry of Science and Technology of China [MOST-103-2314-B-016-015,
   MOST-105-2314-B-016-045, MOST-106-2314-B-016-022]
FX This research was supported in part by grants MOST-103-2314-B-016-015,
   MOST-105-2314-B-016-045, and MOST-106-2314-B-016-022 from the Ministry
   of Science and Technology of China.
CR Anderson JW, 2005, FOOD CHEM TOXICOL, V43, P187, DOI 10.1016/j.fct.2004.11.006
   BIEDERBICK A, 1995, EUR J CELL BIOL, V66, P3
   BIRD AEC, 1995, SURV OPHTHALMOL, V39, P367, DOI 10.1016/S0039-6257(05)80092-X
   Carames B, 2013, ARTHRITIS RHEUM-US, V65, P1843, DOI 10.1002/art.37977
   Chang YH, 2008, INVEST OPHTH VIS SCI, V49, P5441, DOI 10.1167/iovs.08-1784
   Chen CL, 2012, INVEST OPHTH VIS SCI, V53, P2281, DOI 10.1167/iovs.11-9291
   Chen H, 2009, INVEST OPHTH VIS SCI, V50, P1895, DOI 10.1167/iovs.08-2850
   Chen JT, 2006, INVEST OPHTH VIS SCI, V47, P664, DOI 10.1167/iovs.05-1008
   Chen YJ, 2015, INVEST OPHTH VIS SCI, V56, P1506, DOI 10.1167/iovs.14-15726
   Davies S, 2001, FREE RADICAL BIO MED, V31, P256, DOI 10.1016/S0891-5849(01)00582-2
   DOREY CK, 1989, INVEST OPHTH VIS SCI, V30, P1691
   Dunn KC, 1996, EXP EYE RES, V62, P155, DOI 10.1006/exer.1996.0020
   FEENEYBURNS L, 1984, INVEST OPHTH VIS SCI, V25, P195
   FEENEYBURNS L, 1988, INVEST OPHTH VIS SCI, V29, P708
   FERRIS FL, 1984, ARCH OPHTHALMOL-CHIC, V102, P1640
   Gouze JN, 2002, FEBS LETT, V510, P166, DOI 10.1016/S0014-5793(01)03255-0
   Guha S, 2013, FASEB J, V27, P4500, DOI 10.1096/fj.13-236166
   Guha S, 2012, J NEUROCHEM, V122, P823, DOI 10.1111/j.1471-4159.2012.07804.x
   He CC, 2009, ANNU REV GENET, V43, P67, DOI 10.1146/annurev-genet-102808-114910
   Hua J, 2002, J LEUKOCYTE BIOL, V71, P632
   Hwang MS, 2010, BIOCHEM BIOPH RES CO, V399, P111, DOI 10.1016/j.bbrc.2010.07.050
   Jager RD, 2008, NEW ENGL J MED, V358, P2606, DOI 10.1056/NEJMra0801537
   Jiang LB, 2014, J ORTHOP RES, V32, P1532, DOI 10.1002/jor.22699
   Jung CH, 2010, FEBS LETT, V584, P1287, DOI 10.1016/j.febslet.2010.01.017
   Kaarniranta K, 2013, AUTOPHAGY, V9, P973, DOI 10.4161/auto.24546
   Kaemmerer E, 2007, INVEST OPHTH VIS SCI, V48, P1342, DOI 10.1167/iovs.06-0549
   Kennedy CJ, 1995, EYE, V9, P763, DOI 10.1038/eye.1995.192
   Klionsky DJ, 2016, AUTOPHAGY, V12, P1, DOI 10.1080/15548627.2015.1100356
   Kong CS, 2009, FOOD CHEM TOXICOL, V47, P2401, DOI 10.1016/j.fct.2009.06.010
   Krohne TU, 2012, STEM CELL TRANSL MED, V1, P96, DOI 10.5966/sctm.2011-0057
   Krohne TU, 2010, EXP EYE RES, V90, P465, DOI 10.1016/j.exer.2009.12.011
   Lei L, 2017, INT J MOL SCI, V18, DOI 10.3390/ijms18040728
   Liang CM, 2011, ACTA OPHTHALMOL, V89, pE505, DOI 10.1111/j.1755-3768.2011.02147.x
   Liang CM, 2010, MOL VIS, V16, P2559
   Ma LL, 2002, J BIOL CHEM, V277, P39343, DOI 10.1074/jbc.M204924200
   Mao Yingyu, 2013, Methods Mol Biol, V935, P285, DOI 10.1007/978-1-62703-080-9_20
   Mazzoni F, 2014, EXP EYE RES, V126, P51, DOI 10.1016/j.exer.2014.01.010
   Mitter SK, 2012, ADV EXP MED BIOL, V723, P83, DOI 10.1007/978-1-4614-0631-0_12
   Mizushima N, 2008, NATURE, V451, P1069, DOI 10.1038/nature06639
   Owen CG, 2012, BRIT J OPHTHALMOL, V96, P752, DOI 10.1136/bjophthalmol-2011-301109
   Pfeffer BA, 2014, EXP EYE RES, V126, P1, DOI 10.1016/j.exer.2014.07.010
   Reginster JY, 2001, LANCET, V357, P251, DOI 10.1016/S0140-6736(00)03610-2
   Rozanowska M, 1998, FREE RADICAL BIO MED, V24, P1107, DOI 10.1016/S0891-5849(97)00395-X
   ROZANOWSKA M, 1995, J BIOL CHEM, V270, P18825, DOI 10.1074/jbc.270.32.18825
   Ryhanen T, 2009, J CELL MOL MED, V13, P3616, DOI 10.1111/j.1582-4934.2008.00577.x
   Schraermeyer U, 1997, EXP EYE RES, V65, P277, DOI 10.1006/exer.1997.0339
   Schutt F, 2003, INVEST OPHTH VIS SCI, V44, P3663, DOI 10.1167/iovs.03-0172
   Shintani T, 2010, BIOCHEM BIOPH RES CO, V391, P1775, DOI 10.1016/j.bbrc.2009.12.154
   Strauss O, 2005, PHYSIOL REV, V85, P845, DOI 10.1152/physrev.00021.2004
   Toops KA, 2015, MOL BIOL CELL, V26, P1, DOI 10.1091/mbc.E14-05-1028
   Velez-Montoya R, 2014, RETINA-J RET VIT DIS, V34, P423, DOI 10.1097/IAE.0000000000000036
   Wang AL, 2009, PLOS ONE, V4, DOI 10.1371/journal.pone.0004160
   Wang L, 2014, BBA-MOL CELL RES, V1843, P1248, DOI 10.1016/j.bbamcr.2014.03.016
   Wassell J, 1999, J BIOL CHEM, V274, P23828, DOI 10.1074/jbc.274.34.23828
   Weimer S, 2014, NAT COMMUN, V5, DOI 10.1038/ncomms4563
   Westenskow PD, 2012, INVEST OPHTH VIS SCI, V53, P6282, DOI 10.1167/iovs.12-9721
   Wu YT, 2010, J BIOL CHEM, V285, P10850, DOI 10.1074/jbc.M109.080796
   Yamamoto A, 1998, CELL STRUCT FUNCT, V23, P33, DOI 10.1247/csf.23.33
   Yao JY, 2014, INVEST OPHTH VIS SCI, V55, P3237, DOI 10.1167/iovs.13-13336
   Zhou GC, 2001, J CLIN INVEST, V108, P1167, DOI 10.1172/JCI200113505
NR 60
TC 16
Z9 16
U1 1
U2 7
PU MDPI
PI BASEL
PA ST ALBAN-ANLAGE 66, CH-4052 BASEL, SWITZERLAND
SN 1422-0067
J9 INT J MOL SCI
JI Int. J. Mol. Sci.
PD MAY
PY 2018
VL 19
IS 5
AR 1416
DI 10.3390/ijms19051416
PG 23
WC Biochemistry & Molecular Biology; Chemistry, Multidisciplinary
WE Science Citation Index Expanded (SCI-EXPANDED)
SC Biochemistry & Molecular Biology; Chemistry
GA GJ4BO
UT WOS:000435297000152
PM 29747425
OA Green Published, gold, Green Submitted
DA 2022-09-07
ER

PT J
AU Jouzeau, JY
   Pacquelet, S
   Boileau, C
   Nedelec, E
   Presle, N
   Netter, P
   Terlain, B
AF Jouzeau, JY
   Pacquelet, S
   Boileau, C
   Nedelec, E
   Presle, N
   Netter, P
   Terlain, B
TI Nitric oxide (NO) and cartilage metabolism: NO effects are modulated by
   superoxide in response to IL-1
SO BIORHEOLOGY
LA English
DT Article; Proceedings Paper
CT 2nd International Symposium on Mechanobiology - Cartilage and
   Chondrocyte
CY APR, 2001
CL PARIS, FRANCE
DE interleukin-1; chondrocytes; proteoglycans; superoxide; nitric oxide; NO
   synthase inhibitors
ID INTERLEUKIN-1 RECEPTOR ANTAGONIST; BOVINE ARTICULAR CHONDROCYTES;
   GROWTH-FACTOR-BETA; EXPERIMENTAL OSTEOARTHRITIS; PROTEOGLYCAN SYNTHESIS;
   SYNTHASE INHIBITORS; HYDROGEN-PEROXIDE; IN-VIVO; SELECTIVE-INHIBITION;
   TYROSINE NITRATION
AB Nitric oxide (NO) is thought to mediate most effects of interleukin-1 (IL-1) on cartilage. In vitro evidence includes the decreased synthesis of extracellular matrix components, the abnormal cell renewal, the decreased production of IL-1 receptor antagonist, the induction of apoptosis and the enhanced sensitivity of chondrocytes to oxidative stress. Studies in NOS2(-/-) mice or administration of NO synthase inhibitors in animal models of joint disorders have confirmed its potent pathophysiological role in cartilage. Using L-NMMA (1 mM), as a NO synthase inhibitor, and CuDips (10 muM), as a SOD mimetic, we provide evidence that the inhibitory potency of IL-1beta on proteoglycan synthesis and its stimulating effect on COX-2 activity depend both on NO and O-2(-.) production. Peroxynitrite formation is further demonstrated by the occurrence of 3-nitrotyrosines in chondrocytes stimulated in vitro with 2.5 ng/ml IL-1 and in femoral condyles of rats injected locally with 1 mug IL-1. Preliminary data suggest that such contribution of reactive oxygen species is not shared in common by IL-17, another NO-producing cytokine. We conclude that superoxide is a key modulator of NO-mediated effects in chondrocyte stimulated with IL-1 and that a combined therapy with NO synthase inhibitors and antioxidants may be promising for a full cartilage protection.
C1 Fac Med Vandoeuvre Nancy, Pharmacol Lab, F-54505 Vandoeuvre Les Nancy, France.
   Fac Med Vandoeuvre Nancy, UHP, CNRS, UMR 7561, F-54505 Vandoeuvre Les Nancy, France.
RP Jouzeau, JY (通讯作者)，Fac Med Vandoeuvre Nancy, Pharmacol Lab, Ave Foret de Haye,BP 184, F-54505 Vandoeuvre Les Nancy, France.
EM jouzeau@facmed.u-nancy.fr
OI Pacquelet-Cheli, Sandrine/0000-0003-4958-2614
CR AMIN AR, 1995, J EXP MED, V182, P2097, DOI 10.1084/jem.182.6.2097
   AREND WP, 1990, ARTHRITIS RHEUM-US, V33, P305, DOI 10.1002/art.1780330302
   BATES EJ, 1985, BIOCHIM BIOPHYS ACTA, V838, P221, DOI 10.1016/0304-4165(85)90082-0
   Beckman JS, 1996, AM J PHYSIOL-CELL PH, V271, pC1424
   BLANCO FJ, 1995, AM J PATHOL, V146, P75
   Bogdan C, 2001, TRENDS CELL BIOL, V11, P66, DOI 10.1016/S0962-8924(00)01900-0
   BURDON RH, 1995, FREE RADICAL RES, V23, P471, DOI 10.3109/10715769509065268
   Cannon GW, 1996, ARTHRITIS RHEUM-US, V39, P1677, DOI 10.1002/art.1780391010
   Caron JP, 1996, ARTHRITIS RHEUM, V39, P1535, DOI 10.1002/art.1780390914
   Cipolletta C, 1998, BRIT J PHARMACOL, V124, P1719, DOI 10.1038/sj.bjp.0702005
   Cuzzocrea S, 2001, PHARMACOL REV, V53, P135
   Das P, 1997, J ORTHOPAED RES, V15, P87, DOI 10.1002/jor.1100150113
   deMello SBV, 1997, INFLAMM RES, V46, P72
   Evans CH, 1996, METHOD ENZYMOL, V269, P75
   FARRELL AJ, 1992, ANN RHEUM DIS, V51, P1219, DOI 10.1136/ard.51.11.1219
   Fletcher DS, 1998, J PHARMACOL EXP THER, V284, P714
   Halliwell B, 1997, FEBS LETT, V411, P157, DOI 10.1016/S0014-5793(97)00469-9
   HAUSELMANN HJ, 1994, FEBS LETT, V352, P361, DOI 10.1016/0014-5793(94)00994-5
   Hiran TS, 1997, FREE RADICAL BIO MED, V23, P736, DOI 10.1016/S0891-5849(97)00054-3
   Jang D, 1998, FREE RADICAL BIO MED, V24, P1511, DOI 10.1016/S0891-5849(97)00459-0
   Landino LM, 1996, P NATL ACAD SCI USA, V93, P15069, DOI 10.1073/pnas.93.26.15069
   Lee DA, 2000, BIORHEOLOGY, V37, P149
   Loening AM, 2000, ARCH BIOCHEM BIOPHYS, V381, P205, DOI 10.1006/abbi.2000.1988
   Lu GQ, 1999, J BIOL CHEM, V274, P16162, DOI 10.1074/jbc.274.23.16162
   Lubberts E, 2000, ARTHRITIS RHEUM-US, V43, P1300, DOI 10.1002/1529-0131(200006)43:6<1300::AID-ANR12>3.0.CO;2-D
   Moulton PJ, 1997, BRIT J RHEUMATOL, V36, P522
   Niwa Y, 1985, Free Radic Res Commun, V1, P137, DOI 10.3109/10715768509056547
   Oh M, 1998, J RHEUMATOL, V25, P2169
   PALMER RMJ, 1993, BIOCHEM BIOPH RES CO, V193, P398, DOI 10.1006/bbrc.1993.1637
   PANASYUK A, 1994, FREE RADICAL BIO MED, V16, P157, DOI 10.1016/0891-5849(94)90139-2
   Pelletier JP, 1999, J RHEUMATOL, V26, P2002
   Pelletier JP, 1997, ARTHRITIS RHEUM-US, V40, P1012, DOI 10.1002/art.1780400604
   Pelletier JP, 1998, ARTHRITIS RHEUM-US, V41, P1275, DOI 10.1002/1529-0131(199807)41:7<1275::AID-ART19>3.0.CO;2-T
   PELLETIER JP, 1993, RHEUM DIS CLIN N AM, V19, P545
   PETERSON DA, 1992, BIOCHEM BIOPH RES CO, V187, P797, DOI 10.1016/0006-291X(92)91266-S
   Pfeiffer S, 2000, J BIOL CHEM, V275, P6346, DOI 10.1074/jbc.275.9.6346
   Pou S, 1999, J BIOL CHEM, V274, P9573, DOI 10.1074/jbc.274.14.9573
   Presle N, 1999, ARTHRITIS RHEUM, V42, P2094, DOI 10.1002/1529-0131(199910)42:10<2094::AID-ANR9>3.0.CO;2-Y
   Radi R, 2001, FREE RADICAL BIO MED, V30, P463, DOI 10.1016/S0891-5849(00)00373-7
   RATHAKRISHNAN C, 1993, FREE RADICAL BIO MED, V15, P143, DOI 10.1016/0891-5849(93)90053-W
   SAKURAI H, 1995, J CLIN INVEST, V96, P2357, DOI 10.1172/JCI118292
   SALVEMINI D, 1996, METHOD ENZYMOL, V269, P1225
   Sawa T, 2000, J BIOL CHEM, V275, P32467, DOI 10.1074/jbc.M910169199
   Shalom-Barak T, 1998, J BIOL CHEM, V273, P27467, DOI 10.1074/jbc.273.42.27467
   Southan GJ, 1996, BIOCHEM PHARMACOL, V51, P383, DOI 10.1016/0006-2952(95)02099-3
   STADLER J, 1991, J IMMUNOL, V147, P3915
   STEFANOVICRACIC M, 1995, J RHEUMATOL, V22, P1922
   StefanovicRacic M, 1996, J IMMUNOL, V156, P1213
   STEFANOVICRACIC M, 1994, ARTHRITIS RHEUM, V37, P1062, DOI 10.1002/art.1780370712
   Studer RK, 1999, ARTHRITIS RHEUM-US, V42, P248, DOI 10.1002/1529-0131(199902)42:2<248::AID-ANR6>3.0.CO;2-S
   TIKU ML, 1990, J IMMUNOL, V145, P690
   Tiku ML, 1998, FREE RADICAL RES, V29, P177, DOI 10.1080/10715769800300211
   van de Loo FAJ, 1998, ARTHRITIS RHEUM-US, V41, P634, DOI 10.1002/1529-0131(199804)41:4<634::AID-ART10>3.0.CO;2-1
   VANDELOO FAJ, 1992, J RHEUMATOL, V19, P348
   Wolf C, 2001, FEBS LETT, V488, P154, DOI 10.1016/S0014-5793(00)02403-0
   Yildiz G, 1998, BRIT J PHARMACOL, V124, P905, DOI 10.1038/sj.bjp.0701924
NR 56
TC 13
Z9 16
U1 0
U2 2
PU IOS PRESS
PI AMSTERDAM
PA NIEUWE HEMWEG 6B, 1013 BG AMSTERDAM, NETHERLANDS
SN 0006-355X
EI 1878-5034
J9 BIORHEOLOGY
JI Biorheology
PY 2002
VL 39
IS 1-2
SI SI
BP 201
EP 214
PG 14
WC Biophysics; Engineering, Biomedical; Hematology
WE Science Citation Index Expanded (SCI-EXPANDED); Conference Proceedings Citation Index - Science (CPCI-S)
SC Biophysics; Engineering; Hematology
GA 555AG
UT WOS:000175769100023
PM 12082283
DA 2022-09-07
ER

PT J
AU Duan, Y
   Yu, C
   Yan, MP
   Ouyang, YZ
   Ni, SJ
AF Duan, Yang
   Yu, Cheng
   Yan, Meiping
   Ouyang, Yuzhen
   Ni, Songjia
TI m6A Regulator-Mediated RNA Methylation Modification Patterns Regulate
   the Immune Microenvironment in Osteoarthritis
SO FRONTIERS IN GENETICS
LA English
DT Article
DE epigenetics; immune microenvironment; RNA n6 methyl adenosine;
   osteoarthritis; RNA modification
ID CHONDROCYTE; PROGRESSION
AB Epigenetic regulation, particularly RNA n6 methyl adenosine (m6A) modification, plays an important role in the immune response. However, the regulatory role of m6A in the immune microenvironment in osteoarthritis (OA) remains unclear. Accordingly, we systematically studied RNA modification patterns mediated by 23 m6A regulators in 38 samples and discussed the characteristics of the immune microenvironment modified by m6A. Next, we constructed a novel OA m6A nomogram, an m6A-transcription factor-miRNA network, and a drug network. Healthy and OA samples showed distinct m6A regulatory factor expression patterns. YTHDF3 expression was upregulated in OA samples and positively correlated with type II helper cells and TGFb family member receptors. Furthermore, three different RNA modification patterns were mediated by 23 m6A regulatory factors; in Mode 3, the expression levels of YTHDF3, type II T helper cells, and TGFb family member receptors were upregulated. Pathways related to endoplasmic reticulum oxidative stress and mitochondrial autophagy showed a strong correlation with the regulatory factors associated with Mode 3 and 23 m6A regulatory factors. Through RT-qPCR we validated that SREBF2 and EGR1 as transcription factors of YTHDF3 and IGF2BP3 are closely associated with the development of OA, hsa-miR-340 as a miRNA for YTHDF3 and IGF2BP3 was involved in the development of OA, we also detected the protein expression levels of IGF2BP3, YTHDF3, EGR1 and SREBF2 by western blotting, and the results were consistent with PCR. Overall, the constructed nomogram can facilitate the prediction of OA risk.
C1 [Duan, Yang; Yu, Cheng] Southern Med Univ, Zhujiang Hosp, Dept Spinal Surg, Guangdong, China.
   [Yan, Meiping] Southern Med Univ, Zhujiang Hosp, Outpatient Dept, Guangdong, China.
   [Ouyang, Yuzhen] AF Hosp Southern Theater Command Peoples Liberat A, Guangdong, China.
   [Ni, Songjia] Southern Med Univ, Zhujiang Hosp, Dept Orthoped & Traumatol, Guangdong, China.
RP Ni, SJ (通讯作者)，Southern Med Univ, Zhujiang Hosp, Dept Orthoped & Traumatol, Guangdong, China.
EM warriorkof@163.com
CR Beinse G, 2022, GYNECOL ONCOL, V164, P596, DOI 10.1016/j.ygyno.2022.01.005
   Bhattacharya S, 2014, IMMUNOL RES, V58, P234, DOI 10.1007/s12026-014-8516-1
   Chang SF, 2017, J CELL PHYSIOL, V232, P2741, DOI 10.1002/jcp.25869
   Chen HT, 2021, CLIN RHEUMATOL, V40, P3745, DOI 10.1007/s10067-021-05649-z
   Chen X, 2022, ANN RHEUM DIS, V81, P87, DOI 10.1136/annrheumdis-2021-221091
   Chong W, 2021, THERANOSTICS, V11, P2201, DOI 10.7150/thno.52717
   Endisha H, 2021, ARTHRITIS RHEUMATOL, V73, P426, DOI 10.1002/art.41552
   Feng K, 2019, J CELL PHYSIOL, V234, P18192, DOI 10.1002/jcp.28452
   Fisch KM, 2018, OSTEOARTHR CARTILAGE, V26, P1531, DOI 10.1016/j.joca.2018.07.012
   Friedman J, 2010, J STAT SOFTW, V33, P1, DOI 10.18637/jss.v033.i01
   Hanzelmann S, 2013, BMC BIOINFORMATICS, V14, DOI 10.1186/1471-2105-14-7
   He JW, 2020, CLIN CHIM ACTA, V510, P593, DOI [10.1016/j.caa.2020.08.011, 10.1016/j.cca.2020.08.011]
   Huan ZK, 2021, FEBS OPEN BIO, V11, P2292, DOI 10.1002/2211-5463.13238
   Huang XP, 2021, AGING-US, V13, P20698, DOI 10.18632/aging.203456
   Ishwaran H, 2019, STAT MED, V38, P558, DOI 10.1002/sim.7803
   Kandahari AM, 2015, J IMMUNOL RES, V2015, DOI 10.1155/2015/192415
   Li BW, 2021, ONCOGENE, V40, P6180, DOI 10.1038/s41388-021-02011-0
   Liu QB, 2019, BIOCHEM BIOPH RES CO, V516, P22, DOI 10.1016/j.bbrc.2019.05.168
   Lopes EBP, 2017, CURR OSTEOPOROS REP, V15, P593, DOI 10.1007/s11914-017-0411-y
   Love MI, 2014, GENOME BIOL, V15, DOI 10.1186/s13059-014-0550-8
   Mo ZS, 2021, BIOENGINEERED, V12, P9332, DOI 10.1080/21655979.2021.2000742
   Riddle DL, 2016, OSTEOARTHR CARTILAGE, V24, P2100, DOI 10.1016/j.joca.2016.06.021
   Ritchie ME, 2015, NUCLEIC ACIDS RES, V43, DOI 10.1093/nar/gkv007
   Sang WL, 2021, LIFE SCI, V278, DOI 10.1016/j.lfs.2021.119528
   Shen SP, 2019, EBIOMEDICINE, V40, P318, DOI 10.1016/j.ebiom.2018.12.054
   Sun XW, 2019, BBA-MOL BASIS DIS, V1865, P2490, DOI 10.1016/j.bbadis.2019.06.010
   Wang FS, 2020, ANTIOXIDANTS-BASEL, V9, DOI 10.3390/antiox9090810
   Wilkerson MD, 2010, BIOINFORMATICS, V26, P1572, DOI 10.1093/bioinformatics/btq170
   Woodell-May JE, 2020, J ORTHOP RES, V38, P253, DOI 10.1002/jor.24457
   Yang JS, 2021, EXP MOL MED, V53, P1723, DOI 10.1038/s12276-021-00696-7
   Yu F, 2016, J HUAZHONG U SCI-MED, V36, P683, DOI 10.1007/s11596-016-1645-0
   Zhang B, 2020, MOL CANCER, V19, DOI 10.1186/s12943-020-01170-0
   Zhang WK, 2019, J CELL PHYSIOL, V234, P927, DOI 10.1002/jcp.26921
   Zhang XQ, 2021, J CELL MOL MED, V25, P3634, DOI 10.1111/jcmm.16469
   Zhou GY, 2019, NUCLEIC ACIDS RES, V47, pW234, DOI 10.1093/nar/gkz240
NR 35
TC 0
Z9 0
U1 0
U2 0
PU FRONTIERS MEDIA SA
PI LAUSANNE
PA AVENUE DU TRIBUNAL FEDERAL 34, LAUSANNE, CH-1015, SWITZERLAND
EI 1664-8021
J9 FRONT GENET
JI Front. Genet.
PD JUN 23
PY 2022
VL 13
AR 921256
DI 10.3389/fgene.2022.921256
PG 13
WC Genetics & Heredity
WE Science Citation Index Expanded (SCI-EXPANDED)
SC Genetics & Heredity
GA 3A4NZ
UT WOS:000827239900001
PM 35812736
OA gold, Green Published
DA 2022-09-07
ER

PT J
AU Little-Letsinger, SE
   Rubin, J
   Diekman, B
   Rubin, CT
   McGrath, C
   Pagnotti, GM
   Klett, EL
   Styner, M
AF Little-Letsinger, Sarah E.
   Rubin, Janet
   Diekman, Brian
   Rubin, Clinton T.
   McGrath, Cody
   Pagnotti, Gabriel M.
   Klett, Eric L.
   Styner, Maya
TI Exercise to Mend Aged-tissue Crosstalk in Bone Targeting Osteoporosis &
   Osteoarthritis
SO SEMINARS IN CELL & DEVELOPMENTAL BIOLOGY
LA English
DT Review
DE Exercise; Mechanical; Aging; Marrow adipose tissue (MAT); Niche;
   Senescence; Osteoarthritis; Osteoporosis; Chondrocyte; Mesenchymal stem
   cell (MSC); Osteoblast; Adipocyte; Hematopoietic stem cell (HSC);
   Osteoclast; Loading
ID MESENCHYMAL STEM-CELLS; MARROW ADIPOSE-TISSUE; TUMOR-NECROSIS-FACTOR;
   OXIDATIVE STRESS; OSTEOCLAST DIFFERENTIATION; ARTICULAR-CARTILAGE;
   MECHANICAL SIGNALS; PHYSICAL-ACTIVITY; MINERAL DENSITY; DNA-DAMAGE
AB Aging induces alterations in bone structure and strength through a multitude of processes, exacerbating common aging-related diseases like osteoporosis and osteoarthritis. Cellular hallmarks of aging are examined, as related to bone and the marrow microenvironment, and ways in which these might contribute to a variety of age-related perturbations in osteoblasts, osteocytes, marrow adipocytes, chondrocytes, osteoclasts, and their respective progenitors. Cellular senescence, stem cell exhaustion, mitochondrial dysfunction, epigenetic and intracellular communication changes are central pathways and recognized as associated and potentially causal in aging. We focus on these in musculoskeletal system and highlight knowledge gaps in the literature regarding cellular and tissue crosstalk in bone, cartilage, and the bone marrow niche. While senolytics have been utilized to target aging pathways, here we propose non-pharmacologic, exercise-based interventions as prospective "senolytics" against aging effects on the skeleton. Increased bone mass and delayed onset or progression of osteoporosis and osteoarthritis are some of the recognized benefits of regular exercise across the lifespan. Further investigation is needed to delineate how cellular indicators of aging manifest in bone and the marrow niche and how altered cellular and tissue crosstalk impact disease progression, as well as consideration of exercise as a therapeutic modality, as a means to enhance discovery of bone-targeted therapies.
C1 [Little-Letsinger, Sarah E.; Rubin, Janet; McGrath, Cody; Klett, Eric L.; Styner, Maya] Univ N Carolina, Div Endocrinol & Metab, Dept Med, Chapel Hill, NC USA.
   [Rubin, Janet; Styner, Maya] Univ N Carolina, North Carolina Diabet Res Ctr NCDRC, Chapel Hill, NC USA.
   [Rubin, Janet; Diekman, Brian; Styner, Maya] Univ N Carolina, Thurston Arthrit Res Ctr TARC, Dept Med, Chapel Hill, NC USA.
   [Diekman, Brian] Joint Dept Biomed Engn NC State & Univ North Caro, Chapel Hill, NC USA.
   [Rubin, Clinton T.] SUNY Stony Brook, Dept Biomed Engn, Stony Brook, NY USA.
   [Pagnotti, Gabriel M.] Univ Texas MD Anderson Canc Ctr, Dept Endocrine Neoplasia & Hormonal Disorders, Houston, TX USA.
   [Klett, Eric L.] Univ N Carolina, Sch Publ Hlth, Dept Nutr, Chapel Hill, NC USA.
RP Styner, M (通讯作者)，UNC Sch Med, Dept Med Endocrinol & Metab, 5003 Burnett Womack Bldg,160 Dent Circle, Chapel Hill, NC 27599 USA.
EM mstyner@unc.edu
RI Little-Letsinger, Sarah/GOH-1222-2022
OI Little-Letsinger, Sarah/0000-0001-5818-9676
FU National Institutes of Health; NIH/NIAMS [R01AR073264, AR075803];
   NIH/NCATS [KL2TR002490]; NIH/NIDDK [DK107481]; NIH/NCI [CPRIT-RR190108
   [7R01CA206025-06]]
FX This work was supported by the National Institutes of Health. M Styner:
   NIH/NIAMS R01AR073264; NIH/NCATS KL2TR002490; J Rubin: NIH/NIAMS
   AR075803. EL Klett: NIH/NIDDK DK107481; GMP: NIH/NCI CPRIT-RR190108
   [7R01CA206025-06] .
CR Adams GB, 2007, NAT BIOTECHNOL, V25, P238, DOI 10.1038/nbt1281
   Aguilar-Navarro A.G., 2020, STEM CELL REP
   Almeida M, 2007, J BIOL CHEM, V282, P27285, DOI 10.1074/jbc.M702810200
   Almeida M, 2009, J BIOL CHEM, V284, P27438, DOI 10.1074/jbc.M109.023572
   Ambrogini E, 2010, CELL METAB, V11, P136, DOI 10.1016/j.cmet.2009.12.009
   Ambrosi TH, 2017, CELL STEM CELL, V20, P771, DOI 10.1016/j.stem.2017.02.009
   Argote PF, 2019, OSTEOARTHR CARTILAGE, V27, P1822, DOI 10.1016/j.joca.2019.07.018
   Artsi H, 2019, FRONT ENDOCRINOL, V10, DOI 10.3389/fendo.2019.00126
   Artsi H, 2014, ENDOCRINOLOGY, V155, P3508, DOI 10.1210/en.2014-1334
   Ayral X, 2005, OSTEOARTHR CARTILAGE, V13, P361, DOI 10.1016/j.joca.2005.01.005
   Baker JM, 2011, FASEB J, V25, P4348, DOI 10.1096/fj.11-189043
   Bartell SM, 2014, NAT COMMUN, V5, DOI 10.1038/ncomms4773
   Bas G, 2020, SCI REP-UK, V10, DOI 10.1038/s41598-020-66055-0
   Baxter MA, 2004, STEM CELLS, V22, P675, DOI 10.1634/stemcells.22-5-675
   Beerman I, 2014, CELL STEM CELL, V15, P37, DOI 10.1016/j.stem.2014.04.016
   Belavy DL, 2018, J BONE MINER RES, V33, P651, DOI 10.1002/jbmr.3357
   Bernhard A, 2013, OSTEOPOROSIS INT, V24, P2671, DOI 10.1007/s00198-013-2374-x
   Bertheau RC, 2020, EUR RADIOL, V30, P3417, DOI 10.1007/s00330-019-06612-y
   Bijlsma JWJ, 2011, LANCET, V377, P2115, DOI 10.1016/S0140-6736(11)60243-2
   Blanco FJ, 2011, NAT REV RHEUMATOL, V7, P161, DOI 10.1038/nrrheum.2010.213
   Bolduc JA, 2019, FREE RADICAL BIO MED, V132, P73, DOI 10.1016/j.freeradbiomed.2018.08.038
   Bonewald LF, 2011, J BONE MINER RES, V26, P229, DOI 10.1002/jbmr.320
   Bonyadi M, 2003, P NATL ACAD SCI USA, V100, P5840, DOI 10.1073/pnas.1036475100
   Boudenot A, 2014, OSTEOARTHR CARTILAGE, V22, P1176, DOI 10.1016/j.joca.2014.05.020
   Boyd AL, 2017, NAT CELL BIOL, V19, P1336, DOI 10.1038/ncb3625
   Boyle WJ, 2003, NATURE, V423, P337, DOI 10.1038/nature01658
   Buhl KM, 2001, J APPL PHYSIOL, V90, P1359, DOI 10.1152/jappl.2001.90.4.1359
   Calvi LM, 2003, NATURE, V425, P841, DOI 10.1038/nature02040
   Campisi J, 2005, CELL, V120, P513, DOI 10.1016/j.cell.2005.02.003
   Cao JJ, 2005, J BONE MINER RES, V20, P1659, DOI 10.1359/JBMR.050503
   Sepulveda JC, 2014, STEM CELLS, V32, P1865, DOI 10.1002/stem.1654
   Casado-Diaz A, 2013, OSTEOPOROSIS INT, V24, P1647, DOI 10.1007/s00198-012-2138-z
   Cauley JA, 2007, J BONE MINER RES, V22, P1088, DOI 10.1359/JBMR.070409
   Cauley JA, 2016, J BONE MINER RES, V31, P2129, DOI 10.1002/jbmr.2905
   Cawthorn WP, 2014, CELL METAB, V20, P368, DOI 10.1016/j.cmet.2014.06.003
   Chan CKF, 2009, NATURE, V457, P490, DOI 10.1038/nature07547
   Cheishvili D, 2018, J BONE MINER RES, V33, P1980, DOI 10.1002/jbmr.3527
   Chen DL, 2020, PHARMACOL RES, V159, DOI 10.1016/j.phrs.2020.104944
   Chen HQ, 2014, FRONT AGING NEUROSCI, V6, DOI 10.3389/fnagi.2014.00103
   Chen JY, 2020, J BONE MINER RES, V35, P2103, DOI 10.1002/jbmr.4171
   CHEN MM, 1994, BONE, V15, P313, DOI 10.1016/8756-3282(94)90294-1
   Chen X, 2016, ONCOTARGET, V7, P71072, DOI 10.18632/oncotarget.12125
   Chupel MU, 2017, FRONT PHYSIOL, V8, DOI 10.3389/fphys.2017.00377
   Cifuentes DJ, 2010, OSTEOARTHR CARTILAGE, V18, P1088, DOI 10.1016/j.joca.2010.04.004
   Cleveland RJ, 2019, OSTEOARTHR CARTILAGE, V27, P593, DOI 10.1016/j.joca.2018.12.008
   Cohen-Kfir E, 2011, ENDOCRINOLOGY, V152, P4514, DOI 10.1210/en.2011-1128
   Colins JA, 2018, CURR OPIN RHEUMATOL, V30, P101, DOI 10.1097/BOR.0000000000000456
   Combs TP, 2003, DIABETES, V52, P268, DOI 10.2337/diabetes.52.2.268
   Coryell PR, 2021, NAT REV RHEUMATOL, V17, P47, DOI 10.1038/s41584-020-00533-7
   Crook BS, 2021, J BIOMECH, V116, DOI 10.1016/j.jbiomech.2020.110210
   De Lisio M, 2013, EXP HEMATOL, V41, P143, DOI 10.1016/j.exphem.2012.10.003
   Diekman BO, 2018, AGING CELL, V17, DOI 10.1111/acel.12771
   Dobson PF, 2020, SCI REP-UK, V10, DOI 10.1038/s41598-020-68566-2
   Dunlop DD, 2014, BMJ-BRIT MED J, V348, DOI 10.1136/bmj.g2472
   Edwards JR, 2013, J BONE MINER RES, V28, P960, DOI 10.1002/jbmr.1824
   Elbaz A, 2009, BIOGERONTOLOGY, V10, P747, DOI 10.1007/s10522-009-9221-7
   Emmons R, 2016, STEM CELLS INT, V2016, DOI 10.1155/2016/7131359
   Ergen AV, 2012, BLOOD, V119, P2500, DOI 10.1182/blood-2011-11-391730
   Farr JN, 2017, NAT MED, V23, P1072, DOI 10.1038/nm.4385
   Faust HJ, 2020, J CLIN INVEST, V130, P5493, DOI 10.1172/JCI134091
   Feng X, 2013, BONE RES, V1, DOI 10.4248/BR201301003
   Flach J, 2014, NATURE, V512, P198, DOI 10.1038/nature13619
   Flockhart M, 2021, CELL METAB, V33, P957, DOI 10.1016/j.cmet.2021.02.017
   Fonseca H, 2011, CALCIFIED TISSUE INT, V88, P443, DOI 10.1007/s00223-011-9476-2
   Frodermann V, 2019, NAT MED, V25, P1761, DOI 10.1038/s41591-019-0633-x
   Garcia-Prat L, 2016, NATURE, V529, P37, DOI 10.1038/nature16187
   GARRETT IR, 1990, J CLIN INVEST, V85, P632, DOI 10.1172/JCI114485
   Gasparrini M, 2009, EXP GERONTOL, V44, P613, DOI 10.1016/j.exger.2009.05.009
   Geiger H, 2013, NAT REV IMMUNOL, V13, P376, DOI 10.1038/nri3433
   Geissler S, 2012, PLOS ONE, V7, DOI 10.1371/journal.pone.0052700
   Glatt V, 2007, J BONE MINER RES, V22, P1197, DOI 10.1359/JBMR.070507
   Gnani D, 2019, AGING CELL, V18, DOI 10.1111/acel.12933
   Goelzer M., 2020, LAMIN AC FUNCTIONS I
   Goldring SR, 2016, NAT REV RHEUMATOL, V12, P632, DOI 10.1038/nrrheum.2016.148
   Gorissen B, 2019, J CELL PHYSIOL, V234, P414, DOI 10.1002/jcp.26511
   Goutas A, 2018, FREE RADICAL BIO MED, V126, P122, DOI 10.1016/j.freeradbiomed.2018.08.003
   Gruber R, 2006, EXP GERONTOL, V41, P1080, DOI 10.1016/j.exger.2006.09.008
   Guezguez B, 2013, CELL STEM CELL, V13, P175, DOI 10.1016/j.stem.2013.06.015
   Ha H, 2004, EXP CELL RES, V301, P119, DOI 10.1016/j.yexcr.2004.07.035
   Haapala J, 2000, INT J SPORTS MED, V21, P76
   Harding AT, 2020, J BONE MINER RES, V35, P1404, DOI 10.1002/jbmr.4008
   Hartley C, 2020, J BONE MINER RES, V35, P53, DOI 10.1002/jbmr.3867
   Harvey N, 2010, NAT REV RHEUMATOL, V6, P99, DOI 10.1038/nrrheum.2009.260
   Hell RCR, 2012, ACTA PHYSIOL, V205, P292, DOI 10.1111/j.1748-1716.2011.02397.x
   Helmark IC, 2010, ARTHRITIS RES THER, V12, DOI 10.1186/ar3064
   Hemmatian H, 2018, BONE, V113, P1, DOI 10.1016/j.bone.2018.05.003
   Hennrich ML, 2018, NAT COMMUN, V9, DOI 10.1038/s41467-018-06353-4
   Hernandez CJ, 2003, OSTEOPOROSIS INT, V14, P843, DOI 10.1007/s00198-003-1454-8
   Herranz D, 2010, NAT REV CANCER, V10, P819, DOI 10.1038/nrc2962
   Holmbeck K, 1999, CELL, V99, P81, DOI 10.1016/S0092-8674(00)80064-1
   Hu Y, 2021, EMBO REP, V22, DOI 10.15252/embr.202152481
   Dinh HC, 2019, J GERONTOL A-BIOL, V74, P1870, DOI 10.1093/gerona/gly229
   Iijima H, 2015, OSTEOARTHR CARTILAGE, V23, P1563, DOI 10.1016/j.joca.2015.04.015
   Indo Y, 2013, J BONE MINER RES, V28, P2392, DOI 10.1002/jbmr.1976
   Ing SW, 2015, J CLIN ENDOCR METAB, V100, P3380, DOI 10.1210/JC.2015-1662
   Ishihara A., 2003, Journal of Musculoskeletal & Neuronal Interactions, V3, P162
   Ishii K, 2009, NAT MED, V15, P259, DOI 10.1038/nm.1910
   Janzen V, 2006, NATURE, V443, P421, DOI 10.1038/nature05159
   Jilka RL, 1999, J CLIN INVEST, V104, P439, DOI 10.1172/JCI6610
   Jilka RL, 2014, J BONE MINER RES, V29, P103, DOI 10.1002/jbmr.2007
   Jorgensen AE, 2017, J RHEUMATOL, V44, P410, DOI 10.3899/jrheum.160226
   Judex S, 1997, J BONE MINER RES, V12, P1737, DOI 10.1359/jbmr.1997.12.10.1737
   Kajkenova O, 1997, J BONE MINER RES, V12, P1772, DOI 10.1359/jbmr.1997.12.11.1772
   KANNUS P, 1995, ANN INTERN MED, V123, P27, DOI 10.7326/0003-4819-123-1-199507010-00003
   Kapoor M, 2011, NAT REV RHEUMATOL, V7, P33, DOI 10.1038/nrrheum.2010.196
   Keune JA, 2017, SCI REP-UK, V7, DOI 10.1038/srep46325
   Kim H, 2021, NPJ AGING MECH DIS, V7, DOI 10.1038/s41514-021-00058-7
   Kim HN, 2020, JCI INSIGHT, V5, DOI 10.1172/jci.insight.138815
   Kim HN, 2019, AGING CELL, V18, DOI 10.1111/acel.12923
   Kim HN, 2017, AGING CELL, V16, P693, DOI 10.1111/acel.12597
   Kim HN, 2015, MOL ENDOCRINOL, V29, P1498, DOI 10.1210/me.2015-1133
   Kim SP, 2017, JCI INSIGHT, V2, DOI 10.1172/jci.insight.92704
   KIMBLE RB, 1995, ENDOCRINOLOGY, V136, P3054, DOI 10.1210/en.136.7.3054
   Kolasinski SL, 2020, ARTHRITIS RHEUMATOL, V72, P220, DOI [10.1002/art.41142, 10.1002/acr.24131]
   Kovtonyuk LV, 2016, FRONT IMMUNOL, V7, DOI 10.3389/fimmu.2016.00502
   Kraus VB, 2015, OSTEOARTHR CARTILAGE, V23, P1233, DOI 10.1016/j.joca.2015.03.036
   Krishnamoorthy D, 2016, OSTEOPOROSIS INT, V27, P747, DOI 10.1007/s00198-015-3289-5
   Krishnamurthy J, 2006, NATURE, V443, P453, DOI 10.1038/nature05092
   Kunisaki Y, 2013, NATURE, V502, P637, DOI 10.1038/nature12612
   Kuranda K, 2011, AGING CELL, V10, P542, DOI 10.1111/j.1474-9726.2011.00675.x
   Kusumbe AP, 2016, NATURE, V532, P380, DOI 10.1038/nature17638
   Kusumbe AP, 2014, NATURE, V507, P323, DOI 10.1038/nature13145
   Lai PL, 2016, CELL DEATH DIS, V7, DOI 10.1038/cddis.2016.249
   Lambert C, 2020, BONE, V132, DOI 10.1016/j.bone.2019.115192
   Lee NK, 2005, BLOOD, V106, P852, DOI 10.1182/blood-2004-09-3662
   Lefai E, 2017, INT J OBESITY, V41, P1728, DOI 10.1038/ijo.2017.151
   Leong DJ, 2011, FASEB J, V25, P182, DOI 10.1096/fj.10-164277
   Leong DJ, 2010, MATRIX BIOL, V29, P420, DOI 10.1016/j.matbio.2010.02.004
   Li RG, 2015, J BIOMECH, V48, P3656, DOI 10.1016/j.jbiomech.2015.08.013
   Liao L, 2016, STEM CELLS, V34, P1054, DOI 10.1002/stem.2274
   Lin H, 2019, BIOMATERIALS, V203, P96, DOI 10.1016/j.biomaterials.2018.06.026
   Little-Letsinger SE, 2020, CURR OSTEOPOROS REP, V18, P774, DOI 10.1007/s11914-020-00634-y
   Liu HJ, 2015, EXP BIOL MED, V240, P1099, DOI 10.1177/1535370215591828
   Liu LF, 2011, BMC GENOMICS, V12, DOI 10.1186/1471-2164-12-212
   Liu Y, 2009, AGING CELL, V8, P439, DOI 10.1111/j.1474-9726.2009.00489.x
   Loeser RF, 2012, ARTHRITIS RHEUM-US, V64, P1697, DOI 10.1002/art.34453
   Long FX, 2012, NAT REV MOL CELL BIO, V13, P27, DOI 10.1038/nrm3254
   Lopez-Otin C, 2013, CELL, V153, P1194, DOI 10.1016/j.cell.2013.05.039
   Luo JY, 2001, CELL, V107, P137, DOI 10.1016/S0092-8674(01)00524-4
   Ma D, 2013, MENOPAUSE, V20, P1216, DOI [10.1097/gme.0000000000000100, 10.1097/GME.0000000000000100]
   Manolagas SC, 2010, ENDOCR REV, V31, P266, DOI 10.1210/er.2009-0024
   Marie PJ, 2015, CELL MOL LIFE SCI, V72, P1347, DOI 10.1007/s00018-014-1801-2
   Martyn-St James M, 2008, BONE, V43, P521, DOI 10.1016/j.bone.2008.05.012
   Mattiucci D, 2018, J CELL PHYSIOL, V233, P1500, DOI 10.1002/jcp.26037
   McAlindon TE, 2018, NAT REV RHEUMATOL, V14, P73, DOI 10.1038/nrrheum.2017.219
   McCulloch K, 2017, AGING CELL, V16, P210, DOI 10.1111/acel.12562
   McGrath C, 2020, J BONE MINER RES, V35, P106, DOI 10.1002/jbmr.3872
   Mendelson A, 2014, NAT MED, V20, P833, DOI 10.1038/nm.3647
   Mendez-Ferrer S, 2010, NATURE, V466, P829, DOI 10.1038/nature09262
   Messier SP, 2013, JAMA-J AM MED ASSOC, V310, P1263, DOI 10.1001/jama.2013.277669
   MEUNIER P, 1971, CLIN ORTHOP RELAT R, P147, DOI 10.1097/00003086-197110000-00021
   Miggitsch C, 2019, EBIOMEDICINE, V46, P387, DOI 10.1016/j.ebiom.2019.07.023
   Milovanovic P, 2015, BIOMATERIALS, V45, P46, DOI 10.1016/j.biomaterials.2014.12.024
   Moerman EJ, 2004, AGING CELL, V3, P379, DOI 10.1111/j.1474-9728.2004.00127.x
   Moon HJ, 2011, EXP MOL MED, V43, P605, DOI 10.3858/emm.2011.43.11.067
   Moon PM, 2015, CURR RHEUMATOL REP, V17, DOI 10.1007/s11926-015-0524-1
   MOORE SG, 1990, RADIOLOGY, V175, P219, DOI 10.1148/radiology.175.1.2315484
   Morganti C, 2020, CELLS-BASEL, V9, DOI 10.3390/cells9041034
   Morrison SJ, 1995, ANNU REV CELL DEV BI, V11, P35, DOI 10.1146/annurev.cellbio.11.1.35
   Morrison SJ, 1996, NAT MED, V2, P1011, DOI 10.1038/nm0996-1011
   Morton TL, 2016, FRONT ENDOCRINOL, V7, DOI 10.3389/fendo.2016.00080
   Muir JW, 2013, PLOS ONE, V8, DOI 10.1371/journal.pone.0070566
   Multanen J, 2014, J BONE MINER RES, V29, P192, DOI 10.1002/jbmr.2015
   Naveiras O, 2009, NATURE, V460, P259, DOI 10.1038/nature08099
   Nemoto S, 2004, SCIENCE, V306, P2105, DOI 10.1126/science.1101731
   Ni GX, 2013, BIOMED RES INT, V2013, DOI 10.1155/2013/172392
   Notomi T, 2003, J BONE MINER RES, V18, P140, DOI 10.1359/jbmr.2003.18.1.140
   Notomi T, 2014, BONE, V65, P42, DOI 10.1016/j.bone.2014.05.002
   Onal M, 2013, J BIOL CHEM, V288, P17432, DOI 10.1074/jbc.M112.444190
   Ozcivici E, 2010, NAT REV RHEUMATOL, V6, P50, DOI 10.1038/nrrheum.2009.239
   Pagnotti GM, 2019, NAT REV ENDOCRINOL, V15, P339, DOI 10.1038/s41574-019-0170-1
   Pagnotti GM, 2016, FRONT ENDOCRINOL, V7, DOI 10.3389/fendo.2016.00094
   Pagnotti GM, 2012, BONE, V51, P570, DOI 10.1016/j.bone.2012.05.004
   Pang WW, 2011, P NATL ACAD SCI USA, V108, P20012, DOI 10.1073/pnas.1116110108
   PERKINS SL, 1994, BONE, V15, P65, DOI 10.1016/8756-3282(94)90893-1
   Pichler K, 2013, HISTOL HISTOPATHOL, V28, P1185, DOI 10.14670/HH-28.1185
   Piemontese M, 2017, JCI INSIGHT, V2, DOI 10.1172/jci.insight.93771
   Piercy KL, 2018, JAMA-J AM MED ASSOC, V320, P2020, DOI 10.1001/jama.2018.14854
   Pignolo RJ, 2019, CURR OSTEOPOROS REP, V17, P70, DOI 10.1007/s11914-019-00504-2
   Plotkin LI, 2016, NAT REV ENDOCRINOL, V12, P593, DOI 10.1038/nrendo.2016.71
   POST J, 1968, NEW ENGL J MED, V279, P248, DOI 10.1056/NEJM196808012790505
   Pozgan U, 2010, BIOL CHEM, V391, P571, DOI 10.1515/BC.2010.035
   Pronk CJH, 2011, J EXP MED, V208, P1563, DOI 10.1084/jem.20110752
   Qiu SJ, 2005, BONE, V37, P10, DOI 10.1016/j.bone.2005.01.023
   Raaijmakers MHGP, 2010, NATURE, V464, P852, DOI 10.1038/nature08851
   Rached MT, 2010, J CLIN INVEST, V120, P357, DOI 10.1172/JCI39901
   Raisz LG, 2003, ENDOCRIN METAB CLIN, V32, P15, DOI 10.1016/S0889-8529(02)00055-5
   Rajapakse CS, 2021, J BONE MINER RES, V36, P673, DOI 10.1002/jbmr.4229
   Ramasamy SK, 2016, NAT COMMUN, V7, DOI 10.1038/ncomms13601
   Rantalainen T, 2013, J CLIN ENDOCR METAB, V98, P2037, DOI 10.1210/jc.2012-3748
   Robles SJ, 1998, ONCOGENE, V16, P1113, DOI 10.1038/sj.onc.1201862
   Rodgers JT, 2005, NATURE, V434, P113, DOI 10.1038/nature03354
   Rombouts WJC, 2003, LEUKEMIA, V17, P160, DOI 10.1038/sj.leu.2402763
   Rossi DJ, 2007, NATURE, V447, P725, DOI 10.1038/nature05862
   Rossi DJ, 2005, P NATL ACAD SCI USA, V102, P9194, DOI 10.1073/pnas.0503280102
   Ru JY, 2020, CELL DEATH DIS, V11, DOI 10.1038/s41419-020-03059-8
   Rubin C, 2001, FASEB J, V15, P2225, DOI 10.1096/fj.01-0166com
   Rubin C, 2001, NATURE, V412, P603, DOI 10.1038/35088122
   Rubin CT, 2007, P NATL ACAD SCI USA, V104, P17879, DOI 10.1073/pnas.0708467104
   RUBIN CT, 1985, CALCIFIED TISSUE INT, V37, P411, DOI 10.1007/BF02553711
   RUBIN CT, 1984, J BONE JOINT SURG AM, V66A, P397, DOI 10.2106/00004623-198466030-00012
   Rubin J, 2000, AM J PHYSIOL-CELL PH, V278, pC1126, DOI 10.1152/ajpcell.2000.278.6.C1126
   Rubin J, 2006, GENE, V367, P1, DOI 10.1016/j.gene.2005.10.028
   Rubin J., 2017, EXERC SPORT SCI REV
   Rudolph KL, 1999, CELL, V96, P701, DOI 10.1016/S0092-8674(00)80580-2
   Sacitharan Pradeep Kumar, 2019, Subcell Biochem, V91, P123, DOI 10.1007/978-981-13-3681-2_6
   Samper E, 2003, AGING CELL, V2, P277, DOI 10.1046/j.1474-9728.2003.00062.x
   Santos RVT, 2012, CYTOKINE, V60, P731, DOI 10.1016/j.cyto.2012.07.028
   Schroder K, 2019, FREE RADICAL BIO MED, V132, P67, DOI 10.1016/j.freeradbiomed.2018.08.036
   Schwartz AV, 2013, J CLIN ENDOCR METAB, V98, P2294, DOI 10.1210/jc.2012-3949
   Sen B, 2008, ENDOCRINOLOGY, V149, P6065, DOI 10.1210/en.2008-0687
   Sen B, 2011, STEM CELLS, V29, P1829, DOI 10.1002/stem.732
   Severe N, 2019, CELL STEM CELL, V25, P570, DOI 10.1016/j.stem.2019.06.003
   Shao LJ, 2011, INT J HEMATOL, V94, P24, DOI 10.1007/s12185-011-0872-1
   Shaw AC, 2010, CURR OPIN IMMUNOL, V22, P507, DOI 10.1016/j.coi.2010.05.003
   Sherk VD, 2019, BONE, V121, P255, DOI 10.1016/j.bone.2019.02.006
   Simic P, 2013, EMBO MOL MED, V5, P430, DOI 10.1002/emmm.201201606
   Singulani MP, 2017, SCI REP-UK, V7, DOI 10.1038/srep42878
   Song J, 2019, CELL DEATH DIS, V10, DOI 10.1038/s41419-019-1569-2
   Sousa-Victor P, 2014, NATURE, V506, P316, DOI 10.1038/nature13013
   Stanford KI, 2016, ADIPOCYTE, V5, P153, DOI 10.1080/21623945.2016.1191307
   Stenderup K, 2003, BONE, V33, P919, DOI 10.1016/j.bone.2003.07.005
   Stockwell R A, 1978, J Clin Pathol Suppl (R Coll Pathol), V12, P7
   Styner M, 2017, J BONE MINER RES, V32, P1692, DOI 10.1002/jbmr.3159
   Styner M, 2015, ENDOCRINOLOGY, V156, P2753, DOI 10.1210/en.2015-1213
   Styner M, 2014, BONE, V64, P39, DOI 10.1016/j.bone.2014.03.044
   Styner M, 2012, PLOS ONE, V7, DOI 10.1371/journal.pone.0051613
   Sun N, 2016, MOL CELL, V61, P654, DOI 10.1016/j.molcel.2016.01.028
   Suniaga S, 2018, SCI REP-UK, V8, DOI 10.1038/s41598-018-21776-1
   Swift JM, 2011, J BONE MINER RES, V26, P2140, DOI 10.1002/jbmr.407
   Takeshita S, 2014, J BIOL CHEM, V289, P16699, DOI 10.1074/jbc.M114.547919
   Tatsumi S, 2007, CELL METAB, V5, P464, DOI 10.1016/j.cmet.2007.05.001
   te Poele RH, 2002, CANCER RES, V62, P1876
   Thompson WR, 2012, GENE, V503, P179, DOI 10.1016/j.gene.2012.04.076
   Tiede-Lewis LM, 2017, AGING-US, V9, P2187, DOI 10.18632/aging.101308
   Trudel G, 2012, J APPL PHYSIOL, V112, P1824, DOI 10.1152/japplphysiol.00029.2012
   Turner CH, 2004, CURR PHARM DESIGN, V10, P2629, DOI 10.2174/1381612043383755
   Turner RT, 2018, CURR OSTEOPOROS REP, V16, P95, DOI 10.1007/s11914-018-0422-3
   Uzer G, 2018, J BIOMECH, V74, P32, DOI 10.1016/j.jbiomech.2018.04.013
   Uzer G, 2015, STEM CELLS, V33, P2063, DOI 10.1002/stem.2004
   van Tol AF, 2020, P NATL ACAD SCI USA, V117, P32251, DOI 10.1073/pnas.2011504117
   Vijg J, 2008, NATURE, V454, P1065, DOI 10.1038/nature07216
   Wang L, 2017, CELL DEATH DIS, V8, DOI 10.1038/cddis.2017.36
   Wang Y, 2006, CELL CYCLE, V5, P35, DOI 10.4161/cc.5.1.2280
   Watson SL, 2018, J BONE MINER RES, V33, P211, DOI 10.1002/jbmr.3284
   Weaver CM, 2016, OSTEOPOROSIS INT, V27, P1281, DOI 10.1007/s00198-015-3440-3
   Wellsandt E, 2018, CURR OPIN RHEUMATOL, V30, P151, DOI 10.1097/BOR.0000000000000478
   Wilson A, 2006, NAT REV IMMUNOL, V6, P93, DOI 10.1038/nri1779
   Xie J, 2019, BONE RES, V7, DOI 10.1038/s41413-019-0062-y
   Yang JC, 2020, BONE, V130, DOI 10.1016/j.bone.2019.115108
   YEH JK, 1993, J BONE MINER RES, V8, P1117
   Yi X, 2020, BONE RES, V8, DOI 10.1038/s41413-020-00111-3
   Yoon KJ, 2021, AGING-US, V13, P1294, DOI 10.18632/aging.202312
   Yu W, 2021, J CLIN INVEST, V131, DOI 10.1172/JCI140214
   Yuan Y, 2020, AGING CELL, V19, DOI 10.1111/acel.13114
   Zainabadi K., 2017, PLOS ONE, V12
   Zhang H, 2019, FRONT PHYSIOL, V10, DOI 10.3389/fphys.2019.01060
   Zhang YX, 2018, BIOCHEM BIOPH RES CO, V503, P1401, DOI 10.1016/j.bbrc.2018.07.055
   Zhang ZD, 2019, HAEMATOLOGICA, V104, P1731, DOI 10.3324/haematol.2018.205856
   Zhao WG, 2000, J CLIN INVEST, V106, P941, DOI 10.1172/JCI10158
   Zhong LL, 2020, ELIFE, V9, DOI 10.7554/eLife.54695
   Zhou BO, 2014, CELL STEM CELL, V15, P154, DOI 10.1016/j.stem.2014.06.008
NR 262
TC 3
Z9 3
U1 5
U2 7
PU ACADEMIC PRESS LTD- ELSEVIER SCIENCE LTD
PI LONDON
PA 24-28 OVAL RD, LONDON NW1 7DX, ENGLAND
SN 1084-9521
EI 1096-3634
J9 SEMIN CELL DEV BIOL
JI Semin. Cell Dev. Biol.
PD MAR
PY 2022
VL 123
SI SI
BP 22
EP 35
DI 10.1016/j.semcdb.2021.08.011
PG 14
WC Cell Biology; Developmental Biology
WE Science Citation Index Expanded (SCI-EXPANDED)
SC Cell Biology; Developmental Biology
GA YX7VO
UT WOS:000754306100004
PM 34489173
DA 2022-09-07
ER

PT J
AU Simes, DC
   Viegas, CSB
   Araujo, N
   Marreiros, C
AF Simes, Dina C.
   Viegas, Carla S. B.
   Araujo, Nuna
   Marreiros, Catarina
TI Vitamin K as a Powerful Micronutrient in Aging and Age-Related Diseases:
   Pros and Cons from Clinical Studies
SO INTERNATIONAL JOURNAL OF MOLECULAR SCIENCES
LA English
DT Review
DE vitamin K; vitamin K-dependent proteins; cardiovascular diseases;
   skeletal health; inflammaging; pathological calcification; inflammation
ID MATRIX GLA-PROTEIN; BONE-MINERAL DENSITY; HORMONE REPLACEMENT THERAPY;
   COMMUNITY-DWELLING ADULTS; VASCULAR SMOOTH-MUSCLE;
   CORONARY-HEART-DISEASE; POSTMENOPAUSAL WOMEN; MENAQUINONE-7
   SUPPLEMENTATION; HEMODIALYSIS-PATIENTS; OLDER-ADULTS
AB Vitamin K is a multifunctional micronutrient implicated in age-related diseases such as cardiovascular diseases, osteoarthritis and osteoporosis. Although vitamin K-dependent proteins (VKDPs) are described to have a crucial role in the pathogenesis of these diseases, novel roles have emerged for vitamin K, independently of its role in VKDPs carboxylation. Vitamin K has been shown to act as an anti-inflammatory by suppressing nuclear factor kappa B (NF-kappa B) signal transduction and to exert a protective effect against oxidative stress by blocking the generation of reactive oxygen species. Available clinical evidences indicate that a high vitamin K status can exert a protective role in the inflammatory and mineralization processes associated with the onset and progression of age-related diseases. Also, vitamin K involvement as a protective super-micronutrient in aging and inflammaging is arising, highlighting its future use in clinical practice. In this review we summarize current knowledge regarding clinical data on vitamin K in skeletal and cardiovascular health, and discuss the potential of vitamin K supplementation as a health benefit. We describe the clinical evidence and explore molecular aspects of vitamin K protective role in aging and age-related diseases, and its involvement as a modulator in the interplay between pathological calcification and inflammation processes.
C1 [Simes, Dina C.; Viegas, Carla S. B.; Araujo, Nuna; Marreiros, Catarina] Univ Algarve, Ctr Marine Sci CCMAR, P-8005139 Faro, Portugal.
   [Simes, Dina C.; Viegas, Carla S. B.] Univ Algarve, Ctr Marine Sci CCMAR, GenoGla Diagnost, P-8005139 Faro, Portugal.
RP Simes, DC (通讯作者)，Univ Algarve, Ctr Marine Sci CCMAR, P-8005139 Faro, Portugal.; Simes, DC (通讯作者)，Univ Algarve, Ctr Marine Sci CCMAR, GenoGla Diagnost, P-8005139 Faro, Portugal.
EM dsimes@ualg.pt
RI Simes, Dina Costa/N-2789-2014; Viegas, Carla CSB/N-6695-2014
OI Simes, Dina Costa/0000-0002-5145-4753; Viegas, Carla
   CSB/0000-0002-5765-3665; MARREIROS, CATARINA/0000-0001-5087-0627
FU Portuguese Society of Nephrology (SPN); Portuguese national funds from
   FCT-Foundation for Science and Technology [UID/Multi/04326/2019]
FX This research was funded by the Portuguese Society of Nephrology (SPN)
   through project funding 2016, and by the Portuguese national funds from
   FCT-Foundation for Science and Technology-through project
   UID/Multi/04326/2019.
CR Abdel-Rahman MS, 2015, EUR J PHARMACOL, V761, P273, DOI 10.1016/j.ejphar.2015.06.014
   Aoun M, 2017, BMC NEPHROL, V18, DOI 10.1186/s12882-017-0609-3
   Apalset EM, 2011, BONE, V49, P990, DOI 10.1016/j.bone.2011.07.035
   Barrett H, 2018, NUTRIENTS, V10, DOI 10.3390/nu10040415
   Beulens JWJ, 2009, ATHEROSCLEROSIS, V203, P489, DOI 10.1016/j.atherosclerosis.2008.07.010
   Boxma PY, 2012, PLOS ONE, V7, DOI 10.1371/journal.pone.0047991
   Braam LAJLM, 2000, ARTERIOSCL THROM VAS, V20, P1257, DOI 10.1161/01.ATV.20.5.1257
   Bugel S, 2008, VITAM HORM, V78, P393, DOI 10.1016/S0083-6729(07)00016-7
   Caluwe R, 2014, NEPHROL DIAL TRANSPL, V29, P1385, DOI 10.1093/ndt/gft464
   Card DJ, 2014, MOL NUTR FOOD RES, V58, P1590, DOI 10.1002/mnfr.201300683
   Cavaco S, 2016, CELL MOL LIFE SCI, V73, P1051, DOI 10.1007/s00018-015-2033-9
   Cranenburg ECM, 2012, KIDNEY INT, V82, P605, DOI 10.1038/ki.2012.191
   Cranenburg ECM, 2010, THROMB HAEMOSTASIS, V104, P811, DOI 10.1160/TH09-11-0786
   D'Arcangelo D, 2002, CIRC RES, V91, pE4, DOI 10.1161/01.RES.0000036753.50601.E9
   Dalmeijer GW, 2014, J THROMB HAEMOST, V12, P1028, DOI 10.1111/jth.12609
   Dalmeijer GW, 2012, ATHEROSCLEROSIS, V225, P397, DOI 10.1016/j.atherosclerosis.2012.09.019
   Dalmeijer GW, 2014, ARTERIOSCL THROM VAS, V34, P1587, DOI 10.1161/ATVBAHA.114.303853
   Delanaye P, 2015, CLIN CHEM LAB MED, V53, pE191, DOI 10.1515/cclm-2015-0073
   Delanaye P, 2014, BMC NEPHROL, V15, DOI 10.1186/1471-2369-15-145
   Ebina K, 2013, MOD RHEUMATOL, V23, P1001, DOI [10.3109/s10165-012-0789-4, 10.1007/s10165-012-0789-4]
   Ferrucci L, 2018, NAT REV CARDIOL, V15, P505, DOI 10.1038/s41569-018-0064-2
   Feskanich D, 1999, AM J CLIN NUTR, V69, P74
   Fewtrell MS, 2008, J CYST FIBROS, V7, P307, DOI 10.1016/j.jcf.2007.11.006
   Franceschi C, 2000, ANN NY ACAD SCI, V908, P244
   Franceschi C, 2017, TRENDS ENDOCRIN MET, V28, P199, DOI 10.1016/j.tem.2016.09.005
   Fujii S, 2015, BIOORGAN MED CHEM, V23, P2344, DOI 10.1016/j.bmc.2015.03.070
   Fusaro M, 2017, CLIN CHEM LAB MED, V55, P789, DOI 10.1515/cclm-2016-0783
   Gast GCM, 2009, NUTR METAB CARDIOVAS, V19, P504, DOI 10.1016/j.numecd.2008.10.004
   Geleijnse JM, 2004, J NUTR, V134, P3100, DOI 10.1093/jn/134.11.3100
   Giachelli CM, 1999, AM J PATHOL, V154, P671, DOI 10.1016/S0002-9440(10)65313-8
   Giri TK, 2020, INT J VITAM NUTR RES, V90, P42, DOI 10.1024/0300-9831/a000554
   Greene MA, 2015, OSTEOARTHR CARTILAGE, V23, P1966, DOI 10.1016/j.joca.2015.01.008
   Greenspan SL, 2005, J CLIN ENDOCR METAB, V90, P2762, DOI 10.1210/jc.2004-1091
   Gundberg CM, 1998, J CLIN ENDOCR METAB, V83, P3258, DOI 10.1210/jc.83.9.3258
   Harshman Stephanie G, 2016, Curr Nutr Rep, V5, P90, DOI 10.1007/s13668-016-0162-x
   Hasanbasic I, 2005, J THROMB HAEMOST, V3, P2790, DOI 10.1111/j.1538-7836.2005.01662.x
   Hashimoto S, 1998, P NATL ACAD SCI USA, V95, P3094, DOI 10.1073/pnas.95.6.3094
   Hawker GA, 2014, PLOS ONE, V9, DOI 10.1371/journal.pone.0091286
   Healy AM, 2001, AM J PHYSIOL-LUNG C, V280, pL1273, DOI 10.1152/ajplung.2001.280.6.L1273
   Holden RM, 2010, CLIN J AM SOC NEPHRO, V5, P590, DOI 10.2215/CJN.06420909
   Houston DK, 2012, AM J EPIDEMIOL, V176, P1025, DOI 10.1093/aje/kws147
   Huang ZB, 2015, OSTEOPOROSIS INT, V26, P1175, DOI 10.1007/s00198-014-2989-6
   Hubbard RE, 2010, BIOGERONTOLOGY, V11, P635, DOI 10.1007/s10522-010-9292-5
   Hubbard RE, 2009, J CELL MOL MED, V13, P3103, DOI 10.1111/j.1582-4934.2009.00733.x
   Hwang HS, 2015, INT J MOL SCI, V16, P26035, DOI 10.3390/ijms161125943
   Inoue T, 2009, J BONE MINER METAB, V27, P66, DOI 10.1007/s00774-008-0008-8
   Ishida Y, 2004, AM J MED, V117, P549, DOI 10.1016/j.amjmed.2004.05.019
   Iwamoto J, 2001, J Orthop Sci, V6, P487, DOI 10.1007/s007760100002
   Iwamoto J, 2000, J Orthop Sci, V5, P546, DOI 10.1007/s007760070003
   Iwamoto J, 2006, NUTR REV, V64, P509, DOI 10.1111/j.1753-4887.2006.tb00184.x
   Iwamoto J, 2014, NUTRIENTS, V6, P1971, DOI 10.3390/nu6051971
   Kim HA, 2001, J RHEUMATOL, V28, P2038
   Knapen MHJ, 2015, THROMB HAEMOSTASIS, V113, P1135, DOI 10.1160/TH14-08-0675
   Krueger T, 2014, NEPHROL DIAL TRANSPL, V29, P1633, DOI 10.1093/ndt/gft459
   Lee W, 2010, CLIN BIOCHEM, V43, P1177, DOI 10.1016/j.clinbiochem.2010.06.022
   Li JR, 2009, J NEUROSCI RES, V87, P1997, DOI 10.1002/jnr.22029
   Li JR, 2003, J NEUROSCI, V23, P5816
   Liabeuf S, 2014, CARDIOVASC DIABETOL, V13, DOI 10.1186/1475-2840-13-85
   Lindholt JS, 2018, BMJ OPEN, V8, DOI 10.1136/bmjopen-2018-022019
   Liu YZ, 2009, OSTEOARTHR CARTILAGE, V17, P1333, DOI 10.1016/j.joca.2009.04.022
   Lopez-Armada MJ, 2013, MITOCHONDRION, V13, P106, DOI 10.1016/j.mito.2013.01.003
   Machado-Fragua MD, 2020, EUR J NUTR, V59, P1243, DOI 10.1007/s00394-019-01984-9
   Marles RJ, 2017, NUTR REV, V75, P553, DOI 10.1093/nutrit/nux022
   Mayer O, 2016, J HUM HYPERTENS, V30, P418, DOI 10.1038/jhh.2015.55
   Melaragno MG, 2004, J MOL CELL CARDIOL, V37, P881, DOI 10.1016/j.yjmcc.2004.06.018
   Misra D, 2013, AM J MED, V126, P243, DOI 10.1016/j.amjmed.2012.10.011
   Mott A, 2019, OSTEOPOROSIS INT, V30, P1543, DOI 10.1007/s00198-019-04949-0
   MUKAI K, 1992, J BIOL CHEM, V267, P22277
   Munoz-Espin D, 2014, NAT REV MOL CELL BIO, V15, P482, DOI 10.1038/nrm3823
   Naito K, 2012, INT J MOL MED, V29, P756, DOI 10.3892/ijmm.2012.897
   Nakagawa K, 2010, NATURE, V468, P117, DOI 10.1038/nature09464
   Neogi T, 2008, ANN RHEUM DIS, V67, P1570, DOI 10.1136/ard.2008.094771
   Neogi T, 2006, ARTHRITIS RHEUM, V54, P1255, DOI 10.1002/art.21735
   Nowicka B, 2010, BBA-BIOENERGETICS, V1797, P1587, DOI 10.1016/j.bbabio.2010.06.007
   Nuesch E, 2011, BMJ-BRIT MED J, V342, DOI 10.1136/bmj.d1165
   O'Donnell K, 1999, AM J PATHOL, V154, P1171, DOI 10.1016/S0002-9440(10)65369-2
   Ohsaki Y, 2006, BIOSCI BIOTECH BIOCH, V70, P926, DOI 10.1271/bbb.70.926
   Ohsaki Y, 2010, J NUTR BIOCHEM, V21, P1120, DOI 10.1016/j.jnutbio.2009.09.011
   Oka H, 2009, J ORTHOP SCI, V14, P687, DOI 10.1007/s00776-009-1395-y
   Orimo H, 1998, J BONE MINER METAB, V16, P106, DOI 10.1007/s007740050034
   Palermo A, 2017, METABOLISM, V70, P57, DOI 10.1016/j.metabol.2017.01.032
   Pivin E, 2015, HYPERTENSION, V66, P85, DOI 10.1161/HYPERTENSIONAHA.115.05177
   Preston CC, 2008, MECH AGEING DEV, V129, P304, DOI 10.1016/j.mad.2008.02.010
   Price Charles T, 2012, Open Orthop J, V6, P143, DOI 10.2174/1874325001206010143
   Proudfoot D, 2000, CIRC RES, V87, P1055, DOI 10.1161/01.RES.87.11.1055
   Puzantian H, 2018, AM J HYPERTENS, V31, P988, DOI 10.1093/ajh/hpy079
   Qiu CT, 2017, MOL CELL BIOCHEM, V433, P149, DOI 10.1007/s11010-017-3023-z
   Rafael MS, 2014, MOL NUTR FOOD RES, V58, P1636, DOI 10.1002/mnfr.201300941
   REDDI K, 1995, CYTOKINE, V7, P287, DOI 10.1006/cyto.1995.0034
   Rejnmark L, 2006, OSTEOPOROSIS INT, V17, P1122, DOI 10.1007/s00198-005-0044-3
   Rezus E, 2019, INT J MOL SCI, V20, DOI 10.3390/ijms20030614
   Rosen CJ, 1997, J CLIN ENDOCR METAB, V82, P1904, DOI 10.1210/jc.82.6.1904
   Rosenthal AK, 2011, CURR OPIN RHEUMATOL, V23, P170, DOI 10.1097/BOR.0b013e3283432d1f
   Ruparelia N, 2017, NAT REV CARDIOL, V14, DOI 10.1038/nrcardio.2016.185
   Schurgers LJ, 2008, THROMB HAEMOSTASIS, V100, P593, DOI 10.1160/TH08-02-0087
   Schurgers LJ, 2007, BLOOD, V109, P3279, DOI 10.1182/blood-2006-08-040709
   Schurgers LJ, 2012, PLOS ONE, V7, DOI 10.1371/journal.pone.0043229
   Schurgers LJ, 2002, BBA-GEN SUBJECTS, V1570, P27, DOI 10.1016/S0304-4165(02)00147-2
   Shea MK, 2015, OSTEOARTHR CARTILAGE, V23, P370, DOI 10.1016/j.joca.2014.12.008
   Shea MK, 2008, AM J CLIN NUTR, V88, P356, DOI 10.1093/ajcn/88.2.356
   Shea MK, 2008, AM J EPIDEMIOL, V167, P313, DOI 10.1093/aje/kwm306
   Shea MK, 2020, J GERONTOL A-BIOL, V75, P792, DOI 10.1093/gerona/glz108
   Shea MK, 2017, J NUTR, V147, P888, DOI 10.3945/jn.117.249375
   Shea MK, 2016, J GERONTOL A-BIOL, V71, P1348, DOI 10.1093/gerona/glv209
   Shea MK, 2016, NUTRIENTS, V8, DOI 10.3390/nu8010008
   Shea MK, 2014, THROMB HAEMOSTASIS, V112, P438, DOI 10.1160/TH13-12-1003
   Shea MK, 2013, AM J CLIN NUTR, V98, P197, DOI 10.3945/ajcn.112.056101
   Shea MK, 2011, J NUTR, V141, P1529, DOI 10.3945/jn.111.139634
   Shiraki M, 2000, J BONE MINER RES, V15, P515, DOI 10.1359/jbmr.2000.15.3.515
   Shishavan NG, 2018, INT J VITAM NUTR RES, V88, P251, DOI 10.1024/0300-9831/a000276
   Short KR, 2005, P NATL ACAD SCI USA, V102, P5618, DOI 10.1073/pnas.0501559102
   Silaghi CN, 2012, CLIN CHEM LAB MED, V50, P125, DOI 10.1515/CCLM.2011.713
   Silva AP, 2018, NEPHROL DIAL TRANSPL, V33, pi493, DOI [10.1093/ndt/gfy104.SP430, DOI 10.1093/NDT/GFY104.SP430]
   Stepanova M, 2015, ONCOTARGET, V6, P1414, DOI 10.18632/oncotarget.2725
   Tanaka S, 2017, J BONE MINER METAB, V35, P385, DOI 10.1007/s00774-016-0768-5
   Theurey P, 2018, GENES-BASEL, V9, DOI 10.3390/genes9010022
   van Ballegooijen A J, 2017, Curr Nutr Rep, V6, P197, DOI 10.1007/s13668-017-0208-8
   van Ballegooijen AJ, 2018, MATURITAS, V113, P73, DOI 10.1016/j.maturitas.2018.04.013
   van den Heuvel EGHM, 2014, MATURITAS, V77, P137, DOI 10.1016/j.maturitas.2013.10.008
   Vervoort LMT, 1997, BIOCHEM PHARMACOL, V54, P871, DOI 10.1016/S0006-2952(97)00254-2
   Viegas CSB, 2018, ARTERIOSCL THROM VAS, V38, P575, DOI 10.1161/ATVBAHA.117.310578
   Viegas CSB, 2017, PLOS ONE, V12, DOI 10.1371/journal.pone.0177829
   Vos M, 2012, SCIENCE, V336, P1306, DOI 10.1126/science.1218632
   Vossen LM, 2015, NUTRIENTS, V7, P8905, DOI 10.3390/nu7115443
   Wallin R, 2010, OSTEOARTHR CARTILAGE, V18, P1096, DOI 10.1016/j.joca.2010.05.013
   Walston J, 2002, ARCH INTERN MED, V162, P2333, DOI 10.1001/archinte.162.20.2333
   Wang JJ, 2019, BIOL RES NURS, V21, P80, DOI 10.1177/1099800418798047
   Westenfeld R, 2012, AM J KIDNEY DIS, V59, P186, DOI 10.1053/j.ajkd.2011.10.041
   Westhofen P, 2011, J BIOL CHEM, V286, P15085, DOI 10.1074/jbc.M110.210971
   Xv F, 2018, ONCOL LETT, V15, P8926, DOI 10.3892/ol.2018.8502
   Zhang SS, 2019, EUR J PREV CARDIOL, V26, P549, DOI 10.1177/2047487318808066
NR 131
TC 19
Z9 19
U1 2
U2 13
PU MDPI
PI BASEL
PA ST ALBAN-ANLAGE 66, CH-4052 BASEL, SWITZERLAND
EI 1422-0067
J9 INT J MOL SCI
JI Int. J. Mol. Sci.
PD SEP 1
PY 2019
VL 20
IS 17
AR 4150
DI 10.3390/ijms20174150
PG 21
WC Biochemistry & Molecular Biology; Chemistry, Multidisciplinary
WE Science Citation Index Expanded (SCI-EXPANDED)
SC Biochemistry & Molecular Biology; Chemistry
GA IZ2AF
UT WOS:000486888400082
PM 31450694
OA gold, Green Submitted, Green Published
DA 2022-09-07
ER

PT J
AU Kim, KM
   Sohn, DH
   Kim, K
   Park, YC
AF Kim, Kang Mi
   Sohn, Dong Hyun
   Kim, Koanhoi
   Park, Young Chul
TI Inhibition of protein kinase CK2 facilitates cellular senescence by
   inhibiting the expression of HO-1 in articular chondrocytes
SO INTERNATIONAL JOURNAL OF MOLECULAR MEDICINE
LA English
DT Article
DE protein kinase casein kinase 2; chondrocytes; senescence-associated
   -galactosidase; cellular senescence; heme oxygenase-1
ID HEME OXYGENASE-1 EXPRESSION; REACTIVE OXYGEN; OXIDATIVE STRESS; IN-VIVO;
   CARTILAGE; SURVIVAL; DEATH; OSTEOARTHRITIS; CONSEQUENCES; DEGRADATION
AB Protein kinase casein kinase 2 (CK2) is important in the regulation of cell proliferation and death, even under pathological conditions. Previously, we reported that CK2 regulates the expression of heme oxygenase-1 (HO-1) in stress-induced chondrocytes. In the present study, it was shown that CK2 is involved in the dedifferentiation and cellular senescence of chondrocytes. Treatment of primary articular chondrocytes with CK2 inhibitors, 4,5,6,7-terabromo-2-azabenzimidazole (TBB) or 5,6-dichlo-robenzimidazole 1--D-ribofuranoside (DRB), induced an increase in senescence-associated -galactosidase (SA--gal) staining. In addition, TBB reduced the expression of type II collagen and stimulated the accumulation of -catenin, phenotypic markers of chondrocyte differentiation and dedifferentiation, respectively. It was also observed that the abrogation of CK2 activity by CK2 small interfering RNA induced phenotypes of chondrocyte senescence. The association between HO-1 and cellular senescence was also examined in CK2 inhibitor-treated chondrocytes. Pretreatment with 3-morpholinosydnonimine hydrochloride, an inducer of the HO-1 expression, or overexpression of the HO-1 gene signifi-cantly delayed chondrocyte senescence. These results show that CK2 is associated with chondrocyte differentiation and cellular senescence and that this is due to regulation of the expression of HO-1. Furthermore, the findings suggest that CK2 is crucial as an anti-aging factor during chondrocyte senescence.
C1 [Kim, Kang Mi; Sohn, Dong Hyun; Park, Young Chul] Pusan Natl Univ, Sch Med, Dept Microbiol & Immunol, 49 Busandaehak Ro, Yangsan 50612, Gyeongnam, South Korea.
   [Kim, Koanhoi] Pusan Natl Univ, Sch Med, Dept Pharmacol, Yangsan 50612, Gyeongnam, South Korea.
RP Sohn, DH; Park, YC (通讯作者)，Pusan Natl Univ, Sch Med, Dept Microbiol & Immunol, 49 Busandaehak Ro, Yangsan 50612, Gyeongnam, South Korea.
EM dhsohn@pusan.ac.kr; ycpark@pusan.ac.kr
FU Pusan National University
FX The present study was supported by the 2013 Specialization Project
   Research Grant Funded by Pusan National University.
CR Ahmad KA, 2008, ADV ENZYME REGUL, V48, P179, DOI 10.1016/j.advenzreg.2008.04.002
   Ahmed K, 2002, TRENDS CELL BIOL, V12, P226, DOI 10.1016/S0962-8924(02)02279-1
   Aigner T, 2002, ARTHRITIS RHEUM-US, V46, P1986, DOI 10.1002/art.10554
   Bau B, 2002, ARTHRITIS RHEUM, V46, P2648, DOI 10.1002/art.10531
   Bauer M, 2002, ANTIOXID REDOX SIGN, V4, P749, DOI 10.1089/152308602760598891
   Borsiczky B, 2003, ACTA ORTHOP SCAND, V74, P190, DOI 10.1080/00016470310013941
   Cawston T, 1999, ANN NY ACAD SCI, V878, P120, DOI 10.1111/j.1749-6632.1999.tb07678.x
   Clerigues V, 2012, CLIN SCI, V122, P239, DOI 10.1042/CS20100519
   DEAHL ST, 1992, J BONE MINER RES, V7, P187
   Del Carlo M, 2003, ARTHRITIS RHEUM-US, V48, P3419, DOI 10.1002/art.11338
   DeLise AM, 2000, OSTEOARTHR CARTILAGE, V8, P309, DOI 10.1053/joca.1999.0306
   Drygin D, 2011, BIOCHEM BIOPH RES CO, V415, P163, DOI 10.1016/j.bbrc.2011.10.046
   Faust RA, 1996, CANCER LETT, V101, P31, DOI 10.1016/0304-3835(96)04110-9
   Fernandez P, 2003, BIOCHEM PHARMACOL, V66, P2049, DOI 10.1016/S0006-2952(03)00543-4
   Goldring MB, 2000, ARTHRITIS RHEUM-US, V43, P1916, DOI 10.1002/1529-0131(200009)43:9<1916::AID-ANR2>3.0.CO;2-I
   Guillen MI, 2008, J PATHOL, V214, P515, DOI 10.1002/path.2313
   Henrotin Y, 2005, OSTEOARTHR CARTILAGE, V13, P643, DOI 10.1016/j.joca.2005.04.002
   Henrotin YE, 2003, OSTEOARTHR CARTILAGE, V11, P747, DOI 10.1016/S1063-4584(03)00150-X
   Jallali N, 2005, OSTEOARTHR CARTILAGE, V13, P614, DOI 10.1016/j.joca.2005.02.011
   Kim HA, 1999, ARTHRITIS RHEUM, V42, P1528, DOI 10.1002/1529-0131(199907)42:7<1528::AID-ANR28>3.0.CO;2-9
   Kim KM, 2014, INT J MOL MED, V34, P1335, DOI 10.3892/ijmm.2014.1918
   Kim KM, 2012, INT J MOL MED, V29, P1039, DOI 10.3892/ijmm.2012.949
   Lee SW, 2011, PLOS ONE, V6, DOI 10.1371/journal.pone.0019163
   Litchfield DW, 2003, BIOCHEM J, V369, P1, DOI 10.1042/BJ20021469
   Loeser RF, 2009, OSTEOARTHR CARTILAGE, V17, P971, DOI 10.1016/j.joca.2009.03.002
   Lorenz P, 1999, FEBS LETT, V448, P283, DOI 10.1016/S0014-5793(99)00388-9
   Martin JA, 2002, BIOGERONTOLOGY, V3, P257, DOI 10.1023/A:1020185404126
   Martin WJ, 2009, FREE RADICAL BIO MED, V47, P616, DOI 10.1016/j.freeradbiomed.2009.05.035
   Mates JM, 1999, CLIN BIOCHEM, V32, P595, DOI 10.1016/S0009-9120(99)00075-2
   McCulloch K, 2017, AGING CELL, V16, P210, DOI 10.1111/acel.12562
   Meggio F, 2003, FASEB J, V17, P349, DOI 10.1096/fj.02-0473rev
   MUIR H, 1995, BIOESSAYS, V17, P1039, DOI 10.1002/bies.950171208
   Murray MM, 2004, J TRAUMA, V56, P128, DOI 10.1097/01.TA.0000051934.96670.37
   Otterbein LE, 1999, J CLIN INVEST, V103, P1047, DOI 10.1172/JCI5342
   PELLETIER JP, 1993, ARTHRITIS RHEUM, V36, P1517, DOI 10.1002/art.1780361106
   Phillips DC, 2010, ANTIOXID REDOX SIGN, V12, P743, DOI 10.1089/ars.2009.2607
   PINNA LA, 1990, BIOCHIM BIOPHYS ACTA, V1054, P267, DOI 10.1016/0167-4889(90)90098-X
   Roughley PJ, 2001, ARTHRITIS RES, V3, P342, DOI 10.1186/ar326
   Sandell Linda J., 1999, Frontiers in Bioscience, V4, pd731, DOI 10.2741/Sandell
   St-Denis NA, 2009, CELL MOL LIFE SCI, V66, P1817, DOI 10.1007/s00018-009-9150-2
   STADLER J, 1991, J IMMUNOL, V147, P3915
   Villeponteau B, 1997, EXP GERONTOL, V32, P383, DOI 10.1016/S0531-5565(96)00155-6
   Yoon YM, 2002, J BIOL CHEM, V277, P8412, DOI 10.1074/jbc.M110608200
   Yu SH, 2001, MOL CELL BIOCHEM, V227, P67, DOI 10.1023/A:1013156721938
   Zwerina J, 2005, FASEB J, V19, P2011, DOI 10.1096/fj.05-4278fje
NR 45
TC 3
Z9 3
U1 0
U2 2
PU SPANDIDOS PUBL LTD
PI ATHENS
PA POB 18179, ATHENS, 116 10, GREECE
SN 1107-3756
EI 1791-244X
J9 INT J MOL MED
JI Int. J. Mol. Med.
PD FEB
PY 2019
VL 43
IS 2
BP 1033
EP 1040
DI 10.3892/ijmm.2018.4016
PG 8
WC Medicine, Research & Experimental
WE Science Citation Index Expanded (SCI-EXPANDED)
SC Research & Experimental Medicine
GA HG4CX
UT WOS:000454923000037
PM 30535443
OA Bronze
DA 2022-09-07
ER

PT J
AU Yang, G
   Tian, SJ
   Luo, JP
   Zheng, J
   Sun, H
   Gao, YZ
AF Yang, Guang
   Tian, Shujian
   Luo, Jianping
   Zheng, Jia
   Sun, Hui
   Gao, Yanzheng
TI PRDX1 overexpression contributes to the protection on chondrocytes from
   IL-1 beta-induced apoptosis
SO INTERNATIONAL JOURNAL OF CLINICAL AND EXPERIMENTAL MEDICINE
LA English
DT Article
DE IL-1 beta; PRDX1; apoptosis; p38
ID OXIDATIVE STRESS; REACTIVE OXYGEN; NITRIC-OXIDE; ANTIOXIDANT ENZYME;
   CHONDROGENESIS; CARTILAGE; PEROXIREDOXINS; GROWTH; DAMAGE; MODEL
AB Peroxiredoxin 1 (PRDX1) is a member of the peroxiredoxin family, which has been shown to act as an antioxidant, whose main function is to reduce reactive oxygen species in cells. The purpose of this article was to study the effect of PRDX1 overexpression on chondrocyte apoptosis in in vitro model (exposure to IL-1 beta) and explore its mechanism. PRDX1 overexpression was construed and infected chondrocytes for 24 h prior to the addition of10 mu g/l IL-1 beta to isolated chondrocytes. 10 mu M SB203580 was added 30 min prior to the addition of IL-1 beta to isolated chondrocytes. CCK-8 and flow cytometry assay were used to detect the chondrocytes proliferation, apoptosis and ROS production. Real-time PCR and Western blot were performed for examine the expression of MMP-13, Bcl-2 and Bax, and the activation of p38 was measured by Western blot assay. In the current study, we demonstrated that IL-1 beta treatment inhibited osteoarthritic chondrocytes proliferation and induced apoptosis and ROS production. IL-1a treatment also increased p-p38/p38, MMP-13 and Bax/Bcl-2 expression. However, p38 inhibitor SB203580 and PRDX1 overexpression both inhibited osteoarthritic chondrocytes apoptosis and decreased ROS production in chondrocytes induced by IL-1 beta treatment. Furthermore, SB203580 and overexpression of PRDX1 also resulted in an altered expression of proteins associated with apoptosis. Collectively, these results demonstrated that the regulatory effects of PRDX1 can be partially attributed to p38 signaling.
C1 [Yang, Guang; Tian, Shujian; Luo, Jianping; Zheng, Jia; Gao, Yanzheng] Zhengzhou Univ, Peoples Hosp, Henan Prov Peoples Hosp, Dept Orthoped Surg, 7 Weiwu Rd, Zhengzhou 450003, Henan, China.
   [Sun, Hui] Shanghai Jiao Tong Univ, Shanghai Peoples Hosp 6, Dept Orthoped Surg, 600 Yishan Rd, Shanghai 200233, China.
RP Gao, YZ (通讯作者)，Zhengzhou Univ, Peoples Hosp, Henan Prov Peoples Hosp, Dept Orthoped Surg, 7 Weiwu Rd, Zhengzhou 450003, Henan, China.; Sun, H (通讯作者)，Shanghai Jiao Tong Univ, Shanghai Peoples Hosp 6, Dept Orthoped Surg, 600 Yishan Rd, Shanghai 200233, China.
EM 173841400@qq.com; yanzheng_gao@126.com
CR Carames B, 2010, ARTHRITIS RHEUM-US, V62, P791, DOI 10.1002/art.27305
   Chattopadhyay A, 2016, SCI REP-UK, V6, DOI 10.1038/srep18701
   Chen AF, 2008, J CELL PHYSIOL, V217, P828, DOI 10.1002/jcp.21562
   Chowdhury TT, 2008, INFLAMM RES, V57, P306, DOI 10.1007/s00011-007-7126-y
   Collins JA, 2016, J BIOL CHEM, V291, P6641, DOI 10.1074/jbc.M115.693523
   Del Carlo M, 2003, ARTHRITIS RHEUM-US, V48, P3419, DOI 10.1002/art.11338
   Ding CB, 2017, J CELL MOL MED, V21, P193, DOI 10.1111/jcmm.12955
   Fan TJ, 2005, ACTA BIOCH BIOPH SIN, V37, P719, DOI 10.1111/j.1745-7270.2005.00108.x
   Forman HJ, 2004, AM J PHYSIOL-CELL PH, V287, pC246, DOI 10.1152/ajpcell.00516.2003
   Henrotin YE, 2003, OSTEOARTHR CARTILAGE, V11, P747, DOI 10.1016/S1063-4584(03)00150-X
   Huang YM, 2014, MOL CELL BIOCHEM, V392, P249, DOI 10.1007/s11010-014-2035-1
   Immenschuh S, 2005, ANTIOXID REDOX SIGN, V7, P768, DOI 10.1089/ars.2005.7.768
   Ju XD, 2010, J ETHNOPHARMACOL, V132, P414, DOI 10.1016/j.jep.2010.08.020
   Kang SW, 2005, TRENDS MOL MED, V11, P571, DOI 10.1016/j.molmed.2005.10.006
   Kuhn K, 2003, J CELL PHYSIOL, V197, P379, DOI 10.1002/jcp.10372
   Liang Q, 2014, APOPTOSIS, V19, P1354, DOI 10.1007/s10495-014-1012-1
   Ma YN, 2014, FREE RADICAL BIO MED, V76, P251, DOI 10.1016/j.freeradbiomed.2014.08.015
   Maneiro E, 2005, ANN RHEUM DIS, V64, P388, DOI 10.1136/ard.2004.022152
   Mathy-Hartert M, 2008, OSTEOARTHR CARTILAGE, V16, P756, DOI 10.1016/j.joca.2007.10.009
   Nakagawa S, 2010, J ORTHOP RES, V28, P156, DOI 10.1002/jor.20976
   Randall LM, 2013, METHOD ENZYMOL, V527, P41, DOI 10.1016/B978-0-12-405882-8.00003-9
   Sarcinelli C, 2016, ARCHAEA, V2016, DOI 10.1155/2016/7424870
   Seol JW, 2009, INT J MOL MED, V24, P57, DOI 10.3892/ijmm_00000206
   Shi XJ, 2016, ANTIOXID REDOX SIGN
   Sobotta MC, 2015, NAT CHEM BIOL, V11, P64, DOI 10.1038/nchembio.1695
   Suen DF, 2008, GENE DEV, V22, P1577, DOI 10.1101/gad.1658508
   Tsuchiya H, 2003, BIOCHEM BIOPH RES CO, V301, P338, DOI 10.1016/S0006-291X(02)03026-7
   Wu SF, 2006, ENDOCRINOLOGY, V147, P3761, DOI 10.1210/en.2005-1672
   Ying XZ, 2013, INT IMMUNOPHARMACOL, V17, P293, DOI 10.1016/j.intimp.2013.06.025
   Zhou PH, 2008, J ORTHOP RES, V26, P1643, DOI 10.1002/jor.20683
   Zuscik MJ, 2008, J CLIN INVEST, V118, P429, DOI 10.1172/JCI34174
NR 31
TC 2
Z9 2
U1 0
U2 0
PU E-CENTURY PUBLISHING CORP
PI MADISON
PA 40 WHITE OAKS LN, MADISON, WI 53711 USA
SN 1940-5901
J9 INT J CLIN EXP MED
JI Int. J. Clin. Exp. Med.
PY 2017
VL 10
IS 4
BP 6538
EP 6547
PG 10
WC Medicine, Research & Experimental
WE Science Citation Index Expanded (SCI-EXPANDED)
SC Research & Experimental Medicine
GA ET8MJ
UT WOS:000400553200071
DA 2022-09-07
ER

PT J
AU Sanada, Y
   Tan, SJO
   Adachi, N
   Miyaki, S
AF Sanada, Yohei
   Tan, Sho Joseph Ozaki
   Adachi, Nobuo
   Miyaki, Shigeru
TI Pharmacological Targeting of Heme Oxygenase-1 in Osteoarthritis
SO ANTIOXIDANTS
LA English
DT Review
DE heme oxygenase-1 (HO-1); osteoarthritis; reactive oxygen species (ROS);
   BTB and CNC homology 1 (Bach1); nuclear factor erythroid 2
   (NF-E2)-related factor 2 (Nrf2); microRNA
ID NF-KAPPA-B; ACTIVATED PROTEIN-KINASES; OXIDATIVE STRESS; ARTICULAR
   CHONDROCYTES; SUBCHONDRAL BONE; NITRIC-OXIDE; MOUSE MODEL; IN-VIVO;
   ADENOASSOCIATED VIRUS; TRANSCRIPTION FACTORS
AB Osteoarthritis (OA) is a common aging-associated disease that clinically manifests as joint pain, mobility limitations, and compromised quality of life. Today, OA treatment is limited to pain management and joint arthroplasty at the later stages of disease progression. OA pathogenesis is predominantly mediated by oxidative damage to joint cartilage extracellular matrix and local cells such as chondrocytes, osteoclasts, osteoblasts, and synovial fibroblasts. Under normal conditions, cells prevent the accumulation of reactive oxygen species (ROS) under oxidatively stressful conditions through their adaptive cytoprotective mechanisms. Heme oxygenase-1 (HO-1) is an iron-dependent cytoprotective enzyme that functions as the inducible form of HO. HO-1 and its metabolites carbon monoxide and biliverdin contribute towards the maintenance of redox homeostasis. HO-1 expression is primarily regulated at the transcriptional level through transcriptional factor nuclear factor erythroid 2 (NF-E2)-related factor 2 (Nrf2), specificity protein 1 (Sp1), transcriptional repressor BTB-and-CNC homology 1 (Bach1), and epigenetic regulation. Several studies report that HO-1 expression can be regulated using various antioxidative factors and chemical compounds, suggesting therapeutic implications in OA pathogenesis as well as in the wider context of joint disease. Here, we review the protective role of HO-1 in OA with a focus on the regulatory mechanisms that mediate HO-1 activity.
C1 [Sanada, Yohei; Miyaki, Shigeru] Hiroshima Univ Hosp, Med Ctr Translat & Clin Res, Hiroshima 7348551, Japan.
   [Sanada, Yohei; Tan, Sho Joseph Ozaki; Adachi, Nobuo; Miyaki, Shigeru] Hiroshima Univ, Grad Sch Biomed & Hlth Sci, Dept Orthopaed Surg, Hiroshima 7348551, Japan.
RP Miyaki, S (通讯作者)，Hiroshima Univ Hosp, Med Ctr Translat & Clin Res, Hiroshima 7348551, Japan.; Miyaki, S (通讯作者)，Hiroshima Univ, Grad Sch Biomed & Hlth Sci, Dept Orthopaed Surg, Hiroshima 7348551, Japan.
EM y.sanada3324@gmail.com; josephoz@hiroshima-u.ac.jp;
   nadachi@hiroshima-u.ac.jp; miyaki@hiroshima-u.ac.jp
OI Ozaki Tan, Sho Joseph/0000-0003-1523-4531
FU Mishima Kaiun Memorial Foundation; MEXT/JSPS KAKENHI [17K16693]
FX This research was supported by the Mishima Kaiun Memorial Foundation
   (Y.S.) and MEXT/JSPS KAKENHI for Grant-in-Aid for Young Scientists (B)
   17K16693 (Y.S.).
CR Abusarah J, 2017, J CELL BIOCHEM, V118, P1003, DOI 10.1002/jcb.25659
   Aggarwal BB, 2004, ANTICANCER RES, V24, P2783
   Aini H, 2012, PLOS ONE, V7, DOI 10.1371/journal.pone.0037728
   Alam J, 2007, AM J RESP CELL MOL, V36, P166, DOI 10.1165/rcmb.2006-0340TR
   Alcaraz MJ, 2020, FREE RADICAL BIO MED, V157, P83, DOI 10.1016/j.freeradbiomed.2019.12.007
   APPLEGATE LA, 1991, CANCER RES, V51, P974
   Baird L, 2011, ARCH TOXICOL, V85, P241, DOI 10.1007/s00204-011-0674-5
   Balaban RS, 2005, CELL, V120, P483, DOI 10.1016/j.cell.2005.02.001
   Bapat S, 2018, CLIN TRANSL MED, V7, DOI 10.1186/s40169-018-0215-4
   Bartel DP, 2004, CELL, V116, P281, DOI 10.1016/S0092-8674(04)00045-5
   Beckman JD, 2011, J BIOL CHEM, V286, P3194, DOI 10.1074/jbc.M110.148726
   Brandl A, 2011, J ORTHOP RES, V29, P1114, DOI 10.1002/jor.21348
   Brines R, 2018, OXID MED CELL LONGEV, V2018, DOI 10.1155/2018/5053091
   Brines R, 2012, PLOS ONE, V7, DOI 10.1371/journal.pone.0052435
   Burnett AL, 1998, NAT MED, V4, P84, DOI 10.1038/nm0198-084
   Burr DB, 2012, NAT REV RHEUMATOL, V8, P665, DOI 10.1038/nrrheum.2012.130
   BUSCHER C, 1989, HORM METAB RES, V21, P227, DOI 10.1055/s-2007-1009200
   Cai DW, 2019, EXP THER MED, V18, P1677, DOI 10.3892/etm.2019.7745
   Cai DW, 2019, BIOMED RES INT, V2019, DOI 10.1155/2019/5689613
   Cai DW, 2015, ARTHRITIS RES THER, V17, DOI 10.1186/s13075-015-0774-3
   Calin GA, 2006, NAT REV CANCER, V6, P857, DOI 10.1038/nrc1997
   Chang SH, 2019, NAT COMMUN, V10, DOI 10.1038/s41467-019-09491-5
   Chen ZM, 2019, ARTHRITIS RES THER, V21, DOI 10.1186/s13075-019-2085-6
   Chi PL, 2012, ARTHRITIS RHEUM-US, V64, P2114, DOI 10.1002/art.34371
   Clerigues V, 2013, CLIN SCI, V125, P99, DOI 10.1042/CS20120491
   Coryell PR, 2021, NAT REV RHEUMATOL, V17, P47, DOI 10.1038/s41584-020-00533-7
   D'Adamo S, 2016, OSTEOARTHR CARTILAGE, V24, P1082, DOI 10.1016/j.joca.2016.01.005
   Das M, 2019, J CELL MOL MED, V23, P1386, DOI 10.1111/jcmm.14041
   Davidson RK, 2013, ARTHRITIS RHEUM-US, V65, P3130, DOI 10.1002/art.38133
   Davies CM, 2008, OSTEOARTHR CARTILAGE, V16, P624, DOI 10.1016/j.joca.2007.09.012
   Del Carlo M, 2003, ARTHRITIS RHEUM-US, V48, P3419, DOI 10.1002/art.11338
   Deng ZH, 2019, BIOSCIENCE REP, V39, DOI 10.1042/BSR20190189
   Dennery PA, 2014, ANTIOXID REDOX SIGN, V20, P1743, DOI 10.1089/ars.2013.5674
   Deshane J, 2010, J BIOL CHEM, V285, P16476, DOI 10.1074/jbc.M109.058586
   DRUMMOND GS, 1982, SCIENCE, V217, P1250, DOI 10.1126/science.6896768
   Eades G, 2011, J BIOL CHEM, V286, P40725, DOI 10.1074/jbc.M111.275495
   Elbirt KK, 1999, P ASSOC AM PHYSICIAN, V111, P438, DOI 10.1111/paa.1999.111.5.438
   Evans CH, 2018, HUM GENE THER, V29, P2, DOI 10.1089/hum.2017.181
   Fan Z, 2007, AM J PATHOL, V171, P938, DOI 10.2353/ajpath.2007.061083
   Fan ZY, 2006, RHEUMATOL INT, V26, P900, DOI 10.1007/s00296-006-0114-7
   Fernandez P, 2003, BIOCHEM PHARMACOL, V66, P2049, DOI 10.1016/S0006-2952(03)00543-4
   Finkel T, 2011, J CELL BIOL, V194, P7, DOI 10.1083/jcb.201102095
   Fledderus JO, 2008, ARTERIOSCL THROM VAS, V28, P1339, DOI 10.1161/ATVBAHA.108.165811
   Freund A, 2010, TRENDS MOL MED, V16, P238, DOI 10.1016/j.molmed.2010.03.003
   Fujita N, 2011, J ORTHOP RES, V29, P511, DOI 10.1002/jor.21284
   Galluzzi L, 2014, CELL, V159, P1263, DOI 10.1016/j.cell.2014.11.006
   Gao X, 2019, OXID MED CELL LONGEV, V2019, DOI 10.1155/2019/8564681
   Garcia-Arnandis I, 2010, RHEUMATOLOGY, V49, P854, DOI 10.1093/rheumatology/kep463
   Gavriilidis C, 2013, ARTHRITIS RHEUM-US, V65, P378, DOI 10.1002/art.37782
   Glasson SS, 2007, OSTEOARTHR CARTILAGE, V15, P1061, DOI 10.1016/j.joca.2007.03.006
   Glasson SS, 2005, NATURE, V434, P644, DOI 10.1038/nature03369
   Glehr M, 2013, PHYTOMEDICINE, V20, P310, DOI 10.1016/j.phymed.2012.09.020
   Goldring M B, 2000, Curr Rheumatol Rep, V2, P459, DOI 10.1007/s11926-000-0021-y
   Gordon S, 2003, NAT REV IMMUNOL, V3, P23, DOI 10.1038/nri978
   Gozzelino R, 2010, ANNU REV PHARMACOL, V50, P323, DOI 10.1146/annurev.pharmtox.010909.105600
   Gu RH, 2019, BIOSCIENCE REP, V39, DOI 10.1042/BSR20191673
   Guillen MI, 2008, J PATHOL, V214, P515, DOI 10.1002/path.2313
   Guingamp C, 1997, ARTHRITIS RHEUM, V40, P1670, DOI 10.1002/art.1780400917
   Guzman RE, 2003, TOXICOL PATHOL, V31, P619, DOI 10.1080/01926230390241800
   Hama M, 2012, ARTHRITIS RHEUM-US, V64, P1518, DOI 10.1002/art.33497
   Hayami T, 2006, BONE, V38, P234, DOI 10.1016/j.bone.2005.08.007
   Hayashi S, 2004, GENE, V336, P241, DOI 10.1016/j.gene.2004.04.002
   Hinoi E, 2007, BONE, V40, P337, DOI 10.1016/j.bone.2006.08.016
   Hochberg MC, 2012, ARTHRIT CARE RES, V64, P465, DOI 10.1002/acr.21596
   Hou WH, 2010, HEPATOLOGY, V51, P1494, DOI 10.1002/hep.23401
   Hoy DG, 2015, ANN RHEUM DIS, V74, P4, DOI 10.1136/annrheumdis-2014-205393
   Hsu DZ, 2016, J NUTR BIOCHEM, V29, P36, DOI 10.1016/j.jnutbio.2015.10.007
   Inoue S, 2001, HUM GENE THER, V12, P967, DOI 10.1089/104303401750195926
   Ishitobi H, 2018, EUR J PHARMACOL, V830, P1, DOI 10.1016/j.ejphar.2018.04.018
   Jeon OH, 2018, J CLIN INVEST, V128, P1229, DOI 10.1172/JCI95147
   Jeon OH, 2017, NAT MED, V23, P775, DOI 10.1038/nm.4324
   Jeong SO, 2015, MOL MED REP, V12, P937, DOI 10.3892/mmr.2015.3553
   Jia T, 2017, INFLAMMATION, V40, P1894, DOI 10.1007/s10753-017-0630-5
   Jiang C, 2020, CELL STRESS CHAPERON, V25, P395, DOI 10.1007/s12192-020-01079-z
   Jimenez PA, 1997, LAB ANIM SCI, V47, P598
   Jin CY, 2006, PHARMACOL RES, V54, P461, DOI 10.1016/j.phrs.2006.09.005
   Jin SE, 2019, MOLECULES, V24, DOI 10.3390/molecules24020265
   Juge N, 2007, CELL MOL LIFE SCI, V64, P1105, DOI 10.1007/s00018-007-6484-5
   Kapoor M, 2011, NAT REV RHEUMATOL, V7, P33, DOI 10.1038/nrrheum.2010.196
   Kappas A, 2004, PEDIATRICS, V113, P119, DOI 10.1542/peds.113.1.119
   Kawai Y, 2011, J BIOL CHEM, V286, P7629, DOI 10.1074/jbc.M110.208173
   Kawashima A, 2002, HUM PATHOL, V33, P125, DOI 10.1053/hupa.2002.30217
   Kershaw J, 2017, J MED FOOD, V20, P427, DOI 10.1089/jmf.2017.3916
   Khan NM, 2018, FREE RADICAL BIO MED, V116, P159, DOI 10.1016/j.freeradbiomed.2018.01.013
   Khan NM, 2017, FREE RADICAL BIO MED, V106, P288, DOI 10.1016/j.freeradbiomed.2017.02.041
   Kim JE, 2018, PLOS ONE, V13, DOI 10.1371/journal.pone.0194288
   Kim JH, 2014, ANTIOXID REDOX SIGN, V21, P2469, DOI 10.1089/ars.2014.5856
   Kim JY, 2012, KIDNEY INT, V82, P278, DOI 10.1038/ki.2012.102
   Kim KM, 2019, INT J MOL MED, V43, P1033, DOI 10.3892/ijmm.2018.4016
   Kim KM, 2014, INT J MOL MED, V34, P1335, DOI 10.3892/ijmm.2014.1918
   Kobayashi M, 2006, ADV ENZYME REGUL, V46, P113, DOI 10.1016/j.advenzreg.2006.01.007
   Koike M, 2015, SCI REP-UK, V5, DOI 10.1038/srep11722
   Kuo SJ, 2017, PLOS ONE, V12, DOI 10.1371/journal.pone.0176052
   Kurowska-Stolarska M, 2011, P NATL ACAD SCI USA, V108, P11193, DOI 10.1073/pnas.1019536108
   KUTTY RK, 1988, ARCH BIOCHEM BIOPHYS, V260, P638, DOI 10.1016/0003-9861(88)90492-4
   Kuyinu EL, 2016, J ORTHOP SURG RES, V11, DOI 10.1186/s13018-016-0346-5
   Kyostio-Moore S, 2013, OSTEOARTHR CARTILAGE, V21, P358, DOI 10.1016/j.joca.2012.11.002
   Lampropoulou-Adamidou Kalliopi, 2014, Eur J Orthop Surg Traumatol, V24, P263, DOI 10.1007/s00590-013-1205-2
   Lee PJ, 1997, J BIOL CHEM, V272, P5375, DOI 10.1074/jbc.272.9.5375
   Leea CW, 2019, MOL IMMUNOL, V112, P163, DOI 10.1016/j.molimm.2019.05.005
   Lei M, 2012, EUR J PHARMACOL, V674, P73, DOI 10.1016/j.ejphar.2011.10.015
   Lepetsos P, 2016, BBA-MOL BASIS DIS, V1862, P576, DOI 10.1016/j.bbadis.2016.01.003
   Li HW, 2019, EXP THER MED, V18, P786, DOI 10.3892/etm.2019.7581
   Li WG, 2009, MOL CARCINOGEN, V48, P91, DOI 10.1002/mc.20465
   Li WY, 2015, J ORTHOP RES, V33, P1061, DOI 10.1002/jor.22859
   Li XB, 2019, J CELL MOL MED, V23, P1940, DOI 10.1111/jcmm.14096
   Li YN, 2019, INT IMMUNOPHARMACOL, V74, DOI 10.1016/j.intimp.2019.105701
   Li YS, 2016, J ORTHOP SURG RES, V11, DOI 10.1186/s13018-016-0477-8
   Lin AC, 2009, NAT MED, V15, P1421, DOI 10.1038/nm.2055
   Lin Z, 2020, FOOD FUNCT, V11, P2654, DOI 10.1039/c9fo02552a
   Little CB, 2009, ARTHRITIS RHEUM-US, V60, P3723, DOI 10.1002/art.25002
   Liu FC, 2019, NUTRIENTS, V11, DOI 10.3390/nu11051180
   Loboda A, 2016, CELL MOL LIFE SCI, V73, P3221, DOI 10.1007/s00018-016-2223-0
   Loeser RF, 2009, OSTEOARTHR CARTILAGE, V17, P971, DOI 10.1016/j.joca.2009.03.002
   Loeser RF, 2002, ARTHRITIS RHEUM, V46, P2349, DOI 10.1002/art.10496
   Loeser RF, 2016, NAT REV RHEUMATOL, V12, P412, DOI 10.1038/nrrheum.2016.65
   Loeser Richard F, 2012, HSS J, V8, P18, DOI 10.1007/s11420-011-9237-9
   Loeser RF, 2012, ARTHRITIS RHEUM-US, V64, P1697, DOI 10.1002/art.34453
   Ferrandiz ML, 2018, BIOCHEM PHARMACOL, V152, P338, DOI 10.1016/j.bcp.2018.04.010
   Luo ZC, 2020, FRONT PHARMACOL, V11, DOI 10.3389/fphar.2020.00107
   Luo ZC, 2019, FOOD FUNCT, V10, P2198, DOI 10.1039/c9fo00307j
   Maicas N, 2011, ANTIOXID REDOX SIGN, V15, P889, DOI 10.1089/ars.2010.3835
   Maines MD, 1997, ANNU REV PHARMACOL, V37, P517, DOI 10.1146/annurev.pharmtox.37.1.517
   Malaise O, 2019, AGING-US, V11, P9128, DOI 10.18632/aging.102379
   Marker CL, 2012, METHODS MOL BIOL, V851, P239, DOI 10.1007/978-1-61779-561-9_18
   Martin JA, 2004, CLIN ORTHOP RELAT R, pS96, DOI 10.1097/01.blo.0000143818.74887.b1
   Mason RM, 2001, OSTEOARTHR CARTILAGE, V9, P85, DOI 10.1053/joca.2000.0363
   Matsuzaki T, 2014, ANN RHEUM DIS, V73, P1397, DOI 10.1136/annrheumdis-2012-202620
   Miyaki S, 2012, NAT REV RHEUMATOL, V8, P543, DOI 10.1038/nrrheum.2012.128
   Miyaki S, 2010, GENE DEV, V24, P1173, DOI 10.1101/gad.1915510
   Miyaki S, 2009, ARTHRITIS RHEUM-US, V60, P2723, DOI 10.1002/art.24745
   Morse D, 2002, AM J RESP CELL MOL, V27, P8, DOI 10.1165/ajrcmb.27.1.4862
   Munk R, 2017, INT REV CEL MOL BIO, V334, P177, DOI 10.1016/bs.ircmb.2017.03.008
   Murakami S, 2017, MOL CELL BIOL, V37, DOI 10.1128/MCB.00086-17
   Murakami S, 2015, FREE RADICAL BIO MED, V88, P168, DOI 10.1016/j.freeradbiomed.2015.06.030
   Musumeci G, 2015, INT J MOL SCI, V16, P20560, DOI 10.3390/ijms160920560
   Nagira K, 2020, SCI REP-UK, V10, DOI 10.1038/s41598-020-66979-7
   Naidu S, 2009, J IMMUNOL, V182, P7048, DOI 10.4049/jimmunol.0900006
   Naito Y, 2014, ARCH BIOCHEM BIOPHYS, V564, P83, DOI 10.1016/j.abb.2014.09.005
   Naito Y, 2011, J CLIN BIOCHEM NUTR, V48, P126, DOI 10.3164/jcbn.10-61
   Nakagawa S, 2010, J ORTHOP RES, V28, P156, DOI 10.1002/jor.20976
   Neuhold LA, 2001, J CLIN INVEST, V107, P35, DOI 10.1172/JCI10564
   Ochiai S, 2008, J ORTHOP RES, V26, P894, DOI 10.1002/jor.20579
   Ohta R, 2012, EUR SPINE J, V21, P1748, DOI 10.1007/s00586-012-2442-5
   Okada S, 2010, J BIOL CHEM, V285, P23581, DOI 10.1074/jbc.M109.068197
   Otterbein LE, 2000, NAT MED, V6, P422, DOI 10.1038/74680
   Palazzo C, 2016, ANN PHYS REHABIL MED, V59, P134, DOI 10.1016/j.rehab.2016.01.006
   Pan SL, 2016, ONCOTARGET, V7, P79233, DOI 10.18632/oncotarget.13018
   Pan XX, 2019, INT IMMUNOPHARMACOL, V75, DOI 10.1016/j.intimp.2019.105742
   Panicker S, 2009, OSTEOARTHR CARTILAGE, V17, P1014, DOI 10.1016/j.joca.2009.01.011
   Payne KA, 2011, OSTEOARTHR CARTILAGE, V19, P1058, DOI 10.1016/j.joca.2011.04.009
   Peat G, 2006, ANN RHEUM DIS, V65, P1363, DOI 10.1136/ard.2006.051482
   Poss KD, 1997, P NATL ACAD SCI USA, V94, P10919, DOI 10.1073/pnas.94.20.10919
   Pulkkinen KH, 2011, FREE RADICAL BIO MED, V51, P2124, DOI 10.1016/j.freeradbiomed.2011.09.014
   Reichard JF, 2007, NUCLEIC ACIDS RES, V35, P7074, DOI 10.1093/nar/gkm638
   Roach HI, 2005, ARTHRITIS RHEUM-US, V52, P3110, DOI 10.1002/art.21300
   Rousset F, 2013, PLOS ONE, V8, DOI 10.1371/journal.pone.0066478
   Roux PP, 2004, MICROBIOL MOL BIOL R, V68, P320, DOI 10.1128/MMBR.68.2.320-344.2004
   Ryter SW, 2016, TRANSL RES, V167, P7, DOI 10.1016/j.trsl.2015.06.011
   Salom MG, 2012, KIDNEY INT, V82, P253, DOI 10.1038/ki.2012.149
   Sangokoya C, 2010, BLOOD, V116, P4338, DOI 10.1182/blood-2009-04-214817
   Scanzello CR, 2017, J ORTHOP RES, V35, P735, DOI 10.1002/jor.23471
   Scott JL, 2010, ANN RHEUM DIS, V69, P1502, DOI 10.1136/ard.2009.119966
   Shao ZX, 2020, AGING-US, V12, P19254, DOI 10.18632/aging.103757
   Shaw P, 2020, J CELL PHYSIOL, V235, P3119, DOI 10.1002/jcp.29219
   Sikorski EM, 2004, AM J PHYSIOL-RENAL, V286, pF425, DOI 10.1152/ajprenal.00297.2003
   Siomi H, 2010, MOL CELL, V38, P323, DOI 10.1016/j.molcel.2010.03.013
   Son YO, 2019, NAT COMMUN, V10, DOI 10.1038/s41467-018-08035-7
   Son YO, 2017, NAT COMMUN, V8, DOI 10.1038/s41467-017-01868-8
   Staines KA, 2017, OSTEOARTHR CARTILAGE, V25, P802, DOI 10.1016/j.joca.2016.12.014
   Stanton H, 2005, NATURE, V434, P648, DOI 10.1038/nature03417
   Su LC, 2017, INT J RHEUM DIS, V20, P1631, DOI 10.1111/1756-185X.13202
   Sun J, 2017, MOL IMMUNOL, V90, P211, DOI 10.1016/j.molimm.2017.08.006
   Sun K, 2021, PHYTOMEDICINE, V80, DOI 10.1016/j.phymed.2020.153387
   Sun K, 2019, AGING-US, V11, P10513, DOI 10.18632/aging.102474
   Sun Z, 2009, MOL CELL BIOL, V29, P2658, DOI 10.1128/MCB.01639-08
   Tabe H, 2016, CHEM COMMUN, V52, P4545, DOI 10.1039/c5cc10440h
   Takada T, 2015, ARTHRITIS RES THER, V17, DOI 10.1186/s13075-015-0792-1
   Takeda Y, 2004, CLIN EXP IMMUNOL, V138, P237, DOI 10.1111/j.1365-2249.2004.02594.x
   Tang Q, 2017, FOOD FUNCT, V8, P3926, DOI 10.1039/c7fo00822h
   TENHUNEN R, 1968, P NATL ACAD SCI USA, V61, P748, DOI 10.1073/pnas.61.2.748
   Thannickal VJ, 2000, AM J PHYSIOL-LUNG C, V279, pL1005
   Tu WJ, 2019, AGING DIS, V10, P637, DOI 10.14336/AD.2018.0513
   Turrens JF, 2003, J PHYSIOL-LONDON, V552, P335, DOI 10.1113/jphysiol.2003.049478
   Ulrich-Vinther M, 2007, ACTA ORTHOP, V78, P5
   Vaamonde-Garcia C, 2017, J BIOL CHEM, V292, P14505, DOI 10.1074/jbc.M117.802157
   Valdes AM, 2011, NAT REV RHEUMATOL, V7, P23, DOI 10.1038/nrrheum.2010.191
   Van Manen MD, 2012, J AM OSTEOPATH ASSOC, V112, P709
   VANDERKRAAN PM, 1989, AM J PATHOL, V135, P1001
   Vinatier C, 2018, FRONT PHYSIOL, V9, DOI 10.3389/fphys.2018.00706
   Vitali SH, 2020, AM J PHYSIOL-LUNG C, V318, pL125, DOI 10.1152/ajplung.00074.2019
   Wakabayashi N, 2003, NAT GENET, V35, P238, DOI 10.1038/ng1248
   Wang P, 2011, FASEB J, V25, P3401, DOI 10.1096/fj.11-184861
   Wang TT, 2018, CYTOKINE GROWTH F R, V44, P38, DOI 10.1016/j.cytogfr.2018.10.002
   Wang YJ, 2017, LIFE SCI, V189, P106, DOI 10.1016/j.lfs.2017.09.022
   Watari T, 2011, EXP THER MED, V2, P245, DOI 10.3892/etm.2011.196
   Wei YL, 2018, MOL MED REP, V17, P1493, DOI 10.3892/mmr.2017.8036
   Willis D, 1996, NAT MED, V2, P87, DOI 10.1038/nm0196-87
   Wruck CJ, 2011, ANN RHEUM DIS, V70, P844, DOI 10.1136/ard.2010.132720
   Wu DY, 2018, INT IMMUNOPHARMACOL, V62, P181, DOI 10.1016/j.intimp.2018.06.041
   Wu SC, 2016, FOOD FUNCT, V7, P2624, DOI 10.1039/c6fo00419a
   Wu WD, 2019, CHEM-BIOL INTERACT, V305, P105, DOI 10.1016/j.cbi.2019.03.010
   Wu YF, 2019, INT IMMUNOPHARMACOL, V75, DOI 10.1016/j.intimp.2019.105715
   Xue XH, 2020, J CELL MOL MED, V24, P8579, DOI 10.1111/jcmm.15484
   Yachie A, 1999, J CLIN INVEST, V103, P129, DOI 10.1172/JCI4165
   Yan JY, 2014, INT J MOL SCI, V15, P13578, DOI 10.3390/ijms150813578
   Yan ZJ, 2020, J CELL MOL MED, V24, P13046, DOI 10.1111/jcmm.15905
   Yang GZ, 2020, BIOMATERIALS, V255, DOI 10.1016/j.biomaterials.2020.120155
   Yang MH, 2011, BREAST CANCER RES TR, V129, P983, DOI 10.1007/s10549-011-1604-1
   Zhang W, 2002, CELL RES, V12, P9, DOI 10.1038/sj.cr.7290105
   Zhang XC, 2002, AM J PHYSIOL-LUNG C, V283, pL815, DOI 10.1152/ajplung.00485.2001
   Zhang ZQ, 2010, J BIOL CHEM, V285, P33092, DOI 10.1074/jbc.M110.130377
   Zheng G, 2018, FOOD FUNCT, V9, P1454, DOI 10.1039/c7fo01892d
   Zhou HL, 2006, LAB INVEST, V86, P62, DOI 10.1038/labinvest.3700361
   Zhou J, 2020, BIOMEDICINES, V8, DOI 10.3390/biomedicines8080240
   Zhou SQ, 2020, FOOD FUNCT, V11, P7935, DOI 10.1039/d0fo01496f
   Zhu F, 2010, PLOS ONE, V5, DOI 10.1371/journal.pone.0015174
NR 217
TC 5
Z9 5
U1 3
U2 7
PU MDPI
PI BASEL
PA ST ALBAN-ANLAGE 66, CH-4052 BASEL, SWITZERLAND
EI 2076-3921
J9 ANTIOXIDANTS-BASEL
JI Antioxidants
PD MAR
PY 2021
VL 10
IS 3
AR 419
DI 10.3390/antiox10030419
PG 26
WC Biochemistry & Molecular Biology; Chemistry, Medicinal; Food Science &
   Technology
WE Science Citation Index Expanded (SCI-EXPANDED)
SC Biochemistry & Molecular Biology; Pharmacology & Pharmacy; Food Science
   & Technology
GA RD2TG
UT WOS:000633336600001
PM 33803317
OA Green Published, gold
DA 2022-09-07
ER

PT J
AU Mohammadi, A
   Sadeghnia, HR
   Saberi-Karimian, M
   Safarian, H
   Ferns, GA
   Ghayour-Mobarhan, M
   Sahebkar, A
AF Mohammadi, Akram
   Sadeghnia, Hamid Reza
   Saberi-Karimian, Maryam
   Safarian, Hamideh
   Ferns, Gordon A.
   Ghayour-Mobarhan, Majid
   Sahebkar, Amirhossein
TI Effects of Curcumin on Serum Vitamin E Concentrations in Individuals
   with Metabolic Syndrome
SO PHYTOTHERAPY RESEARCH
LA English
DT Article
DE metabolic syndrome; vitamin E; curcuminoids; turmeric
ID RANDOMIZED CONTROLLED-TRIAL; CLINICAL-PRACTICE; OBESE INDIVIDUALS;
   OXIDATIVE STRESS; METAANALYSIS; TOCOPHEROL; MORTALITY; OSTEOARTHRITIS;
   THERAPY; MEN
AB Vitamin E is an important lipid-soluble antioxidant. The aim of the present study was to investigate the effect of curcumin on serum vitamin E levels in subjects with metabolic syndrome (MetS). A total of 120 subjects aged 18-65 years old with MetS were recruited in this study according to the International Diabetic Federation Criteria. Included subjects were randomized into three groups: subjects receiving lecithinized curcumin (1 g/day equivalent to 200-mg pure curcumin per day) for a period of 6 weeks) n = 40), patients receiving unformulated curcumin (1 g/day) for a period of 6 weeks) n = 40) and a control group receiving placebo for the same period (n = 40). Vitamin E was determined in all patients before and after the intervention using high-performance liquid chromatography method. Results showed that curcumin has no improving effect on serum levels of vitamin E (p > 0.05). There were significant differences between pre-trial and post-trial levels of vitamin E/low-density lipoprotein cholesterol ratio (p < 0.05), vitamin E/high-density lipoprotein cholesterol ratio (p < 0.05), vitamin E/total cholesterol ratio (p < 0.01) and vitamin E/triglyceride ratio (p < 0.05) between the three groups of the study. Results of the present study did not suggest any improving effect of curcumin supplementation on serum vitamin E concentrations in subjects with MetS. Copyright (C) 2017 John Wiley & Sons, Ltd.
C1 [Mohammadi, Akram] Mashhad Univ Med Sci, Sch Med, Dept Modern Sci & Technol, Mashhad, Iran.
   [Sadeghnia, Hamid Reza] Mashhad Univ Med Sci, Sch Med, Dept Pharmacol, Mashhad, Iran.
   [Saberi-Karimian, Maryam] Mashhad Univ Med Sci, Sch Med, Dept Modern Sci & Technol, Student Res Comm, Mashhad, Iran.
   [Safarian, Hamideh] Mashhad Univ Med Sci, Sch Med, Dept Biochem, Mashhad, Iran.
   [Ferns, Gordon A.] Brighton & Sussex Med Sch, Div Med Educ, Brighton BN1 9PH, Sussex, England.
   [Ghayour-Mobarhan, Majid] Mashhad Univ Med Sci, Sch Med, Biochem & Nutr Res Ctr, Mashhad, Iran.
   [Sahebkar, Amirhossein] Mashhad Univ Med Sci, Biotechnol Res Ctr, Mashhad, Iran.
RP Ghayour-Mobarhan, M (通讯作者)，Mashhad Univ Med Sci, Sch Med, Biochem & Nutr Res Ctr, Mashhad, Iran.; Sahebkar, A (通讯作者)，Mashhad Univ Med Sci ences, Sch Med, Dept Biotechnol, Mashhad, Iran.
EM ghayourm@mums.ac.ir; sahebkara@mums.ac.ir
RI Sahebkar, Amirhossein/B-5124-2018; Ghayour-Mobarhan,
   Majid/AAY-5963-2020; Sadeghnia, Hamid R./AAA-9820-2019
OI Sadeghnia, Hamid R./0000-0002-3228-6897
FU Mashhad University of Medical Sciences (MUMS)
FX We frankly thank all the patients who volunteered to participate in this
   study. Also, the authors would like to thank Mashhad University of
   Medical Sciences (MUMS) for the financial support. A. M., H. R. S., M.
   G.-M. and A. S. contributed in the conception and design of the study,
   acquisition of data, interpretation of data, revising the draft and
   approval of the final version of the manuscript. M. S.-K. contributed in
   the acquisition of data, analysis and interpretation of data, revising
   the draft and approval of the final version of the manuscript. H. S.
   contributed in the acquisition of data. G. A. F. contributed in the
   interpretation of data, revising the draft and approval of the final
   version of the manuscript.
CR Alberti KGMM, 2006, DIABETIC MED, V23, P469, DOI 10.1111/j.1464-5491.2006.01858.x
   Biswas J, 2010, HUM EXP TOXICOL, V29, P513, DOI 10.1177/0960327109359020
   Derosa G, 2016, PHARMACOL RES, V111, P394, DOI 10.1016/j.phrs.2016.07.004
   DiSilvestro RA, 2012, NUTR J, V11, DOI 10.1186/1475-2891-11-79
   Eckel RH, 2005, LANCET, V365, P1415, DOI 10.1016/S0140-6736(05)66378-7
   Esmaily H, 2015, CHIN J INTEGR MED, V21, P332, DOI 10.1007/s11655-015-2160-z
   Grundy SM, 2008, ARTERIOSCL THROM VAS, V28, P629, DOI 10.1161/ATVBAHA.107.151092
   Hadi SM, 2000, IUBMB LIFE, V50, P167, DOI 10.1080/152165400300001471
   Hu G, 2004, ARCH INTERN MED, V164, P1066, DOI 10.1001/archinte.164.10.1066
   Isomaa B, 2001, DIABETES CARE, V24, P683, DOI 10.2337/diacare.24.4.683
   Kamal-Eldin A, 2000, LIPIDS, V35, P427, DOI 10.1007/s11745-000-541-y
   Karimian MS, 2017, CYTOKINE GROWTH F R, V33, P55, DOI 10.1016/j.cytogfr.2016.10.001
   KITAGAWA M, 1989, J NUTR SCI VITAMINOL, V35, P133, DOI 10.3177/jnsv.35.133
   Lakka HM, 2002, JAMA-J AM MED ASSOC, V288, P2709, DOI 10.1001/jama.288.21.2709
   Mardones P, 2002, J NUTR, V132, P443, DOI 10.1093/jn/132.3.443
   MEISTER A, 1994, J BIOL CHEM, V269, P9397
   Miquel J, 2002, ARCH GERONTOL GERIAT, V34, P37, DOI 10.1016/S0167-4943(01)00194-7
   Mirzaei H, 2016, INT J CANCER, V139, P1683, DOI 10.1002/ijc.30224
   Mohammadi A, 2013, PHYTOTHER RES, V27, P374, DOI 10.1002/ptr.4715
   Momtazi AA, 2016, REV PHYSIOL BIOCH P, V171, P1, DOI 10.1007/112_2016_3
   Panahi Y, 2015, J DIET S, P17
   Panahi Yunes, 2016, Journal of Dietary Supplements, V13, P209, DOI 10.3109/19390211.2015.1008611
   Panahi Y, 2015, PHYTOTHER RES, V29, P17, DOI 10.1002/ptr.5211
   Panahi Y, 2014, COMPLEMENT THER MED, V22, P851, DOI 10.1016/j.ctim.2014.07.006
   Panahi Y, 2014, PHYTOTHER RES, V28, P1625, DOI 10.1002/ptr.5174
   Panahi Y, 2012, ANN CLIN BIOCHEM, V49, P580, DOI 10.1258/acb.2012.012040
   Papas A, 2003, BRIT J NUTR, V89, P83, DOI 10.1079/BJN2002751
   Sahebkar A, 2016, PAIN MED, V17, P1192, DOI 10.1093/pm/pnv024
   Sahebkar A, 2016, PHARMACOL RES, V107, P234, DOI 10.1016/j.phrs.2016.03.026
   Sahebkar A, 2014, PHYTOTHER RES, V28, P633, DOI 10.1002/ptr.5045
   Sahebkar A, 2014, NAT REV CARDIOL, V11, P123, DOI 10.1038/nrcardio.2013.140-c1
   Sahebkar A, 2013, PHYTOTHER RES, V27, P1883, DOI 10.1002/ptr.4952
   Sahebkar A, 2013, BIOFACTORS, V39, P197, DOI 10.1002/biof.1062
   Sahebkar A, 2010, FERTIL STERIL, V94, pE75, DOI 10.1016/j.fertnstert.2010.07.1071
   Sahoo DK, 2008, CHEM-BIOL INTERACT, V176, P121, DOI 10.1016/j.cbi.2008.07.009
   Sen Gupta R, 2004, MOL CELLS, V17, P132
NR 36
TC 15
Z9 15
U1 0
U2 9
PU WILEY
PI HOBOKEN
PA 111 RIVER ST, HOBOKEN 07030-5774, NJ USA
SN 0951-418X
EI 1099-1573
J9 PHYTOTHER RES
JI Phytother. Res.
PD APR
PY 2017
VL 31
IS 4
BP 657
EP 662
DI 10.1002/ptr.5779
PG 6
WC Chemistry, Medicinal; Pharmacology & Pharmacy
WE Science Citation Index Expanded (SCI-EXPANDED)
SC Pharmacology & Pharmacy
GA ER2DM
UT WOS:000398604300011
PM 28198120
DA 2022-09-07
ER

PT J
AU Zhang, F
   Wen, Y
   Guo, X
   Yang, TL
   Shen, H
   Chen, XD
   Tan, LJ
   Tian, Q
   Deng, HW
AF Zhang, Feng
   Wen, Yan
   Guo, Xiong
   Yang, Tielin
   Shen, Hui
   Chen, Xiangding
   Tan, Lijun
   Tian, Qing
   Deng, Hong-Wen
TI Trans-omics pathway analysis suggests that eQTLs contribute to
   chondrocyte apoptosis of Kashin-Beck disease through regulating
   apoptosis pathway expression
SO GENE
LA English
DT Article
DE Kashin-Beck disease; Expression quantitative trait loci; Pathway;
   Apoptosis
ID GENOME-WIDE ASSOCIATION; GENE-EXPRESSION; ENDEMIC OSTEOARTHRITIS;
   ARTICULAR-CARTILAGE; OXIDATIVE STRESS; PROFILES; OXYGEN; CHINA;
   DEGRADATION; SELENIUM
AB Kashin-Beck disease (KBD) is a serious osteoarthropathia, mainly characterized by excessive chondrocyte necrosis and apoptosis. The molecular signaling pathways underlying KBD excessive chondrocyte apoptosis remain unclear, leading to a lack of effective medical interventions now. To clarify whether expression quantitative trait loci (eQTLs) contribute to excessive chondrocyte apoptosis of Kashin-Beck disease through regulating the expression of apoptosis pathways. We conducted a genome-wide eQTLs based pathway association analysis of KBD using Affymetrix Human SNP Array 6.0 in 1717 Chinese Han subjects. PLINK software was used for genome-wide association study (GWAS) of KBD. A modified gene set enrichment algorithm was applied for pathway association analysis based on GWAS results. The KBD-associated pathways were compared with abnormally expressed pathways in KBD articular cartilage, identified by microarray study of KBD. We identified 4 eWTLs pathways, which were not only significantly associated with KBD, but also abnormally expressed in KBD articular cartilage, including REACTOME_ INTRINSIC_PATHWAY FOR_APOITTOSIS (P = 0.008), MAHAJAN _RESPONSE_TO_IL1A_UP (P = 0.010), KEGG_ PEROXISOME (P = 0.005) and MARKS_HDAC TARGETS_UP (P = 0.006). Our results suggest that eQTLs contributed to KBD excessive chondrocyte apoptosis through regulating the expression of apoptosis related pathways. This study provides novel insight into the genetic susceptibility and therapeutic rationale of KBD. (C) 2014 Published by Elsevier B.V.
C1 [Zhang, Feng; Wen, Yan; Guo, Xiong] Xi An Jiao Tong Univ, Hlth Sci Ctr, Sch Publ Hlth, Key Lab Environm & Gene Related Dis,Minist Educ, Xian 710061, China.
   [Yang, Tielin] Xi An Jiao Tong Univ, Key Lab Biomed Informat Engn, Minist Educ, Xian 710061, China.
   [Yang, Tielin] Xi An Jiao Tong Univ, Inst Mol Genet, Sch Life Sci & Technol, Xian 710061, China.
   [Shen, Hui; Tian, Qing; Deng, Hong-Wen] Tulane Univ, Sch Publ Hlth & Trop Med, Dept Biostat & Bioinformat, New Orleans, LA USA.
   [Shen, Hui; Tian, Qing; Deng, Hong-Wen] Tulane Univ, Ctr Bioinformat & Genom, New Orleans, LA 70118 USA.
   [Chen, Xiangding; Tan, Lijun] Hunan Normal Univ, Coll Life Sci, Lab Mol & Stat Genet, Changsha, Hunan, China.
RP Guo, X (通讯作者)，Xi An Jiao Tong Univ, Fac Publ Hlth, Hlth Sci Ctr, Yan Ta West Rd 76, Xian 710061, China.
EM guox@mail.xjtu.edu.cn
RI Tan, Li-Jun/AAO-1130-2020; Yang, Tie-Lin/G-8365-2014
OI Yang, Tie-Lin/0000-0001-7062-3025; Deng, Hong-Wen/0000-0002-0387-8818
FU National Natural Scientific Fund of China [81102086]; Science and
   Technology Research and Development Program of in Shaanxi Province of
   China [2013KJXX-51]; Fundamental Research Funds for the Central
   Universities
FX The study was supported by the National Natural Scientific Fund of China
   (81102086), the Science and Technology Research and Development Program
   of in Shaanxi Province of China (2013KJXX-51) and the Fundamental
   Research Funds for the Central Universities.
CR Del Carlo M, 2002, ARTHRITIS RHEUM, V46, P394, DOI 10.1002/art.10056
   Downey CM, 2009, PLOS GENET, V5, DOI 10.1371/journal.pgen.1000616
   Duan C, 2010, ARTHRITIS RHEUM-US, V62, P771, DOI 10.1002/art.27282
   Henrotin Y, 2005, OSTEOARTHR CARTILAGE, V13, P643, DOI 10.1016/j.joca.2005.04.002
   Leek JT, 2007, PLOS GENET, V3, P1724, DOI 10.1371/journal.pgen.0030161
   Li DL, 2011, GENET EPIDEMIOL, V35, P790, DOI 10.1002/gepi.20628
   Liu JT, 2010, OSTEOARTHR CARTILAGE, V18, P1218, DOI 10.1016/j.joca.2010.07.003
   Liu YJ, 2010, OBESITY, V18, P2339, DOI 10.1038/oby.2010.83
   Lu AL, 2011, BONE, V48, P347, DOI 10.1016/j.bone.2010.09.015
   Moreno-Reyes R, 1998, NEW ENGL J MED, V339, P1112, DOI 10.1056/NEJM199810153391604
   Price AL, 2006, NAT GENET, V38, P904, DOI 10.1038/ng1847
   Purcell S, 2007, AM J HUM GENET, V81, P559, DOI 10.1086/519795
   Shi Y, 2011, INT J INF TECH DECIS, V10, P1, DOI 10.1142/S0219622011004294
   Simon HU, 2000, APOPTOSIS, V5, P415, DOI 10.1023/A:1009616228304
   Stone R, 2009, SCIENCE, V324, P1378, DOI 10.1126/science.324_1378
   Subramanian A, 2005, P NATL ACAD SCI USA, V102, P15545, DOI 10.1073/pnas.0506580102
   Tiku ML, 2000, J BIOL CHEM, V275, P20069, DOI 10.1074/jbc.M907604199
   Walford GA, 2004, J BIOL CHEM, V279, P4425, DOI 10.1074/jbc.M310582200
   Wang K, 2007, AM J HUM GENET, V81, P1278, DOI 10.1086/522374
   Wang SH, 2006, J RHEUMATOL, V33, P615
   Wang S, 2008, J BONE MINER METAB, V26, P385, DOI 10.1007/s00774-007-0828-y
   Wang W, 2013, OSTEOARTHR CARTILAGE, V21, P1781, DOI 10.1016/j.joca.2013.08.002
   Wang WZ, 2009, OSTEOARTHR CARTILAGE, V17, P83, DOI 10.1016/j.joca.2008.05.008
   Wruck CJ, 2011, ANN RHEUM DIS, V70, P844, DOI 10.1136/ard.2010.132720
   Wu SX, 2014, GENE, V535, P124, DOI 10.1016/j.gene.2013.11.050
   Xiong YM, 2010, OSTEOARTHR CARTILAGE, V18, P817, DOI 10.1016/j.joca.2010.02.004
   Zhang F, 2011, PLOS ONE, V6, DOI 10.1371/journal.pone.0022983
   Zhang LS, 2010, J BONE MINER RES, V25, P1572, DOI 10.1002/jbmr.36
NR 28
TC 6
Z9 8
U1 0
U2 24
PU ELSEVIER SCIENCE BV
PI AMSTERDAM
PA PO BOX 211, 1000 AE AMSTERDAM, NETHERLANDS
SN 0378-1119
EI 1879-0038
J9 GENE
JI Gene
PD DEC 15
PY 2014
VL 553
IS 2
BP 166
EP 169
DI 10.1016/j.gene.2014.10.018
PG 4
WC Genetics & Heredity
WE Science Citation Index Expanded (SCI-EXPANDED)
SC Genetics & Heredity
GA AU3BR
UT WOS:000345488400013
PM 25307768
DA 2022-09-07
ER

PT J
AU de Sire, A
   Agostini, F
   Lippi, L
   Mangone, M
   Marchese, S
   Cisari, C
   Bernetti, A
   Invernizzi, M
AF de Sire, Alessandro
   Agostini, Francesco
   Lippi, Lorenzo
   Mangone, Massimiliano
   Marchese, Simone
   Cisari, Carlo
   Bernetti, Andrea
   Invernizzi, Marco
TI Oxygen-Ozone Therapy in the Rehabilitation Field:State of the Art on
   Mechanisms of Action, Safety andEffectiveness in Patients with
   Musculoskeletal Disorders
SO BIOMOLECULES
LA English
DT Review
DE ozone; oxygen ozone; oxygen-ozone therapy; pain management;
   rehabilitation; low back pain; neck pain; osteoarthritis; tendinopathy;
   fibromyalgia
ID LUMBAR DISC HERNIATION; LOW-BACK-PAIN; DOUBLE-BLIND TRIAL; KNEE
   OSTEOARTHRITIS; HYALURONIC-ACID; INTRAFORAMINAL INJECTION;
   ISCHEMIA-REPERFUSION; O-2-O-3 INJECTION; HUMAN BLOOD; EFFICACY
AB In recent years, the interest in oxygen-ozone (O2O3) therapy application has considerably increased in the field of rehabilitation. Despite its widespread use in common clinical practice, the biochemical effects of O2O3 are still far from being understood, although its chemical properties seem to play a pivotal role in exerting its positive effects on different pathological conditions. Indeed, the effectiveness of O2O3 therapy might be partly due to the moderate oxidative stress produced by O-3 interactions with biological components. O2O3 therapy is widely used as an adjuvant therapeutic option in several pathological conditions characterized by chronic inflammatory processes and immune over-activation, and most musculoskeletal disorders share these pathophysiological processes. The present comprehensive review depicts the state-of-the-art on the mechanisms of action, safety and effectiveness of O2O3 therapy in the complex scenario of the management of musculoskeletal disorders. Taken together, our findings suggest that O2O3 therapy seems to reduce pain and improve functioning in patients affected by low back pain and knee osteoarthritis, as reported by several studies in the literature. However, to date, further studies are warranted to clearly investigate the therapeutic effects of this promising therapy on other musculoskeletal disorders in the field of rehabilitation.
C1 [de Sire, Alessandro] Univ Catanzaro Magna Graecia, Dept Med & Surg Sci, I-88100 Catanzaro, Italy.
   [Agostini, Francesco; Mangone, Massimiliano; Marchese, Simone; Bernetti, Andrea] Sapienza Univ, Dept Anat Histol Forens Med & Orthoped, I-00185 Rome, Italy.
   [Lippi, Lorenzo; Cisari, Carlo; Invernizzi, Marco] Univ Piemonte Orientale, Dept Hlth Sci, I-28100 Novara, Italy.
   [Invernizzi, Marco] Azienda Osped SS Antonio & Biagio & Cesare Arrigo, Infrastruttura Ric Formaz Innovaz IRFI, I-15121 Alessandria, Italy.
RP de Sire, A (通讯作者)，Univ Catanzaro Magna Graecia, Dept Med & Surg Sci, I-88100 Catanzaro, Italy.
EM alessandro.desire@gmail.com; francescoagostini.ff@gmail.com;
   lorenzolippi.mt@gmail.com; massimiliano.mangone@uniroma1.it;
   marchese.simone@gmail.com; cisari50@gmail.com;
   andrea.bernetti@uniroma1.it; marco.invernizzi@med.uniupo.it
RI Lippi, Lorenzo/AAW-8368-2021
OI Agostini, Francesco/0000-0003-3162-3473; de Sire,
   Alessandro/0000-0002-5541-8346; Invernizzi, Marco/0000-0001-5141-0681;
   Lippi, Lorenzo/0000-0001-9035-1485
CR Alexandre A, 2020, J Biol Regul Homeost Agents, V34, P57
   Apuzzo D, 2014, FUNCT NEUROL, V29, P31, DOI 10.11138/FNeur/2014.29.1.031
   Babaei-Ghazani A, 2019, AM J PHYS MED REHAB, V98, P1018, DOI 10.1097/PHM.0000000000001240
   Babaei-Ghazani A, 2018, CLIN RHEUMATOL, V37, P2517, DOI 10.1007/s10067-018-4147-6
   Barbosa DC, 2017, REV ASSOC MED BRAS, V63, P355, DOI 10.1590/1806-9282.63.04.355
   Barbosa LT, 2020, REV ASSOC MED BRAS, V66, P1146, DOI 10.1590/1806-9282.66.8.1146
   Barragan-Mejia MG, 2002, ARCH MED RES, V33, P15, DOI 10.1016/S0188-4409(01)00345-9
   Bellomo RG, 2020, INT MED CASE REP J, V13, P171, DOI 10.2147/IMCRJ.S247697
   Ben-Yosef M, 2020, ISR MED ASSOC J, V22, P380
   Bernetti A, 2020, MED SPORT, V73, P127, DOI 10.23736/S0025-7826.20.03648-0
   Bernetti A, 2020, INT J BIOMETEOROL, V64, P905, DOI 10.1007/s00484-019-01731-z
   Bhatia A, 2019, J VASC INTERV RADIOL, V30, P752, DOI 10.1016/j.jvir.2018.09.037
   Biazzo Alessio, 2018, Acta Biomed, V89, P41, DOI 10.23750/abm.v89i1.5315
   Blyth FM, 2019, AM J PUBLIC HEALTH, V109, P35, DOI 10.2105/AJPH.2018.304747
   Bocci V, 2013, CURR MED CHEM, V20, P3397, DOI 10.2174/0929867311320270005
   BOCCI V, 1993, LYMPHOKINE CYTOK RES, V12, P121
   Bocci V., 2005, RIV, V4, P30
   Bocci V., 2002, OXYGEN OZONE THERAPY
   Bocci VA, 2006, ARCH MED RES, V37, P425, DOI 10.1016/j.arcmed.2005.08.006
   Bocci V, 2006, J BIOCHEM MOL TOXIC, V20, P133, DOI 10.1002/jbt.20124
   Bocci V, 2012, FREE RADICAL RES, V46, P1068, DOI 10.3109/10715762.2012.693609
   Bocci V, 2012, J PHARM PHARMACOL, V64, P482, DOI 10.1111/j.2042-7158.2011.01427.x
   Bocci V, 2009, MED RES REV, V29, P646, DOI 10.1002/med.20150
   Bocci Velio, 1998, Clin Microbiol Infect, V4, P667, DOI 10.1111/j.1469-0691.1998.tb00355.x
   Bocci VA, 2011, J TRANSL MED, V9, DOI 10.1186/1479-5876-9-66
   Bonetti M, 2020, J Biol Regul Homeost Agents, V34, P21
   Bonetti M, 2005, AM J NEURORADIOL, V26, P996
   Buhrmann C, 2011, J BIOL CHEM, V286, P28556, DOI 10.1074/jbc.M111.256180
   Campbell KA, 2015, ARTHROSCOPY, V31, P2036, DOI 10.1016/j.arthro.2015.03.030
   Ceballos-Laita L, 2019, COMPLEMENT THER MED, V42, P214, DOI 10.1016/j.ctim.2018.11.021
   Clavo B, 2003, J ALTERN COMPLEM MED, V9, P251, DOI 10.1089/10755530360623365
   Costa T, 2018, ACTA REUMATOL PORT, V43, P172
   Dal Fior S, 2020, J BIOL REG HOMEOS AG, V34, P1223, DOI 10.23812/19-564-L-36
   Damiani C, 2020, ANN IG MED PREV COMU, V32, P327, DOI 10.7416/ai.2020.2356
   Magalhaes FND, 2012, PAIN PHYSICIAN, V15, pE115
   de Sire A, 2020, AGING CLIN EXP RES, V32, P959, DOI 10.1007/s40520-019-01436-8
   de Sire A, 2020, J BACK MUSCULOSKELET, V33, P347, DOI 10.3233/BMR-181294
   de Sire A, 2020, NUTRIENTS, V12, DOI 10.3390/nu12020574
   de Sire A, 2019, FUNCT NEUROL, V34, P119
   Di Filippo C, 2008, INFLAMM RES, V57, P445, DOI 10.1007/s00011-008-7237-0
   Elawamy A, 2018, PAIN PHYSICIAN, V21, pE25
   Eliakim R, 2001, DIGEST DIS SCI, V46, P2515, DOI 10.1023/A:1012348525208
   Elvis A M, 2011, J Nat Sci Biol Med, V2, P66, DOI 10.4103/0976-9668.82319
   Ercalik T, 2020, PAIN PHYSICIAN, V23, P477
   Feng Xu, 2017, J Clin Diagn Res, V11, pUC01, DOI 10.7860/JCDR/2017/26065.10533
   Gallucci M, 2007, RADIOLOGY, V242, P907, DOI 10.1148/radiol.2423051934
   Giombini A, 2016, J BIOL REG HOMEOS AG, V30, P621
   Gutenbrunner C, 2018, EUR J PHYS REHAB MED, V54, P230, DOI 10.23736/S1973-9087.18.05151-1
   Halliwell B, 2000, FEBS LETT, V486, P10, DOI 10.1016/S0014-5793(00)02197-9
   Hedayatabad JJ, 2020, ARCH BONE JT SURG-AB, V8, P343, DOI 10.22038/abjs.2020.46925.2292
   Hernandez A, 2021, INT IMMUNOPHARMACOL, V90, DOI 10.1016/j.intimp.2020.107261
   Herrera-Peco I, 2020, COMPLEMENT THER MED, V54, DOI 10.1016/j.ctim.2019.102244
   Hidalgo-Tallon J, 2013, J ALTERN COMPLEM MED, V19, P238, DOI 10.1089/acm.2011.0739
   Hochberg MC, 2012, ARTHRIT CARE RES, V64, P465, DOI 10.1002/acr.21596
   Inal M, 2011, IRISH J MED SCI, V180, P703, DOI 10.1007/s11845-011-0675-7
   Iolascon G, 2017, EUR GERIATR MED, V8, P383, DOI 10.1016/j.eurger.2017.07.008
   Arias-Vazquez PI, 2019, PM&R, V11, P879, DOI 10.1002/pmrj.12088
   Jahan Firdous, 2012, Oman Med J, V27, P192, DOI 10.5001/omj.2012.44
   Kadir Kasmawati, 2020, Home Healthc Now, V38, P215, DOI 10.1097/NHH.0000000000000889
   Latini E, 2019, MED GAS RES, V9, P18, DOI 10.4103/2045-9912.254638
   Li QS, 2018, INT J SURG, V58, P3, DOI 10.1016/j.ijsu.2018.08.007
   Li WG, 2008, BIOCHEM PHARMACOL, V76, P1485, DOI 10.1016/j.bcp.2008.07.017
   Lin SY, 2018, J PAIN RES, V11, P2179, DOI 10.2147/JPR.S163340
   de Jesus CCL, 2017, PLOS ONE, V12, DOI 10.1371/journal.pone.0179185
   Mancuso C, 1997, MOL BRAIN RES, V45, P294, DOI 10.1016/S0169-328X(96)00258-6
   Mangone M, 2020, EUR J PHYS REHAB MED, V56, P191, DOI 10.23736/S1973-9087.20.05993-6
   Mariconda C, 2020, EUR J PHYS REHAB MED, V56, P451, DOI 10.23736/S1973-9087.20.06152-3
   Martinelli M, 2020, J Biol Regul Homeost Agents, V34, P47
   Masala S, 2019, MEDICINA-LITHUANIA, V55, DOI 10.3390/medicina55080471
   McAlindon TE, 2014, OSTEOARTHR CARTILAGE, V22, P363, DOI 10.1016/j.joca.2014.01.003
   McDonough CM, 2010, CLIN GERIATR MED, V26, P387, DOI 10.1016/j.cger.2010.04.001
   Melchionda D, 2012, J BIOL REG HOMEOS AG, V26, P467
   Migliore A, 2020, EXPERT OPIN DRUG DEL, V17, P1213, DOI 10.1080/17425247.2020.1783234
   Migliorini F, 2020, BRIT MED BULL, V136, P88, DOI 10.1093/bmb/ldaa032
   Mitham K, 2021, MUSCULOSKELET CARE, V19, P110, DOI 10.1002/msc.1506
   Moreno-Fernandez AM, 2019, ACTA REUMATOL PORT, V44, P244
   Moreo G, 2020, J Biol Regul Homeost Agents, V34, P31
   Motohashi H, 2004, TRENDS MOL MED, V10, P549, DOI 10.1016/j.molmed.2004.09.003
   Mourkioti F, 2006, J CLIN INVEST, V116, P2945, DOI 10.1172/JCI28721
   Muto M, 2008, RADIOL MED, V113, P695, DOI 10.1007/s11547-008-0302-5
   Muto M, 2004, J NEURORADIOLOGY, V31, P183, DOI 10.1016/S0150-9861(04)96989-1
   Niu T, 2018, MED SCI MONITOR, V24, P1962, DOI 10.12659/MSM.903243
   Noori-Zadeh A, 2019, COMPLEMENT THER MED, V42, P240, DOI 10.1016/j.ctim.2018.11.023
   Orakdogen M, 2016, TURK NEUROSURG, V26, P860, DOI 10.5137/1019-5149.JTN.14162-15.2
   Ozcan C, 2019, PAIN PRACT, V19, P821, DOI 10.1111/papr.12812
   Ozcan S, 2018, CELL MOL BIOL, V64, P52, DOI 10.14715/cmb/2018.64.5.8
   Pan Y, 2008, MOL CELLS, V25, P531
   Paoloni M, 2009, SPINE, V34, P1337, DOI 10.1097/BRS.0b013e3181a3c18d
   Peralta C, 2000, FREE RADICAL RES, V33, P595, DOI 10.1080/10715760000301121
   Peralta C, 1999, FREE RADICAL RES, V31, P191, DOI 10.1080/10715769900300741
   Perri M, 2016, RADIOL MED, V121, P463, DOI 10.1007/s11547-015-0598-x
   Perri M, 2015, RADIOL MED, V120, P941, DOI 10.1007/s11547-015-0519-z
   Rabini A, 2015, EUR J PHYS REHAB MED, V51, P513
   Raeissadat SA, 2018, J PAIN RES, V11, P2537, DOI 10.2147/JPR.S175441
   Raeissadat SA, 2018, J PAIN RES, V11, P1273, DOI 10.2147/JPR.S164629
   Sagai M, 2011, MED GAS RES, V1, DOI 10.1186/2045-9912-1-29
   Saha S, 2020, MOLECULES, V25, DOI 10.3390/molecules25225474
   Schonbein C.F, 1843, ANN PHYS-NEW YORK, V1, P1
   Schwartz-Tapia A., 2015, MADRID DECLARATION O, V50
   Sconza C, 2020, ARTHROSCOPY, V36, P277, DOI 10.1016/j.arthro.2019.05.043
   Seccia R, 2020, DATA BRIEF, V30, DOI 10.1016/j.dib.2020.105419
   Seyam O, 2018, MED GAS RES, V8, P103, DOI 10.4103/2045-9912.241075
   Smith NL, 2017, MED GAS RES, V7, P212, DOI 10.4103/2045-9912.215752
   Stoker G, 1916, LANCET, V2, P712
   Thoma A, 2018, ADV EXP MED BIOL, V1088, P267, DOI 10.1007/978-981-13-1435-3_12
   Tirelli U, 2019, EUR REV MED PHARMACO, V23, P1786, DOI 10.26355/eurrev_201902_17141
   Travagli V, 2007, INT J BIOL MACROMOL, V41, P504, DOI 10.1016/j.ijbiomac.2007.06.010
   Travagli V, 2010, INT J TOXICOL, V29, P165, DOI 10.1177/1091581809360069
   Ulusoy GR, 2019, ACTA ORTHOP BELG, V85, P317
   Velez B.P., 2014, REV ESP OZONOTER, V4, P39
   Wilhelm MP, 2020, J ORTHOP SPORT PHYS, V50, P607, DOI 10.2519/jospt.2020.9155
   WOLFE F, 1990, ARTHRITIS RHEUM-US, V33, P160, DOI 10.1002/art.1780330203
   Xie TY, 2016, GENET MOL RES, V15, DOI 10.4238/gmr.15027558
   Zhang YF, 2013, J BACK MUSCULOSKELET, V26, P317, DOI 10.3233/BMR-130386
NR 114
TC 25
Z9 26
U1 12
U2 26
PU MDPI
PI BASEL
PA ST ALBAN-ANLAGE 66, CH-4052 BASEL, SWITZERLAND
EI 2218-273X
J9 BIOMOLECULES
JI Biomolecules
PD MAR
PY 2021
VL 11
IS 3
AR 356
DI 10.3390/biom11030356
PG 17
WC Biochemistry & Molecular Biology
WE Science Citation Index Expanded (SCI-EXPANDED)
SC Biochemistry & Molecular Biology
GA RD4EL
UT WOS:000633433300001
PM 33652804
OA gold, Green Published
DA 2022-09-07
ER

PT J
AU Chen, Y
   Wu, YY
   Si, HB
   Lu, YR
   Shen, B
AF Chen, Yang
   Wu, Yong-yao
   Si, Hai-bo
   Lu, Yan-rong
   Shen, Bin
TI Mechanistic insights into AMPK-SIRT3 positive feedback loop-mediated
   chondrocyte mitochondrial quality control in osteoarthritis pathogenesis
SO PHARMACOLOGICAL RESEARCH
LA English
DT Review
DE Osteoarthritis; Chondrocytes; Mitochondrial quality control; AMPK;
   SIRT3; Positive feedback loop
ID OXIDATIVE STRESS; SIGNALING PATHWAY; DOWN-REGULATION; BIOGENESIS;
   MITOPHAGY; DYNAMICS; SIRT3; DYSFUNCTION; PROTECTS; METABOLISM
AB Osteoarthritis (OA) is a major cause of disability in the elderly population and represents a significant public health problem and socioeconomic burden worldwide. However, no disease-modifying therapeutics are currently available for OA due to an insufficient understanding of the pathogenesis of this disability. As a unique cell type in cartilage, chondrocytes are essential for cartilage homeostasis and play a critical role in OA pathogenesis. Mitochondria are important metabolic centers in chondrocytes and contribute to cell survival, and mitochondrial quality control (MQC) is an emerging mechanism for maintaining cell homeostasis. An increasing number of recent studies have demonstrated that dysregulation of the key processes of chondrocyte MQC, which involve mitochondrial redox, biogenesis, dynamics, and mitophagy, is associated with OA pathogenesis and can be regulated by the chondroprotective molecules 5' adenosine monophosphate-activated protein kinase (AMPK) and sirtuin 3 (SIRT3). Moreover, AMPK and SIRT3 regulate each other, and their expression and activity are always consistent in chondrocytes, which suggests the existence of an AMPK-SIRT3 positive feedback loop (PFL). Although the precise mechanisms are not fully elucidated and need further validation, the current literature indicates that this AMPK-SIRT3 PFL regulates OA development and progression, at least partially by mediating chondrocyte MQC. Therefore, understanding the mechanisms of AMPK-SIRT3 PFL-mediated chondrocyte MQC in OA pathogenesis might yield new ideas and potential targets for subsequent research on the OA pathomechanism and therapeutics.
C1 [Chen, Yang; Si, Hai-bo; Lu, Yan-rong; Shen, Bin] Sichuan Univ, West China Hosp, Regenerat Med Res Ctr, Dept Orthopaed,Key Lab Transplant Engn & Immunol, Chengdu 610041, China.
   [Wu, Yong-yao] Sichuan Univ, West China Coll Stomatol, Chengdu 610041, China.
RP Si, HB (通讯作者)，Sichuan Univ, West China Hosp, Dept Orthopaed, Chengdu 610041, China.
EM sihaibo@wchscu.cn
FU Health and Family Planning Commission of Sichuan Province [20PJ056];
   National Natural Science Foundation of China [81802210, 81974347];
   Department of Science and Technology of Sichuan Province [2021YFS0122];
   National Clinical Research Center for Geriatrics, West China Hospital,
   Sichuan University [Z2018B20]
FX This work was supported by the Health and Family Planning Commission of
   Sichuan Province (Grant number 20PJ056); the National Natural Science
   Foundation of China (Grant numbers 81802210 and 81974347); the
   Department of Science and Technology of Sichuan Province (Grant number
   2021YFS0122); and the National Clinical Research Center for Geriatrics,
   West China Hospital, Sichuan University (Grant number Z2018B20).
CR Aigner T, 2006, ARTHRITIS RHEUM-US, V54, P3533, DOI 10.1002/art.22174
   Almeida M, 2019, BONE, V121, P284, DOI 10.1016/j.bone.2019.01.018
   Anand SK, 2020, DNA REPAIR, V86, DOI 10.1016/j.dnarep.2019.102748
   Anderson AS, 2010, BEST PRACT RES CL RH, V24, P15, DOI 10.1016/j.berh.2009.08.006
   Andreux PA, 2013, NAT REV DRUG DISCOV, V12, P465, DOI 10.1038/nrd4023
   Ansari MY, 2018, OSTEOARTHR CARTILAGE, V26, P1087, DOI 10.1016/j.joca.2017.07.020
   Ansari MY, 2021, METHODS MOL BIOL, V2245, P215, DOI 10.1007/978-1-0716-1119-7_15
   Ansari MY, 2020, BIOMED PHARMACOTHER, V129, DOI 10.1016/j.biopha.2020.110452
   Arra M, 2020, NAT COMMUN, V11, DOI 10.1038/s41467-020-17242-0
   Baeza J, 2016, TRENDS BIOCHEM SCI, V41, P231, DOI 10.1016/j.tibs.2015.12.006
   Baker N, 2019, MITOCHONDRION, V49, P259, DOI 10.1016/j.mito.2019.06.003
   Bell EL, 2011, MOL CELL, V42, P561, DOI 10.1016/j.molcel.2011.05.008
   Belousov DM, 2021, CURR NEUROPHARMACOL, V19, P170, DOI 10.2174/1570159X18666200522202319
   Bertero E, 2018, CIRC RES, V122, P1460, DOI 10.1161/CIRCRESAHA.118.310082
   Blanco FJ, 2020, OSTEOARTHR CARTILAGE, V28, P1003, DOI 10.1016/j.joca.2020.03.018
   Blanco FJ, 2018, OSTEOARTHR CARTILAGE, V26, P989, DOI 10.1016/j.joca.2018.05.018
   Blanco FJ, 2020, CLIN RHEUMATOL, V39, P3255, DOI 10.1007/s10067-020-05406-8
   Blanco FJ, 2011, NAT REV RHEUMATOL, V7, P161, DOI 10.1038/nrrheum.2010.213
   Bolduc JA, 2019, FREE RADICAL BIO MED, V132, P73, DOI 10.1016/j.freeradbiomed.2018.08.038
   Brouillette MJ, 2014, BIOMECH MODEL MECHAN, V13, P565, DOI 10.1007/s10237-013-0518-8
   Cao YX, 2013, PLOS ONE, V8, DOI 10.1371/journal.pone.0066444
   Carrico C, 2018, CELL METAB, V27, P497, DOI 10.1016/j.cmet.2018.01.016
   Castro CM, 2020, FASEB J, V34, P5027, DOI 10.1096/fj.201902459R
   Chen DD, 2021, AM J ROENTGENOL, V216, P66, DOI 10.2214/AJR.20.23012
   Chen LY, 2018, OSTEOARTHR CARTILAGE, V26, P1539, DOI 10.1016/j.joca.2018.07.004
   Chen Y, 2015, FREE RADICAL RES, V49, P1275, DOI 10.3109/10715762.2015.1067806
   Chen Z, 2019, NAT COMMUN, V10, DOI 10.1038/s41467-018-08004-0
   Cho SY, 2021, PHARMACOL RES, V163, DOI 10.1016/j.phrs.2020.105312
   Choong CJ, 2021, AUTOPHAGY, V17, P2962, DOI 10.1080/15548627.2020.1848130
   Chou ST, 2017, PHARMACOL RES PERSPE, V5, DOI 10.1002/prp2.337
   Clarke J, 2020, NAT REV RHEUMATOL, V16, P537, DOI 10.1038/s41584-020-0501-6
   Coleman MC, 2018, SCI TRANSL MED, V10, DOI 10.1126/scitranslmed.aan5372
   Coryell PR, 2021, NAT REV RHEUMATOL, V17, P47, DOI 10.1038/s41584-020-00533-7
   D'Amico D, 2019, MOL CELL, V73, P775, DOI 10.1016/j.molcel.2018.11.034
   Dasgupta J, 2006, ANTIOXID REDOX SIGN, V8, P1295, DOI 10.1089/ars.2006.8.1295
   Du K, 2017, FOOD CHEM TOXICOL, V108, P339, DOI 10.1016/j.fct.2017.08.020
   Eckstein F, 2021, OSTEOARTHR CARTILAGE, V29, P170, DOI 10.1016/j.joca.2020.12.019
   Eisner V, 2018, NAT CELL BIOL, V20, P755, DOI 10.1038/s41556-018-0133-0
   Eiyama A, 2015, CURR OPIN CELL BIOL, V33, P95, DOI 10.1016/j.ceb.2015.01.002
   Fan DX, 2018, MED SCI MONITOR, V24, P1936, DOI 10.12659/MSM.909365
   Fu Y, 2016, ARTHRITIS RHEUMATOL, V68, P1887, DOI 10.1002/art.39618
   Fukui M, 2010, FREE RADICAL BIO MED, V48, P821, DOI 10.1016/j.freeradbiomed.2009.12.024
   Gademan MGJ, 2018, ACTA ORTHOP, V89, P528, DOI 10.1080/17453674.2018.1502533
   Gallage S, 2016, TRENDS BIOCHEM SCI, V41, P207, DOI 10.1016/j.tibs.2016.01.005
   Gao J, 2020, PHARMACOL RES, V155, DOI 10.1016/j.phrs.2020.104739
   Gavriilidis C, 2013, ARTHRITIS RHEUM-US, V65, P378, DOI 10.1002/art.37782
   GENG F, 2018, INT J MOL MED, V42, DOI DOI 10.1111/JFPP.13626
   Grunewald A, 2019, PROG NEUROBIOL, V177, P73, DOI 10.1016/j.pneurobio.2018.09.003
   Habiballa L, 2019, FREE RADICAL BIO MED, V132, P3, DOI 10.1016/j.freeradbiomed.2018.10.417
   Hardie DG, 2014, ANNU REV NUTR, V34, P31, DOI 10.1146/annurev-nutr-071812-161148
   He WJ, 2012, TRENDS ENDOCRIN MET, V23, P467, DOI 10.1016/j.tem.2012.07.004
   He YZ, 2020, CELL MOL LIFE SCI, V77, P3729, DOI 10.1007/s00018-020-03497-9
   Herzig S, 2018, NAT REV MOL CELL BIO, V19, P121, DOI 10.1038/nrm.2017.95
   Hirschey MD, 2011, MOL CELL, V44, P177, DOI 10.1016/j.molcel.2011.07.019
   Hosseinzadeh A, 2017, CELLS TISSUES ORGANS, V204, P241, DOI 10.1159/000479789
   Hosseinzadeh A, 2016, J PINEAL RES, V61, P411, DOI 10.1111/jpi.12362
   Hunter DJ, 2019, LANCET, V393, P1745, DOI 10.1016/S0140-6736(19)30417-9
   Jahr H, 2019, INT J MOL SCI, V20, DOI 10.3390/ijms20071715
   Kang JW, 2016, J PINEAL RES, V60, P383, DOI 10.1111/jpi.12319
   Karnewar S, 2018, BBA-MOL BASIS DIS, V1864, P1115, DOI 10.1016/j.bbadis.2018.01.018
   Khacho M, 2018, DEV DYNAM, V247, P47, DOI 10.1002/dvdy.24538
   Koike M, 2015, SCI REP-UK, V5, DOI 10.1038/srep11722
   Kondadi AK, 2019, INT J MOL SCI, V20, DOI 10.3390/ijms20174311
   Kulkarni P, 2021, ADV CLIN CHEM, V100, P37, DOI 10.1016/bs.acc.2020.04.002
   Li D, 2012, AM J MED SCI, V344, P486, DOI 10.1097/MAJ.0b013e3182579dc6
   Li LZ, 2019, J BIOL CHEM, V294, P12581, DOI 10.1074/jbc.RA119.007601
   Li PA, 2017, J NEUROSCI RES, V95, P2025, DOI 10.1002/jnr.24042
   Li Y, 2018, INT J MOL MED, V41, P3517, DOI 10.3892/ijmm.2018.3555
   Li ZT, 2020, J MED VIROL, V92, P1518, DOI 10.1002/jmv.25727
   Liu C, 2019, FRONT GENET, V10, DOI 10.3389/fgene.2019.00505
   Liu H, 2019, MOL MED REP, V20, P3308, DOI 10.3892/mmr.2019.10559
   Loeser RF, 2016, NAT REV RHEUMATOL, V12, P412, DOI 10.1038/nrrheum.2016.65
   Ma CH, 2018, REDOX BIOL, V15, P504, DOI 10.1016/j.redox.2018.01.010
   Maimaitijuma T, 2020, LIFE SCI, V253, DOI 10.1016/j.lfs.2020.117750
   Mao XJ, 2020, FRONT MED-LAUSANNE, V7, DOI 10.3389/fmed.2020.581402
   Masuda I, 2018, SCI REP-UK, V8, DOI 10.1038/s41598-018-25348-1
   Murphy MP, 2020, NAT MED, V26, P1583, DOI 10.1038/s41591-020-1013-2
   Murphy MP, 2018, NAT REV DRUG DISCOV, V17, P865, DOI 10.1038/nrd.2018.174
   Neves FA, 2014, J NUTR BIOCHEM, V25, P50, DOI 10.1016/j.jnutbio.2013.08.014
   Onuora Sarah, 2016, Nat Rev Rheumatol, V12, P71, DOI 10.1038/nrrheum.2015.183
   OTTE P, 1991, Z RHEUMATOL, V50, P304
   Pernas L, 2016, ANNU REV PHYSIOL, V78, P505, DOI 10.1146/annurev-physiol-021115-105011
   Petursson F, 2013, ARTHRITIS RES THER, V15, DOI 10.1186/ar4254
   Pfanner N, 2019, NAT REV MOL CELL BIO, V20, P267, DOI 10.1038/s41580-018-0092-0
   Picca A, 2018, NAT REV CARDIOL, V15, P543, DOI 10.1038/s41569-018-0059-z
   Qin SG, 2018, FRONT PHARMACOL, V9, DOI 10.3389/fphar.2018.00722
   Qiu L, 2018, BIOMED PHARMACOTHER, V103, P1585, DOI 10.1016/j.biopha.2018.05.003
   Quiles JM, 2020, FRONT PHYSIOL, V11, DOI 10.3389/fphys.2020.00515
   Raimundo N, 2014, TRENDS MOL MED, V20, P282, DOI 10.1016/j.molmed.2014.01.005
   Ranganathan AC, 2001, J BIOL CHEM, V276, P14264, DOI 10.1074/jbc.M100199200
   Rardin MJ, 2013, P NATL ACAD SCI USA, V110, P6601, DOI 10.1073/pnas.1302961110
   Ruiz-Romero C, 2009, MOL CELL PROTEOMICS, V8, P172, DOI 10.1074/mcp.M800292-MCP200
   Samant SA, 2014, MOL CELL BIOL, V34, P807, DOI 10.1128/MCB.01483-13
   Sas K, 2018, MOLECULES, V23, DOI 10.3390/molecules23010191
   Scott JL, 2010, ANN RHEUM DIS, V69, P1502, DOI 10.1136/ard.2009.119966
   Seabright AP, 2020, FASEB J, V34, P6284, DOI 10.1096/fj.201903051R
   Shah SZA, 2017, AGEING RES REV, V40, P51, DOI 10.1016/j.arr.2017.09.004
   Sharma L, 2021, NEW ENGL J MED, V384, P51, DOI 10.1056/NEJMcp1903768
   Shin HJ, 2019, J CLIN MED, V8, DOI 10.3390/jcm8111849
   Shirihai OS, 2015, CIRC RES, V116, P1835, DOI 10.1161/CIRCRESAHA.116.306374
   Shukla K, 2017, CANCER LETT, V411, P57, DOI 10.1016/j.canlet.2017.09.031
   Si HB, 2017, OSTEOARTHR CARTILAGE, V25, P1698, DOI 10.1016/j.joca.2017.06.002
   Someya S, 2010, CELL, V143, P802, DOI 10.1016/j.cell.2010.10.002
   Steinberg GR, 2019, NAT REV DRUG DISCOV, V18, P527, DOI 10.1038/s41573-019-0019-2
   Stotland A, 2015, BBA-MOL CELL RES, V1853, P2802, DOI 10.1016/j.bbamcr.2014.12.041
   Suliman HB, 2016, PHARMACOL REV, V68, P20, DOI 10.1124/pr.115.011502
   Sun K, 2021, AUTOPHAGY, V17, P2082, DOI 10.1080/15548627.2020.1822097
   Sun N, 2016, MOL CELL, V61, P654, DOI 10.1016/j.molcel.2016.01.028
   Torrens-Mas M, 2017, J CELL BIOCHEM, V118, P397, DOI 10.1002/jcb.25653
   Toyama EQ, 2016, SCIENCE, V351, P275, DOI 10.1126/science.aab4138
   Turrens JF, 2003, J PHYSIOL-LONDON, V552, P335, DOI 10.1113/jphysiol.2003.049478
   Vaamonde-Garcia C, 2012, ARTHRITIS RHEUM-US, V64, P2927, DOI 10.1002/art.34508
   van der Bliek AM, 2013, CSH PERSPECT BIOL, V5, DOI 10.1101/cshperspect.a011072
   Varanita T, 2015, CELL METAB, V21, P834, DOI 10.1016/j.cmet.2015.05.007
   Vincent TL, 2019, SEMIN ARTHRITIS RHEU, V49, pS36, DOI 10.1016/j.semarthrit.2019.09.018
   Wang CZ, 2018, BIOSCI TRENDS, V12, P605, DOI 10.5582/bst.2018.01263
   Wang FS, 2020, ANTIOXIDANTS-BASEL, V9, DOI 10.3390/antiox9090810
   Wang J, 2018, CURR CARDIOL REV, V14, P3, DOI 10.2174/1573403X1401180314091539
   Wang LY, 2018, PHARMACOLOGY, V102, P117, DOI 10.1159/000490418
   Wang S, 2020, INT J BIOL SCI, V16, P2675, DOI 10.7150/ijbs.46627
   Wang Y, 2019, CNS NEUROSCI THER, V25, P816, DOI 10.1111/cns.13116
   Wang Y, 2021, METHODS MOL BIOL, V2245, P195, DOI 10.1007/978-1-0716-1119-7_14
   Wang Y, 2015, ARTHRITIS RHEUMATOL, V67, P2141, DOI 10.1002/art.39182
   Wei, 2013, BIO MED RES INT, V2013, P1
   Whitley BN, 2019, MITOCHONDRION, V49, P269, DOI 10.1016/j.mito.2019.06.002
   Wu LH, 2014, CURR DRUG TARGETS, V15, P710, DOI 10.2174/1389450115666140417120305
   Xue JF, 2017, BIOMED PHARMACOTHER, V89, P1252, DOI 10.1016/j.biopha.2017.01.130
   Yang F, 2019, INT J MOL MED, V44, P301, DOI 10.3892/ijmm.2019.4189
   YANG JL, 2019, ANTIOXIDANTS, P3703
   Yi XL, 2019, THERANOSTICS, V9, P1614, DOI 10.7150/thno.30398
   Yoo SM, 2018, MOL CELLS, V41, P18, DOI 10.14348/molcells.2018.2277
   Zahan Oana-Maria, 2020, Med Pharm Rep, V93, P12, DOI 10.15386/mpr-1422
   Zhang M, 2018, AGING DIS, V9, P273, DOI 10.14336/AD.2017.0517
   Zhang S, 2020, SEMIN ARTHRITIS RHEU, V50, P198, DOI 10.1016/j.semarthrit.2019.11.001
   Zhang Z, 2018, CHEM-BIOL INTERACT, V296, P76, DOI 10.1016/j.cbi.2018.09.007
   Zhao X, 2019, OSTEOARTHR CARTILAGE, V27, P1618, DOI 10.1016/j.joca.2019.07.002
   Zhao XL, 2014, ARTHRITIS RHEUMATOL, V66, P3073, DOI 10.1002/art.38791
   Zheng ZB, 2020, INT J MOL MED, V45, P151, DOI 10.3892/ijmm.2019.4398
NR 138
TC 6
Z9 7
U1 2
U2 12
PU ACADEMIC PRESS LTD- ELSEVIER SCIENCE LTD
PI LONDON
PA 24-28 OVAL RD, LONDON NW1 7DX, ENGLAND
SN 1043-6618
EI 1096-1186
J9 PHARMACOL RES
JI Pharmacol. Res.
PD APR
PY 2021
VL 166
AR 105497
DI 10.1016/j.phrs.2021.105497
EA FEB 2021
PG 9
WC Pharmacology & Pharmacy
WE Science Citation Index Expanded (SCI-EXPANDED)
SC Pharmacology & Pharmacy
GA RS3BW
UT WOS:000643656100026
PM 33609697
DA 2022-09-07
ER

PT J
AU Poonpet, T
   Saetan, N
   Tanavalee, A
   Wilairatana, V
   Yuktanandana, P
   Honsawek, S
AF Poonpet, Thitiya
   Saetan, Natthaphon
   Tanavalee, Aree
   Wilairatana, Vajara
   Yuktanandana, Pongsak
   Honsawek, Sittisak
TI Association between leukocyte telomere length and angiogenic cytokines
   in knee osteoarthritis
SO INTERNATIONAL JOURNAL OF RHEUMATIC DISEASES
LA English
DT Article
DE angiogenesis; cytokines; osteoarthritis; real-time quantitative PCR;
   telomere length
ID HEPATOCYTE GROWTH-FACTOR; COLONY-STIMULATING FACTOR; ENDOTHELIAL-CELLS;
   G-CSF; OXIDATIVE STRESS; STEM-CELLS; IN-VITRO; CARTILAGE; CHONDROCYTES;
   TRANSPLANTATION
AB AimThe aims of this study were to compare leukocyte relative telomere length (RTL) in knee osteoarthritis (OA) patients and healthy controls and to investigate associations between plasma angiogenic cytokine concentrations and leukocyte RTL.
   MethodEighty knee OA patients and 60 age-matched controls were enrolled. Leukocyte RTL was assessed using real-time quantitative polymerase chain reaction (qPCR). Angiogenic cytokines were measured by a multiplex immunoassay.
   ResultsLeukocyte RTL in knee OA patients was significantly lower than that in healthy controls (1.1 0.4 vs. 1.3 +/- 0.6, P = 0.039). Plasma angiopoietin-2, follistatin, granulocyte-colony stimulating factor (G-CSF), hepatocyte growth factor (HGF), interleukin-8 (IL-8), platelet endothelial cell adhesion molecule-1 (PECAM-1), and vascular endothelial growth factor (VEGF) levels in knee OA patients were higher than those in controls (P < 0.01). Correlation analysis revealed significant negative correlations between leukocyte RTL and plasma levels of HGF (r = -0.377, P = 0.017), VEGF (r = -0.405, P = 0.009) and G-CSF (r = -0.347, P = 0.026). In contrast, plasma angiopoietin-2, follistatin, IL-8, leptin, platelet-derived growth factor-BB and PECAM-1 were not correlated with leukocyte RTL.
   ConclusionTelomere length was shortened in knee OA patients compared to healthy controls. Plasma HGF, VEGF and G-CSF were negatively correlated with leukocyte RTL, suggesting involvement of telomere shortening and these cytokines in knee OA.
C1 [Poonpet, Thitiya; Saetan, Natthaphon; Honsawek, Sittisak] Chulalongkorn Univ, Thai Red Cross Soc, King Chulalongkorn Mem Hosp, Vinai Parkpian Orthopaed Res Ctr,Dept Biochem,Fac, 1873 Rama 4 Rd, Bangkok 10330, Thailand.
   [Tanavalee, Aree; Wilairatana, Vajara; Yuktanandana, Pongsak; Honsawek, Sittisak] Chulalongkorn Univ, Thai Red Cross Soc, King Chulalongkorn Mem Hosp, Vinai Parkpian Orthopaed Res Ctr,Dept Orthopaed,F, 1873 Rama 4 Rd, Bangkok 10330, Thailand.
RP Honsawek, S (通讯作者)，Chulalongkorn Univ, Thai Red Cross Soc, King Chulalongkorn Mem Hosp, Vinai Parkpian Orthopaed Res Ctr,Dept Biochem,Fac, 1873 Rama 4 Rd, Bangkok 10330, Thailand.; Honsawek, S (通讯作者)，Chulalongkorn Univ, Thai Red Cross Soc, King Chulalongkorn Mem Hosp, Vinai Parkpian Orthopaed Res Ctr,Dept Orthopaed,F, 1873 Rama 4 Rd, Bangkok 10330, Thailand.
EM sittisak.h@chula.ac.th
RI Yuktanandana, Pongsak/L-9490-2019
FU Post-Doctoral Fellowship Research Grant, Chulalongkorn University;
   National Research University Project, Office of Higher Education
   Commission through Aging Society Cluster, Chulalongkorn University
   [NRU59-056-AS]; Research Chair Grant from the National Science and
   Technology Development Agency (NSTDA)
FX This study has been supported by the Post-Doctoral Fellowship Research
   Grant and National Research University Project, Office of Higher
   Education Commission through Aging Society Cluster (NRU59-056-AS),
   Chulalongkorn University and the Research Chair Grant from the National
   Science and Technology Development Agency (NSTDA). The authors also
   would like to thank the Research Core facility of the Department of
   Biochemistry, Chulalongkorn Medical Research Center (ChulaMRC) for
   providing facilities.
CR Bittner K, 1998, EXP CELL RES, V238, P491, DOI 10.1006/excr.1997.3849
   BLACKBURN EH, 1991, NATURE, V350, P569, DOI 10.1038/350569a0
   Bonnet CS, 2005, RHEUMATOLOGY, V44, P7, DOI 10.1093/rheumatology/keh344
   BOTTARO DP, 1991, SCIENCE, V251, P802, DOI 10.1126/science.1846706
   Cawthon RM, 2002, NUCLEIC ACIDS RES, V30, DOI 10.1093/nar/30.10.e47
   Chaganti RK, 2011, CURR REV MUSCULOSKE, V4, P99, DOI 10.1007/s12178-011-9088-5
   Chiba Y, 2012, NEUROPATHOLOGY, V32, P139, DOI 10.1111/j.1440-1789.2011.01255.x
   Deng MW, 2015, CELL TRANSPLANT, V24, P1085, DOI 10.3727/096368914X680091
   Dieppe PA, 2005, LANCET, V365, P965, DOI 10.1016/S0140-6736(05)71086-2
   DVORAK HF, 1995, AM J PATHOL, V146, P1029
   FOLKMAN J, 1992, J BIOL CHEM, V267, P10931
   Grumbles RM, 1996, BONE, V19, P255, DOI 10.1016/8756-3282(96)00180-9
   Haas R, 1995, CYTOKINES MOL THER, V1, P249
   Harbo M, 2012, ARTHRITIS RES THER, V14, DOI 10.1186/ar3687
   HARLEY CB, 1990, NATURE, V345, P458, DOI 10.1038/345458a0
   Haywood L, 2003, ARTHRITIS RHEUM, V48, P2173, DOI 10.1002/art.11094
   Hui L, 2010, FREE RADICAL BIO MED, V49, P467, DOI 10.1016/j.freeradbiomed.2010.05.002
   Kawanishi S, 2004, ANN NY ACAD SCI, V1019, P278, DOI 10.1196/annals.1297.047
   KELLGREN JH, 1957, ANN RHEUM DIS, V16, P494, DOI 10.1136/ard.16.4.494
   Kroll J, 1998, BIOCHEM BIOPH RES CO, V252, P743, DOI 10.1006/bbrc.1998.9719
   MOYZIS RK, 1988, P NATL ACAD SCI USA, V85, P6622, DOI 10.1073/pnas.85.18.6622
   Murata M, 2008, OSTEOARTHR CARTILAGE, V16, P279, DOI 10.1016/j.joca.2007.09.003
   NAKAMURA T, 1986, P NATL ACAD SCI USA, V83, P6489, DOI 10.1073/pnas.83.17.6489
   Park KW, 2008, J MOL CELL CARDIOL, V45, P670, DOI 10.1016/j.yjmcc.2008.07.002
   Pfander D, 1999, OSTEOARTHR CARTILAGE, V7, P548, DOI 10.1053/joca.1999.0259
   Saetan N, 2014, INT ORTHOP, V38, P1099, DOI 10.1007/s00264-013-2192-y
   TAKEBAYASHI T, 1995, J CELL BIOL, V129, P1411, DOI 10.1083/jcb.129.5.1411
   Tamayo M, 2011, MUTAT RES-FUND MOL M, V708, P50, DOI 10.1016/j.mrfmmm.2011.01.007
   Tanaka E, 2005, HISTOCHEM CELL BIOL, V123, P275, DOI 10.1007/s00418-005-0773-6
   Turajane T, 2014, Musculoskelet Surg, V98, P35, DOI 10.1007/s12306-013-0303-y
   Wakitani S, 1997, ACTA ORTHOP SCAND, V68, P474, DOI 10.3109/17453679708996266
   YERMILOV V, 1995, FEBS LETT, V376, P207, DOI 10.1016/0014-5793(95)01281-6
   Yudoh K, 2005, ARTHRITIS RES THER, V7, pR380, DOI 10.1186/ar1499
   Zhai G, 2006, ANN RHEUM DIS, V65, P1444, DOI 10.1136/ard.2006.056903
NR 34
TC 16
Z9 16
U1 0
U2 3
PU WILEY
PI HOBOKEN
PA 111 RIVER ST, HOBOKEN 07030-5774, NJ USA
SN 1756-1841
EI 1756-185X
J9 INT J RHEUM DIS
JI Int. J. Rheum. Dis.
PD JAN
PY 2018
VL 21
IS 1
SI SI
BP 118
EP 125
DI 10.1111/1756-185X.12988
PG 8
WC Rheumatology
WE Science Citation Index Expanded (SCI-EXPANDED)
SC Rheumatology
GA FT3MZ
UT WOS:000423052500022
PM 28205383
DA 2022-09-07
ER

PT J
AU Bianchi, E
   Mannelli, LD
   Menicacci, C
   Lorenzoni, P
   Agliano, M
   Ghelardini, C
AF Bianchi, Enrica
   Mannelli, Lorenzo Di Cesare
   Menicacci, Cristina
   Lorenzoni, Paola
   Agliano, Margherita
   Ghelardini, Carla
TI Prophylactic role of acetyl-L-carnitine on knee lesions and associated
   pain in a rat model of osteoarthritis
SO LIFE SCIENCES
LA English
DT Article
DE Osteoarthritis; Animal model; Acetyl-L-carnitine; Pain; Chondrocyte
ID ARTICULAR-CARTILAGE; CHONDROCYTE DEATH; OXIDATIVE STRESS; MITOCHONDRIA;
   APOPTOSIS
AB Aims: : in the present study, our aim was to validate in vivo the prophylactic role of acetyl-L-carnitine (ALC) using an established knee osteoarthritis (OA) animal model which mimics the pathological changes of OA in humans, targeting cartilage and causing chondrocyte death.
   Main methods: : animal model was obtained by an intra-articular injection of monosodium iodoacetate (MIA) into rat femorotibial joint space. Pain was measured in animals submitted to MIA model by paw pressure and compression behavioral tests in the presence or absence of ALC.
   Key findings: : morphological analysis of knee-joint from MIA and ALC co-treated rats showed that the total pathological score attributed to histological findings was dramatically lower in rats treated with MIA in the presence of ALC. OA chondrocyte overexpression of pathogenic collagenase matrix-metallopeptidase-13 (MMP13) could be decreased in knee-cartilage from MIA/ALC rats; whereas type II collagen (COL2) expression level could be partially increased to control value.
   ALC twice daily treatment was able to attenuate pain in OA rat knee as revealed by mechanical behavioral tests.
   Significance: : in our experiments, pain that is usually associated with OA, was correlated with the severity of histopathological findings. Our findings show that there is a place for ALC as chondroprotective agents in cartilage degradation and strongly support the prophylactic and therapeutic potentials of ALC in knee-OA patients. (C) 2014 Elsevier Inc. All rights reserved.
C1 [Bianchi, Enrica; Lorenzoni, Paola; Agliano, Margherita] Univ Siena, Dept Med Surg & Neurosci, I-53100 Siena, Italy.
   [Bianchi, Enrica; Menicacci, Cristina] Univ Siena, Sch Med, I-53100 Siena, Italy.
   [Mannelli, Lorenzo Di Cesare; Ghelardini, Carla] Univ Florence, Pharmacol Unit, Dept Neurosci Psychol Drug Area & Child Hlth, Florence, Italy.
RP Bianchi, E (通讯作者)，Dipartimento Sci Med Chirurg & Neurosci, Via A Moro 6, I-53100 Siena, Italy.
RI ; Di Cesare Mannelli, Lorenzo/A-1641-2015
OI GHELARDINI, CARLA/0000-0001-9856-8144; AGLIANO',
   MARGHERITA/0000-0003-2331-1605; Di Cesare Mannelli,
   Lorenzo/0000-0001-8374-4432
FU Italian Office of Scientific Research (MiUR- PAR)
FX This study was funded by the Italian Office of Scientific Research
   (MiUR- PAR project 2012-2015).
CR AMATRUDA JM, 1978, J LIPID RES, V19, P688
   [Anonymous], 2010, EXP PHYSIOL, V95, P842, DOI [10.1111/j.1476-5381.2010.00872.x, 10.1113/expphysiol.2010.053793, 10.1113/jphysiol.2010.192278]
   Barton NJ, 2007, J NEUROSCI METH, V163, P67, DOI 10.1016/j.jneumeth.2007.02.012
   BREMER J, 1990, J CLIN CHEM CLIN BIO, V28, P297
   Combe R, 2004, NEUROSCI LETT, V370, P236, DOI 10.1016/j.neulet.2004.08.023
   Feinstein A, 1977, CLIN BIOSTATISTICS, P320
   Guingamp C, 1997, ARTHRITIS RHEUM, V40, P1670, DOI 10.1002/art.1780400917
   Guzman RE, 2003, TOXICOL PATHOL, V31, P619, DOI 10.1080/01926230390241800
   Hanaoka T, 2011, MED GAS RES, V1, DOI 10.1186/2045-9912-1-18
   Johansson N, 2000, J CELL SCI, V113, P227
   Johnson K, 2004, ARTHRITIS RHEUM-US, V50, P1216, DOI 10.1002/art.20149
   Kim J, 2010, OSTEOARTHR CARTILAGE, V18, P424, DOI 10.1016/j.joca.2009.09.008
   Kobayashi K, 2003, J VET MED SCI, V65, P1195, DOI 10.1292/jvms.65.1195
   Kroenke K, 2009, GEN HOSP PSYCHIAT, V31, P206, DOI 10.1016/j.genhosppsych.2008.12.006
   Lahm A, 2010, ARCH ORTHOP TRAUM SU, V130, P557, DOI 10.1007/s00402-009-0981-y
   LEIGHTON GE, 1988, BRIT J PHARMACOL, V93, P553, DOI 10.1111/j.1476-5381.1988.tb10310.x
   Liu JK, 2004, ANN NY ACAD SCI, V1033, P117, DOI 10.1196/annals.1320.011
   Lynch JJ, 2004, PAIN, V110, P56, DOI 10.1016/j.pain.2004.03.010
   Mayyas F, 2010, J PAIN SYMPTOM MANAG, V39, P296, DOI 10.1016/j.jpainsymman.2009.07.010
   Mistry D, 2004, OSTEOARTHR CARTILAGE, V12, P131, DOI 10.1016/j.joca.2003.10.006
   Montgomery SA, 2003, INT CLIN PSYCHOPHARM, V18, P61, DOI 10.1097/00004850-200303000-00001
   Paradies G, 1995, MECH AGEING DEV, V84, P103, DOI 10.1016/0047-6374(95)01636-8
   Pomonis JD, 2005, PAIN, V114, P339, DOI 10.1016/j.pain.2004.11.008
   Pritzker KPH, 2006, OSTEOARTHR CARTILAGE, V14, P13, DOI 10.1016/j.joca.2005.07.014
   Scafidi S, 2010, DEV NEUROSCI-BASEL, V32, P480, DOI 10.1159/000323178
   Stoppoloni D, 2013, RHEUMATOL INT, V33, P2399, DOI 10.1007/s00296-012-2373-9
   Thomas CM, 2011, INT J RHEUM DIS, V14, P191, DOI 10.1111/j.1756-185X.2010.01578.x
   Virmani MA, 1995, PHARMACOL RES, V32, P383, DOI 10.1016/S1043-6618(05)80044-1
NR 28
TC 13
Z9 15
U1 0
U2 9
PU PERGAMON-ELSEVIER SCIENCE LTD
PI OXFORD
PA THE BOULEVARD, LANGFORD LANE, KIDLINGTON, OXFORD OX5 1GB, ENGLAND
SN 0024-3205
EI 1879-0631
J9 LIFE SCI
JI Life Sci.
PD JUN 13
PY 2014
VL 106
IS 1-2
BP 32
EP 39
DI 10.1016/j.lfs.2014.04.022
PG 8
WC Medicine, Research & Experimental; Pharmacology & Pharmacy
WE Science Citation Index Expanded (SCI-EXPANDED)
SC Research & Experimental Medicine; Pharmacology & Pharmacy
GA AI9QL
UT WOS:000337267700005
PM 24786526
DA 2022-09-07
ER

PT J
AU Zulkarnain, Z
   Wijayanti, E
   Fitriani, U
   Triyono, A
AF Zulkarnain, Zuraida
   Wijayanti, Enggar
   Fitriani, Ulfa
   Triyono, Agus
TI Literature Study to Obtain The Scientific Basis for the Use of Imperata
   Roots as a Medicinal Herb for Healing Several Diseases in Rumah Riset
   Jamu Hortus Medicus
SO MEDIA PENELITIAN DAN PENGEMBANGAN KESEHATAN
LA Indonesian
DT Article
DE roots; imperata grass; Imperata cylindrica; Rumah Riset Jamu
ID INHIBITORY-ACTIVITY; PLATELET-AGGREGATION; CHEMICAL-COMPOSITION;
   ANTIOXIDANT ACTIVITY; OXIDATIVE STRESS; NITRIC-OXIDE; COGON GRASS;
   CYLINDRICA; COMPOUND; RHIZOMES
AB Alang-alang or Imperata grass known by people the Indonesian has many health benefits. RRJ Hortus Medicos as a service-based research clinic uses alang-alang roots in hebal formula to treat hypertension, osteoarthritis, headache, urinary tract stones, urinary tract infection, stomatitis and prostate enlargement. In addition to having empirical usage data, all plants used in RRJ must have scientific data. This study is a literature study with the aimof obtaining the scientific basis for the use of alang-alang roots. Search articles from scientific journals through google scholar, google and pubmed search engines with the keywords alang-alang or lmperata cylindrica and assistive words in accordance with the claims of use. The selected article is a complete of the results of experiments and surveys that are in accordance with topics both in Indonesian and English until 2018. The results of the study show that lmperata roots contain phenols and tannins which are antioxidants, isogeunin compound as anti-inflammatory, lignans as vasodilation, sinensitin, eupatorin, tetra-O-methylscutellarein 3 '-hydroxy-5,6,7 , 4 '-tetramethoxyflavone as a diuretic, imperanene as platelet antiaggregation and 5-hydroxy-2- (2-phenylethyl) chromone and 5-hydroxy-2- [2- (2- hydroxyphenyl) ethyl chromone as neuroprotective Imperata is also shown to have antimicrobial and anti-neoplasmic activity. The various active compounds and activities above, support the use of Imperata in the Hortus Medicus RRJ.
C1 [Zulkarnain, Zuraida; Wijayanti, Enggar; Fitriani, Ulfa; Triyono, Agus] Kementerian Kesehatan RI, Balai Besar Penelitian & Pengembangan Tanaman Oba, Badan Penelitian & Pengembangan Kesehatan, Jl Lawu 11, Karanganyar, Jawa Tengah, Indonesia.
RP Zulkarnain, Z (通讯作者)，Kementerian Kesehatan RI, Balai Besar Penelitian & Pengembangan Tanaman Oba, Badan Penelitian & Pengembangan Kesehatan, Jl Lawu 11, Karanganyar, Jawa Tengah, Indonesia.
EM zuraida.zu@gmail.com
CR An HJ, 2015, MOLECULES, V20, P21336, DOI 10.3390/molecules201219767
   Bansilal, 2007, J Ayub Med Coll Abbottabad, V19, P98
   Beevers G, 2001, BRIT MED J, V322, P912, DOI 10.1136/bmj.322.7291.912
   Britton TC., 2017, NEUROSCI PRACT AVIAT, P325
   Cerdeira AL, 2012, WEED SCI, V60, P212, DOI 10.1614/WS-D-11-00160.1
   Chu CM, 2018, AM J OBSTET GYNECOL, V219, P40, DOI 10.1016/j.ajog.2017.12.231
   Chunlaratthanaphorn S, 2009, SONGKLANAKARIN J SCI, V31, P63
   DAT DD, 1992, J ETHNOPHARMACOL, V36, P225
   de la Fuente V, 2012, ACTA HISTOCHEM, V114, P232, DOI 10.1016/j.acthis.2011.06.007
   Dhianawaty D, 2015, MAJ KEDOKT BDG-MKB, V47, P60, DOI 10.15395/mkb.v47n1.398
   Dickinson PJ, 2002, DIABETES-METAB RES, V18, P260, DOI 10.1002/dmrr.305
   Dougherty JM AN., 2019, MALE URINARY RETENTI
   Ebadi M, 1996, PROG NEUROBIOL, V48, P1, DOI 10.1016/0301-0082(95)00029-1
   Flores-Mireles AL, 2015, NAT REV MICROBIOL, V13, P269, DOI 10.1038/nrmicro3432
   Frank Bradford, 2005, Ann Clin Psychiatry, V17, P269, DOI 10.1080/10401230500296428
   Hidayat S, 2017, PROC SATREPS C, V1, P82
   Ismail A, 2018, PHARMACOGNOSY J, V10, P663, DOI DOI 10.5530/PJ.2018.4.109
   Jayalakshmi S, 2011, PHARMACOLOGYONLINE, V2, P1153
   Kanwar JR, 2009, CURR MED CHEM, V16, P2373, DOI 10.2174/092986709788682155
   Kartikasari Sri, 2013, I TEKNOL SEPULUH NOP, V2, P1
   KOVACS K, 1990, CEPHALALGIA, V10, P161, DOI 10.1046/j.1468-2982.1990.1004161.x
   Kristiana L, 2017, MEDIA PENELIT PENGEM, V27, P185, DOI 10.22435/mpk.v27i3.6233.185-196
   Kuete V, 2013, J ETHNOPHARMACOL, V149, P245, DOI 10.1016/j.jep.2013.06.029
   Kumar L, 1998, INT ARCH ALLERGY IMM, V117, P174, DOI 10.1159/000024007
   Lee DY, 2008, J ASIAN NAT PROD RES, V10, P299, DOI 10.1080/10286020701783419
   Lepor Herbert, 2005, Rev Urol, V7 Suppl 4, pS3
   Liu RH, 2013, CHIN HERB MED, V5, P240, DOI 10.3969/j.issn.1674-6348.2013.03.011
   Liu X, 2014, J NAT MED-TOKYO, V68, P295, DOI 10.1007/s11418-013-0793-9
   Lukitasari L., 2016, INDONES J CLIN PATHO, V20, P128
   Marani I., 2012, JURNAL FAPERTA CEFAR, V3
   MASUNAGA K, 1995, J NAT PRODUCTS, V58, P138, DOI 10.1021/np50115a022
   MATSUNAGA K, 1994, J NAT PROD, V57, P1183, DOI 10.1021/np50110a010
   MATSUNAGA K, 1994, J NAT PROD, V57, P1290, DOI 10.1021/np50111a019
   MATSUNAGA K, 1994, J NAT PRODUCTS, V57, P1734, DOI 10.1021/np50114a020
   Megawati M., 2017, SINTESIS NATRIUM KAR, V2, P13
   Mohamed GA, 2009, PHARMACOGN MAG, V5, P28
   Mulyadi M., 2013, CHEM INFO, V1, P35
   Nguyen MTT, 2004, BIOL PHARM BULL, V27, P1414, DOI 10.1248/bpb.27.1414
   Niki E, 2004, BIOCHEM SOC T, V32, P156, DOI 10.1042/BST0320156
   Nisa U, 2017, J KEFARMASIAN INDONE, V7, P87
   Nisa U., 2019, ASIAN J PHARM CLIN R, V12, P88
   Nisa U, 2018, BUL PENELIT KESEHAT, V46, P61, DOI 10.22435/bpk.v46i1.58
   Nwanjo HU, 2007, AFR J BIOTECHNOL, V6, P1681
   Oberley TD, 2002, AM J PATHOL, V160, P403, DOI 10.1016/S0002-9440(10)64857-2
   Padma R., 2013, INT J RES PHARM SCI, V4, P73
   Parkavi V., 2012, International Journal of Pharmaceutical Sciences and Drug Research, V4, P209
   Ravi S, 2018, PHYTOCHEMICAL SCREEN, V8, P938
   Rodriguez N, 2005, NEW PHYTOL, V165, P781, DOI 10.1111/j.1469-8137.2004.01264.x
   Sellers BA., 2002, U FLORIDA IFAS EXT, P1
   Seniwaty S., 2016, J ILM BERK SAINS DAN, V3, P124
   Shah NT., 2014, INT J AYU PHARM CHEM, V1, P282
   Valko M, 2007, INT J BIOCHEM CELL B, V39, P44, DOI 10.1016/j.biocel.2006.07.001
   Vuolteenaho K, 2007, SCAND J RHEUMATOL, V36, P247, DOI 10.1080/03009740701483014
   Wang Y, 2018, MOLECULES, V23, DOI 10.3390/molecules23071807
   Xuan TD, 2009, J AGR FOOD CHEM, V57, P9448, DOI 10.1021/jf902310j
   Yanti M., 2016, SYLVA LESTARI, V4, P27
   Yoon JS, 2006, J NAT PROD, V69, P290, DOI 10.1021/np0503808
   Zhou XR, 2013, AFR J TRADIT COMPLEM, V10, P175, DOI 10.4314/ajtcam.v10i4.28
NR 58
TC 0
Z9 0
U1 0
U2 0
PU NATL INST HEALTH RESEARCH & DEVELOPMENT
PI JAKARTA
PA JL PERCETAKAN NEGARA NO 23A, JAKARTA, 10560, INDONESIA
SN 0853-9987
EI 2338-3445
J9 MEDIA PENELIT PENGEM
JI Media Penelit. Pengemb. Kesehat.
PD DEC
PY 2019
VL 29
IS 4
BP 329
EP 340
DI 10.22435/mpk.v29i4.2105
PG 12
WC Public, Environmental & Occupational Health
WE Emerging Sources Citation Index (ESCI)
SC Public, Environmental & Occupational Health
GA XQ9JF
UT WOS:000731856000006
OA gold
DA 2022-09-07
ER

PT J
AU Xie, HM
   Ma, YB
   Shao, M
   Kong, JP
   Zhou, TT
   Wang, FE
   Cai, GQ
   Xu, SQ
   Pan, FM
AF Xie, Huimin
   Ma, Yubo
   Shao, Ming
   Kong, Jiangping
   Zhou, Tingting
   Wang, Feier
   Cai, Guoqi
   Xu, Shenqian
   Pan, Faming
TI Telomere length in patients with osteoarthritis: a systematic review and
   meta-analysis
SO AGING CLINICAL AND EXPERIMENTAL RESEARCH
LA English
DT Review
DE Telomere length; Aging; Osteoarthritis; Meta-analysis
ID ENDOTHELIAL GROWTH-FACTOR; ARTICULAR-CARTILAGE; OXIDATIVE STRESS;
   SENESCENCE; DISEASE; IMPACT; PATHOGENESIS; HEALTHY; CELLS; PAIN
AB Background Telomere length (TL) as a biomarker of aging was associated with many age-related diseases. The relationship between TL and osteoarthritis (OA), the most common form of joint diseases, had been investigated in a number of studies, but with the result inconsistent. Aims The purpose of this study was to systematically evaluate the relationship between TL and OA. Methods Until January 1, 2021, PubMed, Web of Science and Cochrane Library were comprehensively retrieved for relevant literatures. Quality of included literature was assessed using the Newcastle-Ottawa Scale (NOS) assessment scale. The pooled standard mean difference (SMD) with 95% confidence interval (CI) of Leukocytes TL was calculated using random-effect model. Subgroup analysis and meta-regression were used to investigate the potential source of heterogeneity. Results Six original studies containing 678 OA patients and 1457 healthy controls were included in this meta-analysis. All six included studies were case-control designed. Pooled results showed that patients with OA had a shorter TL in peripheral blood leukocytes (PBLs) compared with healthy controls, (SMD = - 0.32, 95% CI - 0.57 to - 0.06, Z = - 2.45, P = 0.014). Subgroup and meta-regression analysis showed that sex ratio and body mass index (BMI) were possible sources of heterogeneity. Publication bias was not observed. Conclusion The TL of PBLs in patients with OA was shorter than that of healthy controls, suggesting that PBLs TL may be closely associated with the pathogenesis and progression of OA.
C1 [Xie, Huimin; Ma, Yubo; Shao, Ming; Kong, Jiangping; Zhou, Tingting; Wang, Feier; Cai, Guoqi; Pan, Faming] Anhui Med Univ, Sch Publ Hlth, Dept Epidemiol & Biostat, 81 Meishan Rd, Hefei 230032, Anhui, China.
   [Xie, Huimin; Ma, Yubo; Shao, Ming; Kong, Jiangping; Zhou, Tingting; Wang, Feier; Cai, Guoqi; Pan, Faming] Inflammat & Immune Mediated Dis Lab Anhui Prov, Hefei, Anhui, China.
   [Xu, Shenqian] Anhui Med Univ, Dept Rheumatism & Immun, Affiliated Hosp 1, Hefei 230022, Anhui, China.
RP Pan, FM (通讯作者)，Anhui Med Univ, Sch Publ Hlth, Dept Epidemiol & Biostat, 81 Meishan Rd, Hefei 230032, Anhui, China.; Pan, FM (通讯作者)，Inflammat & Immune Mediated Dis Lab Anhui Prov, Hefei, Anhui, China.
EM famingpan@ahmu.edu.cn
FU National Natural Science Foundation of China [81773514, 82073655]; Anhui
   province [2017D140]
FX This study was funded by grants from the National Natural Science
   Foundation of China [81773514, 82073655] and the funds for academic and
   technical leaders in Anhui province [2017D140].
CR BLACKBURN EH, 1984, ANNU REV BIOCHEM, V53, P163, DOI 10.1146/annurev.bi.53.070184.001115
   Blackburn EH, 2015, SCIENCE, V350, P1193, DOI 10.1126/science.aab3389
   Borenstein M, 2010, RES SYNTH METHODS, V1, P97, DOI 10.1002/jrsm.12
   Burton DGA, 2007, ANN NY ACAD SCI, V1119, P20, DOI 10.1196/annals.1404.026
   Campisi J, 2005, CELL, V120, P513, DOI 10.1016/j.cell.2005.02.003
   Daniali L, 2013, NAT COMMUN, V4, DOI 10.1038/ncomms2602
   de Lange T, 2005, GENE DEV, V19, P2100, DOI 10.1101/gad.1346005
   Demanelis K, 2020, SCIENCE, V369, P1333, DOI 10.1126/science.aaz6876
   Deng MW, 2015, CELL TRANSPLANT, V24, P1085, DOI 10.3727/096368914X680091
   Dieppe PA, 2005, LANCET, V365, P965, DOI 10.1016/S0140-6736(05)71086-2
   Fernandez-Moreno M, 2011, BMC MUSCULOSKEL DIS, V12, DOI 10.1186/1471-2474-12-283
   Forero DA, 2016, J GERONTOL A-BIOL, V71, P1069, DOI 10.1093/gerona/glw053
   Gobezie R, 2007, ARTHRITIS RES THER, V9, DOI 10.1186/ar2172
   Griffith JD, 1999, CELL, V97, P503, DOI 10.1016/S0092-8674(00)80760-6
   Grumbles RM, 1996, BONE, V19, P255, DOI 10.1016/8756-3282(96)00180-9
   Hashimoto S, 2002, OSTEOARTHR CARTILAGE, V10, P180, DOI 10.1053/joca.2001.0505
   Haycock PC, 2014, BMJ-BRIT MED J, V349, DOI 10.1136/bmj.g4227
   Higgins JPT, 2003, BRIT MED J, V327, P557, DOI 10.1136/bmj.327.7414.557
   Kassebaum NJ, 2016, LANCET, V388, P1603, DOI 10.1016/S0140-6736(16)31460-X
   Lai TP, 2018, PHILOS T R SOC B, V373, DOI 10.1098/rstb.2016.0451
   Lepetsos P, 2016, BBA-MOL BASIS DIS, V1862, P576, DOI 10.1016/j.bbadis.2016.01.003
   Lopez-Otin C, 2013, CELL, V153, P1194, DOI 10.1016/j.cell.2013.05.039
   Lotz M, 2012, BONE, V51, P241, DOI 10.1016/j.bone.2012.03.023
   Manoy P, 2020, BIOMED REP, V13, DOI 10.3892/br.2020.1334
   Martin JA, 2001, J GERONTOL A-BIOL, V56, pB172, DOI 10.1093/gerona/56.4.B172
   McAlindon T, 2018, OSTEOARTHR CARTILAGE, V26, P1651, DOI 10.1016/j.joca.2018.08.010
   Moher David, 2009, Ann Intern Med, V151, P264, DOI 10.1136/bmj.b2535
   Mosquera A, 2019, ENVIRON MOL MUTAGEN, V60, P298, DOI 10.1002/em.22247
   Murata M, 2008, OSTEOARTHR CARTILAGE, V16, P279, DOI 10.1016/j.joca.2007.09.003
   Murphy L, 2008, ARTHRIT RHEUM-ARTHR, V59, P1207, DOI 10.1002/art.24021
   Nandakumar J, 2013, NAT REV MOL CELL BIO, V14, P71, DOI 10.1038/nrm3505
   Neogi T, 2013, OSTEOARTHR CARTILAGE, V21, P1145, DOI 10.1016/j.joca.2013.03.018
   Neuhold LA, 2001, J CLIN INVEST, V107, P35, DOI 10.1172/JCI10564
   Pelletier JP, 2001, ARTHRITIS RHEUM-US, V44, P1237, DOI 10.1002/1529-0131(200106)44:6<1237::AID-ART214>3.0.CO;2-F
   Pfander D, 2001, ANN RHEUM DIS, V60, P1070, DOI 10.1136/ard.60.11.1070
   Philipot D, 2014, ARTHRITIS RES THER, V16, DOI 10.1186/ar4494
   Poonpet T, 2018, INT J RHEUM DIS, V21, P118, DOI 10.1111/1756-185X.12988
   Shay JW, 2016, CANCER DISCOV, V6, P584, DOI 10.1158/2159-8290.CD-16-0062
   Sohn DH, 2012, ARTHRITIS RES THER, V14, DOI 10.1186/ar3555
   Stroup DF, 2000, JAMA-J AM MED ASSOC, V283, P2008, DOI 10.1001/jama.283.15.2008
   Takubo K, 2010, GERIATR GERONTOL INT, V10, pS197, DOI 10.1111/j.1447-0594.2010.00605.x
   Tamayo M, 2014, MUTAT RES-FUND MOL M, V765, P1, DOI 10.1016/j.mrfmmm.2014.04.006
   Tamayo M, 2010, MUTAT RES-FUND MOL M, V683, P68, DOI 10.1016/j.mrfmmm.2009.10.010
   Udomsinprasert W, 2019, MITOCHONDRION, V47, P1, DOI 10.1016/j.mito.2019.04.006
   von Zglinicki T, 2002, TRENDS BIOCHEM SCI, V27, P339, DOI 10.1016/S0968-0004(02)02110-2
   Wang Y, 2016, OSTEOARTHR CARTILAGE, V24, P49, DOI 10.1016/j.joca.2015.07.027
   Watanabe S, 2017, CANCER SCI, V108, P563, DOI 10.1111/cas.13184
   Welch V, 2011, EUR J EPIDEMIOL, V25, P603
   Willeit P, 2014, PLOS ONE, V9, DOI 10.1371/journal.pone.0112483
   Yanagisawa A, 2016, AMYLOID, V23, P26, DOI 10.3109/13506129.2015.1115758
   YERMILOV V, 1995, FEBS LETT, V376, P207, DOI 10.1016/0014-5793(95)01281-6
   Yudoh K, 2005, ARTHRITIS RES THER, V7, pR380, DOI 10.1186/ar1499
   Zeng Z, 2020, RHEUMATOLOGY, V59, P940, DOI 10.1093/rheumatology/kez524
   Zhai G, 2006, ANN RHEUM DIS, V65, P1444, DOI 10.1136/ard.2006.056903
NR 54
TC 1
Z9 1
U1 0
U2 2
PU SPRINGER
PI NEW YORK
PA ONE NEW YORK PLAZA, SUITE 4600, NEW YORK, NY, UNITED STATES
SN 1594-0667
EI 1720-8319
J9 AGING CLIN EXP RES
JI Aging Clin. Exp. Res.
PD MAR
PY 2022
VL 34
IS 3
SI SI
BP 495
EP 503
DI 10.1007/s40520-021-01944-6
EA JUL 2021
PG 9
WC Geriatrics & Gerontology
WE Science Citation Index Expanded (SCI-EXPANDED)
SC Geriatrics & Gerontology
GA ZM1IM
UT WOS:000679906400002
PM 34313963
DA 2022-09-07
ER

PT J
AU Wang, GL
   Li, YL
   Yang, G
   Yang, TY
   He, L
   Wang, Y
AF Wang, Guoliang
   Li, Yanlin
   Yang, Guang
   Yang, Tengyun
   He, Lu
   Wang, Yang
TI Cathelicidin antimicrobial peptide (CAMP) gene promoter methylation
   induces chondrocyte apoptosis
SO HUMAN GENOMICS
LA English
DT Article
DE CAMP; Methylation; Osteoarthritis; ROS; Inflammatory factors
AB Objective: The occurrence of osteoarthritis is related to genetic and environmental factors. Among them, the change of chondrocyte gene expression pattern regulated by epigenetic modification is an important participant. This study analyzed the effect of CAMP gene methylation on the level of oxidative stress and inflammation of chondrocytes.
   Methods: We analyzed the changes of the transcriptome in the articular cartilage tissue of osteoarthritis (OA) patients from the GSE117999 dataset. The GSE48422 dataset was used to analyze the changes in the methylation level of osteoarthritis cells. Cell Counting Kit-8 (CCK-8) and flow cytometry analysis of short hairpin RNA (shRNA) silencing CAMP gene and 5-mu M 5-Aza-2'-Deoxycytidine (AZA) treatment on the proliferation and apoptosis of Human chondrocytes osteoarthritis (HC-OA) cells. The Dichloro-dihydro-fluorescein diacetate (DCFH-DA) assay was used to detect the level of reactive oxygen species (ROS), and the expression level of inflammatory factors was analyzed by Western Blot.
   Results: The expression of CAMP in cartilage tissue of OA patients was upregulated, and the level of methylation was downregulated. CAMP was highly expressed in osteoarthritis articular cartilage cells. Silencing CAMP inhibited the proliferation of HC-OA cells and promoted their apoptosis. CAMP gene methylation inhibited ROS levels and tumor necrosis factor-alpha (TNF-alpha) expression levels in HC-OA cells, and promoted transforming growth factor beta (TGF-beta) expression. CAMP gene methylation inhibited the proliferation of HC-OA cells and promoted their apoptosis.
   Conclusion: CAMP gene promoter methylation inhibits ROS levels and inflammation and induces chondrocyte apoptosis.
C1 [Wang, Guoliang; Li, Yanlin; Yang, Guang; Yang, Tengyun; He, Lu; Wang, Yang] Kunming Med Univ, Affiliated Hosp 1, Dept Sports Med, Kunming 650031, Yunnan, China.
RP Wang, Y (通讯作者)，Kunming Med Univ, Affiliated Hosp 1, Dept Sports Med, Kunming 650031, Yunnan, China.
EM 358556760@qq.com
FU National Natural Science Foundation of China [81960409, 81760403];
   Yunnan Province Clinical Center for Bone and Joint Diseases
   [ZX2019-03-04]; Yunnan Province Medical Leaders Talent Project
   [L-201601]; Expert workstation project of Shiyi Chen [2018IC102];
   Kunming Medical University, Department of Science and Technology of
   Yunnan province [202001AY070001-043]
FX This work was supported by National Natural Science Foundation of China
   (No. 81960409, No. 81760403), Yunnan Province Clinical Center for Bone
   and Joint Diseases (No. ZX2019-03-04), Yunnan Province Medical Leaders
   Talent Project (No.L-201601), Expert workstation project of Shiyi Chen
   [No. 2018IC102], and Joint special fund project of applied basic
   research of Kunming Medical University, Department of Science and
   Technology of Yunnan province (No. 202001AY070001-043).
CR Abramoff B, 2020, MED CLIN N AM, V104, P293, DOI 10.1016/j.mcna.2019.10.007
   Agier J, 2018, J IMMUNOL RES, V2018, DOI 10.1155/2018/7357162
   Alvarez-Garcia O, 2016, ARTHRITIS RHEUMATOL, V68, P1876, DOI 10.1002/art.39643
   Ark AV, 2018, CELL SIGNAL, V52, P112, DOI 10.1016/j.cellsig.2018.09.002
   Chen YQ, 2017, CHEM SOC REV, V46, P2844, DOI 10.1039/c6cs00599c
   Clemens AW, 2020, MOL CELL, V77, P279, DOI 10.1016/j.molcel.2019.10.033
   de Andres MC, 2016, OSTEOARTHR CARTILAGE, V24, P1951, DOI 10.1016/j.joca.2016.06.002
   Duan L, 2017, J CELL PHYSIOL, V232, P1708, DOI 10.1002/jcp.25486
   Glyn-Jones S, 2015, LANCET, V386, P376, DOI 10.1016/S0140-6736(14)60802-3
   Hu ZS, 2016, INT IMMUNOL, V28, P245, DOI 10.1093/intimm/dxv113
   Iliopoulos D, 2007, ANN RHEUM DIS, V66, P1616, DOI 10.1136/ard.2007.069377
   Jeffries MA, 2014, ARTHRITIS RHEUMATOL, V66, P2804, DOI 10.1002/art.38762
   Jones PA, 2012, NAT REV GENET, V13, P484, DOI 10.1038/nrg3230
   Kapoor M, 2011, NAT REV RHEUMATOL, V7, P33, DOI 10.1038/nrrheum.2010.196
   Kim H, 2015, MOL CELLS, V38, P677, DOI 10.14348/molcells.2015.0200
   Kim KI, 2013, J BONE MINER RES, V28, P1050, DOI 10.1002/jbmr.1843
   Kinde B, 2016, P NATL ACAD SCI USA, V113, P15114, DOI 10.1073/pnas.1618737114
   Kuensaen C, 2019, PLOS ONE, V14, DOI 10.1371/journal.pone.0218736
   Li YW, 2017, BIOCHEMISTRY-MOSCOW+, V82, P1336, DOI 10.1134/S0006297917110116
   Liberman N, 2019, CURR OPIN NEUROBIOL, V59, P189, DOI 10.1016/j.conb.2019.09.012
   Liu K, 2018, J BIOL CHEM, V293, P7344, DOI 10.1074/jbc.RA118.001785
   Mandl LA, 2019, OSTEOARTHR CARTILAGE, V27, P359, DOI 10.1016/j.joca.2018.11.001
   Mersakova S, 2018, ONCOL LETT, V16, P7166, DOI 10.3892/ol.2018.9505
   Moazedi-Fuerst FC, 2014, J ORTHOP RES, V32, P1636, DOI 10.1002/jor.22722
   Moore LD, 2013, NEUROPSYCHOPHARMACOL, V38, P23, DOI 10.1038/npp.2012.112
   Morikawa M, 2016, CSH PERSPECT BIOL, V8, DOI 10.1101/cshperspect.a021873
   Nagaoka I, 2020, INT J MOL SCI, V21, DOI 10.3390/ijms21175973
   O'Neill TW, 2018, BEST PRACT RES CL RH, V32, P312, DOI 10.1016/j.berh.2018.10.007
   Reynard LN, 2014, HUM GENET, V133, P1059, DOI 10.1007/s00439-014-1447-z
   Scheler F, 1989, Verh Dtsch Ges Inn Med, V95, P252
   Shen J, 2017, CONNECT TISSUE RES, V58, P49, DOI 10.1080/03008207.2016.1208655
   Skvortsova K, 2018, NAT REV MOL CELL BIO, V19, P774, DOI 10.1038/s41580-018-0074-2
   Sokolove J, 2013, THER ADV MUSCULOSKEL, V5, P77, DOI 10.1177/1759720X12467868
   Wang W, 2017, OSTEOARTHR CARTILAGE, V25, P2127, DOI 10.1016/j.joca.2017.08.002
   Widschwendter M, 2007, NAT GENET, V39, P157, DOI 10.1038/ng1941
   Yu XR, 2018, EXP CELL RES, V372, P178, DOI 10.1016/j.yexcr.2018.09.024
   Zhen GH, 2013, NAT MED, V19, P704, DOI 10.1038/nm.3143
NR 37
TC 0
Z9 0
U1 0
U2 5
PU BMC
PI LONDON
PA CAMPUS, 4 CRINAN ST, LONDON N1 9XW, ENGLAND
SN 1473-9542
EI 1479-7364
J9 HUM GENOMICS
JI Hum. Genomics
PD APR 23
PY 2021
VL 15
IS 1
AR 24
DI 10.1186/s40246-021-00321-8
PG 10
WC Genetics & Heredity
WE Science Citation Index Expanded (SCI-EXPANDED)
SC Genetics & Heredity
GA RR1YH
UT WOS:000642902000001
PM 33892795
OA Green Submitted, Green Published, gold
DA 2022-09-07
ER

PT J
AU Ma, P
   Yue, LF
   Yang, H
   Fan, YN
   Bai, JY
   Li, SY
   Yuan, JQ
   Zhang, ZQ
   Yao, CS
   Lin, MB
   Hou, Q
AF Ma, Pei
   Yue, Lifeng
   Yang, Hui
   Fan, Yannan
   Bai, Jinye
   Li, Shuyi
   Yuan, Jiqiao
   Zhang, Ziqian
   Yao, Chunsuo
   Lin, Mingbao
   Hou, Qi
TI Chondroprotective and anti-inflammatory effects of amurensin H by
   regulating TLR4/Syk/NF-kappa B signals
SO JOURNAL OF CELLULAR AND MOLECULAR MEDICINE
LA English
DT Article
DE amurensin H; NF-kappa B; osteoarthritis; Syk; TLR4
ID KAPPA-B; AIRWAY INFLAMMATION; RESVERATROL DIMER; RECEPTOR 4; VAM3;
   ACTIVATION; OSTEOARTHRITIS; CHONDROCYTE; EXPRESSION; APOPTOSIS
AB The low-grade, chronic inflammation initiated by TLR4-triggered innate immune responses has a central role on early osteoarthritis. Amurensin H is a resveratrol dimer with anti-inflammatory and anti-apoptotic effects, while its effects on TLR-4 signals to inhibit osteoarthritis are still unclear. In the present study, treatment with amurensin H for 2 weeks in monosodium iodoacetate-induced mice significantly slows down cartilage degeneration and inflammation using macroscopic evaluation, haematoxylin and eosin (HE) staining and micro-magnetic resonance imaging. In IL-1 beta-stimulated rat chondrocytes, amurensin H suppresses the production of inflammatory mediators including nitric oxide, IL-6, IL-17, PGE2 and TNF-alpha using Greiss and ELISA assay. Amurensin H inhibits matrix degradation via decreasing levels of MMP-9 and MMP-13 using Western blot assay, promotes synthesis of type II collagen and glycosaminoglycan using immunostaining and safranin O staining, respectively. Amurensin H inhibits intracellular and mitochondrial reactive oxygen species (ROS) generation, and mitochondrial membrane depolarization using DCFH-DA, MitoSOX Red and JC-1 assay as well. IL-1 beta stimulates TLR4 activation and Syk phosphorylation in chondrocytes, while amurensin H inhibits TLR4/Syk signals and downstream p65 phosphorylation and translocation in a time and dose-dependent manner. Together, these results suggest that amurensin H exerts chondroprotective effects by attenuating oxidative stress, inflammation and matrix degradation via the TLR4/Syk/NF-kappa B pathway.
C1 [Ma, Pei; Yang, Hui; Fan, Yannan; Bai, Jinye; Li, Shuyi; Yuan, Jiqiao; Zhang, Ziqian; Yao, Chunsuo; Lin, Mingbao; Hou, Qi] Chinese Acad Med Sci & Peking Union Med Coll, Inst Mat Med, State Key Lab Bioact Subst & Funct Nat Med, Beijing 100050, China.
   [Yue, Lifeng] Beijing Univ Chinese Med, Dongzhimen Hosp, Dept Neol, Beijing, China.
RP Lin, MB; Hou, Q (通讯作者)，Chinese Acad Med Sci & Peking Union Med Coll, Inst Mat Med, State Key Lab Bioact Subst & Funct Nat Med, Beijing 100050, China.
EM mingbaolin@imm.cams.cn; houq@imm.ac.cn
OI Yao, Chunsuo/0000-0002-1008-6624
FU CAMS Initiative for Innovative Medicine [2016-I2M-2-006]; Drug
   Innovation Major Project of China [2018ZX09711001-003-001]; National
   Natural Science Foundation of China [81302960, 81603359, 81803810];
   Natural Science Foundation of Beijing Municipality [7182116, 7192132]
FX CAMS Initiative for Innovative Medicine, Grant/Award Number:
   2016-I2M-2-006; Drug Innovation Major Project of China, Grant/Award
   Number: 2018ZX09711001-003-001; National Natural Science Foundation of
   China, Grant/Award Number: 81302960, 81603359 and 81803810; Natural
   Science Foundation of Beijing Municipality, Grant/Award Number: 7182116
   and 7192132
CR Apprich S, 2010, OSTEOARTHR CARTILAGE, V18, P1211, DOI 10.1016/j.joca.2010.06.002
   Bae YS, 2009, CIRC RES, V104, P210, DOI 10.1161/CIRCRESAHA.108.181040
   Cao Shu-hua, 2014, Chinese Pharmacological Bulletin, V30, P931, DOI 10.3969/j.issn.1001-1978.2014.07.011.html
   College JNM, 1984, DICT CHINESE TRADITI
   Fan YN, 2019, FRONT PHARMACOL, V10, DOI 10.3389/fphar.2019.01157
   Glyn-Jones S, 2015, LANCET, V386, P376, DOI 10.1016/S0140-6736(14)60802-3
   Goldring MB, 2006, BEST PRACT RES CL RH, V20, P1003, DOI 10.1016/j.berh.2006.06.003
   Gomez R, 2015, NAT REV RHEUMATOL, V11, P159, DOI 10.1038/nrrheum.2014.209
   Henrotin Y, 2018, CURR RHEUMATOL REP, V20, DOI 10.1007/s11926-018-0782-9
   Huang KS, 1999, CHINESE CHEM LETT, V10, P817
   Ishizuka F, 2013, INVEST OPHTH VIS SCI, V54, P5807, DOI 10.1167/iovs.13-11932
   Jiang M, 2014, INT J MOL SCI, V15, P17188, DOI 10.3390/ijms150917188
   Jiang Ren-tao, 2014, Yaoxue Xuebao, V49, P608
   Li XB, 2019, J CELL MOL MED, V23, P1940, DOI 10.1111/jcmm.14096
   Li YT, 2006, ACTA PHARMACOL SIN, V27, P735, DOI 10.1111/j.1745-7254.2006.00330.x
   Loeser RF, 2012, ARTHRITIS RHEUM-US, V64, P1697, DOI 10.1002/art.34453
   Lu ZH, 2016, ACS CHEM BIOL, V11, P1613, DOI 10.1021/acschembio.6b00051
   Ma CY, 2020, J CELL MOL MED, V24, P930, DOI 10.1111/jcmm.14804
   Ma P, 2016, J ASIAN NAT PROD RES, V18, P1004, DOI 10.1080/10286020.2016.1181622
   Miljkovic D, 2004, CYTOKINE GROWTH F R, V15, P21, DOI 10.1016/j.cytogfr.2003.10.003
   Miller YI, 2012, BRIT J PHARMACOL, V167, P990, DOI 10.1111/j.1476-5381.2012.02097.x
   Moilanen LJ, 2015, OSTEOARTHR CARTILAGE, V23, P2017, DOI 10.1016/j.joca.2015.09.008
   Nair A, 2012, ARTHRITIS RHEUM-US, V64, P2268, DOI 10.1002/art.34495
   Nasi S, 2016, ANN RHEUM DIS, V75, P1372, DOI 10.1136/annrheumdis-2015-207487
   Robinson WH, 2016, NAT REV RHEUMATOL, V12, P580, DOI 10.1038/nrrheum.2016.136
   Scanzello CR, 2008, CURR OPIN RHEUMATOL, V20, P565, DOI 10.1097/BOR.0b013e32830aba34
   Stellavato A, 2019, BIOMED RES INT, V2019, DOI 10.1155/2019/4328219
   Stellavato A, 2016, J CELL BIOCHEM, V117, P2158, DOI 10.1002/jcb.25556
   Wu H, 2003, BIOESSAYS, V25, P1096, DOI 10.1002/bies.10352
   Xuan LL, 2014, ACTA PHARMACOL SIN, V35, P779, DOI 10.1038/aps.2014.17
   Yang Li, 2010, Yaoxue Xuebao, V45, P1503
   Yang WS, 2015, CELL PHYSIOL BIOCHEM, V35, P2309, DOI 10.1159/000374034
   Zanoni I, 2011, CELL, V147, P868, DOI 10.1016/j.cell.2011.09.051
   Zhang S, 2013, EVID-BASED COMPL ALT, V2013, DOI 10.1155/2013/819296
NR 34
TC 10
Z9 11
U1 2
U2 14
PU WILEY
PI HOBOKEN
PA 111 RIVER ST, HOBOKEN 07030-5774, NJ USA
SN 1582-1838
EI 1582-4934
J9 J CELL MOL MED
JI J. Cell. Mol. Med.
PD JAN
PY 2020
VL 24
IS 2
BP 1958
EP 1968
DI 10.1111/jcmm.14893
EA DEC 2019
PG 11
WC Cell Biology; Medicine, Research & Experimental
WE Science Citation Index Expanded (SCI-EXPANDED)
SC Cell Biology; Research & Experimental Medicine
GA KH1OU
UT WOS:000504298800001
PM 31876072
OA Green Published, gold
DA 2022-09-07
ER

PT J
AU Pineiro-Ramil, M
   Burguera, EF
   Hermida-Gomez, T
   Carames, B
   Oreiro-Villar, N
   Meijide-Failde, R
   Blanco, FJ
   Vaamonde-Garcia, C
AF Pineiro-Ramil, Maria
   Burguera, Elena F.
   Hermida-Gomez, Tamara
   Carames, Beatriz
   Oreiro-Villar, Natividad
   Meijide-Failde, Rosa
   Blanco, Francisco J.
   Vaamonde-Garcia, Carlos
TI Reduced Levels of H2S in Diabetes-Associated Osteoarthritis Are Linked
   to Hyperglycaemia, Nrf-2/HO-1 Signalling Downregulation and Chondrocyte
   Dysfunction
SO ANTIOXIDANTS
LA English
DT Article
DE hydrogen sulphide; osteoarthritis; type 2 diabetes; chondrocytes;
   inflammation; nuclear factor-erythroid 2-related factor-2; heme
   oxygenase-1
ID HYDROGEN-SULFIDE PRODUCTION; HIGH GLUCOSE; OXIDATIVE STRESS;
   HYPERHOMOCYSTEINEMIA; INJURY; INFLAMMATION; PATHWAY; CELLS; INSIGHTS;
   SYSTEM
AB Different findings indicate that type 2 diabetes is an independent risk factor for osteoarthritis (OA). However, the mechanisms underlying the connection between both diseases remain unclear. Changes in the balance of hydrogen sulphide (H2S) are thought to play an important role in the pathogenesis of diabetes and its complications, although its role is still controversial. In this study, we examined the modulation of H2S levels in serum and chondrocytes from OA diabetic (DB) and non-diabetic (non-DB) patients and in cells under glucose stress, in order to elucidate whether impairment in H2S-mediated signalling could participate in the onset of DB-related OA. Here, we identified a reduction in H2S synthesis in the cartilage from OA-DB patients and in cells under glucose stress, which is associated with hyperglycaemia-mediated dysregulation of chondrocyte metabolism. In addition, our results indicate that H2S is an inductor of the Nrf-2/HO-1 signalling pathway in cartilage, but is also a downstream target of Nrf-2 transcriptional activity. Thereby, impairment of the H2S/Nrf-2 axis under glucose stress or DB triggers chondrocyte catabolic responses, favouring the disruption of cartilage homeostasis that characterizes OA pathology. Finally, our findings highlight the benefits of the use of exogeneous sources of H2S in the treatment of DB-OA patients, and warrant future clinical studies.
C1 [Pineiro-Ramil, Maria; Meijide-Failde, Rosa] Univ A Coruna, Fac Fisioterapia, Ctr Invest Cient Avanzadas CICA,Tissue Engn & Cel, Biomed Res Inst Coruna INIBIC,Dept Fisioterapia M, La Coruna 15006, Spain.
   [Burguera, Elena F.; Hermida-Gomez, Tamara; Carames, Beatriz; Oreiro-Villar, Natividad; Blanco, Francisco J.; Vaamonde-Garcia, Carlos] Complexo Hosp Univ A Coruna CHUAC, Inst Invest Biomed Coruna INIBIC, SERGAS, Grp Invest Reumatol, La Coruna 15006, Spain.
   [Hermida-Gomez, Tamara; Blanco, Francisco J.] Univ A Coruna, Fac Fisioterapia, Ctr Invest Cient Avanzadas CICA, Dept Fisioterapia Med & Ciencias Biomed,Grp Inves, La Coruna 15006, Spain.
   [Hermida-Gomez, Tamara] Ctr Invest Biomed Red Bioingn Biomat & Nanomed CI, Madrid 28029, Spain.
   [Vaamonde-Garcia, Carlos] Univ A Coruna, Fac Ciencias, Ctr Invest Cient Avanzadas CICA, Dept Biol,Grp Invest Reumatol & Salud, La Coruna 15071, Spain.
RP Blanco, FJ; Vaamonde-Garcia, C (通讯作者)，Complexo Hosp Univ A Coruna CHUAC, Inst Invest Biomed Coruna INIBIC, SERGAS, Grp Invest Reumatol, La Coruna 15006, Spain.; Blanco, FJ (通讯作者)，Univ A Coruna, Fac Fisioterapia, Ctr Invest Cient Avanzadas CICA, Dept Fisioterapia Med & Ciencias Biomed,Grp Inves, La Coruna 15006, Spain.; Vaamonde-Garcia, C (通讯作者)，Univ A Coruna, Fac Ciencias, Ctr Invest Cient Avanzadas CICA, Dept Biol,Grp Invest Reumatol & Salud, La Coruna 15071, Spain.
EM maria.pramil@udc.es; elena.fenandez.burguera@sergas.es;
   tamara.hermida.gomez@sergas.es; beatriz.carames.perez@sergas.es;
   natividad.oreiro.villar@sergas.es; rosa.meijide.failde@udc.es;
   fblagar1@udc.es; carlos.vaamonde.garcia@udc.es
RI Meijide-Failde, Rosa/H-3446-2016; Blanco, Francisco J./C-3192-2014;
   Pineiro-Ramil, Maria/E-1930-2017
OI Meijide-Failde, Rosa/0000-0001-8516-9419; Blanco, Francisco
   J./0000-0001-9821-7635; Vaamonde-Garcia, Carlos/0000-0001-8658-5502;
   Pineiro-Ramil, Maria/0000-0002-6202-1865
FU Fondo de Investigacion Sanitaria [PI19/01206]; Instituto de Salud Carlos
   III (ISCIII)-General Subdirection of Assessment and Promotion of
   Research-European Regional Development Fund (FEDER) "A way of making
   Europe"; Xunta de Galicia [ED431B 2020/55, IN607A 2021/7, ED481D
   2017/023]; Biomedical Research Network Centre (CIBER), an initiative of
   ISCIII
FX This research was funded by grant PI19/01206 from the Fondo de
   Investigacion Sanitaria, integrated in the National Plan for Scientific
   Program, Development, and Technological Innovation 2013-2016 and funded
   by the Instituto de Salud Carlos III (ISCIII)-General Subdirection of
   Assessment and Promotion of Research-European Regional Development Fund
   (FEDER) "A way of making Europe", and also by grants ED431B 2020/55
   (Grupos con Potencial de Crecemento 2020) and IN607A 2021/7 (Grupos de
   Referencia Competitiva) from Xunta de Galicia. The study was also
   supported by the Biomedical Research Network Centre (CIBER), an
   initiative of ISCIII. C.V.-G. thanks Xunta de Galicia for his
   postdoctoral contract (grant number ED481D 2017/023).
CR Alenazi AM, 2019, CLIN RHEUMATOL, V38, P3539, DOI 10.1007/s10067-019-04712-0
   Blanco FJ, 2018, NAT REV RHEUMATOL, V14, P327, DOI 10.1038/s41584-018-0001-0
   Bolduc JA, 2019, FREE RADICAL BIO MED, V132, P73, DOI 10.1016/j.freeradbiomed.2018.08.038
   Bortoluzzi A, 2018, AUTOIMMUN REV, V17, P1097, DOI 10.1016/j.autrev.2018.06.002
   Burguera EF, 2014, OSTEOARTHR CARTILAGE, V22, P1026, DOI 10.1016/j.joca.2014.04.031
   Burguera EF, 2020, INT J BIOMETEOROL, V64, P997, DOI 10.1007/s00484-019-01823-w
   Cai DW, 2019, BIOMED RES INT, V2019, DOI 10.1155/2019/5689613
   Cao P, 2021, BIOCHEM BIOPH RES CO, V547, P125, DOI 10.1016/j.bbrc.2021.02.025
   Chen Y, 2018, TRANSPL P, V50, P1549, DOI 10.1016/j.transproceed.2018.03.011
   Cheng ZJ, 2015, DIABETES, V64, P947, DOI 10.2337/db14-0784
   Clerigues V, 2013, CLIN SCI, V125, P99, DOI 10.1042/CS20120491
   Comas F, 2021, ANTIOXIDANTS-BASEL, V10, DOI 10.3390/antiox10050633
   Courties A, 2017, CURR OPIN RHEUMATOL, V29, P214, DOI 10.1097/BOR.0000000000000373
   Du JT, 2017, FRONT PHARMACOL, V8, DOI 10.3389/fphar.2017.00588
   Fang P, 2014, DIABETES, V63, P4275, DOI 10.2337/db14-0809
   Fox B, 2012, J CELL MOL MED, V16, P896, DOI 10.1111/j.1582-4934.2011.01357.x
   Gheibi S, 2020, BIOCHEM PHARMACOL, V176, DOI 10.1016/j.bcp.2020.113819
   Guan QB, 2015, INT J MOL MED, V35, P810, DOI 10.3892/ijmm.2014.2059
   Guillen MI, 2008, J PATHOL, V214, P515, DOI 10.1002/path.2313
   Hu TX, 2017, INT J ENDOCRINOL, V2017, DOI 10.1155/2017/9501792
   Huang T, 2013, BMC GENOMICS, V14, DOI 10.1186/1471-2164-14-867
   Hui W, 2016, ANN RHEUM DIS, V75, P449, DOI 10.1136/annrheumdis-2014-206295
   Ivanciuc T, 2018, FRONT IMMUNOL, V9, DOI 10.3389/fimmu.2018.00854
   Kraus VB, 2015, OSTEOARTHR CARTILAGE, V23, P1233, DOI 10.1016/j.joca.2015.03.036
   Lazarte J, 2020, CAN J DIABETES, V44, P53, DOI 10.1016/j.jcjd.2019.07.003
   Li J, 2014, J DIABETES COMPLICAT, V28, P662, DOI 10.1016/j.jdiacomp.2014.06.008
   Li S, 2019, ANTIOXID REDOX SIGN, V30, P1635, DOI 10.1089/ars.2017.7397
   Li XR, 2021, INT IMMUNOPHARMACOL, V95, DOI 10.1016/j.intimp.2021.107545
   Lin FX, 2020, DRUG DES DEV THER, V14, P621, DOI 10.2147/DDDT.S242521
   Liu JQ, 2016, CELL BIOSCI, V6, DOI 10.1186/s13578-016-0099-1
   Liu M, 2018, PHYSIOL REP, V6, DOI 10.14814/phy2.13630
   Liu N, 2020, BRIT J CANCER, V122, P279, DOI 10.1038/s41416-019-0660-x
   Liu-Bryan R, 2015, NAT REV RHEUMATOL, V11, P35, DOI 10.1038/nrrheum.2014.162
   Loboda A, 2016, CELL MOL LIFE SCI, V73, P3221, DOI 10.1007/s00018-016-2223-0
   Ma SN, 2017, CELL PHYSIOL BIOCHEM, V41, P1838, DOI 10.1159/000471932
   McDonnell C, 2017, PLOS ONE, V12, DOI 10.1371/journal.pone.0180998
   Modis K, 2013, FASEB J, V27, P601, DOI 10.1096/fj.12-216507
   Nandi SS, 2017, SCI REP-UK, V7, DOI 10.1038/s41598-017-03776-9
   Nasi S, 2020, ARTHRITIS RES THER, V22, DOI 10.1186/s13075-020-02147-6
   Niture SK, 2014, FREE RADICAL BIO MED, V66, P36, DOI 10.1016/j.freeradbiomed.2013.02.008
   Pan XX, 2019, INT IMMUNOPHARMACOL, V75, DOI 10.1016/j.intimp.2019.105742
   Peake BF, 2013, AM J PHYSIOL-HEART C, V304, pH1215, DOI 10.1152/ajpheart.00796.2012
   Petrie JR, 2018, CAN J CARDIOL, V34, P575, DOI 10.1016/j.cjca.2017.12.005
   Ribeiro M, 2016, OSTEOARTHR CARTILAGE, V24, P2116, DOI 10.1016/j.joca.2016.06.019
   Sen N, 2017, J MOL BIOL, V429, P543, DOI 10.1016/j.jmb.2016.12.015
   Shibuya N, 2009, ANTIOXID REDOX SIGN, V11, P703, DOI 10.1089/ARS.2008.2253
   Shimizu Y, 2016, CIRC-HEART FAIL, V9, DOI 10.1161/CIRCHEARTFAILURE.115.002368
   Si YF, 2013, BRIT J PHARMACOL, V169, P619, DOI 10.1111/bph.12163
   Sun HJ, 2020, FRONT PHARMACOL, V10, DOI 10.3389/fphar.2019.01568
   Suzuki K, 2017, INTERNAL MED, V56, P17, DOI 10.2169/internalmedicine.56.7403
   Toegel S, 2007, J CONTROL RELEASE, V117, P121, DOI 10.1016/j.jconrel.2006.10.004
   Uruno A, 2013, MOL CELL BIOL, V33, P2996, DOI 10.1128/MCB.00225-13
   Vaamonde-Garcia C, 2020, INT J BIOMETEOROL, V64, P307, DOI 10.1007/s00484-019-01807-w
   Vaamonde-Garcia C, 2019, BIOCHEM PHARMACOL, V165, P181, DOI 10.1016/j.bcp.2019.03.008
   Vaamonde-Garcia C, 2017, J BIOL CHEM, V292, P14505, DOI 10.1074/jbc.M117.802157
   Vela-Anero A, 2017, NITRIC OXIDE-BIOL CH, V70, P42, DOI 10.1016/j.niox.2017.08.004
   Veronese N, 2019, SEMIN ARTHRITIS RHEU, V49, P9, DOI 10.1016/j.semarthrit.2019.01.005
   Vina ER, 2018, CURR OPIN RHEUMATOL, V30, P160, DOI 10.1097/BOR.0000000000000479
   Wallace JL, 2015, NAT REV DRUG DISCOV, V14, P329, DOI 10.1038/nrd4433
   Wang X, 2015, OSTEOARTHR CARTILAGE, V23, P22, DOI 10.1016/j.joca.2014.10.002
   Whiteman M, 2010, DIABETOLOGIA, V53, P1722, DOI 10.1007/s00125-010-1761-5
   Williams MF, 2016, J DIABETES COMPLICAT, V30, P944, DOI 10.1016/j.jdiacomp.2016.02.016
   Xie LP, 2016, DIABETES, V65, P3171, DOI 10.2337/db16-0020
   Yamamoto J, 2013, CLIN EXP NEPHROL, V17, P32, DOI 10.1007/s10157-012-0670-y
   Yan LJ, 2014, J DIABETES RES, V2014, DOI 10.1155/2014/137919
   Yang GD, 2011, AM J PATHOL, V179, P869, DOI 10.1016/j.ajpath.2011.04.028
   Yu YT, 2021, FASEB J, V35, DOI 10.1096/fj.202002696RR
   Zhang B, 2021, MOL MED REP, V24, DOI 10.3892/mmr.2021.12170
   Zhang F, 2020, AM J PHYSIOL-CELL PH, V319, pC720, DOI 10.1152/ajpcell.00014.2020
   Zhang H, 2016, NEUROCHEM INT, V92, P49, DOI 10.1016/j.neuint.2015.12.005
   Zhao SZ, 2021, FRONT CELL DEV BIOL, V9, DOI 10.3389/fcell.2021.627336
   Zhao S, 2021, HEPATOLOGY, V73, P282, DOI 10.1002/hep.31247
NR 72
TC 0
Z9 0
U1 2
U2 2
PU MDPI
PI BASEL
PA ST ALBAN-ANLAGE 66, CH-4052 BASEL, SWITZERLAND
EI 2076-3921
J9 ANTIOXIDANTS-BASEL
JI Antioxidants
PD APR
PY 2022
VL 11
IS 4
AR 628
DI 10.3390/antiox11040628
PG 20
WC Biochemistry & Molecular Biology; Chemistry, Medicinal; Food Science &
   Technology
WE Science Citation Index Expanded (SCI-EXPANDED)
SC Biochemistry & Molecular Biology; Pharmacology & Pharmacy; Food Science
   & Technology
GA 0T2PQ
UT WOS:000786814500001
PM 35453313
OA Green Published, gold
DA 2022-09-07
ER

PT J
AU Cai, ZJ
   Cui, Y
   Wang, J
   Qi, X
   He, PJ
   Bu, PF
   Xu, YQ
   Li, Y
AF Cai, Zhijun
   Cui, Yi
   Wang, Jing
   Qi, Xin
   He, Pengju
   Bu, Pengfei
   Xu, Yongqing
   Li, Yang
TI A narrative review of the progress in the treatment of knee
   osteoarthritis
SO ANNALS OF TRANSLATIONAL MEDICINE
LA English
DT Review
DE Knee osteoarthritis (KOA); steroid; hyaluronic acid; platelet-rich
   plasma (PRP)
ID PLATELET-RICH PLASMA; HYALURONIC-ACID; INTRAARTICULAR INJECTION;
   DOUBLE-BLIND; EFFICACY; PLACEBO; SUPERIOR; THERAPY; SAFETY; HIP
AB Background and Objective: The pathogenesis of osteoarthritis (OA) involves a variety of complex mechanisms, including genetic, mechanical, metabolic, and inflammatory factors. There is evidence that inflammatory factors, abnormal chondrocyte apoptosis, and extracellular matrix degradation are closely associated with the occurrence and development of OA. The best treatment for OA is still controversial, but intra-articular injection is safer and more effective than non-surgical treatments, such as physical therapy and oral analgesics. This study sought to explore the mechanism, benefits, and adverse reactions of commonly used intra-articular injection therapy in the treatment of knee osteoarthritis (KOA). Methods: We analyzed the safety and adverse reactions of intra-articular injection in patients with KOA, and summarized the results. Key Content and Findings: Six weeks of the corticosteroid injection contributed to improve the symptoms of OA patients in short time. However, their symptoms did not improve significantly after this period. Using corticosteroids for a long time may result in oxidative stress, leading to adverse reactions, such as cartilage toxicity, and accelerate the progress of OA. Due to its high frequency, the local injection of hyaluronic acid can result in more adverse reactions when compared with the corticosteroids. Due to the lack of standardized factors for platelet-rich plasma (PRP) preparation, leukocyte-rich or leukocyte-free variants may be produced. Adverse reactions include injection-site pain, joint stiffness. Conclusions: Thus, it is necessary to promote further clinical trials to promote the clinical application of PRP.
C1 [Cai, Zhijun; Cui, Yi; Wang, Jing; Qi, Xin; He, Pengju; Bu, Pengfei; Xu, Yongqing; Li, Yang] 920 Hosp Joint Logist Support Force, Dept Orthoped, PLA, 212 Daguan Rd, Kunming, Yunnan, China.
RP Xu, YQ; Li, Y (通讯作者)，920 Hosp Joint Logist Support Force, Dept Orthoped, PLA, 212 Daguan Rd, Kunming, Yunnan, China.
EM xuyongqing60@sina.com; kmliyang1987@sina.com
CR Akhlaque U, 2020, J PAK MED ASSOC, V70, P2143, DOI 10.47391/JPMA.1131
   Al-Ajlouni J, 2015, CLIN J SPORT MED, V25, P524, DOI 10.1097/JSM.0000000000000166
   Alfieri FM, 2020, ACTA REUMATOL PORT, V45, P201
   Barton KI, 2018, AM J SPORT MED, V46, P1596, DOI 10.1177/0363546518765098
   Bastos R, 2020, KNEE SURG SPORT TR A, V28, P1989, DOI 10.1007/s00167-019-05732-8
   Belk JW, 2021, AM J SPORT MED, V49, P249, DOI 10.1177/0363546520909397
   Bruyere O, 2019, SEMIN ARTHRITIS RHEU, V49, P337, DOI 10.1016/j.semarthrit.2019.04.008
   Buyuk AF, 2017, ACTA ORTOP BRAS, V25, P206, DOI 10.1590/1413-785220172505172581
   Campbell KA, 2015, ARTHROSCOPY, V31, P2036, DOI 10.1016/j.arthro.2015.03.030
   Di Martino A, 2019, AM J SPORT MED, V47, P347, DOI 10.1177/0363546518814532
   Ebad Ali Sheikh Muhammad, 2021, J Ayub Med Coll Abbottabad, V33, P315
   Fredericksen K, 2021, JACEP OPEN, V2, DOI 10.1002/emp2.12424
   Freitag J, 2019, REGEN MED, V14, P213, DOI 10.2217/rme-2018-0161
   Georgiev T, 2019, RHEUMATOL INT, V39, P1145, DOI 10.1007/s00296-019-04290-z
   Gilat R, 2021, INT ORTHOP, V45, P345, DOI 10.1007/s00264-020-04801-9
   Gualdi G, 2019, WOUNDS, V31, P81
   Guillibert C, 2019, INT J MOL SCI, V20, DOI 10.3390/ijms20061327
   Habib G, 2018, PAIN RES TREAT, V2018, DOI 10.1155/2018/7561209
   Han SB, 2021, ARTHROSCOPY, V37, P292, DOI 10.1016/j.arthro.2020.03.041
   Han YH, 2019, PAIN MED, V20, P1418, DOI 10.1093/pm/pnz011
   Hohmann E, 2020, EUR J ORTHOP SURG TR, V30, P955, DOI 10.1007/s00590-020-02623-4
   Huang Y, 2019, ORTHOPADE, V48, P239, DOI 10.1007/s00132-018-03659-5
   Jang KM, 2021, CURR MED RES OPIN, V37, P1573, DOI 10.1080/03007995.2021.1950132
   Katz JN, 2021, JAMA-J AM MED ASSOC, V325, P568, DOI 10.1001/jama.2020.22171
   Kikkuri RR, 2021, J PHARM BIOALLIED SC, V13, pS1162, DOI 10.4103/jpbs.jpbs_301_21
   Kon E, 2020, AM J SPORT MED, V48, P2703, DOI 10.1177/0363546520944891
   Kon E, 2020, EXPERT OPIN BIOL TH, V20, P1447, DOI 10.1080/14712598.2020.1798925
   Latourte A, 2021, JOINT BONE SPINE, V88, DOI 10.1016/j.jbspin.2021.105204
   Lee H, 2020, INFLAMMOPHARMACOLOGY, V28, P1237, DOI 10.1007/s10787-020-00738-y
   Lin KY, 2019, ARTHROSCOPY, V35, P106, DOI 10.1016/j.arthro.2018.06.035
   Luo P, 2020, PAIN RES MANAG, V2020, DOI 10.1155/2020/7587936
   Majumdar A, 2014, CYTOTHERAPY, V16, pS105, DOI 10.1016/j.jcyt.2014.01.389
   Maricar N, 2020, J RHEUMATOL, V47, P431, DOI 10.3899/jrheum.180233
   Martel-Pelletier J, 2009, NAT REV RHEUMATOL, V5, P363, DOI 10.1038/nrrheum.2009.121
   Matas J, 2019, STEM CELL TRANSL MED, V8, P215, DOI 10.1002/sctm.18-0053
   McLarnon M, 2021, BMC MUSCULOSKEL DIS, V22, DOI 10.1186/s12891-021-04308-3
   Migliore A, 2021, RHEUMATOL THER, V8, P1617, DOI 10.1007/s40744-021-00363-3
   Poniatowski LA, 2015, MEDIAT INFLAMM, V2015, DOI 10.1155/2015/137823
   Poulsen E, 2019, BRIT J SPORT MED, V53, P1454, DOI 10.1136/bjsports-2018-100022
   Singh VK, 2020, MALAYS ORTHOP J, V14, P151, DOI 10.5704/MOJ.2011.023
   Skou ST, 2020, OSTEOARTHR CARTILAGE, V28, P167, DOI 10.1016/j.joca.2019.09.003
   Smith C, 2019, KNEE SURG SPORT TR A, V27, P1974, DOI 10.1007/s00167-018-5071-7
   Davalillo CAT, 2015, OPEN ACCESS RHEUMATO, V7, P9, DOI 10.2147/OARRR.S74553
   Vazquez PF, 2011, REV SOC ESPAOLA DOLO, V18, P320
   Vitaloni M, 2019, BMC MUSCULOSKEL DIS, V20, DOI 10.1186/s12891-019-2895-3
   Vladimirov S, 2015, INFLAMM BOWEL DIS, V11, P618
   Wilson LA, 2020, J ARTHROPLASTY, V35, P1979, DOI 10.1016/j.arth.2020.04.012
   Yilmaz V, 2021, Musculoskelet Surg, V105, P89, DOI 10.1007/s12306-019-00633-y
   Zamborsky R, 2020, ARTHROSCOPY, V36, P845, DOI 10.1016/j.arthro.2019.11.096
   Zeng C, 2019, OSTEOARTHR CARTILAGE, V27, P855, DOI 10.1016/j.joca.2019.01.007
   Zhao L, 2019, ANN RHEUM DIS, V78, P676, DOI 10.1136/annrheumdis-2018-214724
NR 51
TC 0
Z9 0
U1 10
U2 10
PU AME PUBL CO
PI SHATIN
PA FLAT-RM C 16F, KINGS WING PLAZA 1, NO 3 KWAN ST, SHATIN, HONG KONG
   00000, China
SN 2305-5839
EI 2305-5847
J9 ANN TRANSL MED
JI ANN. TRANSL. MED.
PD MAR
PY 2022
VL 10
IS 6
DI 10.21037/atm-22-818
EA MAR 2022
PG 8
WC Oncology; Medicine, Research & Experimental
WE Science Citation Index Expanded (SCI-EXPANDED)
SC Oncology; Research & Experimental Medicine
GA 0R8BY
UT WOS:000772427900001
PM 35433989
OA Green Published, gold
DA 2022-09-07
ER

PT J
AU Liu, YL
   Liu, JY
   Ma, Y
   Zhang, YY
   Chen, Q
   Yang, X
   Shang, YC
AF Liu, Yunlong
   Liu, Junyi
   Ma, Yan
   Zhang, Yongyong
   Chen, Qiong
   Yang, Xin
   Shang, Yanchun
TI The protective effects of Olmesartan against interleukin-29
   (IL-29)-induced type 2 collagen degradation in human chondrocytes
SO BIOENGINEERED
LA English
DT Article
DE Osteoarthritis; IL-29; Olmesartan; extracellular matrix
ID TNF-RECEPTOR; KAPPA-B; ADAMTS-4; ENZYMES; ANTAGONISTS; EXPRESSION;
   AGGRECAN; MICE
AB Osteoarthritis (OA) is a cartilage degenerative disease commonly observed in the elderly population and is pathologically characterized by the degradation of the cartilage extracellular matrix (ECM). Matrix metalloproteinases (MMPs) and a disintegrin and metalloproteinase with thrombospondin motifs (ADAMTSs) are critical enzymes involved in the degradation of ECM. Olmesartan is an inhibitor of the angiotensin II receptor developed for the treatment of hypertension, and recent studies show that it exerts anti-inflammatory effects in arthritis. The present study aimed to investigate the mechanism of the protective effect of Olmesartan on cartilage ECM degradation. Interleukin-29 (IL-29) is a novel inflammatory mediator involved in the inflammation and degradation of cartilage in OA, and human T/C-28a2 cells treated with it were the inflammatory model in vitro. We found that the degradation of type 2 collagens and aggrecans was induced by IL-29, accompanied by the upregulation of MMPs and ADAMTSs, but the presence of Olmesartan significantly ameliorated these increases. In addition, Olmesartan abolished IL-29- induced oxidative stress and elevated the expression level of TNF receptor-associated factor 6 (TRAF-6). Mechanistically, we showed that Olmesartan suppressed IL-29- caused inhibitor kappa B alpha (I kappa B alpha) expression and nuclear translocation of nuclear factor kappa-B (NF-kappa B) p65, indicating it suppressed the activation of the NF-kappa B pathway. Collectively, our data reveal that Olmesartan exerted a protective function on IL-29- induced type 2 collagen degradation in human chondrocytes.
C1 [Liu, Yunlong; Liu, Junyi; Yang, Xin; Shang, Yanchun] Luoyang Orthoped Traumatol Hosp Henan Prov, Dept Knee Surg, 100 Yongping Rd, Zhengzhou 450000, Henan, China.
   [Ma, Yan; Zhang, Yongyong] Luoyang Orthoped Traumatol Hosp Henan Prov, Lab Mol Biol, Zhengzhou, China.
   [Chen, Qiong] Zhengzhou Univ, Affiliated Canc Hosp, Henan Canc Hosp, Dept Med, Zhengzhou, Henan, China.
RP Shang, YC (通讯作者)，Luoyang Orthoped Traumatol Hosp Henan Prov, Dept Knee Surg, 100 Yongping Rd, Zhengzhou 450000, Henan, China.
EM shangyc023@126.com
FU Luoyang Orthopedic-Traumatological Hospital of Henan Province
FX This study was funded by the "Luoyang Orthopedic-Traumatological
   Hospital of Henan Province".
CR Ansari MY, 2020, BIOMED PHARMACOTHER, V129, DOI 10.1016/j.biopha.2020.110452
   Bei HP, 2021, SMALL, DOI 10.1002/smll.202101741
   Guerra GCB, 2016, BIOL PHARM BULL, V39, P1793, DOI 10.1248/bpb.b16-00296
   Choi MC, 2019, CELLS-BASEL, V8, DOI 10.3390/cells8070734
   Chung JY, 2007, ADV EXP MED BIOL, V597, P93
   Cui N, 2017, PROG MOL BIOL TRANSL, V147, P1, DOI 10.1016/bs.pmbts.2017.02.005
   Finger F, 2003, ARTHRITIS RHEUM-US, V48, P3395, DOI 10.1002/art.11341
   Gu JH, 2016, KIDNEY BLOOD PRESS R, V41, P848, DOI 10.1159/000452588
   Huo Y, 2019, J CLIN HYPERTENS, V21, P67, DOI 10.1111/jch.13437
   Jablonska-Trypuc A, 2016, J ENZYM INHIB MED CH, V31, P177, DOI 10.3109/14756366.2016.1161620
   Jimi E, 2019, INT J MOL SCI, V20, DOI 10.3390/ijms20246275
   Kadowaki D, 2015, CLIN EXP NEPHROL, V19, P1007, DOI 10.1007/s10157-015-1111-5
   Kapoor C, 2016, J CANCER RES THER, V12, P28, DOI 10.4103/0973-1482.157337
   Li QT, 2002, NAT REV IMMUNOL, V2, P725, DOI 10.1038/nri910
   Mead TJ, 2018, MATRIX BIOL, V71-72, P225, DOI 10.1016/j.matbio.2018.06.002
   Morlon A, 2005, HUM MOL GENET, V14, P3751, DOI 10.1093/hmg/ddi405
   Nummenmaa E, 2015, SCAND J RHEUMATOL, V44, P321, DOI 10.3109/03009742.2014.1000372
   Omboni S, 2018, CARDIOVASC THER, V36, DOI 10.1111/1755-5922.12471
   Pereira D, 2015, ACTA MEDICA PORT, V28, P99
   Pittayapruek P, 2016, INT J MOL SCI, V17, DOI 10.3390/ijms17060868
   Rogerson FM, 2008, ARTHRITIS RHEUM-US, V58, P1664, DOI 10.1002/art.23458
   Rogerson FM, 2010, ARTHRITIS RHEUM-US, V62, P3365, DOI 10.1002/art.27661
   Rousseau JC, 2021, THER ADV MUSCULOSKEL, V13, DOI 10.1177/1759720X211040300
   Shen J, 2014, J AM ACAD ORTHOP SUR, V22, P467, DOI 10.5435/JAAOS-22-07-467
   Verma P, 2011, J CELL BIOCHEM, V112, P3507, DOI 10.1002/jcb.23298
   Wang JM, 2019, J CELL MOL MED, V23, P7926, DOI 10.1111/jcmm.14697
   Wolf G, 2002, KIDNEY INT, V61, P1986, DOI 10.1046/j.1523-1755.2002.00365.x
   Xia BJ, 2014, CALCIFIED TISSUE INT, V95, P495, DOI 10.1007/s00223-014-9917-9
   Xie P, 2020, CHEM RES TOXICOL, V33, P933, DOI 10.1021/acs.chemrestox.9b00482
   Xu LX, 2016, MEDIAT INFLAMM, V2016, DOI 10.1155/2016/9631510
   Xu LX, 2015, INT J RHEUM DIS, V18, P842, DOI 10.1111/1756-185X.12747
   Yanagisawa H, 1996, J MED CHEM, V39, P323, DOI 10.1021/jm950450f
   Yao ZQ, 2017, J BIOL CHEM, V292, P10169, DOI 10.1074/jbc.M116.771816
   Yen ML, 2012, PLOS ONE, V7, DOI 10.1371/journal.pone.0038048
   Zaki S, 2022, OSTEOARTHR CARTILAGE, V30, P357, DOI 10.1016/j.joca.2021.03.024
   Zeng GQ, 2015, GENET MOL RES, V14, P14811, DOI 10.4238/2015.November.18.46
   Zhang WW, 2018, BRAZ J MED BIOL RES, V51, DOI [10.1590/1414-431x20186555, 10.1590/1414-431X20186555]
NR 37
TC 1
Z9 1
U1 0
U2 0
PU TAYLOR & FRANCIS INC
PI PHILADELPHIA
PA 530 WALNUT STREET, STE 850, PHILADELPHIA, PA 19106 USA
SN 2165-5979
EI 2165-5987
J9 BIOENGINEERED
JI Bioengineered
PD JAN 1
PY 2022
VL 13
IS 1
BP 1802
EP 1813
DI 10.1080/21655979.2021.1997090
PG 12
WC Biotechnology & Applied Microbiology
WE Science Citation Index Expanded (SCI-EXPANDED)
SC Biotechnology & Applied Microbiology
GA YE4TV
UT WOS:000741121000001
PM 35012432
OA gold, Green Published
DA 2022-09-07
ER

PT J
AU Kan, SY
   Duan, MM
   Liu, Y
   Wang, CL
   Xie, J
AF Kan, Shiyi
   Duan, Mengmeng
   Liu, Yang
   Wang, Chunli
   Xie, Jing
TI Role of Mitochondria in Physiology of Chondrocytes and Diseases of
   Osteoarthritis and Rheumatoid Arthritis
SO CARTILAGE
LA English
DT Review
DE mitochondria; chondrocyte; cartilage; physiology; pathology
ID PERMEABILITY TRANSITION PORE; NF-KAPPA-B; REACTIVE OXYGEN; OXIDATIVE
   STRESS; ENDOPLASMIC-RETICULUM; CELL-DEATH; ARTICULAR CHONDROCYTES;
   FAMILY-MEMBERS; TCA CYCLE; DYSFUNCTION
AB Purpose of Review Mitochondria are recognized to be one of the most important organelles in chondrocytes for their role in triphosphate (ATP) generation through aerobic phosphorylation. Mitochondria also participate in many intracellular processes involving modulating reactive oxygen species (ROS), responding to instantaneous hypoxia stress, regulating cytoplasmic transport of calcium ion, and directing mitophagy to maintain the homeostasis of individual chondrocytes. Designs To summarize the specific role of mitochondria in chondrocytes, we screened related papers in PubMed database and the search strategy is ((mitochondria) AND (chondrocyte)) AND (English [Language]). The articles published in the past 5 years were included and 130 papers were studied. Results In recent years, the integrity of mitochondrial structure has been regarded as a prerequisite for normal chondrocyte survival and defect in mitochondrial function has been found in cartilage-related diseases, such as osteoarthritis (OA) and rheumatoid arthritis (RA). However, the understanding of mitochondria in cartilage is still largely limited. The mechanism on how the changes in mitochondrial structure and function directly lead to the occurrence and development of cartilage-related diseases remains to be elusive. Conclusion This review aims to summarize the role of mitochondria in chondrocytes under the physiological and pathological changes from ATP generation, calcium homeostasis, redox regulation, mitophagy modulation, mitochondria biogenesis to immune response activation. The enhanced understanding of molecular mechanisms in mitochondria might offer some new cues for cartilage remodeling and pathological intervention.
C1 [Kan, Shiyi; Duan, Mengmeng; Liu, Yang; Xie, Jing] Sichuan Univ, West China Hosp Stomatol, State Key Lab Oral Dis, Chengdu, China.
   [Wang, Chunli; Xie, Jing] Chongqing Univ, Bioengn Coll, Project Lab Biomech & Tissue Repair 111, Chongqing 400044, China.
   [Xie, Jing] Sichuan Univ, West China Hosp Stomatol, Lab Bone & Joint Dis, State Key Lab Oral Dis, Chengdu 610064, Sichuan, China.
RP Wang, CL (通讯作者)，Chongqing Univ, Bioengn Coll, Project Lab Biomech & Tissue Repair 111, Chongqing 400044, China.; Xie, J (通讯作者)，Sichuan Univ, West China Hosp Stomatol, Lab Bone & Joint Dis, State Key Lab Oral Dis, Chengdu 610064, Sichuan, China.
EM lilywang@cqu.edu.cn; xiejing2012@scu.edu.cn
RI Xie, Jing/P-6112-2014
OI Xie, Jing/0000-0001-8156-0322
FU National Natural Science Foundation of China [81600840, 81771047,
   11902058]
FX The author(s) disclosed receipt of the following financial support for
   the research, authorship, and/or publication of this article: This study
   was supported by the National Natural Science Foundation of China (grant
   numbers 81600840 and 81771047 to Jing Xie, 11902058 to Chunli Wang).
CR Abramoff B, 2020, MED CLIN N AM, V104, P293, DOI 10.1016/j.mcna.2019.10.007
   Akbari M, 2019, AGEING RES REV, V54, DOI 10.1016/j.arr.2019.100940
   Akuri Marina Cristina, 2017, Pharmacogn Rev, V11, P8, DOI 10.4103/phrev.phrev_54_16
   Alvarez-Garcia O, 2017, ARTHRITIS RHEUMATOL, V69, P1418, DOI 10.1002/art.40104
   Anesti V, 2006, BBA-BIOENERGETICS, V1757, P692, DOI 10.1016/j.bbabio.2006.04.013
   Ansari MY, 2021, OSTEOARTHR CARTILAGE, V29, P100, DOI 10.1016/j.joca.2020.08.014
   Ansari MY, 2018, OSTEOARTHR CARTILAGE, V26, P1087, DOI 10.1016/j.joca.2017.07.020
   Ansari MY, 2020, J CELL SCI, V133, DOI 10.1242/jcs.247353
   Ansari MY, 2018, CELL PHYSIOL BIOCHEM, V49, P932, DOI 10.1159/000493225
   Balaban RS, 2005, CELL, V120, P483, DOI 10.1016/j.cell.2005.02.001
   Balogh E, 2018, ARTHRITIS RES THER, V20, DOI 10.1186/s13075-018-1592-1
   Ban T, 2017, NAT CELL BIOL, V19, P856, DOI 10.1038/ncb3560
   Banoth B, 2018, TRANSL RES, V202, P52, DOI 10.1016/j.trsl.2018.07.014
   Bartok B, 2010, IMMUNOL REV, V233, P233, DOI 10.1111/j.0105-2896.2009.00859.x
   Battistelli M, 2014, APOPTOSIS, V19, P1471, DOI 10.1007/s10495-014-1017-9
   Bauer TM, 2020, CIRC RES, V126, P280, DOI 10.1161/CIRCRESAHA.119.316306
   Bernhardt D, 2015, SCI REP-UK, V5, DOI 10.1038/srep07885
   Biniecka M, 2016, ANN RHEUM DIS, V75, P2192, DOI 10.1136/annrheumdis-2015-208476
   Blanco FJ, 2020, OSTEOARTHR CARTILAGE, V28, P1003, DOI 10.1016/j.joca.2020.03.018
   Blanco FJ, 2020, CLIN RHEUMATOL, V39, P3255, DOI 10.1007/s10067-020-05406-8
   Blanco FJ, 2018, NAT REV RHEUMATOL, V14, P327, DOI 10.1038/s41584-018-0001-0
   Blanco FJ, 2011, NAT REV RHEUMATOL, V7, P161, DOI 10.1038/nrrheum.2010.213
   Bolduc JA, 2019, FREE RADICAL BIO MED, V132, P73, DOI 10.1016/j.freeradbiomed.2018.08.038
   Brand MD, 2011, BIOCHEM J, V435, P297, DOI 10.1042/BJ20110162
   Brandt T, 2016, ELIFE, V5, DOI 10.7554/eLife.14618
   Brouillette MJ, 2014, BIOMECH MODEL MECHAN, V13, P565, DOI 10.1007/s10237-013-0518-8
   Calvani R, 2013, BIOL CHEM, V394, P393, DOI 10.1515/hsz-2012-0247
   Cao YX, 2013, PLOS ONE, V8, DOI 10.1371/journal.pone.0066444
   Carames B, 2012, ANN RHEUM DIS, V71, P575, DOI 10.1136/annrheumdis-2011-200557
   Carballo CB, 2017, CLIN SPORT MED, V36, P413, DOI 10.1016/j.csm.2017.02.001
   Chan DC, 2012, ANNU REV GENET, V46, P265, DOI 10.1146/annurev-genet-110410-132529
   Chan NC, 2011, HUM MOL GENET, V20, P1726, DOI 10.1093/hmg/ddr048
   Chen C, 2015, ACTA BIOCH BIOPH SIN, V47, P121, DOI 10.1093/abbs/gmu116
   Chen HC, 2010, CELL, V141, P280, DOI 10.1016/j.cell.2010.02.026
   Chen JJ, 2014, ASIAN PAC J TROP MED, V7, P297, DOI 10.1016/S1995-7645(14)60042-0
   Chen L, 2009, CARDIOVASC RES, V84, P91, DOI 10.1093/cvr/cvp181
   Chen Y, 2021, PHARMACOL RES, V166, DOI 10.1016/j.phrs.2021.105497
   Cillero-Pastor B, 2008, ARTHRITIS RHEUM-US, V58, P2409, DOI 10.1002/art.23644
   Cillero-Pastor B, 2011, BMC MUSCULOSKEL DIS, V12, DOI 10.1186/1471-2474-12-42
   Clancy RM, 1997, J CLIN INVEST, V100, P1789, DOI 10.1172/JCI119706
   Coleman MC, 2018, SCI TRANSL MED, V10, DOI 10.1126/scitranslmed.aan5372
   Collins LV, 2004, J LEUKOCYTE BIOL, V75, P995, DOI 10.1189/jlb.0703328
   Crompton M, 1999, BIOCHEM J, V341, P233, DOI 10.1042/0264-6021:3410233
   Dai DF, 2012, CIRC RES, V110, P1109, DOI 10.1161/CIRCRESAHA.111.246140
   Breda CND, 2019, REDOX BIOL, V26, DOI 10.1016/j.redox.2019.101255
   Doege K, 2005, BLOOD, V106, P2311, DOI 10.1182/blood-2005-03-1138
   Dube JJ, 2020, J CLIN ENDOCR METAB, V105, DOI 10.1210/clinem/dgz272
   EEROLA E, 1988, BRIT J RHEUMATOL, V27, P128
   Eitner A, 2021, INT J MOL SCI, V22, P2477, DOI 10.3390/ijms22052477
   Elfawy HA, 2019, LIFE SCI, V218, P165, DOI 10.1016/j.lfs.2018.12.029
   Ellenrieder L, 2019, MOL CELL, V73, P1056, DOI 10.1016/j.molcel.2018.12.014
   Fan DX, 2018, MED SCI MONITOR, V24, P1936, DOI 10.12659/MSM.909365
   Fan L, 2020, NAT ECOL EVOL, V4, P1213, DOI 10.1038/s41559-020-1239-x
   Fan MR, 2020, NATURE, V582, P129, DOI 10.1038/s41586-020-2309-6
   Fang HZ, 2014, INT J MOL SCI, V15, P2646, DOI 10.3390/ijms15022646
   Fay J, 2006, ARTHRITIS RES THER, V8, DOI 10.1186/ar2102
   Fearon U, 2016, NAT REV RHEUMATOL, V12, P385, DOI 10.1038/nrrheum.2016.69
   Fedorowicz MA, 2014, EMBO REP, V15, P86, DOI 10.1002/embr.201337294
   Feng ZH, 2017, FOOD FUNCT, V8, P3737, DOI [10.1039/c7fo00823f, 10.1039/C7FO00823F]
   Fernandez-Moreno M, 2017, ANN RHEUM DIS, V76, P1114, DOI 10.1136/annrheumdis-2016-210131
   Frohlich C, 2013, EMBO J, V32, P1280, DOI 10.1038/emboj.2013.74
   Goodwin W, 2010, J ORTHOP RES, V28, P1057, DOI 10.1002/jor.21091
   Granatiero V, 2016, CELL DEATH DIFFER, V23, P231, DOI 10.1038/cdd.2015.84
   Greene AW, 2012, EMBO REP, V13, P378, DOI 10.1038/embor.2012.14
   Han B, 2019, ACS NANO, V13, P11320, DOI 10.1021/acsnano.9b04477
   Hanna RA, 2012, J BIOL CHEM, V287, P19094, DOI 10.1074/jbc.M111.322933
   Henrotin Y, 2005, OSTEOARTHR CARTILAGE, V13, P643, DOI 10.1016/j.joca.2005.04.002
   Henrotin YE, 2003, OSTEOARTHR CARTILAGE, V11, P747, DOI 10.1016/S1063-4584(03)00150-X
   Henze K, 2003, NATURE, V426, P127, DOI 10.1038/426127a
   Hitchon CA, 2004, ARTHRITIS RES THER, V6, P265, DOI 10.1186/ar1447
   Hollander JM, 2019, CURR OSTEOPOROS REP, V17, P59, DOI 10.1007/s11914-019-00506-0
   Hosseinzadeh A, 2016, J PINEAL RES, V61, P411, DOI 10.1111/jpi.12362
   Hu HB, 2016, INT J MOL MED, V38, P1922, DOI 10.3892/ijmm.2016.2770
   Hurst S, 2017, J BIOENERG BIOMEMBR, V49, P27, DOI 10.1007/s10863-016-9672-x
   Ishihara N, 2004, J CELL SCI, V117, P6535, DOI 10.1242/jcs.01565
   Jayanthi S, 2001, MOL BRAIN RES, V91, P131, DOI 10.1016/S0169-328X(01)00138-3
   Johnson K, 2000, ARTHRITIS RHEUM-US, V43, P1560, DOI 10.1002/1529-0131(200007)43:7<1560::AID-ANR21>3.3.CO;2-J
   Kania E, 2017, FRONT ONCOL, V7, DOI 10.3389/fonc.2017.00140
   Kim D, 2016, J MOL MED, V94, P1373, DOI 10.1007/s00109-016-1445-9
   Kim HA, 2007, CURR DRUG TARGETS, V8, P333, DOI 10.2174/138945007779940025
   Kim J, 2010, OSTEOARTHR CARTILAGE, V18, P424, DOI 10.1016/j.joca.2009.09.008
   Kokoszka JE, 2001, P NATL ACAD SCI USA, V98, P2278, DOI 10.1073/pnas.051627098
   Koo BS, 2019, INT J RHEUM DIS, V22, P411, DOI 10.1111/1756-185X.13453
   Kosel S, 1999, BIOL CHEM, V380, P865, DOI 10.1515/BC.1999.106
   Koshiba T, 2004, SCIENCE, V305, P858, DOI 10.1126/science.1099793
   Kowaltowski AJ, 2009, FREE RADICAL BIO MED, V47, P333, DOI 10.1016/j.freeradbiomed.2009.05.004
   Krenn V, 1998, LAB INVEST, V78, P485
   Kumar H, 2011, INT REV IMMUNOL, V30, P16, DOI 10.3109/08830185.2010.529976
   Kurien BT, 2008, AUTOIMMUN REV, V7, P567, DOI 10.1016/j.autrev.2008.04.019
   Lamade AM, 2020, EXP NEUROL, V329, DOI 10.1016/j.expneurol.2020.113307
   Lambert AJ, 2009, METHODS MOL BIOL, V554, P165, DOI 10.1007/978-1-59745-521-3_11
   Larsson S, 2015, OSTEOARTHR CARTILAGE, V23, P1906, DOI 10.1016/j.joca.2015.05.035
   Lazarou M, 2015, NATURE, V524, P309, DOI 10.1038/nature14893
   Lee HC, 2000, BIOCHEM J, V348, P425, DOI 10.1042/0264-6021:3480425
   Lee JE, 2016, NATURE, V540, P139, DOI 10.1038/nature20555
   Lee RB, 1997, BIOCHEM J, V321, P95, DOI 10.1042/bj3210095
   Li A, 2018, BIOMATERIALS, V173, P47, DOI 10.1016/j.biomaterials.2018.05.004
   Li MZ, 2021, CLIN RHEUMATOL, V40, P447, DOI 10.1007/s10067-020-05263-5
   Li XX, 2015, J HISTOCHEM CYTOCHEM, V63, P301, DOI 10.1369/0022155415574818
   Li YP, 2013, BIOMED RES INT, V2013, DOI 10.1155/2013/916530
   Li ZF, 2012, MOL MED REP, V6, P39, DOI 10.3892/mmr.2012.863
   Liesa M, 2009, PHYSIOL REV, V89, P799, DOI 10.1152/physrev.00030.2008
   Lin CJ, 2012, PLOS ONE, V7, DOI 10.1371/journal.pone.0038706
   Lipper CH, 2019, P NATL ACAD SCI USA, V116, P19924, DOI 10.1073/pnas.1908271116
   Liu H, 2019, MOL MED REP, V20, P3308, DOI 10.3892/mmr.2019.10559
   Liu WJ, 2020, INT J ORAL SCI, V12, DOI 10.1038/s41368-020-0086-6
   Liu X, 2016, ACTA BIOCH BIOPH SIN, V48, P342, DOI 10.1093/abbs/gmw011
   Loeffler M, 2000, EXP CELL RES, V256, P19, DOI 10.1006/excr.2000.4833
   Loeser RF, 2016, NAT REV RHEUMATOL, V12, P412, DOI 10.1038/nrrheum.2016.65
   Lopez-Armada MJ, 2006, OSTEOARTHR CARTILAGE, V14, P1011, DOI 10.1016/j.joca.2006.03.008
   Luo P, 2019, BIOMED RES INT, V2019, DOI 10.1155/2019/5171602
   Luo YY, 2017, PROTEIN CELL, V8, P560, DOI 10.1007/s13238-017-0377-7
   Lv MX, 2018, J ORTHOP RES, V36, P730, DOI 10.1002/jor.23768
   MacVicar TDB, 2015, INT J MOL SCI, V16, P13356, DOI 10.3390/ijms160613356
   Madamanchi NR, 2007, CIRC RES, V100, P460, DOI 10.1161/01.RES.0000258450.44413.96
   Maneiro E, 2003, ARTHRITIS RHEUM, V48, P700, DOI 10.1002/art.10837
   Mannella CA, 2006, BBA-MOL CELL RES, V1763, P542, DOI 10.1016/j.bbamcr.2006.04.006
   MARCUS RE, 1973, ARTHRITIS RHEUM, V16, P646, DOI 10.1002/art.1780160509
   Martinez-Reyes I, 2016, MOL CELL, V61, P199, DOI 10.1016/j.molcel.2015.12.002
   Martinou JC, 2011, DEV CELL, V21, P92, DOI 10.1016/j.devcel.2011.06.017
   McGarry T, 2018, FREE RADICAL BIO MED, V125, P15, DOI 10.1016/j.freeradbiomed.2018.03.042
   Mignotte B, 1998, EUR J BIOCHEM, V252, P1, DOI 10.1046/j.1432-1327.1998.2520001.x
   Milenkovic D, 2017, CELL METAB, V25, P765, DOI 10.1016/j.cmet.2017.03.009
   Minguzzi M, 2018, OXID MED CELL LONGEV, V2018, DOI 10.1155/2018/3075293
   Mitsunaga S, 2015, J HUM GENET, V60, P449, DOI 10.1038/jhg.2015.50
   Mladenovic Z, 2014, J RHEUMATOL, V41, P945, DOI 10.3899/jrheum.130378
   Mobasheri A, 2017, NAT REV RHEUMATOL, V13, P302, DOI 10.1038/nrrheum.2017.50
   Murthy AMV, 2020, CELL DEATH DIFFER, V27, P2989, DOI 10.1038/s41418-020-00624-8
   Nasi S, 2016, ANN RHEUM DIS, V75, P1372, DOI 10.1136/annrheumdis-2015-207487
   Natera-Naranjo O, 2012, MOL CELL NEUROSCI, V49, P263, DOI 10.1016/j.mcn.2011.12.006
   Nemani N, 2018, CELL CALCIUM, V74, P86, DOI 10.1016/j.ceca.2018.06.006
   Ni HM, 2015, REDOX BIOL, V4, P6, DOI 10.1016/j.redox.2014.11.006
   Nissanka N, 2018, FEBS LETT, V592, P728, DOI 10.1002/1873-3468.12956
   Novak I, 2010, EMBO REP, V11, P45, DOI 10.1038/embor.2009.256
   Olofsson P, 2003, NAT GENET, V33, P25, DOI 10.1038/ng1058
   Panga V, 2019, PLOS ONE, V14, DOI 10.1371/journal.pone.0224632
   Panieri E, 2016, CELL DEATH DIS, V7, DOI 10.1038/cddis.2016.105
   Payne BAI, 2015, BBA-BIOENERGETICS, V1847, P1347, DOI 10.1016/j.bbabio.2015.05.022
   Pei DD, 2018, ADV SCI, V5, DOI 10.1002/advs.201800873
   Petit PX, 1997, MOL CELL BIOCHEM, V174, P185, DOI 10.1023/A:1006848205880
   PETIT PX, 1995, J CELL BIOL, V130, P157, DOI 10.1083/jcb.130.1.157
   Phadwal K, 2020, PHARMACOL THERAPEUT, V206, DOI 10.1016/j.pharmthera.2019.107430
   Phillips DC, 2010, ANTIOXID REDOX SIGN, V12, P743, DOI 10.1089/ars.2009.2607
   Phull AR, 2018, CHEM-BIOL INTERACT, V281, P121, DOI 10.1016/j.cbi.2017.12.024
   Ploumi C, 2017, FEBS J, V284, P183, DOI 10.1111/febs.13820
   Polo CC, 2020, SCI REP-UK, V10, DOI 10.1038/s41598-020-78150-3
   Pulai JI, 2005, J IMMUNOL, V174, P5781, DOI 10.4049/jimmunol.174.9.5781
   Qing JN, 2020, ACTA BIOCH BIOPH SIN, V52, P917, DOI 10.1093/abbs/gmaa081
   Rasola A, 2007, APOPTOSIS, V12, P815, DOI 10.1007/s10495-007-0723-y
   Rego-Perez I, 2020, FRONT GENET, V10, DOI 10.3389/fgene.2019.01335
   Rizzuto R, 1998, SCIENCE, V280, P1763, DOI 10.1126/science.280.5370.1763
   Rockel JS, 2016, NAT REV RHEUMATOL, V12, P517, DOI 10.1038/nrrheum.2016.92
   Rong C, 2012, CELL BIOL INT, V36, P635, DOI 10.1042/CBI20110432
   Rossi A, 2019, BBA-MOL CELL RES, V1866, P1068, DOI 10.1016/j.bbamcr.2018.10.016
   Rossignol R, 2004, CANCER RES, V64, P985, DOI 10.1158/0008-5472.CAN-03-1101
   Rovira-Llopis S, 2017, REDOX BIOL, V11, P637, DOI 10.1016/j.redox.2017.01.013
   Ruiz-Romero C, 2009, MOL CELL PROTEOMICS, V8, P172, DOI 10.1074/mcp.M800292-MCP200
   Schrader M, 2006, BBA-MOL CELL RES, V1763, P531, DOI 10.1016/j.bbamcr.2006.01.004
   Seo YS., 2020, KOREAN J PHYSIOL PHA, V24
   Shi XE, 2017, AM J TRANSL RES, V9, P746
   Shi YY, 2019, NAT COMMUN, V10, DOI 10.1038/s41467-019-09839-x
   Siebels I, 2013, BBA-BIOENERGETICS, V1827, P1156, DOI 10.1016/j.bbabio.2013.06.005
   Sita G, 2020, J CLIN MED, V9, DOI 10.3390/jcm9010126
   Smirnova E, 2001, MOL BIOL CELL, V12, P2245, DOI 10.1091/mbc.12.8.2245
   Srinivasan S, 2017, BBA-BIOENERGETICS, V1858, P602, DOI 10.1016/j.bbabio.2017.01.004
   Strubbe-Rivera JO, 2021, SCI REP-UK, V11, DOI 10.1038/s41598-020-80398-8
   Sun K, 2021, AUTOPHAGY, V17, P2082, DOI 10.1080/15548627.2020.1822097
   Tao GR, 2019, ACTA BIOCH BIOPH SIN, V51, P1189, DOI 10.1093/abbs/gmz121
   Terkeltaub R, 2002, MITOCHONDRION, V1, P301, DOI 10.1016/S1567-7249(01)00037-X
   Thomas KJ, 2012, PLOS ONE, V7, DOI 10.1371/journal.pone.0045319
   Tilokani L, 2018, ESSAYS BIOCHEM, V62, P341, DOI 10.1042/EBC20170104
   Tong ZC, 2017, ONCOTARGET, V8, P83563, DOI 10.18632/oncotarget.18745
   Truban D, 2017, J PARKINSON DIS, V7, P13, DOI 10.3233/JPD-160989
   Tseng CC, 2020, INT J MOL SCI, V21, DOI 10.3390/ijms21031071
   Vaamonde-Garcia C, 2012, ARTHRITIS RHEUM-US, V64, P2927, DOI 10.1002/art.34508
   Vakifahmetoglu-Norberg H, 2017, BIOCHEM BIOPH RES CO, V482, P426, DOI 10.1016/j.bbrc.2016.11.088
   Valcarcel-Ares MN, 2014, RHEUMATOLOGY, V53, P1332, DOI 10.1093/rheumatology/keu016
   Valladares D, 2018, BBA-MOL BASIS DIS, V1864, P3685, DOI 10.1016/j.bbadis.2018.08.042
   Vander Heiden MG, 2000, P NATL ACAD SCI USA, V97, P4666, DOI 10.1073/pnas.090082297
   Vannuvel K, 2013, J CELL PHYSIOL, V228, P1802, DOI 10.1002/jcp.24360
   Venditti P, 2013, MITOCHONDRION, V13, P71, DOI 10.1016/j.mito.2013.01.008
   Wai T, 2016, TRENDS ENDOCRIN MET, V27, P105, DOI 10.1016/j.tem.2015.12.001
   Wang Y, 2015, ARTHRITIS RHEUMATOL, V67, P2141, DOI 10.1002/art.39182
   Wauer T, 2015, NATURE, V524, P370, DOI 10.1038/nature14879
   White R, 2010, J ORTHOP SURG RES, V5, DOI 10.1186/1749-799X-5-27
   Wolff KJ, 2013, J ORTHOP RES, V31, P191, DOI 10.1002/jor.22223
   Wruck CJ, 2011, ANN RHEUM DIS, V70, P844, DOI 10.1136/ard.2010.132720
   Wu LH, 2014, CURR DRUG TARGETS, V15, P710, DOI 10.2174/1389450115666140417120305
   Wu LH, 2012, CURR PHARM DESIGN, V18, P3293, DOI 10.2174/1381612811209023293
   Wu NN, 2019, OXID MED CELL LONGEV, V2019, DOI 10.1155/2019/9825061
   Wu Q, 2016, APOPTOSIS, V21, P36, DOI 10.1007/s10495-015-1191-4
   Wu SF, 2013, ACTA BIOCH BIOPH SIN, V45, P27, DOI 10.1093/abbs/gms106
   Xie J, 2018, AM J SPORT MED, V46, P1185, DOI 10.1177/0363546518756087
   Xie J, 2018, J TISSUE ENG REGEN M, V12, pE550, DOI 10.1002/term.2325
   Xie J, 2015, INT J ORAL SCI, V7, P220, DOI 10.1038/ijos.2015.39
   Xu L, 2020, OSTEOARTHR CARTILAGE, V28, P1079, DOI 10.1016/j.joca.2019.11.011
   Yang M, 2020, FRONT CELL DEV BIOL, V8, DOI 10.3389/fcell.2020.00595
   Yao Q, 2019, DEV CELL, V49, P748, DOI 10.1016/j.devcel.2019.04.029
   Ye RD, 2009, PHARMACOL REV, V61, P119, DOI 10.1124/pr.109.001578
   Ye WB, 2017, FUND CLIN PHARMACOL, V31, P64, DOI 10.1111/fcp.12229
   Yi D, 2021, FRONT CELL DEV BIOL, V9, DOI 10.3389/fcell.2021.696602
   Yoon Y, 2003, MOL CELL BIOL, V23, P5409, DOI 10.1128/MCB.23.15.5409-5420.2003
   Youle RJ, 2012, SCIENCE, V337, P1062, DOI 10.1126/science.1219855
   YU BP, 1994, PHYSIOL REV, V74, P139, DOI 10.1152/physrev.1994.74.1.139
   Yu TZ, 2005, J CELL SCI, V118, P4141, DOI 10.1242/jcs.02537
   Zhai GJ, 2019, METABOLITES, V9, DOI 10.3390/metabo9010011
   Zhao ZX, 2020, CLIN RHEUMATOL, V39, P1027, DOI 10.1007/s10067-019-04890-x
   Zhong HQ, 2015, REDOX BIOL, V4, P193, DOI 10.1016/j.redox.2014.12.011
   Zhou SD, 2004, ARTHRITIS RHEUM-US, V50, P3915, DOI 10.1002/art.20675
   Zhou SQ, 2019, BIOCHEM BIOPH RES CO, V508, P17, DOI 10.1016/j.bbrc.2018.11.099
   Zhuang C, 2020, OXID MED CELL LONGEV, V2020, DOI 10.1155/2020/3240820
   Ziegler DV, 2015, AGING CELL, V14, P1, DOI 10.1111/acel.12287
NR 212
TC 5
Z9 5
U1 14
U2 22
PU SAGE PUBLICATIONS INC
PI THOUSAND OAKS
PA 2455 TELLER RD, THOUSAND OAKS, CA 91320 USA
SN 1947-6035
EI 1947-6043
J9 CARTILAGE
JI Cartilage
PD DEC
PY 2021
VL 13
IS 2_SUPPL
SU 2_
SI SI
BP 1102S
EP 1121S
AR 19476035211063858
DI 10.1177/19476035211063858
EA DEC 2021
PG 20
WC Orthopedics
WE Science Citation Index Expanded (SCI-EXPANDED)
SC Orthopedics
GA XV5RG
UT WOS:000730273500001
PM 34894777
OA Bronze, Green Published
DA 2022-09-07
ER

PT J
AU Assis, L
   Milares, LP
   Almeida, T
   Tim, C
   Magri, A
   Fernandes, KR
   Medalha, C
   Renno, ACM
AF Assis, L.
   Milares, L. P.
   Almeida, T.
   Tim, C.
   Magri, A.
   Fernandes, K. R.
   Medalha, C.
   Renno, A. C. Muniz
TI Aerobic exercise training and low-level laser therapy modulate
   inflammatory response and degenerative process in an experimental model
   of knee osteoarthritis in rats
SO OSTEOARTHRITIS AND CARTILAGE
LA English
DT Article
DE Low-level laser therapy; Articular cartilage; Knee osteoarthritis;
   Rehabilitation
ID OXIDATIVE STRESS; EXPRESSION; PROTOCOL; PAIN; DEGRADATION; APOPTOSIS;
   CYTOKINES; WOMEN
AB Objective: The aim of this study was to evaluate the effects of an aerobic exercise training and low-level laser therapy (LLLT) (associated or not) on degenerative modifications and inflammatory mediators on the articular cartilage using an experimental model of knee OA.
   Material and methods: Fifty male Wistar rats were randomly divided into five groups: control group (CG); knee OA control group (OAC); OA plus exercise training group (OAT); OA plus LLLT group (OAL); OA plus exercise training associated with LLLT group (OATL). The exercise training (treadmill; 16 m/min; 50 min/day) and the laser irradiation (two points-medial and lateral side of the left joint; 24 sessions) started 4 weeks after the surgery, 3 days/week for 8 weeks.
   Results: The results showed that all treated groups showed (irradiated or not) a better pattern of tissue organization, with less fibrillation and irregularities along the articular surface and chondrocytes organization, a lower degenerative process measured by OARSI score and higher thickness values. Additionally, all treated group showed a reduced expression in IL-1 beta, caspase-3 and MMP-13 compared to OAC. Moreover, a lower caspase-3 expression was observed in OATL compared to OAL and OAT.
   Conclusion: These results suggest that exercise training and LLLT were effective in preventing cartilage degeneration and modulating inflammatory process induced by knee OA. (C) 2015 Osteoarthritis Research Society International. Published by Elsevier Ltd. All rights reserved.
C1 [Assis, L.; Milares, L. P.; Almeida, T.; Magri, A.; Fernandes, K. R.; Medalha, C.; Renno, A. C. Muniz] Univ Fed Sao Paulo, Dept Biosci, BR-11015020 Santos, SP, Brazil.
   [Tim, C.] Univ Fed Sao Paulo, Dept Physiotherapy, Sao Carlos, SP, Brazil.
RP Assis, L (通讯作者)，Univ Fed Sao Paulo, Dept Biosci, R Silva Jardim 136, BR-11015020 Santos, SP, Brazil.
EM livinha_fisio@yahoo.com.br
RI Magri, Angela Maria Paiva/J-9323-2016; Tim, Carla/G-6765-2014; Assis,
   Livia/H-8299-2012
OI Magri, Angela Maria Paiva/0000-0001-5901-7227; Tim,
   Carla/0000-0002-4745-9375; Assis, Livia/0000-0002-8343-3375
FU Brazilian funding agency Fapesp [FAPESP-2012-20145-0]; Brazilian funding
   agency CNPq [FAPESP-2012-20145-0]
FX We thank to Brazilian funding agencies Fapesp and CNPq for the financial
   support of this research (grant number: FAPESP-2012-20145-0).
CR Aguiar GC, 2015, RHEUMATOL INT, V35, P525, DOI 10.1007/s00296-014-3148-2
   Alves ACA, 2014, LASER MED SCI, V29, P911, DOI 10.1007/s10103-013-1427-x
   Assis L, 2014, AM J PHYS MED REHABI
   Bijlsma JWJ, 2011, LANCET, V377, P2115, DOI 10.1016/S0140-6736(11)60243-2
   Bublitz C, 2014, LASER MED SCI, V29, P1669, DOI 10.1007/s10103-014-1546-z
   Castano AP, 2007, LASER SURG MED, V39, P543, DOI 10.1002/lsm.20516
   Cho HJ, 2004, IN VIVO, V18, P585
   Cifuentes DJ, 2010, OSTEOARTHR CARTILAGE, V18, P1088, DOI 10.1016/j.joca.2010.04.004
   Clausen B, 2014, TRIALS, V15, DOI 10.1186/1745-6215-15-444
   Coelho Carly de Faria, 2014, Trials, V15, P221, DOI 10.1186/1745-6215-15-221
   Cuellar VG, 2010, ARTHROSCOPY, V26, P1296, DOI 10.1016/j.arthro.2010.02.011
   Ding L, 2010, OSTEOARTHR CARTILAGE, V18, P1509, DOI 10.1016/j.joca.2010.08.014
   dos Santos SA, 2014, LASER MED SCI, V29, P1051, DOI 10.1007/s10103-013-1467-2
   Fernandes L, 2013, ANN RHEUM DIS, V72, P1125, DOI 10.1136/annrheumdis-2012-202745
   Fibel KH, 2015, WORLD J CLIN CASES, V3, P89, DOI 10.12998/wjcc.v3.i2.89
   Fransen M, 2015, COCHRANE DB SYST REV, DOI 10.1002/14651858.CD004376.pub3
   Galois L, 2004, OSTEOARTHR CARTILAGE, V12, P779, DOI 10.1016/j.joca.2004.06.008
   Goldring MB, 2007, J CELL PHYSIOL, V213, P626, DOI 10.1002/jcp.21258
   Gomes WF, 2012, CLIN RHEUMATOL, V31, P759, DOI 10.1007/s10067-011-1927-7
   Gottlieb T, 2006, MED LASER APPL, V21, P53
   Guo H, 2011, JOINT BONE SPINE, V78, P604, DOI 10.1016/j.jbspin.2011.01.009
   Hamblin MR, 2013, ARTHRITIS RES THER, V15, DOI 10.1186/ar4354
   Kheshie AR, 2014, LASER MED SCI, V29, P1371, DOI 10.1007/s10103-014-1529-0
   Knobloch TJ, 2008, CRIT REV EUKAR GENE, V18, P139, DOI 10.1615/CritRevEukarGeneExpr.v18.i2.30
   Leeuwenburgh C, 2001, CURR MED CHEM, V8, P829, DOI 10.2174/0929867013372896
   Lin HD, 2012, RHEUMATOL INT, V32, P759, DOI 10.1007/s00296-010-1629-5
   Madhavan S, 2006, OSTEOARTHR CARTILAGE, V14, P1023, DOI 10.1016/j.joca.2006.03.016
   Maly MR, 2014, OSTEOARTHR CARTILAGE, V22, P1958, DOI 10.1016/j.joca.2014.08.011
   Moon CH, 2014, PHOTOCHEM PHOTOBIOL, V90, P1150, DOI 10.1111/php.12304
   Oliveira P, 2013, J BIOMED OPT, V18, DOI 10.1117/1.JBO.18.12.128004
   Paolillo AR, 2015, LASER MED SCI, V30, P279, DOI 10.1007/s10103-014-1659-4
   Pritzker KPH, 2006, OSTEOARTHR CARTILAGE, V14, P13, DOI 10.1016/j.joca.2005.07.014
   Renner AF, 2006, OSTEOARTHR CARTILAGE, V14, P196, DOI 10.1016/j.joca.2005.08.011
   Samut G, 2015, MOD RHEUMATOL, V27, P1
   Sutton AJ, 2001, ANN RHEUM DIS, V60, P756, DOI 10.1136/ard.60.8.756
   Thomas CM, 2007, OSTEOARTHR CARTILAGE, V15, P27, DOI 10.1016/j.joca.2006.06.012
   Troeberg L, 2012, BBA-PROTEINS PROTEOM, V1824, P133, DOI 10.1016/j.bbapap.2011.06.020
   Vincent KR, 2012, PM&R, V4, pS3, DOI 10.1016/j.pmrj.2012.01.020
   Wang P, 2014, LASER MED SCI, V29, P1875, DOI 10.1007/s10103-014-1600-x
   Wojdasiewicz P, 2014, MEDIAT INFLAMM, V2014, DOI 10.1155/2014/561459
   Zhang SL, 2013, MOL MED REP, V7, P183, DOI 10.3892/mmr.2012.1168
   Zhang W, 2010, OSTEOARTHR CARTILAGE, V18, P476, DOI 10.1016/j.joca.2010.01.013
NR 42
TC 53
Z9 59
U1 1
U2 24
PU ELSEVIER SCI LTD
PI OXFORD
PA THE BOULEVARD, LANGFORD LANE, KIDLINGTON, OXFORD OX5 1GB, OXON, ENGLAND
SN 1063-4584
EI 1522-9653
J9 OSTEOARTHR CARTILAGE
JI Osteoarthritis Cartilage
PD JAN
PY 2016
VL 24
IS 1
BP 169
EP 177
DI 10.1016/j.joca.2015.07.020
PG 9
WC Orthopedics; Rheumatology
WE Science Citation Index Expanded (SCI-EXPANDED)
SC Orthopedics; Rheumatology
GA CZ1AW
UT WOS:000366839100020
PM 26254236
OA Bronze
DA 2022-09-07
ER

PT J
AU Hirose, J
   Yamabe, S
   Takada, K
   Okamoto, N
   Nagai, R
   Mizuta, H
AF Hirose, Jun
   Yamabe, Soichiro
   Takada, Koji
   Okamoto, Nobukazu
   Nagai, Ryoji
   Mizuta, Hiroshi
TI Immunohistochemical distribution of advanced glycation end products
   (AGEs) in human osteoarthritic cartilage
SO ACTA HISTOCHEMICA
LA English
DT Article
DE Osteoarthritis; Cartilage; Advanced glycation end products (AGEs);
   Receptor for AGEs (RAGE); Immunohistochemistry
ID HUMAN ARTICULAR-CARTILAGE; NF-KAPPA-B; NONENZYMATIC GLYCATION;
   OXIDATIVE-STRESS; CROSS-LINKING; RISK-FACTOR; RECEPTOR; CHONDROCYTES;
   COLLAGEN; PROTEINS
AB Advanced glycation end products (AGES) may be associated with osteoarthritis (OA), because the accumulation of AGEs in articular cartilage are among the most striking age-related changes. AGEs modify the tissue protein structure and function and stimulate the cellular responses mediated by a specific receptor for AGEs (RAGE). This study investigated the localization of AGEs in degenerated cartilage using newly identified epitope-specific antibodies to determine the linkage between the distribution of AGEs and the development and progression of OA. Osteochondral specimens of the tibial plateau from OA patients were immunostained by specific antibodies against N(epsilon)-(carboxymethyl)lysine (CML), N(epsilon)-(carboxyethyl)lysine (CEL), pentosidine, GA-pyridine, and RAGE. The immunohistochemical distribution of these epitopes was evaluated during cartilage degeneration. The immunoreactivity (IR) of AGEs and RAGE was stronger in cells rather than in the extracellular matrix. Higher IR of cellular CML and CEL was observed in both mild and severe OA cartilage in comparison to macroscopically intact cartilage. There was a strong association between GA-pyridine and RAGE in the pattern of increasing IR with the OA grade. These IR patterns of AGEs varying with cartilage degeneration indicate that AGE modified proteins are associated with cartilage degeneration. The coincidental up-regulation of GA-pyridine and RAGE suggests that GA-pyridine is the most significant AGE for cartilage degeneration via the RAGE pathway. (C) 2010 Elsevier GmbH. All rights reserved.
C1 [Hirose, Jun] Kumamoto Univ Hosp, Dept Orthopaed Surg, Kumamoto 8608556, Japan.
   [Yamabe, Soichiro; Takada, Koji; Okamoto, Nobukazu; Mizuta, Hiroshi] Kumamoto Univ, Fac Life Sci, Dept Orthopaed & Neuromusculoskeletal Surg, Kumamoto 8608556, Japan.
   [Nagai, Ryoji] Japan Womens Univ, Dept Food & Nutr, Lab Biochem & Nutr Sci, Bunkyo Ku, Tokyo 1128681, Japan.
RP Hirose, J (通讯作者)，Kumamoto Univ Hosp, Dept Orthopaed Surg, 1-1-1 Honjo, Kumamoto 8608556, Japan.
EM hirojun-mk@umin.ac.jp
CR Bank RA, 1998, BIOCHEM J, V330, P345, DOI 10.1042/bj3300345
   Bank RA, 2002, OSTEOARTHR CARTILAGE, V10, P127, DOI 10.1053/joca.2001.0487
   BAYNES JW, 1991, DIABETES, V40, P405, DOI 10.2337/diabetes.40.4.405
   Bierhaus A, 2005, J MOL MED, V83, P876, DOI 10.1007/s00109-005-0688-7
   Bowie A, 2000, BIOCHEM PHARMACOL, V59, P13, DOI 10.1016/S0006-2952(99)00296-8
   Cecil DL, 2005, J IMMUNOL, V175, P8296, DOI 10.4049/jimmunol.175.12.8296
   Davies CA, 2009, RHEUMATOLOGY, V48, P876, DOI 10.1093/rheumatology/kep151
   DeGroot J, 2004, ARTHRITIS RHEUM, V50, P1207, DOI 10.1002/art.20170
   DeGroot J, 1999, ARTHRITIS RHEUM, V42, P1003, DOI 10.1002/1529-0131(199905)42:5<1003::AID-ANR20>3.0.CO;2-K
   Felson DT, 1998, ARTHRITIS RHEUM, V41, P1343, DOI 10.1002/1529-0131(199808)41:8<1343::AID-ART3>3.0.CO;2-9
   Fu MX, 1996, J BIOL CHEM, V271, P9982, DOI 10.1074/jbc.271.17.9982
   Gibson GJ, 2001, J ORTHOPAED RES, V19, P33, DOI 10.1016/S0736-0266(00)00008-5
   Gibson JS, 2008, PFLUG ARCH EUR J PHY, V455, P563, DOI 10.1007/s00424-007-0310-7
   Hanford LE, 2004, J BIOL CHEM, V279, P50019, DOI 10.1074/jbc.M409782200
   Henrotin YE, 2003, OSTEOARTHR CARTILAGE, V11, P747, DOI 10.1016/S1063-4584(03)00150-X
   Hofmann MA, 1999, DIABETOLOGIA, V42, P222, DOI 10.1007/s001250051142
   Kato S, 2000, ACTA NEUROPATHOL, V100, P490, DOI 10.1007/s004010000226
   Koito W, 2004, J BIOCHEM, V136, P831, DOI 10.1093/jb/mvh193
   Loeser RF, 2005, ARTHRITIS RHEUM, V52, P2376, DOI 10.1002/art.21199
   MCCLELLAND RA, 1990, CANCER RES, V50, P3545
   Mera K, 2008, J IMMUNOL METHODS, V334, P82, DOI 10.1016/j.jim.2008.02.002
   Nagai R, 2002, J BIOL CHEM, V277, P48905, DOI 10.1074/jbc.M205688200
   Nagai R, 2002, DIABETES, V51, P2833, DOI 10.2337/diabetes.51.9.2833
   Nagai R, 1997, BIOCHEM BIOPH RES CO, V234, P167, DOI 10.1006/bbrc.1997.6608
   Nagai R, 2008, J IMMUNOL METHODS, V332, P112, DOI 10.1016/j.jim.2007.12.020
   NEEPER M, 1992, J BIOL CHEM, V267, P14998
   Nelson F, 1998, J CLIN INVEST, V102, P2115, DOI 10.1172/JCI4853
   PHILLIPS SA, 1993, EUR J BIOCHEM, V212, P101, DOI 10.1111/j.1432-1033.1993.tb17638.x
   Pokhama HK, 1997, GLYCOCONJUGATE J, V14, P917, DOI 10.1023/A:1018514727213
   Pritzker KPH, 2006, OSTEOARTHR CARTILAGE, V14, P13, DOI 10.1016/j.joca.2005.07.014
   Ruiz-Romero C, 2008, PROTEOMICS, V8, P495, DOI 10.1002/pmic.200700249
   Schwab W, 2002, HISTOCHEM CELL BIOL, V117, P541, DOI 10.1007/s00418-002-0410-6
   SELL DR, 1991, DIABETES METAB REV, V7, P239, DOI 10.1002/dmr.5610070404
   Steenvoorden MMC, 2006, ARTHRITIS RHEUM-US, V54, P253, DOI 10.1002/art.21523
   Steinbeck MJ, 2007, J ORTHOP RES, V25, P1128, DOI 10.1002/jor.20400
   Takeuchi M, 2004, MED HYPOTHESES, V63, P449, DOI 10.1016/j.mehy.2004.02.042
   UCHIYAMA A, 1991, J BIOCHEM, V110, P714, DOI 10.1093/oxfordjournals.jbchem.a123646
   Ulrich P, 2001, RECENT PROG HORM RES, V56, P1, DOI 10.1210/rp.56.1.1
   Verzijl N, 2000, BIOCHEM J, V350, P381, DOI 10.1042/0264-6021:3500381
   Verzijl N, 2002, ARTHRITIS RHEUM, V46, P114, DOI 10.1002/1529-0131(200201)46:1<114::AID-ART10025>3.0.CO;2-P
   Verzijl N, 2001, MATRIX BIOL, V20, P409, DOI 10.1016/S0945-053X(01)00158-5
   Verzijl N, 2000, J BIOL CHEM, V275, P39027, DOI 10.1074/jbc.M006700200
   WELLSKNECHT KJ, 1995, BIOCHEMISTRY-US, V34, P3702, DOI 10.1021/bi00011a027
   Wimsey S, 2006, OSTEOARTHR CARTILAGE, V14, P1181, DOI 10.1016/j.joca.2006.04.012
   Yammani RR, 2006, ARTHRITIS RHEUM-US, V54, P2901, DOI 10.1002/art.22042
   YAN SD, 1994, J BIOL CHEM, V269, P9889
   Yuan ZQ, 2002, J BIOL CHEM, V277, P29973, DOI 10.1074/jbc.M203636200
NR 47
TC 16
Z9 16
U1 0
U2 6
PU ELSEVIER GMBH, URBAN & FISCHER VERLAG
PI JENA
PA OFFICE JENA, P O BOX 100537, 07705 JENA, GERMANY
SN 0065-1281
J9 ACTA HISTOCHEM
JI Acta Histochem.
PY 2011
VL 113
IS 6
BP 613
EP 618
DI 10.1016/j.acthis.2010.06.007
PG 6
WC Cell Biology
WE Science Citation Index Expanded (SCI-EXPANDED)
SC Cell Biology
GA 801FK
UT WOS:000293423500004
PM 20656335
DA 2022-09-07
ER

PT J
AU Qin, KP
   Tang, H
   Ren, Y
   Yang, D
   Li, YT
   Huang, W
   Wu, YF
   Yin, ZS
AF Qin, Kunpeng
   Tang, Hao
   Ren, Yi
   Yang, Di
   Li, Yetian
   Huang, Wei
   Wu, Yunfeng
   Yin, Zongsheng
TI Melatonin promotes sirtuin 1 expression and inhibits IRE1
   alpha-XBP1S-CHOP to reduce endoplasmic reticulum stress-mediated
   apoptosis in chondrocytes
SO FRONTIERS IN PHARMACOLOGY
LA English
DT Article
DE melatonin; osteoarthritis; endoplasmic reticulum stress; apoptosis; IRE1
   alpha--XBP1S--CHOP
ID OSTEOBLASTIC CELL-LINE; NF-KAPPA-B; OSTEOARTHRITIS CHONDROCYTES;
   OXIDATIVE STRESS; CARTILAGE; INFLAMMATION; REGULATOR; PROTECTS;
   TRANSCRIPTION; PATHOGENESIS
AB Osteoarthritis (OA) is the most common chronic disease characterized by a loss of chondrocytes and the degeneration of cartilage. Inflammation plays an important role in the pathogenesis and progression of OA via the activation of the endoplasmic reticulum (ER) stress signaling pathway. In this study, we stimulated human primary chondrocytes with lipopolysaccharide (LPS) to reduce cell viability and induce chondrocyte apoptosis. LPS-stimulated human primary chondrocytes induced ER stress and significantly upregulated the ER chaperone glucose-regulated protein 78 (GRP78) and increased the expression level of C/EBP-homologous protein (CHOP), a key mediator of ER stress--induced apoptosis. Interestingly, melatonin treatment attenuated ER stress-mediated chondrocyte apoptosis. Melatonin inhibited the expression of cleaved caspase-3, cleaved caspase-10, Bax, CHOP, GRP78, cleaved caspase-4, phospho-inositol-requiring enzyme 1 alpha (P-IRE1 alpha), and spliced X-box-binding protein 1 (XBP1S). In an anterior cruciate ligament transection mouse model of OA, melatonin (50 and 150 mg/kg) dose-dependently relieved joint cartilage degeneration and inhibitied of chondrocyte apoptosis. Immunohistochemical analysis indicated that melatonin could promote SIRT1 the expression and inhibit CHOP and cleaved caspase-3 expression in OA mice. In conclusion, our findings demonstrate for the first time that melatonin inhibits the IRE1 alpha-XBP1S-CHOP signaling pathway by promoting the expression of SIRT1 in LPS-treated human chondrocytes and delaying OA progression in vivo.
C1 [Qin, Kunpeng; Tang, Hao; Ren, Yi; Li, Yetian; Yin, Zongsheng] Anhui Med Univ, Dept Orthopaed, Affiliated Hosp 1, Hefei, China.
   [Yang, Di] Anhui Med Univ, Key Lab Zoonoses High Inst Anhui, Key Lab Microbiol & Parasitol Anhui Prov, Hefei, China.
   [Huang, Wei] Univ Sci & Technol China, Affiliated Hosp USTC 1, Dept Orthopaed, Div Life Sci & Med, Hefei, China.
   [Wu, Yunfeng] Anhui Med Univ, Anhui China Anhui Publ Hlth Clin Ctr, Dept Orthopaed, Affiliated Hosp 1, Hefei, China.
   [Wu, Yunfeng] Anhui Publ Hlth Clin Ctr, Hefei, China.
RP Yin, ZS (通讯作者)，Anhui Med Univ, Dept Orthopaed, Affiliated Hosp 1, Hefei, China.; Wu, YF (通讯作者)，Anhui Med Univ, Anhui China Anhui Publ Hlth Clin Ctr, Dept Orthopaed, Affiliated Hosp 1, Hefei, China.; Wu, YF (通讯作者)，Anhui Publ Hlth Clin Ctr, Hefei, China.
EM wuyunfengaydl@sina.com; yinzongsheng@ahmu.edu.cn
FU Provincial Natural Science Foundation of Anhui;  [2008085MH247]
FX This study was supported by the Provincial Natural Science Foundation of
   Anhui (2008085MH247).
CR Abdullah A, 2018, EUR J CELL BIOL, V97, P359, DOI 10.1016/j.ejcb.2018.05.002
   Bouras T, 2005, J BIOL CHEM, V280, P10264, DOI 10.1074/jbc.M408748200
   Brunet A, 2004, SCIENCE, V303, P2011, DOI 10.1126/science.1094637
   Carloni S, 2016, J PINEAL RES, V61, P370, DOI 10.1111/jpi.12354
   Chen CH, 2017, INT IMMUNOPHARMACOL, V52, P218, DOI 10.1016/j.intimp.2017.09.017
   Chen SJ, 2016, INT IMMUNOPHARMACOL, V31, P169, DOI 10.1016/j.intimp.2015.12.020
   Chen X, 2021, NAT REV CANCER, V21, P71, DOI 10.1038/s41568-020-00312-2
   Chen YN, 2016, CELL PHYSIOL BIOCHEM, V40, P1094, DOI 10.1159/000453164
   Chou X, 2019, ARCH TOXICOL, V93, P965, DOI 10.1007/s00204-019-02415-8
   Cohen HY, 2004, SCIENCE, V305, P390, DOI 10.1126/science.1099196
   D'Arcy MS, 2019, CELL BIOL INT, V43, P582, DOI 10.1002/cbin.11137
   Dai ML, 2018, BIOMATERIALS, V180, P91, DOI 10.1016/j.biomaterials.2018.07.011
   Deng ZH, 2019, BIOSCIENCE REP, V39, DOI 10.1042/BSR20190189
   Feng K, 2019, OXID MED CELL LONGEV, V2019, DOI 10.1155/2019/8574386
   Fujita N, 2011, J ORTHOP RES, V29, P511, DOI 10.1002/jor.21284
   Garcia JJ, 2014, J PINEAL RES, V56, P225, DOI 10.1111/jpi.12128
   Glasson SS, 2010, OSTEOARTHR CARTILAGE, V18, pS17, DOI 10.1016/j.joca.2010.05.025
   Han XF, 2013, CELL SIGNAL, V25, P2136, DOI 10.1016/j.cellsig.2013.06.011
   He BM, 2019, CAN J PHYSIOL PHARM, V97, P386, DOI 10.1139/cjpp-2018-0529
   Hetz C, 2020, NAT REV MOL CELL BIO, V21, P421, DOI 10.1038/s41580-020-0250-z
   Hotamisligil GS, 2010, CELL, V140, P900, DOI 10.1016/j.cell.2010.02.034
   Hu T, 2020, AGING-US, V12, P7015, DOI 10.18632/aging.103059
   Huang D, 2018, CELL PHYSIOL BIOCHEM, V46, P9, DOI 10.1159/000488404
   Huang RX, 2022, J CELL PHYSIOL, V237, P118, DOI 10.1002/jcp.30537
   Kaczanowski S, 2016, PHYS BIOL, V13, DOI 10.1088/1478-3975/13/3/031001
   Kang XM, 2018, J BIOL CHEM, V293, P8614, DOI 10.1074/jbc.M117.809822
   Komoike Y, 2016, TOXICOL APPL PHARM, V310, P68, DOI 10.1016/j.taap.2016.09.005
   Koyama M, 2014, AM J PHYSIOL-HEART C, V306, pH1314, DOI 10.1152/ajpheart.00869.2013
   Li N, 2018, FRONT PHARMACOL, V9, DOI 10.3389/fphar.2018.00854
   Li ZC, 2014, PLOS ONE, V9, DOI 10.1371/journal.pone.0085784
   Lim HD, 2012, J PINEAL RES, V53, P225, DOI 10.1111/j.1600-079X.2012.00991.x
   Liu LF, 2011, J PINEAL RES, V50, P222, DOI 10.1111/j.1600-079X.2010.00832.x
   Liu XZ, 2014, FREE RADICAL BIO MED, V68, P234, DOI 10.1016/j.freeradbiomed.2013.12.012
   Luo GP, 2019, INT J MOL MED, V43, P2033, DOI 10.3892/ijmm.2019.4125
   Malhotra JD, 2007, ANTIOXID REDOX SIGN, V9, P2277, DOI 10.1089/ars.2007.1782
   Mazzon E, 2006, J PINEAL RES, V41, P363, DOI 10.1111/j.1600-079X.2006.00378.x
   Moon HS, 2016, MOL CARCINOGEN, V55, P346, DOI 10.1002/mc.22284
   Morris BJ, 2013, FREE RADICAL BIO MED, V56, P133, DOI 10.1016/j.freeradbiomed.2012.10.525
   Park DR, 2020, NAT COMMUN, V11, DOI 10.1038/s41467-020-18208-y
   Pei M, 2009, J PINEAL RES, V46, P181, DOI 10.1111/j.1600-079X.2008.00646.x
   Prola A, 2017, CELL DEATH DIFFER, V24, P343, DOI 10.1038/cdd.2016.138
   Qin DZ, 2021, ZOOL RES, V42, P514, DOI 10.24272/j.issn.2095-8137.2021.041
   Quan XJ, 2015, BIOCHEM BIOPH RES CO, V463, P1102, DOI 10.1016/j.bbrc.2015.06.065
   Robinson WH, 2016, NAT REV RHEUMATOL, V12, P580, DOI 10.1038/nrrheum.2016.136
   Romeo-Guitar D, 2018, CELL DEATH DIS, V9, DOI 10.1038/s41419-018-0553-6
   Ryu JH, 2012, CELL DEATH DIFFER, V19, P440, DOI 10.1038/cdd.2011.111
   Sacitharan PK, 2020, CELL DEATH DISCOV, V6, DOI 10.1038/s41420-020-0277-0
   SCHOFIELD BH, 1975, HISTOCHEM J, V7, P139, DOI 10.1007/BF01004558
   Sepulveda D, 2018, MOL CELL, V69, P238, DOI 10.1016/j.molcel.2017.12.028
   Shi XE, 2017, AM J TRANSL RES, V9, P746
   Tabas I, 2011, NAT CELL BIOL, V13, P184, DOI 10.1038/ncb0311-184
   Tamura I, 2021, J ENDOCRINOL, V251, P15, DOI 10.1530/JOE-20-0462
   Tardif G, 2009, OSTEOARTHR CARTILAGE, V17, P263, DOI 10.1016/j.joca.2008.06.022
   Tavernier SJ, 2017, NAT CELL BIOL, V19, P698, DOI 10.1038/ncb3518
   Terauchi K, 2016, INT J MOL SCI, V17, DOI 10.3390/ijms17071019
   Thomas CM, 2007, OSTEOARTHR CARTILAGE, V15, P27, DOI 10.1016/j.joca.2006.06.012
   Uehara Y, 2014, OSTEOARTHR CARTILAGE, V22, P1007, DOI 10.1016/j.joca.2014.04.025
   Vaziri H, 2001, CELL, V107, P149, DOI 10.1016/S0092-8674(01)00527-X
   Walter F, 2015, CELL DEATH DIFFER, V22, P1502, DOI 10.1038/cdd.2014.241
   Wang FM, 2011, BIOCHEM J, V433, P245, DOI 10.1042/BJ20101293
   Wang Y, 2015, ARTHRITIS RHEUMATOL, V67, P2141, DOI 10.1002/art.39182
   Wu LH, 2018, CONNECT TISSUE RES, V59, P157, DOI 10.1080/03008207.2017.1321639
   Xin Q, 2014, NEUROCHEM INT, V68, P18, DOI 10.1016/j.neuint.2014.02.001
   Xiong XC, 2015, INT J MOL SCI, V16, P10337, DOI 10.3390/ijms160510337
   Yeung F, 2004, EMBO J, V23, P2369, DOI 10.1038/sj.emboj.7600244
   Zhang L, 2019, MEDIAT INFLAMM, V2019, DOI 10.1155/2019/2165918
   Zhang YY, 2021, PHARMACOL RES, V170, DOI 10.1016/j.phrs.2021.105629
   Zhang YJ, 2019, OXID MED CELL LONGEV, V2019, DOI 10.1155/2019/9705929
   Zhou F, 2019, ACTA PHARM SIN B, V9, P973, DOI 10.1016/j.apsb.2019.01.015
   Zhou RY, 2020, FRONT PHARMACOL, V11, DOI 10.3389/fphar.2020.602307
NR 70
TC 0
Z9 0
U1 0
U2 0
PU FRONTIERS MEDIA SA
PI LAUSANNE
PA AVENUE DU TRIBUNAL FEDERAL 34, LAUSANNE, CH-1015, SWITZERLAND
EI 1663-9812
J9 FRONT PHARMACOL
JI Front. Pharmacol.
PD AUG 11
PY 2022
VL 13
AR 940629
DI 10.3389/fphar.2022.940629
PG 20
WC Pharmacology & Pharmacy
WE Science Citation Index Expanded (SCI-EXPANDED)
SC Pharmacology & Pharmacy
GA 3Z4MW
UT WOS:000844391600001
PM 36034777
OA Green Published, gold
DA 2022-09-07
ER

PT J
AU Omar, JS
   Khasati, A
   Qadoumi, AN
   Qadoumi, M
   Jaradat, N
AF Omar, Jamal Shaker
   Khasati, Ahmad
   Qadoumi, Abdel Naser
   Qadoumi, Mohammad
   Jaradat, Nidal
TI Watermelon juice and aquatic exercises, their synergistic effect on some
   physical fitness and physiological variables in males and females
   volunteers
SO JOURNAL OF RESEARCH IN PHARMACY
LA English
DT Article
DE Watermelon; aqua exercises; performance; physiological variables
ID BLOOD-PRESSURE; L-CITRULLINE; L-ARGININE; OXIDATIVE STRESS;
   SUPPLEMENTATION; FLEXIBILITY; PERFORMANCE; OSTEOARTHRITIS; INDIVIDUALS;
   CONSUMPTION
AB During the last century there were significant changes in elucidating the role of functional foods on the human's health. Recently the global interest is focusing on the natural diets due to their important role on the physical and physiological performances. The current study aimed to evaluate the synergistic effect of watermelon juice and aquatic exercises on some physical fitness and physiological variables depending on experimental and reference groups. Thirty-six students (18 males and 18 females) in the age (19-22) from the Physical Education Department at An-Najah National University volunteered to participate in the experiment. An anthropometric measurement was performed alongside with specific medical examinations to determine the effect of both aquatic and watermelon juice and aquatic exercises alone on some physical fitness and physiological variables. The results show that both, watermelon juice and aquatic exercises, revealed statistically significant differences at p value < 0.05 compared with aquatic exercises alone. In case of gender, male and female the F-values were found significant at p < 0.05 for the variables (endurance, sprint 30 m, sit up, total cholesterol, high density lipoproteins). Furthermore, these findings indicated that male students were better than female students in (endurance, sprint 30 m, sit up test, and total cholesterol); in contrast female students had more high-density lipoproteins than male students. The synergistic effects of watermelon juice with aqua exercises improved the performance and physiological variables for the experimental group.
C1 [Omar, Jamal Shaker] An Najah Natl Univ, Dept Phys Educ, Nablus, Palestine.
   [Khasati, Ahmad; Qadoumi, Mohammad] Arab Amer Univ, Coll Sci, Jenin, Palestine.
   [Qadoumi, Abdel Naser] Alistiqlal Univ, Jericho, Palestine.
   [Jaradat, Nidal] An Najah Natl Univ, Fac Med & Hlth Sci, Dept Pharm, Nablus, Palestine.
RP Omar, JS (通讯作者)，An Najah Natl Univ, Dept Phys Educ, Nablus, Palestine.
EM shakerjammal@najah.edu
RI Jaradat, Nidal/I-3136-2016
OI Jaradat, Nidal/0000-0003-2291-6821
CR Bailey SJ, 2016, NITRIC OXIDE-BIOL CH, V59, P10, DOI 10.1016/j.niox.2016.06.008
   Bailey SJ, 2015, J APPL PHYSIOL, V119, P385, DOI 10.1152/japplphysiol.00192.2014
   Bailey SJ, 2012, EUR J SPORT SCI, V12, P309, DOI 10.1080/17461391.2011.635705
   Bansal V, 2004, JPEN-PARENTER ENTER, V28, P423, DOI 10.1177/0148607104028006423
   Barela AMF, 2008, J ELECTROMYOGR KINES, V18, P446, DOI 10.1016/j.jelekin.2006.10.008
   Baron DA, 2013, CLINICAL SPORTS PSYCHIATRY: AN INTERNATIONAL PERSPECTIVE, P1, DOI 10.1002/9781118404904
   Bescos R, 2012, SPORTS MED, V42, P99, DOI 10.2165/11596860-000000000-00000
   Boger RH, 2001, ANNU REV PHARMACOL, V41, P79, DOI 10.1146/annurev.pharmtox.41.1.79
   BREDT DS, 1990, P NATL ACAD SCI USA, V87, P682, DOI 10.1073/pnas.87.2.682
   Brites FD, 1999, CLIN SCI, V96, P381, DOI 10.1042/CS19980269
   Camic CL, 2010, J STRENGTH COND RES, V24, P1306, DOI 10.1519/JSC.0b013e3181d68816
   Collins JK, 2007, NUTRITION, V23, P261, DOI 10.1016/j.nut.2007.01.005
   Cutrufello PT, 2015, J SPORT SCI, V33, P1459, DOI 10.1080/02640414.2014.990495
   Edmunds JW, 2001, AM J KIDNEY DIS, V37, P73, DOI 10.1053/ajkd.2001.20590
   Figueroa A, 2011, AM J HYPERTENS, V24, P40, DOI 10.1038/ajh.2010.142
   Giannesini B, 2011, EUR J PHARMACOL, V667, P100, DOI 10.1016/j.ejphar.2011.05.068
   Gul S, 2014, AM J DRUG DELIV THER, V1, P89
   Haag S, 2014, ARTHRITIS RHEUMATOL, V66, P1440, DOI 10.1002/art.38383
   Hellsten Y, 2012, J PHYSIOL-LONDON, V590, P6297, DOI 10.1113/jphysiol.2012.240762
   Hickner RC, 2006, MED SCI SPORT EXER, V38, P660, DOI 10.1249/01.mss.0000210197.02576.da
   Hinman RS, 2007, PHYS THER, V87, P32, DOI 10.2522/ptj.20060006
   Koshy KM, 1999, NEW ENGL J MED, V340, P814
   Martina V, 2008, DIABETES CARE, V31, P940, DOI 10.2337/dc07-2251
   Metcalfe RL., 2012, LIFE V PRIESSNITZ FO
   Mukarromah SB., 2014, MEDIA ILMU KEOLAHRAG, V4, P105
   Murray B., 2016, PRACTICAL GUIDE EXER
   Norton K., 1996, MEASUREMENT TECHNIQU
   Palloshi A, 2004, AM J CARDIOL, V93, P933, DOI 10.1016/j.amjcard.2003.12.040
   Parkinson AB, 2006, MED SCI SPORT EXER, V38, P644, DOI 10.1249/01.mss.0000210194.56834.5d
   Perez-Guisado J, 2010, J STRENGTH COND RES, V24, P1215, DOI 10.1519/JSC.0b013e3181cb28e0
   Pljesa S, 2005, RENAL FAILURE, V27, P643, DOI 10.1080/08860220500200890
   Saugy M, 2006, BRIT J SPORT MED, V40, P13, DOI 10.1136/bjsm.2006.027607
   Siani A, 2000, AM J HYPERTENS, V13, P547, DOI 10.1016/S0895-7061(99)00233-2
   Solomonson LP, 2003, J EXP BIOL, V206, P2083, DOI 10.1242/jeb.00361
   Tarazona-Diaz MP, 2013, J AGR FOOD CHEM, V61, P7522, DOI 10.1021/jf400964r
   Taunton JE, 1996, GERONTOLOGY, V42, P204, DOI 10.1159/000213794
   Templeton MS, 1996, J ORTHOP SPORT PHYS, V23, P376, DOI 10.2519/jospt.1996.23.6.376
   Wang TJ, 2007, J ADV NURS, V57, P141, DOI 10.1111/j.1365-2648.2006.04102.x
   Watson TA, 2005, INT J SPORT NUTR EXE, V15, P131, DOI 10.1123/ijsnem.15.2.131
   Zhu CHH, 2016, NUTR RES, V36, P679, DOI 10.1016/j.nutres.2016.03.005
NR 40
TC 0
Z9 0
U1 0
U2 1
PU MARMARA UNIV
PI ISTANBUL
PA GOZTEPE CAMPUS, KADIKOY, ISTANBUL, 34722, TURKEY
SN 2630-6344
J9 J RES PHARM
JI J. Res. Pharm.
PY 2019
VL 23
IS 3
BP 387
EP 394
DI 10.12991/jrp.2019.146
PG 8
WC Pharmacology & Pharmacy
WE Emerging Sources Citation Index (ESCI)
SC Pharmacology & Pharmacy
GA HY5GV
UT WOS:000468157000005
OA gold
DA 2022-09-07
ER

PT J
AU Rohdewald, P
AF Rohdewald, Peter
TI Pleiotropic Effects of French Maritime Pine Bark Extract to Promote
   Healthy Aging
SO REJUVENATION RESEARCH
LA English
DT Article
DE Pycnogenol; atherosclerosis; osteoarthritis; cognitive function;
   diabetes; sexual function
ID CARDIOVASCULAR RISK-FACTORS; LONG-HAUL FLIGHTS; DOUBLE-BLIND;
   CENTELLA-ASIATICA; ENDOTHELIAL DYSFUNCTION; CLIMACTERIC SYNDROME; MENTAL
   PERFORMANCE; COGNITIVE FUNCTION; VENOUS THROMBOSIS; ERECTILE FUNCTION
AB Extension of the healthy life span is of primary importance for the aging society. Among exercise, healthy nutrition, and mental training, food supplements are widely used as preventive measures to postpone the diverse symptoms of aging. The extract from the bark of the French maritime pine, Pycnogenol, rich on flavonoids, has anti-inflammatory and antioxidative property, proven in in vivo studies. The extract reduces oxidative stress and improves endothelial health. Its antithrombotic properties are based on inhibition of platelet aggregation. In double-blind, placebo-controlled clinical studies, Pycnogenol shows diverse positive effects. With respect to cardiovascular symptoms, the extract has an antihypertensive effect, slows down the progression of atherosclerosis, and prevents venous thrombosis. As reported in studies in China and the United States, type 2 diabetes and diabetic retinopathy is improved with Pycnogenol. The extract restores mobility of seniors in case of patients suffering from osteoarthritis, Pycnogenol reduces pain and stiffness and use of analgesics. Furthermore, cognitive functions of elderly people, especially spatial memory, are significantly ameliorated. Climacteric symptoms are significantly alleviated by the pine bark extract. Urinary symptoms of benign prostatic hyperplasia are reduced by Pycnogenol. In combination with l-arginine, Pycnogenol restores erectile function in men with erectile dysfunction. The sum of these positive effects on relevant symptoms of aging suggests using Pycnogenol for a more extended period of healthy aging.
C1 [Rohdewald, Peter] Univ Munster, Inst Pharmaceut Chem, Munster, Germany.
RP Rohdewald, P (通讯作者)，Univ Munster, Pharmaceut Chem, Twenteweg 15, D-48161 Munster, Germany.
EM rohdewa@uni-muenster.de
CR Andersson KE, 2001, PHARMACOL REV, V53, P417
   Aoki H, 2012, PHYTOTHER RES, V26, P204, DOI 10.1002/ptr.3462
   Araghi-Niknam, 2000, Integr Med, V2, P73, DOI 10.1016/S1096-2190(00)00002-0
   Belcaro G, 2008, PHYTOTHER RES, V22, P518, DOI 10.1002/ptr.2376
   Belcaro G, 2006, CLIN APPL THROMB-HEM, V12, P318, DOI 10.1177/1076029606290133
   Belcaro G, 2015, J NEUROSURG SCI, V59, P437
   Belcaro G, 2004, CLIN APPL THROMB-HEM, V10, P373, DOI 10.1177/107602960401000410
   Belcaro G, 2015, INT ANGIOL, V34, P150
   Belcaro G, 2014, J NEUROSURG SCI, V58, P239
   Belcaro G, 2014, INT ANGIOL, V33, P20
   Belcaro G, 2013, PHYTOTHER RES, V27, P1572, DOI 10.1002/ptr.4883
   Belcaro G, 1996, ARTERIOSCL THROM VAS, V16, P851, DOI 10.1161/01.ATV.16.7.851
   Belcaro G, 2008, REDOX REP, V13, P271, DOI 10.1179/135100008X309019
   Belcaro G, 2018, MINERVA CARDIOANGIOL, V66, P238, DOI 10.23736/S0026-4725.18.04618-2
   Belcaro G, 2018, MINERVA CARDIOANGIOL, V66, P152, DOI 10.23736/S0026-4725.17.04577-7
   Belcaro G, 2017, INT J ANGIOL, V26, P95, DOI 10.1055/s-0036-1594292
   Belcaro G, 2017, MINERVA CARDIOANGIOL, V65, P24, DOI 10.23736/S0026-4725.16.04008-1
   Bennett PH, 2018, LANCET, V391, P2392, DOI 10.1016/S0140-6736(18)30843-2
   Bensalem J., 2016, NUTR AGING, V3, P89, DOI DOI 10.3233/NUA-150051
   Bylka W, 2013, POSTEP DERM ALERGOL, V30, P46, DOI 10.5114/pdia.2013.33378
   Canali R, 2009, INT IMMUNOPHARMACOL, V9, P1145, DOI 10.1016/j.intimp.2009.06.001
   Cesarone MR, 2010, J CARDIOVASC PHARM T, V15, P41, DOI 10.1177/1074248409356063
   Cesarone MR, 2001, ANGIOLOGY, V52, pS19, DOI 10.1177/000331970105202S05
   Cesarone MR, 1999, INT ANGIOL, V18, P127
   Cisar P, 2008, PHYTOTHER RES, V22, P1087, DOI 10.1002/ptr.2461
   Daub K, 2007, SEMIN THROMB HEMOST, V33, P173, DOI 10.1055/s-2007-969031
   Diesfeldt H F A, 2007, Tijdschr Gerontol Geriatr, V38, P225
   Donner Y, 2016, FRONT GENET, V6, DOI 10.3389/fgene.2015.00353
   Duncan David Ewing, 2012, NEW YORK TIMES  0826
   Errichi S, 2011, Panminerva Med, V53, P65
   Farid R, 2007, NUTR RES, V27, P692, DOI 10.1016/j.nutres.2007.09.007
   Fitzpatrick DF, 1998, J CARDIOVASC PHARM, V32, P509, DOI 10.1097/00005344-199810000-00001
   Grimm Tanja, 2006, J Inflamm (Lond), V3, P1, DOI 10.1186/1476-9255-3-1
   Hadi HAR, 2005, VASC HEALTH RISK MAN, V1, P183
   Hashim P, 2011, MOLECULES, V16, P1310, DOI 10.3390/molecules16021310
   Hosseini S, 2001, NUTR RES, V21, P1251, DOI 10.1016/S0271-5317(01)00342-6
   Hu S, 2015, INT ANGIOL, V34, P43
   Jessberger S, 2017, BMC COMPLEM ALTERN M, V17, DOI 10.1186/s12906-017-2044-1
   Kohama T, 2013, J REPROD MED, V58, P39
   Ledda A, 2018, MINERVA MED, V109, P280, DOI 10.23736/S0026-4806.18.05572-6
   Ledda A, 2010, BJU INT, V106, P1030, DOI 10.1111/j.1464-410X.2010.09213.x
   Liu F., 1999, J ANTI-AGING MED, V2, P349
   Liu XM, 2004, LIFE SCI, V75, P2505, DOI 10.1016/j.lfs.2003.10.043
   Liu XM, 2004, DIABETES CARE, V27, P839, DOI 10.2337/diacare.27.3.839
   Liu XM, 2004, LIFE SCI, V74, P855, DOI 10.1016/j.lfs.2003.07.037
   Luo H, 2015, EXP MOL MED, V47, DOI 10.1038/emm.2015.74
   Luzzi R, 2011, Panminerva Med, V53, P75
   Luzzi R, 2016, MINERVA ORTOP TRAUMA, V67, P131
   Luzzi R, 2016, MINERVA ORTOP TRAUMA, V67, P170
   Luzzi R, 2017, MINERVA GINECOL, V69, P29, DOI 10.23736/S0026-4784.16.03913-7
   Luzzi R, 2016, MINERVA CARDIOANGIOL, V64, P603
   Maimoona A, 2011, J ETHNOPHARMACOL, V133, P261, DOI 10.1016/j.jep.2010.10.041
   Martinez-Gonzalez MA, 2016, CURR OPIN CLIN NUTR, V19, P401, DOI 10.1097/MCO.0000000000000316
   Mulek M, 2017, NUTRIENTS, V9, DOI 10.3390/nu9050443
   Nelson AB, 1998, DRUG DEV IND PHARM, V24, P139, DOI 10.3109/03639049809085598
   Nikpayam Omid, 2018, Clin Nutr Res, V7, P117, DOI 10.7762/cnr.2018.7.2.117
   Nishioka K, 2007, HYPERTENS RES, V30, P775, DOI 10.1291/hypres.30.775
   Peng Q, 2000, CELL MOL LIFE SCI, V57, P834, DOI 10.1007/s000180050045
   Piazza G, 2015, CLIN CHEM, V61, P313, DOI 10.1373/clinchem.2014.234088
   Poredos P, 2017, INT ANGIOL, V36, P295, DOI 10.23736/S0392-9590.17.03820-2
   Putter M, 1999, THROMB RES, V95, P155, DOI 10.1016/S0049-3848(99)00030-4
   Rajendran P, 2013, INT J BIOL SCI, V9, P1057, DOI 10.7150/ijbs.7502
   Rodriguez P, 2015, PANMINERVA MED, V57, P121
   Roehrborn CG, 2016, J UROLOGY, V195, P125, DOI 10.1016/j.juro.2015.08.098
   Rohdewald P, 2002, INT J CLIN PHARM TH, V40, P158
   Rohdewald P., 2017, INT J WOMENS HLTH CA, V2, P1
   Rohdewald P., 2015, MED RES ARCH, V11, P1, DOI [10.18103/mra.v0i3.183, DOI 10.18103/MRA.V0I3.183]
   Rohdewald P, 2015, PHENOMENON PYCNOGENO
   Rohdewald PJ, 2018, J MED FOOD, V21, P1, DOI 10.1089/jmf.2017.0015
   Rosen RC, 2002, INT J IMPOT RES, V14, P226, DOI 10.1038/sj.ijir.3900857
   Ryan J, 2008, J PSYCHOPHARMACOL, V22, P553, DOI 10.1177/0269881108091584
   Schafer A, 2007, DIABETES RES CLIN PR, V77, P41, DOI 10.1016/j.diabres.2006.10.011
   Schafer A, 2006, BIOMED PHARMACOTHER, V60, P5, DOI 10.1016/j.biopha.2005.08.006
   SCHONLAU F, 2002, INT OPHTHALMOL, V24, P161
   Seals DR, 2014, PHYSIOLOGY, V29, P250, DOI 10.1152/physiol.00059.2013
   Sinnott SJ, 2017, BMJ OPEN DIAB RES CA, V5, DOI 10.1136/bmjdrc-2016-000288
   Spadea L, 2001, PHYTOTHER RES, V15, P219, DOI 10.1002/ptr.853
   Stanislavov R, 2008, INT J IMPOT RES, V20, P173, DOI 10.1038/sj.ijir.3901597
   Stanislavov R, 2015, MINERVA UROL NEFROL, V67, P27
   Steigerwalt R, 2009, J OCUL PHARMACOL TH, V25, P537, DOI 10.1089/jop.2009.0023
   Uckert S, 2011, BRIT J CLIN PHARMACO, V72, P197, DOI 10.1111/j.1365-2125.2010.03828.x
   Uhlenhut K, 2012, FREE RADICAL BIO MED, V53, P305, DOI 10.1016/j.freeradbiomed.2012.04.013
   WHO, 2013, 2013 HEALTH LIF EXP
   Yang HM, 2007, ACTA OBSTET GYN SCAN, V86, P978, DOI 10.1080/00016340701446108
[truncated: 3,025,082 more chars]
