# Supplementary material for: Research progress and hot spot analysis related to oxidative stress and osteoarthritis: a bibliometric analysis
Source: BMC Musculoskelet Disord. 2023 May 23;24:411. doi: 10.1186/s12891-023-06324-x (PMC10204171; doi:10.1186/s12891-023-06324-x)
Supplement: Supplementary file 1 — Additional file 1. [file 12891_2023_6324_MOESM1_ESM.zip › savedrecs.txt]

FN Clarivate Analytics Web of Science
VR 1.0
PT J
AU Zheng, HX
   Chen, DJ
   Zu, YX
   Wang, EZ
   Qi, SS
AF Zheng, Hong Xing
   Chen, De Jing
   Zu, Yue Xin
   Wang, En Zhu
   Qi, Shan Shan
TI Chondroitin Sulfate Prevents STZ Induced Diabetic Osteoporosis through
   Decreasing Blood Glucose, AntiOxidative Stress, Anti-Inflammation and
   OPG/RANKL Expression Regulation
SO INTERNATIONAL JOURNAL OF MOLECULAR SCIENCES
LA English
DT Article
DE diabetic osteoporosis; chondroitin sulfate; oxidative stress;
   bone-mineral density
ID GLYCATION END-PRODUCTS; OXIDATIVE STRESS; BONE METABOLISM; ACTIVATION;
   FRACTURE; CELLS
AB Chondroitin sulfate (CS) has antioxidative, anti-inflammatory, anti-osteoarthritic and hypoglycemic effects. However, whether it has antidiabetic osteoporosis effects has not been reported. Therefore, in this study, we established a STZ-induced diabetic rat model; CS (500 mg kg(-1)d(-1)) was orally administrated for eight weeks to study its preventive effects on diabetic osteoporosis. The results showed that eight weeks of CS treatment improved the symptoms of diabetes; the CS-treated group has increased body weight, decreased water or food intake, decreased blood glucose, increased bone-mineral density, repaired bone morphology and decreased femoral osteoclasts and tibia adipocytes numbers. After CS treatment, bone histomorphometric parameters returned to normal, the levels of serum inflammatory cytokines (IL-1 beta, IL-6 and TNF-alpha) decreased significantly, serum SOD, GPX and CAT activities increased and MDA level increased. In the CS-treated group, the levels of serum ALP, CTX-1, TRACP 5b, osteocalcin and RANKL decreased and the serum RUNX 2 and OPG levels increased. Bone immunohistochemistry results showed that CS can effectively increase the expression of OPG and RUNX2 and reduce the expression of RANKL in diabetic rats. All of these indicate that CS could prevent STZ induced diabetic osteoporosis-mainly through decreasing blood glucose, antioxidative stress, anti-inflammation and regulation of OPG/RANKL expression. CS can therefore effectively prevent bone loss caused by diabetes.
C1 [Zheng, Hong Xing; Chen, De Jing; Zu, Yue Xin; Wang, En Zhu; Qi, Shan Shan] Shaanxi Univ Technol, Coll Biol Sci & Engn, Hanzhong 723000, China.
   [Chen, De Jing] Shaanxi Univ Technol, Shaanxi Prov Key Lab Bioresources, Hanzhong 723000, China.
RP Zheng, HX; Qi, SS (通讯作者)，Shaanxi Univ Technol, Coll Biol Sci & Engn, Hanzhong 723000, China.
EM zhenghongxing@snut.edu.cn; cdjslg@126.com; jjlin1306@163.com;
   a371505153@163.com; qishanshan@snut.edu.cn
FU San Qin Scholar Innovation Team, Natural Science Project of Shaanxi
   Science and Technology Department [2020JM-601]; 2011 Collaborative
   Center Project of Shaanxi Provincial Department of Education [20JY005];
   Open Project of Shaanxi Province Key Laboratory of Bio-resources
   [SLGPT2019KF03-06]; Shaanxi University of Technology Project [SLGKY2010,
   SLGBH16-03]; Key Research Projects of Shaanxi Provincial Department of
   Education [19JC012]
FX This research was funded by the fund from San Qin Scholar Innovation
   Team, Natural Science Project of Shaanxi Science and Technology
   Department (2020JM-601), 2011 Collaborative Center Project of Shaanxi
   Provincial Department of Education (20JY005), Open Project of Shaanxi
   Province Key Laboratory of Bio-resources (SLGPT2019KF03-06), Shaanxi
   University of Technology Project (SLGKY2010), Shaanxi University of
   Technology Project (SLGBH16-03), Key Research Projects of Shaanxi
   Provincial Department of Education (19JC012).
CR Adil M, 2017, PHARMACOL REP, V69, P1328, DOI 10.1016/j.pharep.2017.05.008
   Asadipooya K, 2019, J ENDOCR SOC, V3, P1799, DOI 10.1210/js.2019-00160
   Bacevic M, 2017, CALCIFIED TISSUE INT, V101, P553, DOI 10.1007/s00223-017-0327-7
   Bahrambeigi S, 2019, BIOMED PHARMACOTHER, V109, P1593, DOI 10.1016/j.biopha.2018.11.032
   Carnovali M, 2016, ENDOCRINE, V54, P808, DOI 10.1007/s12020-016-1106-3
   Chen X, 2018, CONNECT TISSUE RES, V59, P99, DOI 10.1080/03008207.2017.1290085
   Cheng YZ, 2018, LIFE SCI, V205, P184, DOI 10.1016/j.lfs.2018.04.042
   Conte A, 2015, INT J ORAL MAX SURG, V44, P1302, DOI 10.1016/j.ijom.2015.06.001
   De Martinis M, 2020, INT J ENV RES PUB HE, V17, DOI 10.3390/ijerph17124260
   De Martinis M, 2020, MEDICINA-LITHUANIA, V56, DOI 10.3390/medicina56030138
   De Martinis M, 2020, CURR MED CHEM, V27, P6356, DOI 10.2174/0929867326666190730113123
   Ginaldi L, 2016, CURR MED CHEM, V23, P3754, DOI 10.2174/0929867323666160907162546
   Gomes CLR, 2014, PLOS ONE, V9, DOI 10.1371/journal.pone.0106929
   Guo CJ, 2019, BIOMED PHARMACOTHER, V115, DOI 10.1016/j.biopha.2019.01.031
   Hu SW, 2014, J FOOD SCI, V79, pH1424, DOI 10.1111/1750-3841.12465
   Jiang N, 2018, OSTEOPOROSIS INT, V29, P1721, DOI 10.1007/s00198-018-4532-7
   Ju CX, 2015, NEUROCHEM RES, V40, P1509, DOI 10.1007/s11064-015-1628-8
   Kalyanaraman H, 2018, DIABETES, V67, P607, DOI 10.2337/db17-0965
   Kanazawa I, 2017, ENDOCR J, V64, P1043, DOI 10.1507/endocrj.EJ17-0323
   Karstoft K, 2016, IMMUNOL CELL BIOL, V94, P146, DOI 10.1038/icb.2015.101
   Katayama Y, 2020, INT J MOL SCI, V21, DOI 10.3390/ijms21061955
   Kovacs B, 2019, INT J MOL SCI, V20, DOI 10.3390/ijms20184653
   Lin JT, 2019, BIOMED RES INT, V2019, DOI 10.1155/2019/9203934
   Loi F, 2016, BONE, V86, P119, DOI 10.1016/j.bone.2016.02.020
   Marahleh A, 2019, FRONT IMMUNOL, V10, DOI 10.3389/fimmu.2019.02925
   Montagnani A, 2011, AGING CLIN EXP RES, V23, P84, DOI 10.1007/BF03351073
   Moto M, 2018, J FUNCT FOODS, V40, P336, DOI 10.1016/j.jff.2017.11.019
   Nagano F, 2018, EUR J PHARMACOL, V826, P48, DOI 10.1016/j.ejphar.2018.02.043
   Napoli N, 2017, NAT REV ENDOCRINOL, V13, P208, DOI 10.1038/nrendo.2016.153
   Piccinin MA, 2014, ADIPOCYTE, V3, P263, DOI 10.4161/adip.32215
   Qi SS, 2019, FOOD FUNCT, V10, P5350, DOI 10.1039/c9fo00681h
   Qi SS, 2020, BIOL TRACE ELEM RES, V194, P493, DOI 10.1007/s12011-019-01810-7
   Qi SS, 2019, MOLECULES, V24, DOI 10.3390/molecules24101871
   Rani A, 2018, CURR PROTEIN PEPT SC, V19, P22, DOI 10.2174/1389203718666170102112805
   Rani A, 2017, CARBOHYD POLYM, V159, P11, DOI 10.1016/j.carbpol.2016.12.015
   Rao SS, 2018, BONE RES, V6, DOI 10.1038/s41413-018-0012-0
   Rathinavelu S, 2018, J DIABETES RES, V2018, DOI 10.1155/2018/6354787
   REVELL PA, 1983, J CLIN PATHOL, V36, P1323, DOI 10.1136/jcp.36.12.1323
   Rivoira M, 2018, ARCH BIOCHEM BIOPHYS, V637, P56, DOI 10.1016/j.abb.2017.12.001
   Shiratori T, 2018, J IMMUNOL, V200, P218, DOI 10.4049/jimmunol.1602035
   Starup-Linde J, 2014, OSTEOPOROSIS INT, V25, P1697, DOI 10.1007/s00198-014-2676-7
   Sumida Y, 2020, INT J MOL SCI, V21, DOI 10.3390/ijms21124337
   Wang C, 2016, MED SCI MONITOR, V22, P226, DOI 10.12659/MSM.897044
   Wang TT, 2020, CURR DRUG TARGETS, V21, P213, DOI 10.2174/1389450120666190821161259
   Yamamoto M, 2016, CURR OSTEOPOROS REP, V14, P320, DOI 10.1007/s11914-016-0332-1
   Yin QD, 2018, J CELL MOL MED, V22, P6112, DOI 10.1111/jcmm.13888
   Zhang XN, 2016, CHEM-BIOL INTERACT, V256, P188, DOI 10.1016/j.cbi.2016.07.003
   Zheng HX, 2018, MOLECULES, V23, DOI 10.3390/molecules23092398
   Zheng LF, 2019, LIFE SCI, V216, P29, DOI 10.1016/j.lfs.2018.11.008
   Zou ZH, 2020, INT J BIOL MACROMOL, V152, P1047, DOI 10.1016/j.ijbiomac.2019.10.192
NR 50
TC 17
Z9 19
U1 6
U2 14
PU MDPI
PI BASEL
PA ST ALBAN-ANLAGE 66, CH-4052 BASEL, SWITZERLAND
EI 1422-0067
J9 INT J MOL SCI
JI Int. J. Mol. Sci.
PD AUG
PY 2020
VL 21
IS 15
AR 5303
DI 10.3390/ijms21155303
PG 14
WC Biochemistry & Molecular Biology; Chemistry, Multidisciplinary
WE Science Citation Index Expanded (SCI-EXPANDED)
SC Biochemistry & Molecular Biology; Chemistry
GA MZ5XC
UT WOS:000559197300001
PM 32722636
OA Green Published, gold
DA 2022-09-07
ER

PT J
AU Al-Hashem, F
   El Karib, AO
   Bin-Jaliah, I
   Dallak, M
   Sakr, HF
   Eid, RA
   Zaki, MSA
   Al-Shamsi, M
   Haidara, MA
   Al-Ani, B
AF Al-Hashem, Fahaid
   El Karib, Abbas O.
   Bin-Jaliah, Ismaeel
   Dallak, Mohammad
   Sakr, Hussein F.
   Eid, Refaat A.
   Zaki, Mohamed Samir A.
   Al-Shamsi, Mariam
   Haidara, Mohamed A.
   Al-Ani, Bahjat
TI Exercise protects against insulin-dependent diabetes-induced
   osteoarthritis in rats: A scanning electron microscopy study
SO ULTRASTRUCTURAL PATHOLOGY
LA English
DT Article
DE Articular cartilage; diabetes; osteoarthritis; rat model; swim exercise
ID OBESE OLDER-ADULTS; KNEE OSTEOARTHRITIS; SUPEROXIDE-DISMUTASE;
   WEIGHT-LOSS; MELLITUS; TYPE-1; INTERLEUKIN-6; IL-6
AB We tested the hypothesis that swim exercise can protect the articular cartilage from damages induced secondary to insulin-dependent diabetes mellitus in rats using the scanning electron microscopy and to monitor the blood levels of oxidative and antioxidative stress biomarkers that are known to be modulated in osteoarthritis (OA). A profound damage to the cartilage was observed in the diabetic rats. Our findings also show that swim exercise protects the knee joints from damage induced by diabetes as well as significantly inhibiting OA-induced upregulation of thiobarbituric acid reactive substances (TBARS) and tumor necrosis factor alpha (TNF-) and augmented superoxide dismutase (SOD) inhibition by OA. Thus, we demonstrated an effective protection by swim exercise against diabetes-induced OA in a rat model of the disease.
C1 [Al-Hashem, Fahaid; El Karib, Abbas O.; Bin-Jaliah, Ismaeel; Dallak, Mohammad; Haidara, Mohamed A.; Al-Ani, Bahjat] King Khalid Univ, Coll Med, Dept Physiol, Abha 61421, Saudi Arabia.
   [Eid, Refaat A.] King Khalid Univ, Coll Med, Dept Pathol, Abha, Saudi Arabia.
   [Zaki, Mohamed Samir A.] King Khalid Univ, Coll Med, Dept Anat, Abha, Saudi Arabia.
   [Sakr, Hussein F.] Sultan Qaboos Univ, Coll Med & Hlth Sci, Dept Physiol, Muscat, Oman.
   [Al-Shamsi, Mariam] UAEU, Coll Med & Hlth Sci, Dept Immunol, Al Ain, U Arab Emirates.
   [Haidara, Mohamed A.] Cairo Univ, Kasr al Aini Fac Med, Dept Physiol, Cairo, Egypt.
RP Al-Ani, B (通讯作者)，King Khalid Univ, Coll Med, Dept Physiol, Abha 61421, Saudi Arabia.
EM bahjat_alani@yahoo.com
RI Bin-Jaliah, Ismaeel/AAT-5037-2021; Haidara, Mohamed/AAH-6497-2019; Sakr,
   Hussein F/O-4888-2018; Haidara, Mohamed A/E-5734-2010
OI Sakr, Hussein F/0000-0003-3918-3046; Zaki, Mohamed Samir
   Ahmed/0000-0003-0010-0506; Eid, Refaat/0000-0001-5633-9562; Haidara,
   Mohamed/0000-0003-0990-8093
FU King Khalid University [2 (215)]
FX This work was supported by King Khalid University grant number
   KKU-Project No 2 (215).
CR Atkinson MA, 2014, LANCET, V383, P69, DOI 10.1016/S0140-6736(13)60591-7
   Bliddal H, 2009, EXPERT OPIN PHARMACO, V10, P1793, DOI 10.1517/14656560903018911
   Chillaron JJ, 2014, METABOLISM, V63, P181, DOI 10.1016/j.metabol.2013.10.002
   Danaei G, 2011, LANCET, V378, P31, DOI 10.1016/S0140-6736(11)60679-X
   Doss F, 2007, SCAND J RHEUMATOL, V36, P136, DOI 10.1080/03009740701250785
   El Karib AO, 2016, ARCH PHYSIOL BIOCHEM, V122, P148, DOI 10.3109/13813455.2016.1159698
   Forsen L, 1999, DIABETOLOGIA, V42, P920, DOI 10.1007/s001250051248
   Fransen M, 2015, COCHRANE DB SYST REV, DOI 10.1002/14651858.CD004376.pub3
   Grazio Simeon, 2009, Lijec Vjesn, V131, P22
   Haidara M, 2004, MED SCI MONITOR, V10, pBR41
   Hamann C, 2012, NAT REV ENDOCRINOL, V8, P297, DOI 10.1038/nrendo.2011.233
   Hayami Tadashi, 2008, Clin Calcium, V18, P1574, DOI CliCa081115741580
   Ivy JL, 1997, SPORTS MED, V24, P323
   Janghorbani M, 2007, AM J EPIDEMIOL, V166, P495, DOI 10.1093/aje/kwm106
   Kasznicki J, 2012, MOL BIOL REP, V39, P8669, DOI 10.1007/s11033-012-1722-9
   Korczowska Izabela, 2005, Przegl Lek, V62, P1384
   Livshits G, 2009, ARTHRITIS RHEUM-US, V60, P2037, DOI 10.1002/art.24598
   LLOBET JM, 1984, TOXICOL LETT, V23, P227, DOI 10.1016/0378-4274(84)90131-0
   Maneesh M, 2005, INDIAN J CLIN BIOCHE, V20, P129, DOI [10.1007/BF02867402, 10.1007/BF02893057]
   Messier SP, 2004, ARTHRITIS RHEUM-US, V50, P1501, DOI 10.1002/art.20256
   Messier SP, 2000, J AM GERIATR SOC, V48, P1062, DOI 10.1111/j.1532-5415.2000.tb04781.x
   Molinar-Toribio E, 2014, PLOS ONE, V9, DOI 10.1371/journal.pone.0104637
   Pottie P, 2006, ANN RHEUM DIS, V65, P1403, DOI 10.1136/ard.2006.061994
   Regan E, 2005, ARTHRITIS RHEUM, V52, P3479, DOI 10.1002/art.21387
   Rocha RER, 2013, ARQ BRAS ENDOCRINOL, V57, P594, DOI 10.1590/S0004-27302013000800003
   Schwartz AV, 2003, CALCIFIED TISSUE INT, V73, P515, DOI 10.1007/s00223-003-0023-7
   Scott JL, 2010, ANN RHEUM DIS, V69, P1502, DOI 10.1136/ard.2009.119966
   Senn JJ, 2002, DIABETES, V51, P3391, DOI 10.2337/diabetes.51.12.3391
   Shoelson SE, 2006, J CLIN INVEST, V116, P1793, DOI 10.1172/JCI29069
   Stannus O, 2010, OSTEOARTHR CARTILAGE, V18, P1441, DOI 10.1016/j.joca.2010.08.016
   Van Manen MD, 2012, J AM OSTEOPATH ASSOC, V112, P709
NR 31
TC 13
Z9 13
U1 0
U2 6
PU TAYLOR & FRANCIS INC
PI PHILADELPHIA
PA 530 WALNUT STREET, STE 850, PHILADELPHIA, PA 19106 USA
SN 0191-3123
EI 1521-0758
J9 ULTRASTRUCT PATHOL
JI Ultrastruct. Pathol.
PY 2017
VL 41
IS 3
BP 252
EP 257
DI 10.1080/01913123.2017.1313346
PG 6
WC Microscopy; Pathology
WE Science Citation Index Expanded (SCI-EXPANDED)
SC Microscopy; Pathology
GA EV4LS
UT WOS:000401732100005
PM 28463061
DA 2022-09-07
ER

PT J
AU Lin, Z
   Teng, C
   Ni, LB
   Zhang, Z
   Lu, XL
   Lou, JS
   Wang, LB
   Wang, YX
   Chen, WH
   Zhang, XL
   Lin, ZK
AF Lin, Zhen
   Teng, Cheng
   Ni, Libin
   Zhang, Zhao
   Lu, Xinlei
   Lou, Junsheng
   Wang, Libo
   Wang, Yuxin
   Chen, Wenhao
   Zhang, Xiaolei
   Lin, Zhongke
TI Echinacoside Upregulates Sirt1 to Suppress Endoplasmic Reticulum Stress
   and Inhibit Extracellular Matrix Degradation In Vitro and Ameliorates
   Osteoarthritis In Vivo
SO OXIDATIVE MEDICINE AND CELLULAR LONGEVITY
LA English
DT Article
ID UNFOLDED PROTEIN RESPONSE; VITAMIN-D SUPPLEMENTATION; KNEE
   OSTEOARTHRITIS; CELL-DEATH; CARTILAGE; EXPRESSION; CHONDROCYTES;
   APOPTOSIS; METALLOPROTEINASE; ACETAMINOPHEN
AB Background. Osteoarthritis (OA) is a progressive illness that destroys cartilage. Oxidative stress is a major contributor of OA, while endoplasmic reticulum (ER) stress is the key cellular damage under oxidative stress in chondrocytes. Echinacoside (ECH) is the main extract and active substance of Cistanche, with potent antioxidative stress (OS) properties, and currently under clinical trials in China. However, its function in OA is yet to be determined. Purpose. We aimed to explore the specific role of ECH in the occurrence and development of OA and its underlying mechanism in vivo and in vitro. Methods. After the mice were anesthetized, the bilateral medial knee joint meniscus resection was performed to establish the DMM model. TBHP was used to induce oxidative stress to establish the OA model in chondrocytes in vitro. Western blot and RT-PCR were used to evaluate the level of ER stress-related biomarkers such as p-PERK/PERK, GRP78, ATF4, p-eIF2 alpha/eIF2 alpha, and CHOP and apoptosis-related proteins such as BAX, Bcl-2, and cleaved caspase-3. Meanwhile, we used SO staining, immunofluorescence, and immunohistochemical staining to evaluate the pharmacological effects of ECH in mice in vivo. Results. We demonstrated the effectiveness of ECH in suppressing ER stress and restoring ECM metabolism in vitro. In particular, ECH was shown to suppress tert-Butyl hydroperoxide- (TBHP-) induced OS and subsequently lower the levels of p-PERK/PERK, GRP78, ATF4, p-eIF2 alpha/eIF2 alpha, and CHOP in vitro. Simultaneously, ECH reduced MMP13 and ADAMTS5 levels and promoted Aggrecan and Collagen II levels, suggesting ECM degradation suppression. Moreover, we showed that ECH mediates its cellular effects via upregulation of Sirt1. Lastly, we confirmed that ECH can protect against OA in mouse OA models. Conclusion. In summary, our findings indicate that ECH can inhibit ER stress and ECM degradation by upregulating Sirt1 in mouse chondrocytes treated with TBHP. It can also prevent OA development in vivo.
C1 [Lin, Zhen; Teng, Cheng; Ni, Libin; Zhang, Zhao; Lou, Junsheng; Wang, Libo; Zhang, Xiaolei; Lin, Zhongke] Wenzhou Med Univ, Affiliated Hosp 2, Dept Orthopaed, Wenzhou, Zhejiang, China.
   [Lin, Zhen; Teng, Cheng; Ni, Libin; Zhang, Zhao; Lou, Junsheng; Wang, Libo; Zhang, Xiaolei; Lin, Zhongke] Wenzhou Med Univ, Yuying Childrens Hosp, Wenzhou, Zhejiang, China.
   [Lin, Zhen; Teng, Cheng; Ni, Libin; Zhang, Zhao; Lou, Junsheng; Wang, Libo; Zhang, Xiaolei; Lin, Zhongke] Key Lab Orthopaed Zhejiang Prov, Wenzhou, Zhejiang, China.
   [Lin, Zhen; Teng, Cheng; Ni, Libin; Zhang, Zhao; Lou, Junsheng; Wang, Libo; Zhang, Xiaolei; Lin, Zhongke] Wenzhou Med Univ, Sch Med 2, Wenzhou, Zhejiang, China.
   [Lu, Xinlei] Wenzhou Med Univ, Sch Optometry & Ophthalmol, Wenzhou, Zhejiang, China.
   [Wang, Yuxin; Chen, Wenhao] Wenzhou Med Univ, Affiliated Hosp 1, Wenzhou, Zhejiang, China.
   [Zhang, Xiaolei] Chinese Orthopaed Regenerat Med Soc, Hangzhou, Zhejiang, China.
RP Zhang, XL; Lin, ZK (通讯作者)，Wenzhou Med Univ, Affiliated Hosp 2, Dept Orthopaed, Wenzhou, Zhejiang, China.; Zhang, XL; Lin, ZK (通讯作者)，Wenzhou Med Univ, Yuying Childrens Hosp, Wenzhou, Zhejiang, China.; Zhang, XL; Lin, ZK (通讯作者)，Key Lab Orthopaed Zhejiang Prov, Wenzhou, Zhejiang, China.; Zhang, XL; Lin, ZK (通讯作者)，Wenzhou Med Univ, Sch Med 2, Wenzhou, Zhejiang, China.; Zhang, XL (通讯作者)，Chinese Orthopaed Regenerat Med Soc, Hangzhou, Zhejiang, China.
EM dtlinz@163.com; tengcheng960110@163.com; nlb1209@163.com;
   zhang_zhaoo@163.com; 1206220183@qq.com; junshenglou@163.com;
   wanglibo0905@163.com; wyx4098@163.com; zqczsdsb@163.com;
   zhangxiaolei@wmu.edu.cn; zhongkelinspine@163.com
OI Zhang, Xiaolei/0000-0003-0117-7599
FU Wenzhou Science and Technology Bureau Foundation [Y20180031]; Lin Hes
   New Medicine and Clinical Translation Academician Workstation Research
   Fund [18331213]
FX This study is funded by the Wenzhou Science and Technology Bureau
   Foundation (Y20180031) and Lin Hes New Medicine and Clinical Translation
   Academician Workstation Research Fund (18331213).
CR Adam R, 2015, BMJ-BRIT MED J, V350, DOI 10.1136/bmj.h2220
   Aigner T, 2006, ADV DRUG DELIVER REV, V58, P128, DOI 10.1016/j.addr.2006.01.020
   Aigner T, 2003, ADV DRUG DELIVER REV, V55, P1569, DOI 10.1016/j.addr.2003.08.009
   Bae H, 2020, J PINEAL RES, V69, DOI 10.1111/jpi.12670
   Bharadwaj S, 2021, VIRUSES-BASEL, V13, DOI 10.3390/v13020305
   Bhattacharya I, 2012, THER ADV MUSCULOSKEL, V4, P11, DOI 10.1177/1759720X11424458
   Bierma-Zeinstra S., 2002, JAMA-J AM MED ASSOC, V287, P1805, DOI [10.1001/jama.287.14.1799, DOI 10.1001/JAMA.287.14.1799]
   Blanco FJ, 2011, NAT REV RHEUMATOL, V7, P161, DOI 10.1038/nrrheum.2010.213
   Brand C, 2001, ANN RHEUM DIS, V60, P946, DOI 10.1136/ard.60.10.946
   BRANDT KD, 1993, LANCET, V341, P770, DOI 10.1016/0140-6736(93)90553-S
   Canter PH, 2007, RHEUMATOLOGY, V46, P1223, DOI 10.1093/rheumatology/kem116
   Cecconi F, 2008, DEV CELL, V15, P344, DOI 10.1016/j.devcel.2008.08.012
   Che H, 2020, ELIFE, V9, DOI 10.7554/eLife.52570
   Chen PF, 2016, BIOMATERIALS, V81, P1, DOI 10.1016/j.biomaterials.2015.12.006
   Dai Y, 2020, FRONT CELL DEV BIOL, V8, DOI 10.3389/fcell.2020.593659
   Ding CH, 2013, JAMA-J AM MED ASSOC, V309, P1583, DOI 10.1001/jama.2013.3775
   Dvir-Ginzberg M, 2008, J BIOL CHEM, V283, P36300, DOI 10.1074/jbc.M803196200
   Fu ZF, 2020, INT J BIOL MACROMOL, V149, P732, DOI 10.1016/j.ijbiomac.2020.01.216
   Gagarina V, 2010, ARTHRITIS RHEUM-US, V62, P1383, DOI 10.1002/art.27369
   Geba GP, 2002, JAMA-J AM MED ASSOC, V287, P64, DOI 10.1001/jama.287.1.64
   Glyn-Jones S, 2015, LANCET, V386, P376, DOI 10.1016/S0140-6736(14)60802-3
   Hetz C, 2012, NAT REV MOL CELL BIO, V13, P89, DOI 10.1038/nrm3270
   Horiuchi K, 2016, CELL MOL LIFE SCI, V73, P2851, DOI 10.1007/s00018-016-2178-1
   Hosseinzadeh A, 2016, J PINEAL RES, V61, P411, DOI 10.1111/jpi.12362
   Hunter DJ, 2014, NAT REV RHEUMATOL, V10, P437, DOI 10.1038/nrrheum.2014.44
   Jallali N, 2005, OSTEOARTHR CARTILAGE, V13, P614, DOI 10.1016/j.joca.2005.02.011
   James SL, 2018, LANCET, V392, P1789, DOI [10.1016/S0140-6736(18)32279-7, 10.1016/s0140-6736(18)32279-7]
   Karsenty G, 2005, NEW ENGL J MED, V353, P522, DOI 10.1056/NEJMcibr051399
   Khaminets A, 2015, NATURE, V522, P354, DOI 10.1038/nature14498
   KOZUTSUMI Y, 1988, NATURE, V332, P462, DOI 10.1038/332462a0
   Lapvetelainen T, 2002, ANN RHEUM DIS, V61, P810, DOI 10.1136/ard.61.9.810
   Lark MW, 1997, J CLIN INVEST, V100, P93, DOI 10.1172/JCI119526
   Li L, 2020, ARTHRITIS RHEUMATOL, V72, P1123, DOI 10.1002/art.41230
   Liu-Bryan R, 2015, NAT REV RHEUMATOL, V11, P35, DOI 10.1038/nrrheum.2014.162
   Lo GH, 2003, JAMA-J AM MED ASSOC, V290, P3115, DOI 10.1001/jama.290.23.3115
   Macfarlane E, 2020, BONE RES, V8, DOI 10.1038/s41413-020-00112-2
   Mayor S, 2016, BMJ-BRIT MED J, V352, DOI 10.1136/bmj.i1609
   McAlindon T, 1997, ANN RHEUM DIS, V56, P397, DOI 10.1136/ard.56.7.397
   McAlindon TE, 1996, ANN INTERN MED, V125, P353, DOI 10.7326/0003-4819-125-5-199609010-00001
   McAlindon T, 2013, JAMA-J AM MED ASSOC, V309, P155, DOI 10.1001/jama.2012.164487
   Metcalfe S, 2003, BRIT MED J, V326, P334
   Mokdad AH, 2018, JAMA-J AM MED ASSOC, V319, P1444, DOI 10.1001/jama.2018.0158
   Nakagawa T, 2000, NATURE, V403, P98, DOI 10.1038/47513
   Peng Z, 2021, BIOMATERIALS, V268, DOI 10.1016/j.biomaterials.2020.120555
   Pfaffl MW, 2001, NUCLEIC ACIDS RES, V29, DOI 10.1093/nar/29.9.e45
   Pfander D, 2004, ANN RHEUM DIS, V63, P240, DOI 10.1136/ard.2002.003749
   Posey KL, 2018, MATRIX BIOL, V71-72, P161, DOI 10.1016/j.matbio.2018.02.023
   Pritzker KPH, 2006, OSTEOARTHR CARTILAGE, V14, P13, DOI 10.1016/j.joca.2005.07.014
   Rahme E, 2010, LANCET, V376, P146, DOI 10.1016/S0140-6736(10)60839-2
   Rao RV, 2006, CELL DEATH DIFFER, V13, P415, DOI 10.1038/sj.cdd.4401761
   Reginster JY, 2013, ANN INTERN MED, V158, DOI 10.7326/0003-4819-158-8-201304160-02009
   Richette P, 2004, ANN RHEUM DIS, V63, P191, DOI 10.1136/ard.2003.006510
   Shen CY, 2017, BRIT J PHARMACOL, V174, P1395, DOI 10.1111/bph.13631
   Shen T, 2017, OSTEOARTHR CARTILAGE, V25, P287, DOI 10.1016/j.joca.2016.09.017
   Song YL, 2021, MED RES REV, V41, P1539, DOI 10.1002/med.21768
   Sun K, 2021, AUTOPHAGY, V17, P2082, DOI 10.1080/15548627.2020.1822097
   Takayama K, 2009, ARTHRITIS RHEUM-US, V60, P2731, DOI 10.1002/art.24864
   Tan L, 2020, AGING DIS, V11, P1091, DOI 10.14336/AD.2019.1130
   THOMAS JT, 1994, ANN RHEUM DIS, V53, P488, DOI 10.1136/ard.53.8.488
   Tudorachi NB, 2021, ANTIOXIDANTS-BASEL, V10, DOI 10.3390/antiox10060985
   Turck D, 2021, EFSA J, V19, DOI 10.2903/j.efsa.2021.6343
   Uhalte EC, 2017, HUM MOL GENET, V26, pR193, DOI 10.1093/hmg/ddx302
   Vasheghani F, 2015, ANN RHEUM DIS, V74, P569, DOI 10.1136/annrheumdis-2014-205743
   Walter P, 2011, SCIENCE, V334, P1081, DOI 10.1126/science.1209038
   White WB, 2010, CIRCULATION, V122, P1779, DOI 10.1161/CIRCULATIONAHA.110.984054
   Wollheim FA, 2003, ANN RHEUM DIS, V62, P1031, DOI 10.1136/ard.62.11.1031
   Wu LP, 2020, MED RES REV, V40, P2605, DOI 10.1002/med.21717
   Yammani RR, 2014, ARTHRITIS RHEUMATOL, V66, P1266, DOI 10.1002/art.38391
   Yasuda Y, 2005, ADV DRUG DELIVER REV, V57, P973, DOI 10.1016/j.addr.2004.12.013
   Yoo SA, 2012, J EXP MED, V209, P871, DOI 10.1084/jem.20111783
   Zhang D, 2017, OXID MED CELL LONGEV, V2017, DOI 10.1155/2017/6851464
   Zhang D, 2015, INT J BIOL MACROMOL, V72, P243, DOI 10.1016/j.ijbiomac.2014.08.034
   Zhang H, 2019, INT J BIOL MACROMOL, V124, P360, DOI 10.1016/j.ijbiomac.2018.11.132
   Zhou LY, 2020, FREE RADICAL BIO MED, V152, P697, DOI 10.1016/j.freeradbiomed.2020.01.014
   Zhu KN, 2021, J ETHNOPHARMACOL, V276, DOI 10.1016/j.jep.2021.113991
NR 75
TC 2
Z9 2
U1 3
U2 9
PU HINDAWI LTD
PI LONDON
PA ADAM HOUSE, 3RD FLR, 1 FITZROY SQ, LONDON, W1T 5HF, ENGLAND
SN 1942-0900
EI 1942-0994
J9 OXID MED CELL LONGEV
JI Oxidative Med. Cell. Longev.
PD NOV 3
PY 2021
VL 2021
AR 3137066
DI 10.1155/2021/3137066
PG 21
WC Cell Biology
WE Science Citation Index Expanded (SCI-EXPANDED)
SC Cell Biology
GA WZ8MR
UT WOS:000720216500006
PM 34777682
OA Green Published, gold
DA 2022-09-07
ER

PT J
AU Wang, JW
   Luo, D
   Liang, M
   Zhang, T
   Yin, XQ
   Zhang, Y
   Yang, XL
   Liu, W
AF Wang, Junwen
   Luo, Dan
   Liang, Ming
   Zhang, Ting
   Yin, Xiquan
   Zhang, Ying
   Yang, Xiangliang
   Liu, Wei
TI Spectrum-Effect Relationships between High-Performance Liquid
   Chromatography (HPLC) Fingerprints and the Antioxidant and
   Anti-Inflammatory Activities of Collagen Peptides
SO MOLECULES
LA English
DT Article
DE collagen peptide; HPLC fingerprint; antioxidant; anti-inflammatory;
   spectrum-effect relationship
ID II COLLAGEN; IDENTIFICATION; ACID; PURIFICATION; OSTEOARTHRITIS;
   MECHANISMS; IMPACT; POWER; FRAP
AB A total of 13 batches of collagen peptide samples were extracted, isolated, and purified from chicken sternal cartilage under various process parameters. The fingerprint profiles of 13 batches of collagen peptides were established by high-performance liquid chromatography (HPLC). In addition, the amino acid profiles and molecular weight distributions of collagen peptides were investigated. The in vitro antioxidant activities of the peptide samples were measured using the 2,2-Azinobis (3-ethylbenzothiazoline-6-sulphonic acid) diammonium salt (ABTS) assay, the 2,2-diphenyl-1-picrylhydrazyl (DPPH) assay, the ferric-reducing antioxidant power (FRAP) assay and an assay of the oxidative damage induced by hydrogen peroxide (H2O2) in the degenerative cartilage cells from the knee joint of rat C518 (C518 cell line). The anti-inflammatory activities of the peptide samples were assessed by measuring the inflammatory responses induced by lipopolysaccharides (LPS) in C518 cells. Subsequently, the spectrum-effect relationships between HPLC fingerprints and the antioxidant and anti-inflammatory activities of collagen peptides were investigated using grey relational analysis (GRA). Fifteen common peaks were obtained from the HPLC fingerprints of collagen peptides. Each collagen peptide sample had a characteristic set of amino acid types and contents. All of the hydrolysates of the collagen peptides were primarily composed of fractions II (500-1000 Da) and III (1000-3000 Da). Collagen peptides exhibited good scavenging activity on ABTS radical, DPPH radical, and ferric-reducing antioxidant power. Collagen peptides were also effective against H2O2-induced cellular oxidative damage in C518 cells. The antioxidant activity of collagen peptides was due to the low molecular weight and the presence of antioxidant and hydrophobic amino acid residues within its sequence. Collagen peptides significantly inhibited the secretion of inflammatory cytokines IL-1, TNF-, and PGE2 in C518 cells. The anti-inflammatory activity of collagen peptides may include increased synthesis of the key components of extracellular matrix (ECM) and inhibited apoptosis of chondrocytes. The GRA results showed that peaks 2, 3, and 8 were the main components contributing to the antioxidant activity of the collagen peptides, whereas peaks 11 and 14 were the main components contributing to the anti-inflammatory activity of the collagen peptides. The components of peaks 8 and 14 were identified as GPRGPPGPVGP and VAIQAVLSLYASGR by UPLC-MS/MS. Those identified collagen peptides offer a potential therapeutic strategy for the treatment of osteoarthritis (OA) due to their antioxidative stress and due to them disturbing the catabolism and anabolism processes in arthrodial cartilage.
C1 [Wang, Junwen; Yang, Xiangliang; Liu, Wei] Huazhong Univ Sci & Technol, Coll Life Sci & Technol, Wuhan 430074, Hubei, China.
   [Luo, Dan; Yang, Xiangliang; Liu, Wei] Natl Engn Res Ctr Nanomed, Wuhan 430075, Hubei, China.
   [Liang, Ming; Zhang, Ting; Yin, Xiquan; Zhang, Ying] Infinitus China Co Ltd, Guangzhou 510665, Guangdong, China.
RP Liu, W (通讯作者)，Huazhong Univ Sci & Technol, Coll Life Sci & Technol, Wuhan 430074, Hubei, China.; Liu, W (通讯作者)，Natl Engn Res Ctr Nanomed, Wuhan 430075, Hubei, China.
EM wangjw@hust.edu.cn; Laurel565118@163.com; Fiona.Liang@infinitus-int.com;
   Tinca.Zhang@infinitus-int.com; Xiquan.Yin@infinitus-int.com;
   sophia.zhang@infinitus-int.com; yangxl@hust.edu.cn; wliu@hust.edu.cn
RI luo, dan/AAD-6208-2021
FU National High Technology Research and Development Program of China
   [SS2012AA022704]; Natural Science Foundation of China (NSFC) [31470968]
FX This research was financially supported by the National High Technology
   Research and Development Program of China (SS2012AA022704) and the
   Natural Science Foundation of China (NSFC, 31470968).
CR Arnao MB, 2001, FOOD CHEM, V73, P239, DOI 10.1016/S0308-8146(00)00324-1
   Bakilan F, 2016, EURASIAN J MED, V48, P95, DOI 10.5152/eurasianjmed.2015.15030
   Benzie IFF, 1996, ANAL BIOCHEM, V239, P70, DOI 10.1006/abio.1996.0292
   BRAND-WILLIAMS W, 1995, FOOD SCI TECHNOL-LEB, V28, P25
   Cao H, 2008, FOOD CHEM, V108, P439, DOI 10.1016/j.foodchem.2007.09.022
   Cao H, 2014, FOOD AGR IMMUNOL, V25, P119, DOI 10.1080/09540105.2012.753512
   Chi CF, 2015, MAR DRUGS, V13, P2580, DOI 10.3390/md13052580
   DENG JL, 1982, SYST CONTROL LETT, V1, P288, DOI 10.1016/S0167-6911(82)80025-X
   Gulden M, 2010, FREE RADICAL BIO MED, V49, P1298, DOI 10.1016/j.freeradbiomed.2010.07.015
   Heijink A, 2012, KNEE SURG SPORT TR A, V20, P423, DOI 10.1007/s00167-011-1818-0
   Hsin-Hung Wu, 2002, Quality Engineering, V15, P209, DOI 10.1081/QEN-120015853
   Jeevithan E, 2015, PROCESS BIOCHEM, V50, P463, DOI 10.1016/j.procbio.2014.11.015
   Jeevithan E, 2014, PROCESS BIOCHEM, V49, P1767, DOI 10.1016/j.procbio.2014.06.011
   Jin J, 2016, ULTRASON SONOCHEM, V30, P44, DOI 10.1016/j.ultsonch.2015.11.021
   Kadier A, 2015, ENERGY, V90, P1556, DOI 10.1016/j.energy.2015.06.108
   Kuo Y, 2008, COMPUT IND ENG, V55, P80, DOI 10.1016/j.cie.2007.12.002
   Lam H, 2007, PROTEOMICS, V7, P655, DOI 10.1002/pmic.200600625
   Le Maux S, 2015, FOOD CHEM, V173, P847, DOI 10.1016/j.foodchem.2014.10.104
   Lee AS, 2013, GENE, V527, P440, DOI 10.1016/j.gene.2013.05.069
   Lepetsos P, 2016, BBA-MOL BASIS DIS, V1862, P576, DOI 10.1016/j.bbadis.2016.01.003
   Lin XL, 2018, J FUNCT FOODS, V51, P130, DOI 10.1016/j.jff.2018.09.036
   Matsui R, 2018, FOOD CHEM, V245, P750, DOI 10.1016/j.foodchem.2017.11.119
   Meng J.M., 2017, MED PLANT, V8, P15, DOI [10.19600/j.cnki.issn2152-3924.2017.04.004, DOI 10.19600/J.CNKI.ISSN2152-3924.2017.04.004]
   Qin J, 2012, ARTHRITIS RES THER, V14, DOI 10.1186/ar4085
   Roufik S, 2006, INT DAIRY J, V16, P294, DOI 10.1016/j.idairyj.2005.03.010
   Sarmadi BH, 2010, PEPTIDES, V31, P1949, DOI 10.1016/j.peptides.2010.06.020
   Shen CL, 2012, J NUTR BIOCHEM, V23, P1367, DOI 10.1016/j.jnutbio.2012.04.001
   Sun WZ, 2009, INNOV FOOD SCI EMERG, V10, P558, DOI 10.1016/j.ifset.2009.07.006
   Thaipong K, 2006, J FOOD COMPOS ANAL, V19, P669, DOI 10.1016/j.jfca.2006.01.003
   Wang H., 2014, J S MED U, DOI [10.3969/j.issn.1673-4254.2014.05.05, DOI 10.3969/J.ISSN.1673-4254.2014.05.05]
   Weatherly DB, 2005, MOL CELL PROTEOMICS, V4, P762, DOI 10.1074/mcp.M400215-MCP200
   Wojdasiewicz P, 2014, MEDIAT INFLAMM, V2014, DOI 10.1155/2014/561459
   Xie Y., 2011, FOOD SCI, V32, P26
   Xu CX, 2006, DRUG DISCOV TODAY, V11, P595, DOI 10.1016/j.drudis.2006.05.011
   Yang B, 2011, FOOD CHEM, V124, P551, DOI 10.1016/j.foodchem.2010.06.069
   Yun TG, 2017, BIOMED PHARMACOTHER, V93, P1246, DOI 10.1016/j.biopha.2017.07.034
   Zhu CZ, 2013, J AGR FOOD CHEM, V61, P1265, DOI 10.1021/jf3044764
   Zhuang C, 2018, INT J BIOL MACROMOL, V115, P281, DOI 10.1016/j.ijbiomac.2018.04.083
NR 38
TC 21
Z9 21
U1 6
U2 40
PU MDPI
PI BASEL
PA ST ALBAN-ANLAGE 66, CH-4052 BASEL, SWITZERLAND
SN 1420-3049
J9 MOLECULES
JI Molecules
PD DEC
PY 2018
VL 23
IS 12
AR 3257
DI 10.3390/molecules23123257
PG 17
WC Biochemistry & Molecular Biology; Chemistry, Multidisciplinary
WE Science Citation Index Expanded (SCI-EXPANDED)
SC Biochemistry & Molecular Biology; Chemistry
GA HF8WN
UT WOS:000454523000207
PM 30544714
OA Green Submitted, Green Published, gold
DA 2022-09-07
ER

PT J
AU Katz, JD
   Agrawal, S
   Velasquez, M
AF Katz, James D.
   Agrawal, Seema
   Velasquez, Manuel
TI Getting to the heart of the matter: osteoarthritis takes its place as
   part of the metabolic syndrome
SO CURRENT OPINION IN RHEUMATOLOGY
LA English
DT Review
DE cartilage; metabolic syndrome; osteoarthritis
ID NITRIC-OXIDE; KNEE OSTEOARTHRITIS; ARTICULAR-CARTILAGE; RADIOGRAPHIC
   OSTEOARTHRITIS; CARDIOVASCULAR SAFETY; POTENTIAL ROLE; GROWTH-FACTOR;
   RISK-FACTORS; LEPTIN; EXPRESSION
AB Purpose of review
   Labeling osteoarthritis as a degenerative arthritis is a misnomer. It is now clear that an active genetic and proteomic profile suggests inflammation. The cytokine milieu is similarly inflammatory and neatly parallels that found in the metabolic syndrome.
   Recent findings
   Important cellular changes in the osteoarthritis lesion include not only chondrocytes but also macrophages. Important catabolic mediators of osteoarthritis include metalloproteinases, a disintegrin and metalloproteinase with thrombospondin motif, a disintegrin and a metalloprotease, interleukin (IL)-1b, IL-17, IL-18 and tumor necrosis factor alpha. The striking finding that hand osteoarthritis in older women is linearly correlated to their degree of atherosclerosis suggests that a connection between osteoarthritis and atherosclerosis exists independently of putative overuse factors directly related to obesity. Therefore, it is not surprising that oxidative stress, endothelial dysfunction, and leptin dysregulation all characterize the osteoarthritis lesion. Better understanding of vitamin D metabolic effects and the Wnt, frizzled, secreted frizzled-related protein, Dickkopf, and low-density lipoprotein receptor-related protein gene families are promising regarding osteoarthritis genesis and therapeutics.
   Summary
   Current information suggests that osteoarthritis shares a similar biochemical and inflammatory profile to the metabolic syndrome. Mounting evidence exists to call attention to the fact that osteoarthritis deserves a seat at the Metabolic Syndrome 'table' of disorders.
C1 [Katz, James D.; Agrawal, Seema; Velasquez, Manuel] George Washington Univ, Div Rheumatol, Dept Med, Washington, DC 20037 USA.
RP Katz, JD (通讯作者)，George Washington Univ, Div Rheumatol, Dept Med, 3-416 2150 Penn Ave NW, Washington, DC 20037 USA.
EM jkatz@mfa.gwu.edu
RI Aşgün, H. Fatih/D-7758-2013; Katz, James D./ABB-8247-2020
OI Aşgün, H. Fatih/0000-0002-8969-5886; Katz, James D./0000-0002-2098-8883
CR Abramson SB, 2008, ARTHRITIS RES THER, V10, DOI 10.1186/ar2463
   Al-Arfaj AS, 2003, SAUDI MED J, V24, P745
   ANAGNOSTIS P, 2010, CURR VASC PHARM
   Andriamanalijaona R, 2003, ARTHRITIS RHEUM, V48, P1569, DOI 10.1002/art.11020
   Anitua E., 2009, INT J RHEUMATOL
   Attur M, 2008, J IMMUNOL, V181, P5082, DOI 10.4049/jimmunol.181.7.5082
   Baker Allison R, 2009, BMC Proc, V3 Suppl 7, pS42
   Beamer B., 2010, HSS J, V6, P85, DOI [10. 1007/s11420-009- 9129-4, DOI 10.1007/S11420-009-9129-4, 10.1007/s11420-009-9129-4]
   Bergink AP, 2009, JCR-J CLIN RHEUMATOL, V15, P230, DOI 10.1097/RHU.0b013e3181b08f20
   Bondeson J, 2010, ARTHRITIS RHEUM-US, V62, P647, DOI 10.1002/art.27290
   BOREL M, 2009, PROTEOME RES, V8, P2594
   Brew K, 2010, BBA-MOL CELL RES, V1803, P55, DOI 10.1016/j.bbamcr.2010.01.003
   Buczynski MW, 2009, J LIPID RES, V50, P1015, DOI 10.1194/jlr.R900004-JLR200
   Cameron A, 2010, MATURITAS, V65, P117, DOI 10.1016/j.maturitas.2009.11.026
   Chaganti RK, 2010, ARTHRITIS RHEUM-US, V62, P511, DOI 10.1002/art.27241
   Collerton J, 2009, BRIT MED J, V339, DOI 10.1136/bmj.b4904
   Conaghan PG, 2005, ANN RHEUM DIS, V64, P1539, DOI 10.1136/ard.2005.039263
   Corr M, 2008, NAT CLIN PRACT RHEUM, V4, P550, DOI 10.1038/ncprheum0904
   Dahaghin S, 2007, ANN RHEUM DIS, V66, P916, DOI 10.1136/ard.2005.045724
   Davidson RK, 2006, ARTHRITIS RES THER, V8, DOI 10.1186/ar2013
   Davies-Tuck ML, 2009, ARTHRITIS RES THER, V11, DOI 10.1186/ar2873
   de Haro Miralles Joaquin, 2009, Interact Cardiovasc Thorac Surg, V9, P107, DOI 10.1510/icvts.2008.196428
   Distel E, 2009, ARTHRITIS RHEUM-US, V60, P3374, DOI 10.1002/art.24881
   Dumond H, 2003, ARTHRITIS RHEUM, V48, P3118, DOI 10.1002/art.11303
   Ellis DI, 2006, ANALYST, V131, P875, DOI 10.1039/b602376m
   Fay J, 2006, ARTHRITIS RES THER, V8, DOI 10.1186/ar2102
   Fernandez-Moreno M, 2008, CURR GENOMICS, V9, P542, DOI 10.2174/138920208786847953
   Findlay DM, 2007, RHEUMATOLOGY, V46, P1763, DOI 10.1093/rheumatology/kem191
   Franke S, 2009, ARTHRITIS RES THER, V11, DOI 10.1186/ar2807
   Gandhi R, 2010, J ORTHOP RES, V28, P329, DOI 10.1002/jor.21000
   Gao P, 2008, ANALYST, V133, P1214, DOI 10.1039/b807369d
   Goldring MB, 2008, ANN RHEUM DIS, V67, P75, DOI 10.1136/ard.2008.098764
   Goldring MB, 2009, ARTHRITIS RES THER, V11, DOI 10.1186/ar2592
   Griffin TM, 2009, ARTHRITIS RHEUM-US, V60, P2935, DOI 10.1002/art.24854
   Guo D, 2009, INFLAMM RES, V58, P161, DOI 10.1007/s00011-009-8090-5
   Gustafson B, 2010, J ATHEROSCLER THROMB, V17, P332, DOI 10.5551/jat.3939
   Horie T, 2008, J LIPID RES, V49, P1224, DOI 10.1194/jlr.M700578-JLR200
   Iliopoulos D, 2008, PLOS ONE, V3, DOI 10.1371/journal.pone.0003740
   Javaid MK, 2010, OSTEOARTHR CARTILAGE, V18, P323, DOI 10.1016/j.joca.2009.11.002
   Jonsson H, 2009, ANN RHEUM DIS, V68, P1696, DOI 10.1136/ard.2008.096289
   Kim J, 2010, OSTEOARTHR CARTILAGE, V18, P424, DOI 10.1016/j.joca.2009.09.008
   Kim MK, 2010, CLIN ENDOCRINOL, V73, P330, DOI 10.1111/j.1365-2265.2010.03798.x
   Kirilmaz B, 2010, J CLIN HYPERTENS, V12, P136, DOI 10.1111/j.1751-7176.2009.00229.x
   Koelling S, 2010, ARTHRITIS RHEUM-US, V62, P1077, DOI 10.1002/art.27311
   Kornaat PR, 2009, SKELETAL RADIOL, V38, P1147, DOI 10.1007/s00256-009-0741-7
   Ku JH, 2009, CLIN RHEUMATOL, V28, P1431, DOI 10.1007/s10067-009-1242-8
   Kumpers P, 2007, AM J PHYSIOL-RENAL, V293, pF1355, DOI 10.1152/ajprenal.00003.2007
   Lago R, 2008, CELL IMMUNOL, V252, P139, DOI 10.1016/j.cellimm.2007.09.004
   Lambrecht S, 2009, ARTHRITIS RHEUM-US, V60, P179, DOI 10.1002/art.24152
   Lanfranchi A, 2009, EARLY HUM DEV, V85, pS15, DOI 10.1016/j.earlhumdev.2009.08.005
   Mackenzie IS, 2008, ARTHRITIS RES THER, V10, DOI 10.1186/ar2464
   Mader R, 2009, OSTEOARTHR CARTILAGE, V17, P825, DOI 10.1016/j.joca.2008.12.004
   Masuko K, 2009, CLIN EXP RHEUMATOL, V27, P347
   Matsumoto T., 2008, Journal of Musculoskeletal & Neuronal Interactions, V8, P316
   Moos V, 2000, ARTHRITIS RHEUM, V43, P2417, DOI 10.1002/1529-0131(200011)43:11<2417::AID-ANR7>3.0.CO;2-R
   Mutabaruka MS, 2010, ARTHRITIS RES THER, V12, DOI 10.1186/ar2925
   Oregon-Romero E, 2006, RHEUMATOL INT, V27, P53, DOI 10.1007/s00296-006-0159-7
   Papathanasiou I, 2010, J ORTHOP RES, V28, P348, DOI 10.1002/jor.20993
   Parker J, 2010, MATURITAS, V65, P225, DOI 10.1016/j.maturitas.2009.12.013
   Philbin E F, 1996, J Cardiovasc Risk, V3, P529, DOI 10.1097/00043798-199612000-00008
   POWER J, 2010, J BONE MINER RES
   Pritzker KPH, 2006, OSTEOARTHR CARTILAGE, V14, P13, DOI 10.1016/j.joca.2005.07.014
   Puenpatom RA, 2009, POSTGRAD MED, V121, P9, DOI 10.3810/pgm.2009.11.2073
   Roemer FW, 2009, RADIOLOGY, V252, P772, DOI 10.1148/radiol.2523082197
   Rosa SC, 2009, ARTHRITIS RES THER, V11, DOI 10.1186/ar2713
   Ruiz-Romero C, 2009, CURR DRUG TARGETS, V10, P543, DOI 10.2174/138945009788488404
   Sanchez C, 2008, ARTHRITIS RHEUM-US, V58, P442, DOI 10.1002/art.23159
   Sandell LJ, 2009, ARTHRITIS RHEUM, V60, P2858, DOI 10.1002/art.24862
   Sandell LJ, 2001, ARTHRITIS RES, V3, P107, DOI 10.1186/ar148
   Soran N, 2008, REDOX REP, V13, P194, DOI 10.1179/135100008X308911
   Sowers M, 2009, ARTHRIT CARE RES, V61, P1328, DOI 10.1002/art.24739
   Tchetina EV, 2005, J RHEUMATOL, V32, P876
   TSEZOU A, 2010, J ORTHOP RES
   Vaillancourt F, 2008, ARTHRITIS RES THER, V10, DOI 10.1186/ar2503
   Vuolteenaho K, 2009, MEDIAT INFLAMM, V2009, DOI 10.1155/2009/345838
   Weljie AM, 2007, J PROTEOME RES, V6, P3456, DOI 10.1021/pr070123j
   White WB, 2009, AM J MED, V122, P23, DOI 10.1016/j.amjmed.2009.03.005
   White WB, 2009, AM J MED, V122, P1, DOI 10.1016/j.amjmed.2009.03.001
   White WB, 2009, AM J MED, V122, P3, DOI 10.1016/j.amjmed.2009.03.002
   Wilson R, 2009, MATRIX BIOL, V28, P121, DOI 10.1016/j.matbio.2009.01.004
   Wu QQ, 2008, ARTHRITIS RHEUM-US, V58, P3132, DOI 10.1002/art.23946
NR 81
TC 84
Z9 92
U1 0
U2 22
PU LIPPINCOTT WILLIAMS & WILKINS
PI PHILADELPHIA
PA TWO COMMERCE SQ, 2001 MARKET ST, PHILADELPHIA, PA 19103 USA
SN 1040-8711
EI 1531-6963
J9 CURR OPIN RHEUMATOL
JI Curr. Opin. Rheumatol.
PD SEP
PY 2010
VL 22
IS 5
BP 512
EP 519
DI 10.1097/BOR.0b013e32833bfb4b
PG 8
WC Rheumatology
WE Science Citation Index Expanded (SCI-EXPANDED)
SC Rheumatology
GA 632VS
UT WOS:000280457800008
PM 20592604
DA 2022-09-07
ER

PT J
AU Kim, HI
   Chon, SJ
   Seon, KE
   Seo, SK
   Choi, YR
AF Kim, Hye In
   Chon, Seung Joo
   Seon, Ki Eun
   Seo, Seok Kyo
   Choi, Yun-Rak
TI Clinical Effects of Korean Red Ginseng in Postmenopausal Women With Hand
   Osteoarthritis: A Double-Blind, Randomized Controlled Trial
SO FRONTIERS IN PHARMACOLOGY
LA English
DT Article
DE cartilage; osteoarthritis; pain; panax ginseng; postmenopausal state;
   randomized controlled trial
ID ESTROGEN REPLACEMENT THERAPY; MENOPAUSAL SYMPTOMS; CARTILAGE;
   PREVALENCE; RISK
AB Background: Although many menopausal Asian women use herbal remedies for joint pain, there are no studies evaluating the efficacy of Korean red ginseng on osteoarthritis symptoms in postmenopausal women. The purpose of this study is to analyze antioxidant enzyme activity, oxidative stress markers, and pain scores before and after red ginseng consumption, to assess its effect in postmenopausal women. Methods. This prospective, double-blind, randomized controlled trial enrolled 52 postmenopausal women who presented with hand edema and/or pain and were diagnosed as degenerative arthritis of the hand. Patients were randomly assigned to the red ginseng (RG) group (supplemented with 3 g/d of RG for 12 weeks) or the placebo group. Changes in pain and Disability of the Arm, Shoulder, and Hand (DASH) scores, antioxidant enzyme, oxidative stress markers, serum estradiol levels, and endometrial thickness were analyzed. Results. The pain score and DASH score were significantly improved in the RG group (both p < 0.05). The improvement of pain score at rest, during work or sport, and DASH score was significant compared to that of the placebo group. The superoxide dismutase level increased (p < 0.05) and the malondialdehyde level decreased (p < 0.05) significantly in the RG group, while none of the antioxidative factors showed a significant change in the placebo group. Serum estradiol levels and endometrial thickness were not affected by RG supplementation. Conclusion. RG may be an effective dietary supplement for postmenopausal women with degenerative osteoarthritis of the hand. It may relieve pain and improve antioxidative activity without the risk of endometrial thickening.
C1 [Kim, Hye In; Seon, Ki Eun; Seo, Seok Kyo] Yonsei Univ, Severance Hosp, Dept Obstet & Gynecol, Coll Med, Seoul, South Korea.
   [Chon, Seung Joo] Gachon Univ Med & Sci, Gil Hosp, Grad Sch Med, Dept Obstet & Gynecol, Incheon, South Korea.
   [Seo, Seok Kyo; Choi, Yun-Rak] Yonsei Univ, Severance Hosp, Dept Orthoped Surg, Coll Med, Seoul, South Korea.
RP Seo, SK (通讯作者)，Yonsei Univ, Severance Hosp, Dept Obstet & Gynecol, Coll Med, Seoul, South Korea.; Seo, SK; Choi, YR (通讯作者)，Yonsei Univ, Severance Hosp, Dept Orthoped Surg, Coll Med, Seoul, South Korea.
EM tudeolseo@yuhs.ac; yrchoi@yuhs.ac
OI Kim, Hye In/0000-0001-7961-5988; Seo, Seok Kyo/0000-0003-3404-0484
FU Korean Society of Ginseng - Korea Ginseng Corporation
FX This work was supported by a 2014 grant from the Korean Society of
   Ginseng funded by the Korea Ginseng Corporation.
CR Acog, US BOT MAN MEN SYMPT
   Cheng WD, 2013, INT ORTHOP, V37, P2065, DOI 10.1007/s00264-013-1990-6
   Chlebowski RT, 2018, MENOPAUSE, V25, P1313, DOI 10.1097/GME.0000000000001235
   Endale M, 2014, MEDIAT INFLAMM, V2014, DOI 10.1155/2014/748964
   Fuzzati N, 2004, J CHROMATOGR B, V812, P119, DOI 10.1016/j.jchromb.2004.07.039
   Haines CJ, 2005, MATURITAS, V52, P264, DOI 10.1016/j.maturitas.2005.03.012
   Hilditch J R, 1999, Climacteric, V2, P164, DOI 10.3109/13697139909038058
   Hosnijeh FS, 2015, MATURITAS, V82, P36, DOI 10.1016/j.maturitas.2015.04.004
   Hudak PL, 1996, AM J IND MED, V29, P602, DOI 10.1002/(SICI)1097-0274(199606)29:6<602::AID-AJIM4>3.0.CO;2-L
   Kim KR, 2010, BIOL PHARM BULL, V33, P604, DOI 10.1248/bpb.33.604
   Kim SY, 2012, MENOPAUSE, V19, P461, DOI 10.1097/gme.0b013e3182325e4b
   Kim WY, 2000, J NAT PROD, V63, P1702, DOI 10.1021/np990152b
   Lee JH, 2015, J GINSENG RES, V39, P54, DOI 10.1016/j.jgr.2014.06.006
   Lee JH, 2014, EUR J PHARMACOL, V724, P145, DOI 10.1016/j.ejphar.2013.12.035
   MacLennan AH, 2004, CLIMACTERIC, V7, P138, DOI 10.1080/13697130410001713733
   MCCARTHY T, 1994, MATURITAS, V19, P199, DOI 10.1016/0378-5122(94)90072-8
   Nevitt MC, 1996, ARCH INTERN MED, V156, P2073, DOI 10.1001/archinte.156.18.2073
   Obermeyer CM, 2000, MENOPAUSE, V7, P184, DOI 10.1097/00042192-200007030-00009
   Rossouw JE, 2002, JAMA-J AM MED ASSOC, V288, P321, DOI 10.1001/jama.288.3.321
   Seo SK, 2014, J ETHNOPHARMACOL, V154, P753, DOI 10.1016/j.jep.2014.04.051
   So MW, 2013, MOD RHEUMATOL, V23, P104, DOI 10.1007/s10165-012-0635-8
   Stefanick ML, 2006, JAMA-J AM MED ASSOC, V295, P1647, DOI 10.1001/jama.295.14.1647
   Szoeke CE, 2008, CLIMACTERIC, V11, P55, DOI 10.1080/13697130701746006
   Szoeke CEI, 2006, BONE, V39, P1149, DOI 10.1016/j.bone.2006.05.016
   Tseng S, 2009, BIOMARK INSIGHTS, V4, P33
   Williams N, 2014, OCCUP MED-OXFORD, V64, P67, DOI 10.1093/occmed/kqt130
   Wluka A, 2001, ANN RHEUM DIS, V60, P332, DOI 10.1136/ard.60.4.332
NR 27
TC 1
Z9 1
U1 0
U2 0
PU FRONTIERS MEDIA SA
PI LAUSANNE
PA AVENUE DU TRIBUNAL FEDERAL 34, LAUSANNE, CH-1015, SWITZERLAND
EI 1663-9812
J9 FRONT PHARMACOL
JI Front. Pharmacol.
PD NOV 8
PY 2021
VL 12
AR 745568
DI 10.3389/fphar.2021.745568
PG 8
WC Pharmacology & Pharmacy
WE Science Citation Index Expanded (SCI-EXPANDED)
SC Pharmacology & Pharmacy
GA XA6QP
UT WOS:000720769000001
PM 34858175
OA gold, Green Published
DA 2022-09-07
ER

PT J
AU Kim, TH
   Hong, JM
   Oh, B
   Cho, YS
   Lee, JY
   Kim, HL
   Shin, ES
   Lee, JE
   Park, EK
   Kim, SY
AF Kim, T. -H.
   Hong, J. M.
   Oh, B.
   Cho, Y. S.
   Lee, J. -Y.
   Kim, H. -L.
   Shin, E. -S.
   Lee, J. -E.
   Park, E. K.
   Kim, S. -Y.
TI Genetic association study of polymorphisms in the catalase gene with the
   risk of osteonecrosis of the femoral head in the Korean population
SO OSTEOARTHRITIS AND CARTILAGE
LA English
DT Article
DE catalase; oxidative stress; osteonecrosis; femoral head; polymorphism
ID STEROID-INDUCED OSTEONECROSIS; OXIDATIVE STRESS; DIFFERENTIATION;
   PATHOGENESIS; DEFICIENCY; MUTATION; INJURY; DEATH
AB Objective: Osteonecrosis (ON) of the femoral head frequently leads to progressive collapse of the femoral head followed by degenerative arthritis of the hip joint. Oxidative stress, which has been implicated in many pathological conditions, including vascular injury, recently has been suggested to play a part in the development of ON. Catalase (CAT) is a major antioxidant enzyme and a number of polymorphisms in the CAT have been described as being associated with several diseases, such as hypertension, diabetes mellitus, Alzheimer's disease, and vitiligo. The aim of this study was to evaluate the association of CAT gene polymorphisms with ON of the femoral head (ONFH) in a case-control study.
   Methods: Eight polymorphic sites of CAT were selected from public databases, and genotyped in 443 ONFH patients and 273 control subjects using the Affymetrix Targeted Genotyping (TG) 3K chip array. The association analysis of genotyped single nucleotide polymorphisms (SNPs) and haplotypes was performed with ONFH.
   Results: The -89A > T, -20T > C, +3033C > T, +14539A > T, +22348C > T, and +24413T > C polymorphisms of the CAT gene were significantly associated with the risk of ONFH in all alternative analysis models (P range; 0.0001-0.035, odds ratio [OR]: 0.52-3.47). Particularly, the minor allele of -89A > T, -20T > C and +3033C > T had a protective effect on ONFH with significance (P range: 0.0014-0.035, OR: 0.52-0.73). Further analysis based on pathological etiology showed that the genotypes of -89A > T, -20T > C, +3033C > T, +14539A > T, and +22348C > T, and +24413T > C were also associated with the risk of ONFH in each subgroup with significant P values.
   Conclusions: These findings indicate that the polymorphisms of CAT are associated with the ONFH, and suggest that oxidative stress may play an important role in the pathogenesis of ONFH. (C) 2008 Osteoarthritis Research Society International. Published by Elsevier Ltd. All rights reserved.
C1 [Kim, S. -Y.] Kyungpook Natl Univ, Sch Med, Dept Orthoped Surg, Taegu 700422, South Korea.
   [Kim, T. -H.; Hong, J. M.; Park, E. K.; Kim, S. -Y.] Kyungpook Natl Univ Hosp, Skeletal Dis Genome Res Ctr, Taegu 700412, South Korea.
   [Kim, T. -H.] Kyungpook Natl Univ, Sch Med, Dept Med, Taegu 700422, South Korea.
   [Oh, B.; Cho, Y. S.; Lee, J. -Y.; Kim, H. -L.] Natl Inst Hlth, Natl Genome Res Inst, Seoul 122701, South Korea.
   [Shin, E. -S.; Lee, J. -E.] DNA Link Inc, Seoul 120110, South Korea.
   [Park, E. K.] Kyungpook Natl Univ, Sch Dent, Dept Pathol & Regenerat Med, Taegu 700412, South Korea.
RP Kim, SY (通讯作者)，Kyungpook Natl Univ, Sch Med, Dept Orthoped Surg, 101 Dongin Dong 2 Ga, Taegu 700422, South Korea.
EM syukim@knu.ac.kr
FU Korea Health 21 RD Project; Ministry of Health & Welfare, Republic of
   Korea [A010252]; Korea National Institute of Health; Korea Center for
   Disease Control, Republic of Korea
FX This work was supported by a grant from the Korea Health 21 R&D Project,
   Ministry of Health & Welfare, Republic of Korea (Project No.: A010252),
   and intramural grants from the Korea National Institute of Health, Korea
   Center for Disease Control, Republic of Korea.
CR Assouline-Dayan Y, 2002, SEMIN ARTHRITIS RHEU, V32, P94, DOI 10.1053/sarh.2002.33724
   Bai XC, 2004, BIOCHEM BIOPH RES CO, V314, P197, DOI 10.1016/j.bbrc.2003.12.073
   Barrett JC, 2005, BIOINFORMATICS, V21, P263, DOI 10.1093/bioinformatics/bth457
   Betteridge DJ, 2000, METABOLISM, V49, P3, DOI 10.1016/S0026-0495(00)80077-3
   Bogdanovic N, 2001, DEMENT GERIATR COGN, V12, P364, DOI 10.1159/000051282
   Casp CB, 2002, PIGM CELL RES, V15, P62, DOI 10.1034/j.1600-0749.2002.00057.x
   Chen K, 2004, ENDOTHELIUM-J ENDOTH, V11, P109, DOI 10.1080/10623320490482655
   Childs SG, 2005, ORTHOP NURS, V24, P295
   Chistiakov DA, 2004, DIABETES-METAB RES, V20, P219, DOI 10.1002/dmrr.442
   Cojocaru Inimioara Mihaela, 2004, Rom J Intern Med, V42, P423
   Glueck CJ, 2001, CLIN ORTHOP RELAT R, P19
   Goth L, 2000, LANCET, V356, P1820, DOI 10.1016/S0140-6736(00)03238-4
   Goth L, 2005, ELECTROPHORESIS, V26, P1646, DOI 10.1002/elps.200410384
   Goth L, 2000, CLIN CHEM, V46, P564
   Goth Laszlo, 2004, Mol Diagn, V8, P141
   Goulas A, 2002, NEUROSCI LETT, V330, P210, DOI 10.1016/S0304-3940(02)00780-2
   Haidara Mohamed A., 2006, Current Vascular Pharmacology, V4, P215, DOI 10.2174/157016106777698469
   Hardenbol P, 2003, NAT BIOTECHNOL, V21, P673, DOI 10.1038/nbt821
   HEDRICK PW, 1987, GENETICS, V117, P331
   Hong JM, 2007, OSTEOARTHR CARTILAGE, V15, P688, DOI 10.1016/j.joca.2006.12.007
   Ichiseki T, 2006, RHEUMATOLOGY, V45, P287, DOI 10.1093/rheumatology/kei149
   Ichiseki T, 2005, RHEUMATOLOGY, V44, P456, DOI 10.1093/rheumatology/keh518
   Ichiseki T, 2004, J ORTHOP SCI, V9, P509, DOI 10.1007/s00776-004-0816-1
   Jiang ZW, 2001, HUM GENET, V109, P95, DOI 10.1007/s004390100553
   Kabata T, 2000, J RHEUMATOL, V27, P2166
   KAWAI K, 1985, J BONE JOINT SURG AM, V67A, P755, DOI 10.2106/00004623-198567050-00010
   Lean JM, 2005, ENDOCRINOLOGY, V146, P728, DOI 10.1210/en.2004-1021
   Liu YF, 2005, NEW ENGL J MED, V352, P2294, DOI 10.1056/NEJMoa042480
   MATSUI M, 1992, CLIN ORTHOP RELAT R, P61
   Mont MA, 1998, CLIN ORTHOP RELAT R, pS314
   Rohrdanz E, 1998, FREE RADICAL BIO MED, V24, P27, DOI 10.1016/S0891-5849(97)00159-7
   Semenza GL, 2001, TRENDS MOL MED, V7, P345, DOI 10.1016/S1471-4914(01)02090-1
   Stocker R, 2004, PHYSIOL REV, V84, P1381, DOI 10.1152/physrev.00047.2003
   WANG GJ, 1977, J BONE JOINT SURG AM, V59, P729, DOI 10.2106/00004623-197759060-00003
NR 34
TC 32
Z9 38
U1 0
U2 3
PU ELSEVIER SCI LTD
PI OXFORD
PA THE BOULEVARD, LANGFORD LANE, KIDLINGTON, OXFORD OX5 1GB, OXON, ENGLAND
SN 1063-4584
EI 1522-9653
J9 OSTEOARTHR CARTILAGE
JI Osteoarthritis Cartilage
PD SEP
PY 2008
VL 16
IS 9
BP 1060
EP 1066
DI 10.1016/j.joca.2008.02.004
PG 7
WC Orthopedics; Rheumatology
WE Science Citation Index Expanded (SCI-EXPANDED)
SC Orthopedics; Rheumatology
GA 350UT
UT WOS:000259379400014
PM 18353692
OA Bronze
DA 2022-09-07
ER

PT J
AU Zhu, WR
   Tang, H
   Li, JC
   Guedes, RM
   Cao, L
   Guo, CA
AF Zhu, Wenrun
   Tang, Han
   Li, Juncheng
   Guedes, Rui Miranda
   Cao, Lu
   Guo, Changan
TI Ellagic acid attenuates interleukin-1 beta-induced oxidative stress and
   exerts protective effects on chondrocytes through the Kelch-like
   ECH-associated protein 1 (Keap1)/Nuclear factor erythroid 2-related
   factor 2 (Nrf2) pathway
SO BIOENGINEERED
LA English
DT Article
DE Ellagic acid; osteoarthritis; oxidative stress; chondrocytes; nrf2
ID IN-VITRO; CELLS; INFLAMMATION; ANTIOXIDANT; ACTIVATION; AUTOPHAGY;
   INJURY; BRAIN; RATS
AB Osteoarthritis (OA) is the most prevalent type of degenerative joint disease, and its pathological progression is highly associated with oxidative stress. Natural antioxidants can attenuate oxidative stress and chondrocyte injury, suggesting that antioxidants have potential applications in the management of OA. Ellagic acid (EA), a natural polyphenol derived from fruits or nuts, exerts antioxidant and anti-inflammatory effects in diseases related to oxidative stress. Herein, we investigated the effects of EA on interleukin-1 beta (IL-1 beta)-induced oxidative stress and degeneration in C28/I2 human chondrocytes. EA efficiently suppressed IL-1 beta-induced oxidative stress and ameliorated oxidative stress-induced dysfunction of chondrocytes, as indicated by the promotion of cartilage matrix secretion. Moreover, EA remarkably suppressed cell apoptosis and senescence, and reduced the expression of proinflammatory factors and metalloproteinases, suggesting that EA could alleviate chondrocyte injury under oxidative stress. Mechanistically, EA upregulated the expression of nuclear factor erythroid 2-related factor 2 (Nrf2) as well as its downstream targets NADPH quinone oxidoreductase 1 and heme oxygenase-1. ML385, a specific Keap1/Nrf2 pathway inhibitor, blocked the antioxidant and chondroprotective effects of EA. Our findings demonstrated that EA could attenuate oxidative stress and exert protective effects on chondrocytes by upregulating the Keap1/Nrf2 signaling pathway.
C1 [Zhu, Wenrun; Tang, Han; Li, Juncheng; Cao, Lu; Guo, Changan] Fudan Univ, Zhongshan Hosp, Dept Orthoped Surg, Shanghai, China.
   [Guedes, Rui Miranda] Univ Porto, UMAI INEGI, LABIOMEP, Fac Engn, Porto, Portugal.
RP Guo, CA (通讯作者)，Fudan Univ, Zhongshan Hosp, Dept Orthoped Surg, Shanghai, China.
EM changanguo@hotmail.com
FU 'Science and Technology Innovation Action Program' Natural Science
   Foundation of Shanghai - Shanghai Science and Technology Commission
   [22ZR1410800, 21ZR1412100]; National Natural Science Foundation of China
   [81672142]; 'Shanghai `Rising Stars of Medical Talent' Youth Development
   Program Shanghai Municipal Health Commission [2019-72]
FX This study was financially supported by grants from `Science and
   Technology Innovation Action Program` Natural Science Foundation of
   Shanghai supported by Shanghai Science and Technology Commission
   [22ZR1410800], National Natural Science Foundation of China [81672142],
   `Science and Technology Innovation Action Program' Natural Science
   Foundation of Shanghai supported by Shanghai Science and Technology
   Commission [21ZR1412100], and Shanghai `Rising Stars of Medical Talent'
   Youth Development Program Shanghai Municipal Health Commission
   [2019-72].
CR Ahad A, 2014, CHEM-BIOL INTERACT, V219, P64, DOI 10.1016/j.cbi.2014.05.011
   Altay MA, 2015, RHEUMATOL INT, V35, P1725, DOI 10.1007/s00296-015-3290-5
   Ansari MY, 2020, BIOMED PHARMACOTHER, V129, DOI 10.1016/j.biopha.2020.110452
   Barbour KE, 2017, MMWR-MORBID MORTAL W, V66, P246, DOI 10.15585/mmwr.mm6609e1
   Bellamy N, 2005, COCHRANE DB SYST REV, DOI 10.1002/14651858.CD005328
   Bolduc JA, 2019, FREE RADICAL BIO MED, V132, P73, DOI 10.1016/j.freeradbiomed.2018.08.038
   Brandl A, 2011, J ORTHOP RES, V29, P1114, DOI 10.1002/jor.21348
   Chen JW, 2019, FREE RADICAL BIO MED, V143, P482, DOI 10.1016/j.freeradbiomed.2019.09.005
   Chen P, 2018, SCI REP-UK, V8, DOI 10.1038/s41598-018-19732-0
   Collins JA, 2016, J BIOL CHEM, V291, P6641, DOI 10.1074/jbc.M115.693523
   Cuadrado A, 2019, NAT REV DRUG DISCOV, V18, P295, DOI 10.1038/s41573-018-0008-x
   Davalli P, 2016, OXID MED CELL LONGEV, V2016, DOI 10.1155/2016/3565127
   Del Carlo M, 2003, ARTHRITIS RHEUM-US, V48, P3419, DOI 10.1002/art.11338
   Ding XQ, 2019, BIOMED PHARMACOTHER, V110, P85, DOI 10.1016/j.biopha.2018.11.018
   Firdaus F, 2018, TOXICOL REP, V5, P411, DOI 10.1016/j.toxrep.2018.02.017
   Henrotin YE, 2003, OSTEOARTHR CARTILAGE, V11, P747, DOI 10.1016/S1063-4584(03)00150-X
   Hseu YC, 2012, FOOD CHEM TOXICOL, V50, P1245, DOI 10.1016/j.fct.2012.02.020
   Huang XR, 2019, OXID MED CELL LONGEV, V2019, DOI 10.1155/2019/1305049
   Jenei-Lanzl Z, 2019, CELL SIGNAL, V53, P212, DOI 10.1016/j.cellsig.2018.10.005
   Jiang HY, 2018, REDOX BIOL, V14, P361, DOI 10.1016/j.redox.2017.10.002
   Khan NM, 2018, FREE RADICAL BIO MED, V116, P159, DOI 10.1016/j.freeradbiomed.2018.01.013
   Khan NM, 2017, FREE RADICAL BIO MED, V106, P288, DOI 10.1016/j.freeradbiomed.2017.02.041
   Kumar H, 2014, NAT PROD REP, V31, P109, DOI 10.1039/c3np70065h
   Lepetsos P, 2019, FREE RADICAL BIO MED, V132, P90, DOI 10.1016/j.freeradbiomed.2018.09.025
   Li Y, 2022, BIOENGINEERED, V13, P3775, DOI 10.1080/21655979.2022.2031407
   Mizunoe Y, 2018, REDOX BIOL, V15, P115, DOI 10.1016/j.redox.2017.09.007
   Neymotin A, 2011, FREE RADICAL BIO MED, V51, P88, DOI 10.1016/j.freeradbiomed.2011.03.027
   Nong AN, 2021, BIOENGINEERED, V12, P2639, DOI 10.1080/21655979.2021.1937905
   Prasad KN, 2016, MECH AGEING DEV, V153, P41, DOI 10.1016/j.mad.2016.01.002
   Qiu ZP, 2013, FOOD CHEM TOXICOL, V59, P428, DOI 10.1016/j.fct.2013.06.025
   Sherwood J, 2019, OSTEOARTHR CARTILAGE, V27, P365, DOI 10.1016/j.joca.2018.10.005
   Silverwood V, 2015, OSTEOARTHR CARTILAGE, V23, P507, DOI 10.1016/j.joca.2014.11.019
   Sokolove J, 2013, THER ADV MUSCULOSKEL, V5, P77, DOI 10.1177/1759720X12467868
   Su SC, 2014, OSTEOARTHR CARTILAGE, V22, P845, DOI 10.1016/j.joca.2014.03.011
   Uzar E, 2012, NEUROL SCI, V33, P567, DOI 10.1007/s10072-011-0775-1
   van Gastel N, 2020, NATURE, V579, P111, DOI 10.1038/s41586-020-2050-1
   Varela-Eirin M, 2018, CELL DEATH DIS, V9, DOI 10.1038/s41419-018-1225-2
   Xie J, 2019, BONE RES, V7, DOI 10.1038/s41413-019-0062-y
   Yang JJ, 2020, FREE RADICAL BIO MED, V152, P854, DOI 10.1016/j.freeradbiomed.2020.01.185
   Zhang J, 2019, BIOMATERIALS, V218, DOI 10.1016/j.biomaterials.2019.119312
   Zhang MC, 2019, GERONTOLOGY, V65, P387, DOI 10.1159/000496688
   Zhong JH, 2018, REDOX BIOL, V16, P47, DOI 10.1016/j.redox.2018.02.008
   Zhu LH, 2021, BIOENGINEERED, V12, P2616, DOI 10.1080/21655979.2021.1937445
NR 43
TC 1
Z9 1
U1 5
U2 5
PU TAYLOR & FRANCIS INC
PI PHILADELPHIA
PA 530 WALNUT STREET, STE 850, PHILADELPHIA, PA 19106 USA
SN 2165-5979
EI 2165-5987
J9 BIOENGINEERED
JI Bioengineered
PD APR 1
PY 2022
VL 13
IS 4
BP 9233
EP 9247
DI 10.1080/21655979.2022.2059995
PG 15
WC Biotechnology & Applied Microbiology
WE Science Citation Index Expanded (SCI-EXPANDED)
SC Biotechnology & Applied Microbiology
GA 0G5QV
UT WOS:000778100100001
PM 35378052
OA Green Published, gold
DA 2022-09-07
ER

PT J
AU Kotani, K
   Sakane, N
   Kamimoto, M
   Taniguchi, N
AF Kotani, Kazuhiko
   Sakane, Naoki
   Kamimoto, Munetada
   Taniguchi, Nobuyuki
TI Levels of reactive oxygen metabolites in patients with knee
   osteoarthritis
SO AUSTRALASIAN JOURNAL ON AGEING
LA English
DT Article
DE d-ROMs; obesity; osteoarthritis; oxidative stress; reactive oxygen
   species
ID OXIDATIVE STRESS; EPIDEMIOLOGY; CARTILAGE; SENESCENCE; DISEASE
AB Aim: Oxidative stress may be associated with the pathophysiology of knee osteoarthritis (OA), a health-care issue. The present study aimed to compare oxidative status levels of patients with and without knee OA, using the Reactive Oxygen Metabolites (d-ROMs, Diacron, Italy) test, which has proved to be clinically useful as an oxidative stress marker.
C1 [Kotani, Kazuhiko; Taniguchi, Nobuyuki] Jichi Med Univ, Dept Clin Lab Med, Shimotsuke, Tochigi, Japan.
   [Kotani, Kazuhiko; Sakane, Naoki] Natl Hosp Org Kyoto Med Ctr, Dept Prevent Med, Kyoto, Japan.
   [Kamimoto, Munetada] Kamimoto Sports Clin, Orthoped Div, Shimotsuke, Tochigi, Japan.
RP Kotani, K (通讯作者)，Jichi Med Univ, Dept Clin Lab Med, Shimotsuke, Tochigi, Japan.
EM kazukotani@jichi.ac.jp
FU Ministry of Education, Culture, Sports, Science, and Technology of Japan
FX This study was supported in part by a Grant-in-Aid for the Scientific
   Research from the Ministry of Education, Culture, Sports, Science, and
   Technology of Japan (K.K.).
CR Allen KD, 2010, CURR OPIN RHEUMATOL, V22, P528, DOI 10.1097/BOR.0b013e32833b1b6f
   Altindag O, 2007, RHEUMATOL INT, V27, P339, DOI 10.1007/s00296-006-0247-8
   Castelao JE, 2008, MED HYPOTHESES, V71, P39, DOI 10.1016/j.mehy.2007.10.016
   D'Ambrosia RD, 2005, ORTHOPEDICS, V28, pS201
   Das SK, 2008, BEST PRACT RES CL RH, V22, P657, DOI 10.1016/j.berh.2008.07.002
   Fermor B, 2001, J ORTHOPAED RES, V19, P729, DOI 10.1016/S0736-0266(00)00049-8
   Henrotin YE, 2003, OSTEOARTHR CARTILAGE, V11, P747, DOI 10.1016/S1063-4584(03)00150-X
   Iamele L, 2002, CLIN CHEM LAB MED, V40, P673, DOI 10.1515/CCLM.2002.115
   Kotani K, 2008, SCAND J CLIN LAB INV, V68, P516, DOI 10.1080/00365510802023090
   March LM, 2004, MED J AUSTRALIA, V180, pS6
   Martin JA, 2004, CLIN ORTHOP RELAT R, pS96, DOI 10.1097/01.blo.0000143818.74887.b1
   Michael JWP, 2010, DTSCH ARZTEBL INT, V107, P152, DOI 10.3238/arztebl.2010.0152
   Peat G, 2001, ANN RHEUM DIS, V60, P91, DOI 10.1136/ard.60.2.91
   SCOTT WW, 1993, INVEST RADIOL, V28, P497
   Soran N, 2008, REDOX REP, V13, P194, DOI 10.1179/135100008X308911
   Sowers M, 2009, ARTHRIT CARE RES, V61, P1328, DOI 10.1002/art.24739
   Sutipornpalangkul Werasak, 2009, J Med Assoc Thai, V92 Suppl 6, pS268
   Vassalle C, 2008, CLIN BIOCHEM, V41, P1162, DOI 10.1016/j.clinbiochem.2008.07.005
   Vassalle Cristina, 2008, V477, P31, DOI 10.1007/978-1-60327-517-0_3
   Wang Y, 2007, ARTHRITIS RES THER, V9, DOI 10.1186/ar2225
   Yudoh K, 2005, ARTHRITIS RES THER, V7, pR380, DOI 10.1186/ar1499
   Zalba G, 2000, J PHYSIOL BIOCHEM, V56, P57, DOI 10.1007/BF03179777
NR 22
TC 17
Z9 19
U1 1
U2 7
PU WILEY
PI HOBOKEN
PA 111 RIVER ST, HOBOKEN 07030-5774, NJ USA
SN 1440-6381
EI 1741-6612
J9 AUSTRALAS J AGEING
JI Australas. Ageing
PD DEC
PY 2011
VL 30
IS 4
BP 231
EP 233
DI 10.1111/j.1741-6612.2010.00500.x
PG 3
WC Geriatrics & Gerontology; Gerontology
WE Science Citation Index Expanded (SCI-EXPANDED); Social Science Citation Index (SSCI)
SC Geriatrics & Gerontology
GA 864QW
UT WOS:000298255900011
PM 22176570
DA 2022-09-07
ER

PT J
AU Li, D
   Ni, S
   Miao, KS
   Zhuang, C
AF Li, Dong
   Ni, Su
   Miao, Kai-Song
   Zhuang, Chao
TI PI3K/Akt and caspase pathways mediate oxidative stress-induced
   chondrocyte apoptosis
SO CELL STRESS & CHAPERONES
LA English
DT Article
DE PI3K; Akt; Caspases; Oxidative stress; Apoptosis
ID ACTIVATION; CELLS; OSTEOARTHRITIS; PROTECTION; HORIZONS
AB Chondrocyte apoptosis is closely related to the development and progression of osteoarthritis (OA); however, the underlying mechanisms remain enigmatic. Previous studies have confirmed that cell apoptosis is one of the main pathological alterations during oxidative stress, and chondrocyte apoptosis induced by oxidative stress plays an important role in the development of OA. Rat chondrocytes exposed to hydrogen peroxide (H2O2) were used as the experimental oxidative stress model. We assessed cell viability, cell apoptosis, levels of intracellular reactive oxygen species (ROS), nitric oxide (NO) production, gene relative expression level of inducible nitric oxide synthase (iNOS), and expressions of iNOS, PI3K, phospho-Akt, caspase-9, and caspase-3. With the rising of intracellular ROS and increasing iNOS synthesis, producing a large amount of NO in chondrocytes, H2O2 decreased the cell viability and induced cell apoptosis of chondrocytes. Furthermore, the levels of caspase-9 and caspase-3 protein expression were significantly elevated as well as the level of p-Akt protein expression when induced by oxidative stress. These findings suggest that oxidative stress-induced chondrocyte apoptosis occurred via activating both PI3K/Akt and caspase pathways in the early stage in these processes.
C1 [Li, Dong; Miao, Kai-Song; Zhuang, Chao] Nanjing Med Univ, Affiliated Changzhou Peoples Hosp 2, Dept Orthoped, Changzhou 213003, China.
   [Ni, Su] Nanjing Med Univ, Affiliated Changzhou Peoples Hosp 2, Lab Clin Orthoped, Changzhou 213003, China.
RP Zhuang, C (通讯作者)，Nanjing Med Univ, Affiliated Changzhou Peoples Hosp 2, Dept Orthoped, Changzhou 213003, China.
EM zhuangchao911@163.com
RI NI, Su/AAH-8267-2020
OI Ni, Su/0000-0003-2883-574X; zhuang, chao/0000-0002-1014-3369
CR Berenbaum F, 2008, ARTHRITIS RES THER, V10, DOI 10.1186/ar2462
   Betteridge N, 2003, J RHEUMATOL, V30, P36
   Brandl A, 2011, J ORTHOP RES, V29, P1114, DOI 10.1002/jor.21348
   Carmody RJ, 2000, CELL DEATH DIFFER, V7, P282, DOI 10.1038/sj.cdd.4400646
   Carvour M, 2008, ANN NY ACAD SCI, V1139, P197, DOI 10.1196/annals.1432.020
   Dai PP, 2017, CELL PHYSIOL BIOCHEM, V41, P661, DOI 10.1159/000457945
   Du ZD, 2015, MOL MED REP, V12, P7883, DOI 10.3892/mmr.2015.4430
   Facchini A, 2011, J CELL PHYSIOL, V226, P1771, DOI 10.1002/jcp.22506
   Faghiri Z, 2010, EXP EYE RES, V90, P718, DOI 10.1016/j.exer.2010.03.002
   Grishko V, 2009, J BIOL CHEM, V284, P9132, DOI 10.1074/jbc.M804178200
   Hosseinzadeh A, 2017, CELLS TISSUES ORGANS, V204, P241, DOI 10.1159/000479789
   Hu L, 2011, MOL CANCER, V10, DOI 10.1186/1476-4598-10-43
   Huang JY, 2013, INT J ENV RES PUB HE, V10, P7310, DOI 10.3390/ijerph10127310
   Kang KA, 2010, INT J MOL SCI, V11, P4348, DOI 10.3390/ijms11114348
   LaPrade RF, 1999, JAMA-J AM MED ASSOC, V281, P876, DOI 10.1001/jama.281.10.876
   Li H, 2016, SCI REP-UK, V6, DOI 10.1038/srep23693
   Maheshwari A, 2011, MOL REPROD DEV, V78, P69, DOI 10.1002/mrd.21268
   Matheny RW, 2010, CELL DEATH DIFFER, V17, P677, DOI 10.1038/cdd.2009.150
   Mendivil-Perez M, 2012, OXID MED CELL LONGEV, V2012, DOI 10.1155/2012/313275
   Palferman TG, 2003, J RHEUMATOL, V30, P33
   Punzi L, 2010, SWISS MED WKLY, V140, P16, DOI 10.4414/smw.2010.13098
   Sekar S, 2017, J CELL BIOCHEM, V118, P453, DOI 10.1002/jcb.25758
   Wang YM, 2017, SAUDI J BIOL SCI, V24, P837, DOI 10.1016/j.sjbs.2016.12.004
   Xu JF, 2012, INT J MOL SCI, V13, P17104, DOI 10.3390/ijms131217104
   Yan XF, 2017, FRONT PHARMACOL, V8, DOI 10.3389/fphar.2017.00007
   Yang K, 2017, INT J MOL SCI, V18
   Yao HP, 2007, CELL RES, V17, P565, DOI 10.1038/cr.2007.6
   Zhuang C, 2018, INT J BIOL MACROMOL, V115, P281, DOI 10.1016/j.ijbiomac.2018.04.083
   Zhuang C, 2016, INT J BIOL MACROMOL, V87, P322, DOI 10.1016/j.ijbiomac.2016.02.031
NR 29
TC 36
Z9 38
U1 0
U2 7
PU SPRINGER
PI DORDRECHT
PA VAN GODEWIJCKSTRAAT 30, 3311 GZ DORDRECHT, NETHERLANDS
SN 1355-8145
EI 1466-1268
J9 CELL STRESS CHAPERON
JI Cell Stress Chaperones
PD JAN
PY 2019
VL 24
IS 1
BP 195
EP 202
DI 10.1007/s12192-018-0956-4
PG 8
WC Cell Biology
WE Science Citation Index Expanded (SCI-EXPANDED)
SC Cell Biology
GA HK3SI
UT WOS:000457837800016
PM 30543056
OA Green Published
DA 2022-09-07
ER

PT J
AU Soffler, C
AF Soffler, Carl
TI Oxidative stress
SO VETERINARY CLINICS OF NORTH AMERICA-EQUINE PRACTICE
LA English
DT Article
ID MOTOR-NEURON DISEASE; RECURRENT AIRWAY-OBSTRUCTION; LOW-FLOW ISCHEMIA;
   INTESTINAL REPERFUSION INJURY; XANTHINE-OXIDASE ACTIVITY; CAROLINA RINSE
   SOLUTION; EQUINE SMALL-INTESTINE; HEAVES-AFFECTED HORSES; IN-VITRO
   EVALUATION; ANTIOXIDANT SUPPLEMENTATION
AB Oxidative stress refers to the cellular injury and pathologic change that occurs when there is an imbalance favoring oxidants over antioxidants within a living organism. In human medicine, oxidative stress has been implicated in numerous disease processes, which has led to further research into the clinical benefits and efficacy of antioxidant therapy. The evaluation of oxidative stress in the horse has been limited primarily to ischemia-reperfusion injury of the gastrointestinal tract, recurrent airway obstruction, exercise, osteoarthritis, equine motor neuron disease, and pituitary pars intermedia dysfunction. Each of these is examined in this review in terms of the current evidence for oxidative stress as well as the evidence for current antioxidant therapy in equine medicine and the potential of future research and therapies. Oxidative stress research is currently an emerging field with relevance to the equine critical patient.
C1 Colorado State Univ, Coll Vet & Biomed Sci, Dept Clin Sci, Equine Internal Med, Ft Collins, CO 80523 USA.
RP Soffler, C (通讯作者)，Colorado State Univ, Coll Vet & Biomed Sci, Dept Clin Sci, Equine Internal Med, 300 W Drake Rd, Ft Collins, CO 80523 USA.
EM csoffler@colostate.edu
CR Art T, 1999, EQUINE VET J, V31, P397, DOI 10.1111/j.2042-3306.1999.tb03839.x
   ART T, 1999, EQUINE VET J S, V30, P83
   AUER DE, 1993, AUST VET J, V70, P49, DOI 10.1111/j.1751-0813.1993.tb15137.x
   Avellini L, 1999, COMP BIOCHEM PHYS B, V123, P147, DOI 10.1016/S0305-0491(99)00045-0
   Blikslager AT, 1997, J AM VET MED ASSOC, V211, P1387
   Chiaradia E, 1998, COMP BIOCHEM PHYS B, V119, P833, DOI 10.1016/S0305-0491(98)10001-9
   Costa LRR, 2001, AM J VET RES, V62, P1381, DOI 10.2460/ajvr.2001.62.1381
   Crimi E, 2006, FREE RADICAL BIO MED, V40, P398, DOI 10.1016/j.freeradbiomed.2005.10.054
   Cuzzocrea S, 2001, PHARMACOL REV, V53, P135
   Dabareiner RM, 2005, AM J VET RES, V66, P525, DOI 10.2460/ajvr.2005.66.525
   Dabareiner RM, 2003, EQUINE VET J, V35, P642, DOI 10.2746/042516403775696302
   de Moffarts B, 2005, VET J, V169, P65, DOI 10.1016/j.tvjl.2003.12.012
   Deaton CM, 2002, EQUINE VET J, V34, P58
   Deaton CM, 2004, J NUTR, V134, p2065S, DOI 10.1093/jn/134.8.2065S
   Deaton CM, 2003, FREE RADICAL RES, V37, P461, DOI 10.1080/1071576031000068627
   Deaton CM, 2004, AM J VET RES, V65, P80, DOI 10.2460/ajvr.2004.65.80
   delaRuaDomenech R, 1996, GENE, V178, P83, DOI 10.1016/0378-1119(96)00339-3
   Dimock AN, 2000, EQUINE VET J, V32, P439, DOI 10.2746/042516400777591129
   Divers TJ, 2006, AM J VET RES, V67, P120, DOI 10.2460/ajvr.67.1.120
   DIVERS TJ, 1994, EQUINE VET J, V26, P409, DOI 10.1111/j.2042-3306.1994.tb04411.x
   Fam SS, 2003, CURR MED CHEM, V10, P1723, DOI 10.2174/0929867033457115
   Gerard MP, 1999, EQUINE VET J, V31, P331, DOI 10.1111/j.2042-3306.1999.tb03826.x
   Grulke S, 1999, CAN J VET RES, V63, P142
   Hargreaves BJ, 2002, J NUTR, V132, p1781S, DOI 10.1093/jn/132.6.1781S
   Heyland DK, 2005, INTENS CARE MED, V31, P327, DOI 10.1007/s00134-004-2522-z
   JI LL, 1990, EQUINE VET SCI, V10, P380
   Keen JA, 2004, EQUINE VET J, V36, P226, DOI 10.2746/0425164044877215
   Kim DY, 2003, VET J, V166, P52, DOI 10.1016/S1090-0233(02)00305-2
   Kinnunen S, 2005, EUR J APPL PHYSIOL, V95, P550, DOI 10.1007/s00421-005-0034-3
   Kirschvink N, 2002, PFERDEHEILKUNDE, V18, P569, DOI 10.21836/PEM20020610
   Kirschvink N, 2002, EQUINE VET J, V34, P705, DOI 10.2746/042516402776250298
   Kirschvink N, 2002, EQUINE VET J, V34, P563, DOI 10.2746/042516402776180223
   Kirschvink N, 2001, VET RES, V32, P397, DOI 10.1051/vetres:2001132
   Kirschvink N., 2002, EQUINE VET J S, V34, P159
   KIRSCHVINK N, 1999, EQUINE VET J S, V30, P88
   Kooreman K, 1998, AM J VET RES, V59, P340
   LAWS EG, 1995, J INVEST SURG, V8, P263, DOI 10.3109/08941939509031600
   LOCHNER F, 1990, RES VET SCI, V49, P104, DOI 10.1016/S0034-5288(18)31056-7
   MARINO PL, 2002, VET ICU BOOK, P24
   Marlin DJ, 2002, J NUTR, V132, p1622S, DOI 10.1093/jn/132.6.1622S
   McConnico RS, 2002, CAN J VET RES, V66, P50
   McConnico RS, 1999, AM J VET RES, V60, P807
   McFarlane D, 2005, AM J VET RES, V66, P2065, DOI 10.2460/ajvr.2005.66.2065
   McFarlane D, 2005, J NEUROENDOCRINOL, V17, P73, DOI 10.1111/j.1365-2826.2005.01277.x
   MCMENIMAN NP, 1992, EQUINE VET J, V24, P482, DOI 10.1111/j.2042-3306.1992.tb02882.x
   MESCHTER CL, 1991, EQUINE VET J, V23, P426, DOI 10.1111/j.2042-3306.1991.tb03755.x
   Mills PC, 1996, EUR J APPL PHYSIOL O, V74, P60, DOI 10.1007/BF00376495
   Mills PC, 1997, RES VET SCI, V62, P11, DOI 10.1016/S0034-5288(97)90172-7
   Mills PC, 1996, AM J VET RES, V57, P1359
   Mills PC, 1997, VET J, V153, P125, DOI 10.1016/S1090-0233(97)80034-2
   Mirza MH, 2005, CAN J VET RES, V69, P106
   Mirza MH, 1999, CAN J VET RES, V63, P230
   MOORE RM, 1995, J VET INTERN MED, V9, P115, DOI 10.1111/j.1939-1676.1995.tb03285.x
   Moore RM, 1997, J AM VET MED ASSOC, V211, P1362
   MOORE RM, 1994, AM J VET RES, V55, P1434
   Nathens AB, 2002, ANN SURG, V236, P814, DOI 10.1097/00000658-200212000-00014
   Norman TE, 2005, JAVMA-J AM VET MED A, V226, P2039, DOI 10.2460/javma.2005.226.2039
   OLMOS A, 2006, MED RES REV     0602
   Polack EW, 2000, AM J VET RES, V61, P609, DOI 10.2460/ajvr.2000.61.609
   PRICHARD M, 1991, CAN J VET RES, V55, P310
   REEVES MJ, 1990, EQUINE VET J, V22, P126, DOI 10.1111/j.2042-3306.1990.tb04224.x
   Rotting AK, 2003, AM J VET RES, V64, P1205, DOI 10.2460/ajvr.2003.64.1205
   SINGH RK, 1992, AM J VET RES, V53, P1822
   Sullins KE, 2004, EQUINE VET J, V36, P370, DOI 10.2746/0425164044868431
   Sullivan K. E., 1992, Equine Veterinary Journal, P99
   van der Harst MR, 2006, J RHEUMATOL, V33, P1662
   Van Hoogmoed LM, 2002, AM J VET RES, V63, P1389, DOI 10.2460/ajvr.2002.63.1389
   Van Hoogmoed LM, 2001, AM J VET RES, V62, P1679, DOI 10.2460/ajvr.2001.62.1679
   VATISTAS NJ, 1993, AM J VET RES, V54, P2155
   Vatistas NJ, 1998, AM J VET RES, V59, P772
   Vatistas NJ, 1996, AM J VET RES, V57, P762
   White A, 2001, COMP BIOCHEM PHYS A, V128, P99, DOI 10.1016/S1095-6433(00)00286-5
   WILKINS PA, 1994, AM J VET RES, V55, P1168
   Williams CA, 2004, J ANIM SCI, V82, P588
   Yaralioglu-Gurgoze S, 2005, VET J, V170, P135, DOI 10.1016/j.tvjl.2004.04.002
   Young BL, 2002, EQUINE VET J, V34, P469, DOI 10.2746/042516402776117755
NR 76
TC 35
Z9 36
U1 2
U2 18
PU W B SAUNDERS CO-ELSEVIER INC
PI PHILADELPHIA
PA 1600 JOHN F KENNEDY BOULEVARD, STE 1800, PHILADELPHIA, PA 19103-2899 USA
SN 0749-0739
J9 VET CLIN N AM-EQUINE
JI Vet. Clin. N. Am.-Equine Pract.
PD APR
PY 2007
VL 23
IS 1
BP 135
EP +
DI 10.1016/j.cveq.2006.11.004
PG 25
WC Veterinary Sciences
WE Science Citation Index Expanded (SCI-EXPANDED)
SC Veterinary Sciences
GA 157NB
UT WOS:000245725800010
PM 17379114
DA 2022-09-07
ER

PT J
AU Pan, LX
   Ding, W
   Li, J
   Gan, KF
   Shen, YD
   Xu, JX
   Zheng, MZ
AF Pan, Lingxiao
   Ding, Wei
   Li, Jie
   Gan, Kaifeng
   Shen, Yandong
   Xu, Junxiang
   Zheng, Minzhe
TI Aldehyde dehydrogenase 2 alleviates monosodium iodoacetate-induced
   oxidative stress, inflammation and apoptosis in chondrocytes via
   inhibiting aquaporin 4 expression
SO BIOMEDICAL ENGINEERING ONLINE
LA English
DT Article
DE Knee osteoarthritis; ALDH; Oxidative stress; Inflammation; Apoptosis;
   AQP4
ID KAPPA-B PATHWAY; ARTICULAR CHONDROCYTES; SUBCHONDRAL BONE; MODEL;
   OSTEOARTHRITIS; CARTILAGE
AB Background Knee osteoarthritis (KOA) is a common cause of disability among the elderly. We aimed to explore the effects of aldehyde dehydrogenase (ALDH) 2 on the progression of KOA and identifying the potential mechanisms. Methods First, ALDH2 expression in knee joint effusion of patients with KOA and the levels of oxidative stress-related markers were determined. After ALDH2 overexpression in monosodium iodoacetate (MIA)-treated SW1353 cells, cell viability was tested with CCK-8 assay. Subsequently, oxidative stress and inflammation-associated factors were measured. Meanwhile, cell apoptosis was assessed with TUNEL staining and expression of apoptosis-related proteins was detected by western blotting. To analyze the mechanism of ALDH2 in KOA, aquaporin 4 (AQP4) expression was determined using western blotting following ALDH2-upregulation. Subsequently, AQP4 was overexpressed to evaluate the changing of oxidative stress, inflammation and apoptosis in SW1353 cells exposed to MIA with ALDH2 overexpression. Results Results indicated that knee joint effusion with higher ALDH2 expression displayed lower oxidative stress. In addition, significantly upregulated ALDH2 expression was observed in MIA-treated SW1353 cells. ALDH2 overexpression oxidative stress, inflammation and apoptosis in SW1353 cells exposed to MIA. Moreover, MIA-triggered elevated expression of AQP4, which was reduced by ALDH2 overexpression. By contrast, AQP4-upregulation abrogated the inhibitory effects of ALDH2 on oxidative stress, inflammation and apoptosis in MIA-induced SW1353 cells. Conclusions ALDH2 inactivates the expression of AQP4, by which mechanism the MIA-induced oxidative stress, inflammation and apoptosis injuries were alleviated, which provides a novel insight for understanding the mechanism of KOA and a promising target for the treatment of this disease.
C1 [Pan, Lingxiao; Ding, Wei; Li, Jie; Gan, Kaifeng; Shen, Yandong; Xu, Junxiang; Zheng, Minzhe] Ningbo Med Ctr Lihuili Hosp, Dept Orthoped, 1111 Jiangnan Rd, Ningbo 315400, Zhejiang, China.
RP Zheng, MZ (通讯作者)，Ningbo Med Ctr Lihuili Hosp, Dept Orthoped, 1111 Jiangnan Rd, Ningbo 315400, Zhejiang, China.
EM zmzhe2006@163.com
FU Ningbo Natural Science Foundation [2019A610252]
FX This work was supported by Ningbo Natural Science Foundation (Grant No.
   2019A610252).
CR Bi CS, 2017, FRONT CELL NEUROSCI, V11, DOI 10.3389/fncel.2017.00412
   Cai L, 2017, J INFLAMM-LOND, V14, DOI 10.1186/s12950-017-0153-8
   Cao RP, 2019, J DIABETES RES, V2019, DOI 10.1155/2019/4857921
   Chen CH, 2014, PHYSIOL REV, V94, P1, DOI 10.1152/physrev.00017.2013
   Chen YL, 2021, J CELL PHYSIOL, V236, P1939, DOI 10.1002/jcp.29977
   Chiu PR, 2017, INT J MOL SCI, V18, DOI 10.3390/ijms18010038
   Choi DJ, 2019, BMC COMPLEM ALTERN M, V19, DOI 10.1186/s12906-019-2746-7
   Filippiadis D, 2019, DIAGN INTERV IMAG, V100, P391, DOI 10.1016/j.diii.2019.02.011
   Garstang SV, 2006, AM J PHYS MED REHAB, V85, pS2, DOI 10.1097/01.phm.0000245568.69434.1a
   Ge W, 2011, FREE RADICAL BIO MED, V51, P1736, DOI 10.1016/j.freeradbiomed.2011.08.002
   Gebauer M, 2005, OSTEOARTHR CARTILAGE, V13, P697, DOI 10.1016/j.joca.2005.04.004
   Guzman RE, 2003, TOXICOL PATHOL, V31, P619, DOI 10.1080/01926230390241800
   Higgs Rowan, 2010, Nat Rev Rheumatol, V6, P616, DOI 10.1038/nrrheum.2010.165
   Hoshi H, 2012, J BONE MINER RES, V27, P2015, DOI 10.1002/jbmr.1634
   Huang LW, 2020, BIOCHEM BIOPH RES CO, V521, P50, DOI 10.1016/j.bbrc.2019.10.066
   Hugle T, 2017, RHEUMATOLOGY, V56, P1461, DOI 10.1093/rheumatology/kew389
   Jomova K, 2011, TOXICOLOGY, V283, P65, DOI 10.1016/j.tox.2011.03.001
   Kang PF, 2020, FREE RADICAL BIO MED, V146, P198, DOI 10.1016/j.freeradbiomed.2019.10.416
   Kim J, 2017, ONCOTARGET, V8, P52345, DOI 10.18632/oncotarget.17017
   Kim MJ, 2013, MEDIAT INFLAMM, V2013, DOI 10.1155/2013/510212
   Kobayashi H, 2021, BONE, V142, DOI 10.1016/j.bone.2020.115739
   Li KM, 2019, NEOPLASIA, V21, P602, DOI 10.1016/j.neo.2019.03.008
   Li Y, 2018, NEUROCHEM RES, V43, P1339, DOI 10.1007/s11064-018-2549-0
   Li YH, 2018, INFLAMMATION, V41, P2196, DOI 10.1007/s10753-018-0862-z
   Livak KJ, 2001, METHODS, V25, P402, DOI 10.1006/meth.2001.1262
   Olszewska-Slonina DM, 2010, MED SCI MONITOR, V16, pCR238
   Ozgocmen S, 2005, ANN CLIN LAB SCI, V35, P137
   Paidzior M, 2019, MEDICINA-LITHUANIA, V55, DOI 10.3390/medicina55050150
   Rice SJ, 2020, NAT REV RHEUMATOL, V16, P268, DOI 10.1038/s41584-020-0407-3
   Srivastava S, 2016, INFLAMMOPHARMACOLOGY, V24, P377, DOI 10.1007/s10787-016-0289-9
   Unguryte A, 2016, OSTEOARTHR CARTILAGE, V24, P873, DOI 10.1016/j.joca.2015.11.019
   Wang XR, 2017, J STROKE CEREBROVASC, V26, P2199, DOI 10.1016/j.jstrokecerebrovasdis.2017.05.002
   Winter AR, 2017, BMC MUSCULOSKEL DIS, V18, DOI 10.1186/s12891-017-1765-0
   Xi XJ, 2020, EXP THER MED, V20, DOI 10.3892/etm.2020.9239
   Zheng SC, 2020, OPEN LIFE SCI, V15, P971, DOI 10.1515/biol-2020-0105
NR 35
TC 1
Z9 1
U1 4
U2 7
PU BMC
PI LONDON
PA CAMPUS, 4 CRINAN ST, LONDON N1 9XW, ENGLAND
EI 1475-925X
J9 BIOMED ENG ONLINE
JI Biomed. Eng. Online
PD AUG 6
PY 2021
VL 20
IS 1
AR 80
DI 10.1186/s12938-021-00917-0
PG 15
WC Engineering, Biomedical
WE Science Citation Index Expanded (SCI-EXPANDED)
SC Engineering
GA TZ5GT
UT WOS:000684501600001
PM 34362382
OA gold, Green Published
DA 2022-09-07
ER

PT J
AU Collins, JA
   Wood, ST
   Nelson, KJ
   Rowe, MA
   Carlson, CS
   Chubinskaya, S
   Poole, LB
   Furdui, CM
   Loeser, RF
AF Collins, John A.
   Wood, Scott T.
   Nelson, Kimberly J.
   Rowe, Meredith A.
   Carlson, Cathy S.
   Chubinskaya, Susan
   Poole, Leslie B.
   Furdui, Cristina M.
   Loeser, Richard F.
TI Oxidative Stress Promotes Peroxiredoxin Hyperoxidation and Attenuates
   Pro-survival Signaling in Aging Chondrocytes
SO JOURNAL OF BIOLOGICAL CHEMISTRY
LA English
DT Article
DE aging; cell signaling; osteoarthritis; oxidative stress; peroxiredoxin;
   redox signaling
ID HUMAN ARTICULAR CHONDROCYTES; ISOLATED RAT HEPATOCYTES; OSTEOGENIC
   PROTEIN-1; THIOL HOMEOSTASIS; DOWN-REGULATION; REDOX STATE; CELL-DEATH;
   MITOCHONDRIA; OSTEOARTHRITIS; MENADIONE
AB Oxidative stress-mediated post-translational modifications of redox-sensitive proteins are postulated as a key mechanism underlying age-related cellular dysfunction and disease progression. Peroxiredoxins (PRX) are critical intracellular antioxidants that also regulate redox signaling events. Age-related osteoarthritis is a common form of arthritis that has been associated with mitochondrial dysfunction and oxidative stress. The objective of this study was to determine the effect of aging and oxidative stress on chondrocyte intracellular signaling, with a specific focus on oxidation of cytosolic PRX2 and mitochondrial PRX3. Menadione was used as a model to induce cellular oxidative stress. Compared with chondrocytes isolated from young adult humans, chondrocytes from older adults exhibited higher levels of PRX1-3 hyperoxidation basally and under conditions of oxidative stress. Peroxiredoxin hyperoxidation was associated with inhibition of pro-survival Akt signaling and stimulation of pro-death p38 signaling. These changes were prevented in cultured human chondrocytes by adenoviral expression of catalase targeted to the mitochondria (MCAT) and in cartilage explants from MCAT transgenic mice. Peroxiredoxin hyperoxidation was observed in situ in human cartilage sections from older adults and in osteoarthritic cartilage. MCAT transgenic mice exhibited less age-related osteoarthritis. These findings demonstrate that age-related oxidative stress can disrupt normal physiological signaling and contribute to osteoarthritis and suggest peroxiredoxin hyperoxidation as a potential mechanism.
C1 [Collins, John A.; Wood, Scott T.; Rowe, Meredith A.; Loeser, Richard F.] Univ N Carolina, Div Rheumatol Allergy & Immunol, 3300 Thurston Bldg,CB 7280, Chapel Hill, NC 27599 USA.
   [Collins, John A.; Wood, Scott T.; Rowe, Meredith A.; Loeser, Richard F.] Univ N Carolina, Thurston Arthrit Res Ctr, 3300 Thurston Bldg,CB 7280, Chapel Hill, NC 27599 USA.
   [Nelson, Kimberly J.; Poole, Leslie B.] Wake Forest Sch Med, Dept Biochem, Winston Salem, NC 27157 USA.
   [Rowe, Meredith A.; Furdui, Cristina M.] Wake Forest Sch Med, Dept Internal Med, Sect Mol Med, Winston Salem, NC 27157 USA.
   [Carlson, Cathy S.] Univ Minnesota, Coll Vet Med, Dept Vet Populat Med, St Paul, MN 55108 USA.
   [Chubinskaya, Susan] Rush Univ, Med Ctr, Dept Pediat, Chicago, IL 60612 USA.
RP Loeser, RF (通讯作者)，Univ N Carolina, Thurston Arthrit Res Ctr, 3300 Thurston Bldg,CB 7280, Chapel Hill, NC 27599 USA.
EM Richard_loeser@med.unc.edu
RI Wood, Scott/I-6133-2019; Core UNC, Hooker Imaging/AAE-1484-2022
OI Wood, Scott/0000-0002-6747-0547; Poole, Leslie/0000-0003-0334-7328;
   Nelson, Kimberly/0000-0003-2464-7696; Furdui, Cristina
   M./0000-0003-3771-7999
FU National Institute on Aging [RO1 AG044034]; Ciba-Geigy Endowed Chair of
   Biochemistry from Rush University Medical Center; NATIONAL INSTITUTE ON
   AGING [R01AG044034] Funding Source: NIH RePORTER
FX This work was supported by National Institute on Aging Grant RO1
   AG044034 (to R. F. L.) and the Ciba-Geigy Endowed Chair of Biochemistry
   from Rush University Medical Center (to S. C.). The content is solely
   the responsibility of the authors and does not necessarily represent the
   official views of the National Institutes of Health. The authors declare
   that they have no conflicts of interest with the contents of this
   article. The content is solely the responsibility of the authors and
   does not necessarily represent the official views of the National
   Institutes of Health.
CR Ahn J, 2013, APOPTOSIS, V18, P870, DOI 10.1007/s10495-013-0835-5
   Balaban RS, 2005, CELL, V120, P483, DOI 10.1016/j.cell.2005.02.001
   Blanco FJ, 2011, NAT REV RHEUMATOL, V7, P161, DOI 10.1038/nrrheum.2010.213
   Bratic A, 2013, J CLIN INVEST, V123, P951, DOI 10.1172/JCI64125
   Chan DC, 2006, CELL, V125, P1241, DOI 10.1016/j.cell.2006.06.010
   Cox AG, 2010, METHOD ENZYMOL, V474, P51, DOI 10.1016/S0076-6879(10)74004-0
   Criddle DN, 2006, J BIOL CHEM, V281, P40485, DOI 10.1074/jbc.M607704200
   Cross JV, 2006, ANTIOXID REDOX SIGN, V8, P1819, DOI 10.1089/ars.2006.8.1819
   Dai DF, 2012, CIRC RES, V110, P1109, DOI 10.1161/CIRCRESAHA.111.246140
   Dai DF, 2009, CIRCULATION, V119, P2789, DOI 10.1161/CIRCULATIONAHA.108.822403
   Datta SR, 1997, CELL, V91, P231, DOI 10.1016/S0092-8674(00)80405-5
   Del Carlo M, 2003, ARTHRITIS RHEUM-US, V48, P3419, DOI 10.1002/art.11338
   Del Carlo M, 2002, ARTHRITIS RHEUM, V46, P394, DOI 10.1002/art.10056
   Delaunay A, 2002, CELL, V111, P471, DOI 10.1016/S0092-8674(02)01048-6
   delPeso L, 1997, SCIENCE, V278, P687
   DIMONTE D, 1984, ARCH BIOCHEM BIOPHYS, V235, P334, DOI 10.1016/0003-9861(84)90206-6
   Finkel T, 2011, J CELL BIOL, V194, P7, DOI 10.1083/jcb.201102095
   Gavriilidis C, 2013, ARTHRITIS RHEUM-US, V65, P378, DOI 10.1002/art.37782
   Gutsche M, 2009, J BIOL CHEM, V284, P31532, DOI 10.1074/jbc.M109.059246
   Hsieh CC, 2006, FASEB J, V20, P259, DOI 10.1096/fj.05-4376com
   Jones DP, 2006, REJUV RES, V9, P169, DOI 10.1089/rej.2006.9.169
   Kim SY, 2008, FEBS LETT, V582, P1913, DOI 10.1016/j.febslet.2008.05.015
   Klomsiri C, 2011, ANTIOXID REDOX SIGN, V14, P1065, DOI 10.1089/ars.2010.3376
   Koike M, 2015, SCI REP-UK, V5, DOI 10.1038/srep11722
   Lee HY, 2010, CELL METAB, V12, P668, DOI 10.1016/j.cmet.2010.11.004
   Lee KS, 2009, J BIOL CHEM, V284, P29454, DOI 10.1074/jbc.M109.028027
   Levy YD, 2013, ANN RHEUM DIS, V72, P271, DOI 10.1136/annrheumdis-2012-201730
   Loeser RF, 2003, ARTHRITIS RHEUM, V48, P2188, DOI 10.1002/art.11209
   Loeser RF, 2002, ARTHRITIS RHEUM, V46, P2349, DOI 10.1002/art.10496
   Loeser RF, 2014, ARTHRITIS RHEUMATOL, V66, P2201, DOI 10.1002/art.38641
   Loeser RF, 2013, CURR OPIN RHEUMATOL, V25, P108, DOI 10.1097/BOR.0b013e32835a9428
   Loeser RF, 2012, ARTHRITIS RHEUM-US, V64, P1697, DOI 10.1002/art.34453
   Loh K, 2009, CELL METAB, V10, P260, DOI 10.1016/j.cmet.2009.08.009
   Loor G, 2010, FREE RADICAL BIO MED, V49, P1925, DOI 10.1016/j.freeradbiomed.2010.09.021
   Lopez-Otin C, 2013, CELL, V153, P1194, DOI 10.1016/j.cell.2013.05.039
   Lotz M, 2012, BONE, V51, P241, DOI 10.1016/j.bone.2012.03.023
   Lowther WT, 2011, ANTIOXID REDOX SIGN, V15, P99, DOI 10.1089/ars.2010.3564
   McAmis WC, 2003, BBA-MOL CELL RES, V1641, P43, DOI 10.1016/S0167-4889(03)00063-6
   McNulty MA, 2011, CARTILAGE, V2, P354, DOI 10.1177/1947603511402665
   Nystrom T, 2012, GENE DEV, V26, P2001, DOI 10.1101/gad.200006.112
   Pace PE, 2013, BIOCHEM J, V453, P475, DOI 10.1042/BJ20130030
   Pelletier JP, 2001, J RHEUMATOL, V28, P2509
   Peskin AV, 2013, J BIOL CHEM, V288, P14170, DOI 10.1074/jbc.M113.460881
   Randall LM, 2013, METHOD ENZYMOL, V527, P41, DOI 10.1016/B978-0-12-405882-8.00003-9
   Rhee SG, 2005, FREE RADICAL BIO MED, V38, P1543, DOI 10.1016/j.freeradbiomed.2005.02.026
   Ruiz-Romero C, 2009, MOL CELL PROTEOMICS, V8, P172, DOI 10.1074/mcp.M800292-MCP200
   Schneider CA, 2012, NAT METHODS, V9, P671, DOI 10.1038/nmeth.2089
   Schriner SE, 2005, SCIENCE, V308, P1909, DOI 10.1126/science.1106653
   Singh K, 2015, EMBO MOL MED, V7, P59, DOI 10.15252/emmm.201404082
   SMITH PF, 1987, TOXICOL APPL PHARM, V89, P190, DOI 10.1016/0041-008X(87)90040-8
   Sobotta MC, 2015, NAT CHEM BIOL, V11, P64, DOI 10.1038/nchembio.1695
   TOXOPEUS C, 1993, ARCH TOXICOL, V67, P674, DOI 10.1007/BF01973690
   Ulici V, 2010, PLOS ONE, V5, DOI 10.1371/journal.pone.0008866
   van Deursen JM, 2014, NATURE, V509, P439, DOI 10.1038/nature13193
   Vander Haar E, 2007, NAT CELL BIOL, V9, P316, DOI 10.1038/ncb1547
   Veal EA, 2007, MOL CELL, V26, P1, DOI 10.1016/j.molcel.2007.03.016
   Vilela M, 2013, METHOD ENZYMOL, V519, P253, DOI 10.1016/B978-0-12-405539-1.00009-9
   Wood ZA, 2003, SCIENCE, V300, P650, DOI 10.1126/science.1080405
   Yin WH, 2009, J BIOL CHEM, V284, P31972, DOI 10.1074/jbc.M109.056838
NR 59
TC 62
Z9 64
U1 2
U2 21
PU AMER SOC BIOCHEMISTRY MOLECULAR BIOLOGY INC
PI BETHESDA
PA 9650 ROCKVILLE PIKE, BETHESDA, MD 20814-3996 USA
EI 1083-351X
J9 J BIOL CHEM
JI J. Biol. Chem.
PD MAR 25
PY 2016
VL 291
IS 13
BP 6641
EP 6654
DI 10.1074/jbc.M115.693523
PG 14
WC Biochemistry & Molecular Biology
WE Science Citation Index Expanded (SCI-EXPANDED)
SC Biochemistry & Molecular Biology
GA DI2BC
UT WOS:000373299700003
PM 26797130
OA Green Published, hybrid
DA 2022-09-07
ER

PT J
AU Iwasa, K
   Hayashi, S
   Fujishiro, T
   Kanzaki, N
   Hashimoto, S
   Sakata, S
   Chinzei, N
   Nishiyama, T
   Kuroda, R
   Kurosaka, M
AF Iwasa, Kenjiro
   Hayashi, Shinya
   Fujishiro, Takaaki
   Kanzaki, Noriyuki
   Hashimoto, Shingo
   Sakata, Shuhei
   Chinzei, Nobuaki
   Nishiyama, Takayuki
   Kuroda, Ryosuke
   Kurosaka, Masahiro
TI PTEN Regulates Matrix Synthesis in Adult Human Chondrocytes under
   Oxidative Stress
SO JOURNAL OF ORTHOPAEDIC RESEARCH
LA English
DT Article
DE PTEN; chondrocytes; oxidative stress; type2 collagen; aggrecan
ID TUMOR-SUPPRESSOR; IGF-I; GENE; ABNORMALITIES; EXPRESSION; MUTATIONS;
   CARTILAGE; BREAST; CELLS; LEADS
AB Phosphatase and tensin homologue deleted on chromosome 10 (PTEN) was identified as an important tumor suppressor gene. PTEN functions as a negative regulator of phosphoinositol-3-kinase (PI3K)-Akt and MEK/ERK signaling. The PI3K-Akt pathway is critical for cell survival, differentiation, and matrix synthesis. Oxidative stress is considered a critical factor in the onset and progression of osteoarthritis (OA). Therefore, we investigated the function of PTEN in OA chondrocytes under oxidative stress. Chondrocytes were treated with insulin-like growth factor-1 (IGF-1) and/or tert-butyl hydroperoxide (tBHP), which causes oxidative stress. The expression levels of type2 collagen (Col2a1) and aggrecan were analyzed by real-time PCR, and phosphorylation of Akt and ERK1/2 was analyzed by Western blotting. Chondrocytes were treated with PTEN-specific small interfering RNA (siRNA), as well as IGF-1 and/or tBHP. PTEN and IGF-1 expressions in OA chondrocytes were increased. The downregulation of PTEN expression increased the expression levels of Col2a1 and aggrecan, and increased proteoglycan synthesis under oxidative stress. Oxidative stress decreased the phosphorylation of Akt and increased that of ERK1/2. The downregulation of PTEN expression increased Akt phosphorylation, but did not increase that of ERK 1/2. Our results suggest that PTEN regulates matrix synthesis via the PI3K-Akt pathway under oxidative stress. (c) 2013 Orthopaedic Research Society. Published by Wiley Periodicals, Inc. J Orthop Res 32:231-237, 2014.
C1 [Iwasa, Kenjiro; Hayashi, Shinya; Fujishiro, Takaaki; Kanzaki, Noriyuki; Hashimoto, Shingo; Sakata, Shuhei; Chinzei, Nobuaki; Nishiyama, Takayuki; Kuroda, Ryosuke; Kurosaka, Masahiro] Kobe Univ, Grad Sch Med, Dept Orthopaed Surg, Kobe, Hyogo 657, Japan.
RP Hayashi, S (通讯作者)，Kobe Univ, Grad Sch Med, Dept Orthopaed Surg, Kobe, Hyogo 657, Japan.
EM shayashi@med.kobe-u.ac.jp
CR Cantley LC, 1999, P NATL ACAD SCI USA, V96, P4240, DOI 10.1073/pnas.96.8.4240
   Cheney IW, 1998, CANCER RES, V58, P2331
   Del Carlo M, 2003, ARTHRITIS RHEUM-US, V48, P3419, DOI 10.1002/art.11338
   Di Cristofano A, 1998, NAT GENET, V19, P348, DOI 10.1038/1235
   Eng C, 1998, NAT GENET, V19, P223, DOI 10.1038/897
   Ford-Hutchinson AF, 2007, J BONE MINER RES, V22, P1245, DOI 10.1359/JBMR.070420
   Gu JG, 1999, J CELL BIOL, V146, P389, DOI 10.1083/jcb.146.2.389
   Hsieh SC, 2009, MOL CARCINOGEN, V48, P545, DOI 10.1002/mc.20491
   Kurz DJ, 2004, J CELL SCI, V117, P2417, DOI 10.1242/jcs.01097
   Li DM, 1997, CANCER RES, V57, P2124
   Li J, 1997, SCIENCE, V275, P1943, DOI 10.1126/science.275.5308.1943
   Liaw D, 1997, NAT GENET, V16, P64, DOI 10.1038/ng0597-64
   Loeser RF, 2000, ARTHRITIS RHEUM, V43, P2110, DOI 10.1002/1529-0131(200009)43:9<2110::AID-ANR23>3.0.CO;2-U
   Longy M, 1998, J MED GENET, V35, P886, DOI 10.1136/jmg.35.11.886
   Maehama T, 1998, J BIOL CHEM, V273, P13375, DOI 10.1074/jbc.273.22.13375
   Martin JA, 1997, J ORTHOP RES, V15, P491, DOI 10.1002/jor.1100150403
   Middleton J, 1996, J HISTOCHEM CYTOCHEM, V44, P133, DOI 10.1177/44.2.8609369
   Prasad KD, 2007, TOXICOL IN VITRO, V21, P846, DOI 10.1016/j.tiv.2007.02.007
   Regan E, 2005, ARTHRITIS RHEUM, V52, P3479, DOI 10.1002/art.21387
   Sedding DG, 2013, PLOS ONE, V8, DOI 10.1371/journal.pone.0055445
   Shah R, 2005, ARTHRITIS RHEUM-US, V52, P2799, DOI 10.1002/art.21239
   Sondergaard BC, 2010, OSTEOARTHR CARTILAGE, V18, P279, DOI 10.1016/j.joca.2009.11.005
   Starkman BG, 2005, BIOCHEM J, V389, P723, DOI 10.1042/BJ20041636
   Steck PA, 1997, NAT GENET, V15, P356, DOI 10.1038/ng0497-356
   Stokoe D, 2001, CURR BIOL, V11, pR502, DOI 10.1016/S0960-9822(01)00303-7
   Suzuki A, 1998, CURR BIOL, V8, P1169, DOI 10.1016/S0960-9822(07)00488-5
   Thomas SL, 2010, NEURO-ONCOLOGY, V12, P941, DOI 10.1093/neuonc/noq048
   Yang G, 2008, DEVELOPMENT, V135, P3587, DOI 10.1242/dev.028118
   Yin WH, 2009, J BIOL CHEM, V284, P31972, DOI 10.1074/jbc.M109.056838
   Yudoh K, 2005, ARTHRITIS RES THER, V7, pR380, DOI 10.1186/ar1499
   Zhang M, 2009, OSTEOARTHR CARTILAGE, V17, P100, DOI 10.1016/j.joca.2008.05.007
NR 31
TC 30
Z9 30
U1 0
U2 10
PU WILEY
PI HOBOKEN
PA 111 RIVER ST, HOBOKEN 07030-5774, NJ USA
SN 0736-0266
EI 1554-527X
J9 J ORTHOP RES
JI J. Orthop. Res.
PD FEB
PY 2014
VL 32
IS 2
BP 231
EP 237
DI 10.1002/jor.22506
PG 7
WC Orthopedics
WE Science Citation Index Expanded (SCI-EXPANDED)
SC Orthopedics
GA 270JQ
UT WOS:000328315100009
PM 24155249
DA 2022-09-07
ER

PT J
AU Sun, J
   Wei, XL
   Lu, YD
   Cui, M
   Li, FG
   Lu, J
   Liu, YJ
   Zhang, X
AF Sun, Jie
   Wei, Xuelei
   Lu, Yandong
   Cui, Meng
   Li, Fangguo
   Lu, Jie
   Liu, Yunjiao
   Zhang, Xi
TI Glutaredoxin 1 (GRX1) inhibits oxidative stress and apoptosis of
   chondrocytes by regulating CREB/HO-1 in osteoarthritis
SO MOLECULAR IMMUNOLOGY
LA English
DT Article
DE GRX1; CREB; HO-1; Osteoarthritis chondrocytes; Oxidative stress;
   Apoptosis
ID HEME OXYGENASE 1; NF-KAPPA-B; UP-REGULATION; EXPRESSION; PROTECTS; CREB;
   CELLS; ACTIVATION; INFLAMMATION; HO-1
AB GRX1 (glutaredcain1), a sulfhydryl disulfide oxidoreductase, is involved in many cellular processes, including anti-oxidation, anti-apoptosis, and regulation of cell differentiation. However, the role of GRX1 in the oxidative stress and apoptosis of osteoarthritis chondrocytes remains unclear, prompting the current study. Protein and mRNA expressions were measured by Western blot and RT-qPCIL Oxidative stress was detected by the measurement of MDA and SOD contents. Cells apoptosis were detected by Annexin V-FITC/PI and caspase-3 activity assays. We found that the mRNA and protein expressions of GRX1 were significantly down-regulated in osteoarthritis tissues and cells. GRX1 overexpression increased the mRNA and protein expression of CREB and HO-1. Meanwhile, GRX1 overexpression inhibited oxidative stress and apoptosis in osteoarthritis chondrocytes. Furthermore, we found that GRX1 overexpression regulated HO-1 by increasing CREB, and that HO-1 regulated oxidative stress and apoptosis in osteoarthritis chondrocytes. Thus, GRX1 overexpression constrains oxidative stress and apoptosis in osteoarthritis chondrocytes by regulating CREB/HO-1, providing a novel insight into the molecular mechanism and potential treatment of osteoarthritis.
C1 [Sun, Jie; Wei, Xuelei; Lu, Yandong; Cui, Meng; Li, Fangguo; Lu, Jie; Liu, Yunjiao; Zhang, Xi] Tianjin Hosp, Dept Orthopaed Trauma, 406 South Jiefang Rd, Tianjin 300211, China.
RP Wei, XL (通讯作者)，Tianjin Hosp, Dept Orthopaed Trauma, 406 South Jiefang Rd, Tianjin 300211, China.
EM xueleiweixlw@163.com
CR Aesif SW, 2011, AM J RESP CELL MOL, V44, P491, DOI 10.1165/rcmb.2009-0136OC
   Banci L, 2013, CHEM BIOL, V20, P747, DOI 10.1016/j.chembiol.2013.05.007
   Blaker CL, 2016, J ORTHOP RES
   Nguyen CN, 2013, PHYTOTHER RES, V27, P1810, DOI 10.1002/ptr.4931
   Chao CY, 2013, CARCINOGENESIS, V34, P1843, DOI 10.1093/carcin/bgt131
   Chen CA, 2013, BIOCHEMISTRY-US, V52, P6712, DOI 10.1021/bi400404s
   Chou CH, 2013, PLOS ONE, V8, DOI 10.1371/journal.pone.0066268
   Field T, 2016, COMPLEMENT THER CLIN, V22, P87, DOI 10.1016/j.ctcp.2016.01.001
   Franco R, 2009, CELL DEATH DIFFER, V16, P1303, DOI 10.1038/cdd.2009.107
   Gallogly MM, 2010, ANTIOXID REDOX SIGN, V12, P1339, DOI 10.1089/ars.2009.2791
   Hirota K, 2000, BIOCHEM BIOPH RES CO, V274, P177, DOI 10.1006/bbrc.2000.3106
   Hseu YC, 2012, FOOD CHEM TOXICOL, V50, P1245, DOI 10.1016/j.fct.2012.02.020
   Hsu DZ, 2016, J NUTR BIOCHEM, V29, P36, DOI 10.1016/j.jnutbio.2015.10.007
   Komatsu M., 2015, INT J RHEUMATOL DIS
   Kronke G, 2003, J BIOL CHEM, V278, P51006, DOI 10.1074/jbc.M304103200
   Lakhina V, 2015, NEURON, V85, P330, DOI 10.1016/j.neuron.2014.12.029
   Lambert C, 2014, ARTHRITIS RHEUMATOL, V66, P960, DOI 10.1002/art.38315
   Largo R, 2003, OSTEOARTHR CARTILAGE, V11, P290, DOI 10.1016/S1063-4584(03)00028-1
   Lepetsos P, 2016, BBA-MOL BASIS DIS, V1862, P576, DOI 10.1016/j.bbadis.2016.01.003
   Lieben Liesbet, 2016, Nat Rev Rheumatol, V12, P70, DOI 10.1038/nrrheum.2016.6
   Liong S, 2015, AM J REPROD IMMUNOL, V74, P62, DOI 10.1111/aji.12366
   Liu CM, 2016, CHEM-BIOL INTERACT, V243, P29, DOI 10.1016/j.cbi.2015.11.017
   Liu R, 2013, FOOD CHEM TOXICOL, V52, P76, DOI 10.1016/j.fct.2012.10.033
   Liu XB, 2015, INVEST OPHTH VIS SCI, V56, P2821, DOI 10.1167/iovs.14-15876
   Lopez TP, 2013, P NATL ACAD SCI USA, V110, pE2019, DOI 10.1073/pnas.1222115110
   Lu DY, 2013, J CELL PHYSIOL, V228, P563, DOI 10.1002/jcp.24163
   Ma D, 2015, GENE THER, V22, P287, DOI 10.1038/gt.2015.1
   Ma H, 2014, CELL, V159, P281, DOI 10.1016/j.cell.2014.09.019
   Mylroie H, 2015, CARDIOVASC RES, V106, P509, DOI 10.1093/cvr/cvv131
   Pan HH, 2014, PLOS ONE, V9, DOI 10.1371/journal.pone.0096190
   Park SY, 2010, ARTHRITIS RHEUM-US, V62, P732, DOI 10.1002/art.27291
   Prasadam I, 2016, CALCIFIED TISSUE INT, V99, P43, DOI 10.1007/s00223-016-0125-7
   Sakamoto K, 2013, J NEUROSCI, V33, P9021, DOI 10.1523/JNEUROSCI.4202-12.2013
   Shanmugaapriya S., 2016, CARTILAGE
   Stefani M, 2016, BIOMOL NMR ASSIGN, V10, P85, DOI 10.1007/s12104-015-9643-x
   Sun JH, 2015, MOL PHARMACOL, V88, P437, DOI 10.1124/mol.115.098269
   Tang HL, 2014, MOL CANCER THER, V13, P3185, DOI 10.1158/1535-7163.MCT-14-0243
   Upadhyaya B, 2015, EXP EYE RES, V130, P58, DOI 10.1016/j.exer.2014.12.004
   Valvassori SS, 2015, MOL NEUROBIOL, V52, P353, DOI 10.1007/s12035-014-8873-8
   Yu H.T., 2012, ADV MAT RES T TECH P, P257
   Zeng T, 2013, BBA-GEN SUBJECTS, V1830, P4848, DOI 10.1016/j.bbagen.2013.06.028
   Zhang JB, 2013, J NEUROSCI, V33, P12825, DOI 10.1523/JNEUROSCI.0783-13.2013
   Zhang YL, 2013, J NUTR BIOCHEM, V24, P638, DOI 10.1016/j.jnutbio.2012.03.008
NR 43
TC 21
Z9 21
U1 0
U2 12
PU PERGAMON-ELSEVIER SCIENCE LTD
PI OXFORD
PA THE BOULEVARD, LANGFORD LANE, KIDLINGTON, OXFORD OX5 1GB, ENGLAND
SN 0161-5890
J9 MOL IMMUNOL
JI Mol. Immunol.
PD OCT
PY 2017
VL 90
BP 211
EP 218
DI 10.1016/j.molimm.2017.08.006
PG 8
WC Biochemistry & Molecular Biology; Immunology
WE Science Citation Index Expanded (SCI-EXPANDED)
SC Biochemistry & Molecular Biology; Immunology
GA FK3JO
UT WOS:000413381600024
PM 28843170
DA 2022-09-07
ER

PT J
AU Chang, PS
   Yen, CH
   Huang, YY
   Chiu, CJ
   Lin, PT
AF Chang, Po-Sheng
   Yen, Chi-Hua
   Huang, Yu-Yun
   Chiu, Ching-Ju
   Lin, Ping-Ting
TI Associations between Coenzyme Q10 Status, Oxidative Stress, and Muscle
   Strength and Endurance in Patients with Osteoarthritis
SO ANTIOXIDANTS
LA English
DT Article
DE coenzyme Q10; oxidative stress; muscle mass; muscle function;
   osteoarthritis; aging
ID RHEUMATOID-ARTHRITIS; SARCOPENIA; SUPPLEMENTATION; DISABILITY; OBESITY;
   PLASMA; DAMAGE; Q(10); AGE
AB Osteoarthritis (OA) causes oxidative stress. Coenzyme Q10 is an antioxidant that participates in energy production in the human body. The purpose of this study was to investigate the relationships among coenzyme Q10 status, oxidative stress, antioxidant capacity, and muscle function in patients with OA. This case-control study recruited 100 patients with OA and 100 without OA. The coenzyme Q10 status, oxidative stress, antioxidant capacity, muscle mass (by dual-energy X-ray absorptiometry), muscle strength (hand-grip and leg-back strength), and muscle endurance (dumbbell curls, gait speed, chair-stand test, and short physical performance battery) were measured. The results showed that both OA and elderly subjects had a low coenzyme Q10 status (<0.5 mu M). Oxidative stress was significantly negatively correlated with muscle function (protein carbonyl, p < 0.05). Coenzyme Q10 level was positively associated with antioxidant capacity, muscle mass, muscle strength and muscle endurance in patients with OA (p < 0.05). Since OA is an age-related disease, coenzyme Q10 may be consumed by oxidative stress and thereby affect muscle function. Raising coenzyme Q10 in patients with OA could be suggested, which may benefit their antioxidant capacity and muscle function.
C1 [Chang, Po-Sheng; Huang, Yu-Yun; Chiu, Ching-Ju; Lin, Ping-Ting] Chung Shan Med Univ, Dept Nutr, Taichung 402367, China.
   [Chang, Po-Sheng] Chung Shan Med Univ, Grad Program Nutr, Taichung 402367, China.
   [Yen, Chi-Hua] Chung Shan Med Univ, Sch Med, Taichung 402367, China.
   [Yen, Chi-Hua] Chung Shan Med Univ Hosp, Dept Family & Community Med, Taichung 402367, China.
   [Lin, Ping-Ting] Chung Shan Med Univ Hosp, Dept Nutr, Taichung 402367, China.
RP Lin, PT (通讯作者)，Chung Shan Med Univ, Dept Nutr, Taichung 402367, China.; Lin, PT (通讯作者)，Chung Shan Med Univ Hosp, Dept Nutr, Taichung 402367, China.
EM s0746002@gm.csmu.edu.tw; cshy352@csh.org.tw; s0745011@gm.csmu.edu.tw;
   s0745018@gm.csmu.edu.tw; apt810@csmu.edu.tw
OI Lin, Ping-Ting/0000-0002-4271-3928
FU Ministry of Science and Technology, China [MOST 1072320-B-040-011]
FX This study was supported by a grant from the Ministry of Science and
   Technology, China (MOST 1072320-B-040-011).
CR Alam MA, 2014, J DIABETES METAB DIS, V13, DOI 10.1186/2251-6581-13-60
   Altay MA, 2015, RHEUMATOL INT, V35, P1725, DOI 10.1007/s00296-015-3290-5
   Altindag O, 2007, RHEUMATOL INT, V27, P339, DOI 10.1007/s00296-006-0247-8
   Berenbaum F, 2013, OSTEOARTHR CARTILAGE, V21, P16, DOI 10.1016/j.joca.2012.11.012
   Chen LK, 2020, J AM MED DIR ASSOC, V21, P300, DOI 10.1016/j.jamda.2019.12.012
   Chin KY, 2018, FRONT PHARMACOL, V9, DOI 10.3389/fphar.2018.00946
   Coelho HJ, 2019, EXP GERONTOL, V127, DOI 10.1016/j.exger.2019.110715
   Crane FL, 2001, J AM COLL NUTR, V20, P591, DOI 10.1080/07315724.2001.10719063
   Del Pozo-Cruz J, 2014, EXP GERONTOL, V52, P46, DOI 10.1016/j.exger.2014.01.026
   Dwivedi S., 2016, INT J CONT MED RES, V3, P1738
   El-Barbary AM, 2011, EGYPT RHEUMATOL, V33, P179, DOI 10.1016/j.ejr.2011.07.002
   Farnaghi S, 2017, FASEB J, V31, P356, DOI [10.1096/fj.201600600r, 10.1096/fj.201600600R]
   Fischer A, 2016, PLOS ONE, V11, DOI 10.1371/journal.pone.0167124
   Godziuk K, 2018, BMC MUSCULOSKEL DIS, V19, DOI 10.1186/s12891-018-2175-7
   GURALNIK JM, 1994, J GERONTOL, V49, pM85, DOI 10.1093/geronj/49.2.M85
   Hernandez-Camacho JD, 2018, FRONT PHYSIOL, V9, DOI 10.3389/fphys.2018.00044
   Howard C, 2007, J APPL PHYSIOL, V103, P17, DOI 10.1152/japplphysiol.00133.2007
   KELLGREN JH, 1957, ANN RHEUM DIS, V16, P494, DOI 10.1136/ard.16.4.494
   Kemmler W, 2015, CLIN INTERV AGING, V10, P1565, DOI 10.2147/CIA.S89585
   Kumar A, 2009, PHARMACOL THERAPEUT, V124, P259, DOI 10.1016/j.pharmthera.2009.07.003
   Lee J, 2013, PLOS ONE, V8, DOI 10.1371/journal.pone.0069362
   Lepetsos P, 2016, BBA-MOL BASIS DIS, V1862, P576, DOI 10.1016/j.bbadis.2016.01.003
   LEVINE RL, 1990, METHOD ENZYMOL, V186, P464
   Littarru G. P., 2007, United State Patent, Patent No. 7303921
   Maneesh M, 2005, INDIAN J CLIN BIOCHE, V20, P129, DOI [10.1007/BF02867402, 10.1007/BF02893057]
   Gutierrez-Mariscal FM, 2020, INT J MOL SCI, V21, DOI 10.3390/ijms21217870
   Molyneux Sarah L, 2008, Clin Biochem Rev, V29, P71
   Niklowitz P, 2016, J CLIN BIOCHEM NUTR, V58, P240, DOI 10.3164/jcbn.15-73
   Paidzior M, 2019, MEDICINA-LITHUANIA, V55, DOI 10.3390/medicina55050150
   Pestronk A, 2017, MUSCLE NERVE, V56, P122, DOI 10.1002/mus.25442
   Planella-Farrugia C, 2019, FRONT PHYSIOL, V10, DOI 10.3389/fphys.2019.00871
   Quinzii CM, 2014, MOL SYNDROMOL, V5, P141, DOI 10.1159/000360490
   Rai MF, 2011, CRIT REV EUKAR GENE, V21, P131, DOI 10.1615/CritRevEukarGeneExpr.v21.i2.30
   Re R, 1999, FREE RADICAL BIO MED, V26, P1231, DOI 10.1016/S0891-5849(98)00315-3
   Roubenoff R, 2000, EUR J CLIN NUTR, V54, pS40, DOI 10.1038/sj.ejcn.1601024
   Semba RD, 2007, AM J MED, V120, P1084, DOI 10.1016/j.amjmed.2007.07.028
   Shen QH, 2015, HEALTHCARE-BASEL, V3, P296, DOI 10.3390/healthcare3020296
   Suantawee T, 2013, J CLIN DIAGN RES, V7, P1855, DOI 10.7860/JCDR/2013/5802.3333
   Surapaneni Krishna Mohan, 2007, Indian J Med Sci, V61, P9
   TATUM VL, 1990, LIPIDS, V25, P226, DOI 10.1007/BF02535752
   Tetik S, 2010, INDIAN J BIOCHEM BIO, V47, P353
   Thijssen E, 2015, RHEUMATOLOGY, V54, P588, DOI 10.1093/rheumatology/keu464
   Wen L, 2017, PLOS ONE, V12, DOI 10.1371/journal.pone.0185343
NR 43
TC 3
Z9 3
U1 1
U2 5
PU MDPI
PI BASEL
PA ST ALBAN-ANLAGE 66, CH-4052 BASEL, SWITZERLAND
EI 2076-3921
J9 ANTIOXIDANTS-BASEL
JI Antioxidants
PD DEC
PY 2020
VL 9
IS 12
AR 1275
DI 10.3390/antiox9121275
PG 16
WC Biochemistry & Molecular Biology; Chemistry, Medicinal; Food Science &
   Technology
WE Science Citation Index Expanded (SCI-EXPANDED)
SC Biochemistry & Molecular Biology; Pharmacology & Pharmacy; Food Science
   & Technology
GA PK1WL
UT WOS:000602243100001
PM 33327636
OA gold, Green Published
DA 2022-09-07
ER

PT J
AU Wang, RK
   Zhang, S
   Previn, R
   Chen, D
   Jin, Y
   Zhou, GQ
AF Wang, Rikang
   Zhang, Shuai
   Previn, Rahul
   Chen, Di
   Jin, Yi
   Zhou, Guangqian
TI Role of Forkhead Box O Transcription Factors in Oxidative Stress-Induced
   Chondrocyte Dysfunction: Possible Therapeutic Target for Osteoarthritis?
SO INTERNATIONAL JOURNAL OF MOLECULAR SCIENCES
LA English
DT Review
DE chondrocyte dysfunction; osteoarthritis; FoxO; oxidative stress;
   autophagy; aging; articular cartilage; molecular target
ID HUMAN ARTICULAR CHONDROCYTES; BETA-CATENIN; BONE-FORMATION; LIFE-SPAN;
   CARTILAGE DEGENERATION; SUPEROXIDE-DISMUTASE; SIGNALING PATHWAYS;
   INDUCED APOPTOSIS; FACTOR FOXO3A; UP-REGULATION
AB Chondrocyte dysfunction occurs during the development of osteoarthritis (OA), typically resulting from a deleterious increase in oxidative stress. Accordingly, strategies for arresting oxidative stress-induced chondrocyte dysfunction may lead to new potential therapeutic targets for OA treatment. Forkhead box O (FoxO) transcription factors have recently been shown to play a protective role in chondrocyte dysfunction through the regulation of inflammation, autophagy, aging, and oxidative stress. They also regulate growth, maturation, and matrix synthesis in chondrocytes. In this review, we discuss the recent progress made in the field of oxidative stress-induced chondrocyte dysfunction. We also discuss the protective role of FoxO transcription factors as potential molecular targets for the treatment of OA. Understanding the function of FoxO transcription factors in the OA pathology may provide new insights that will facilitate the development of next-generation therapies to prevent OA development and to slow OA progression.
C1 [Wang, Rikang; Zhang, Shuai; Previn, Rahul; Zhou, Guangqian] Shenzhen Univ, Dept Med Cell Biol & Genet, Guangdong Key Lab Genome Stabil & Dis Prevent, Hlth Sci Ctr,Shenzhen Key Lab Antiageing & Regene, Shenzhen 518060, China.
   [Wang, Rikang; Jin, Yi] Jiangxi Univ Tradit Chinese Med, Natl Pharmaceut Engn Ctr Solid Preparat Chinese H, Nanchang 330006, Jiangxi, China.
   [Chen, Di] Rush Univ, Med Ctr, Dept Orthoped Surg, Chicago, IL 60612 USA.
RP Zhou, GQ (通讯作者)，Shenzhen Univ, Dept Med Cell Biol & Genet, Guangdong Key Lab Genome Stabil & Dis Prevent, Hlth Sci Ctr,Shenzhen Key Lab Antiageing & Regene, Shenzhen 518060, China.; Jin, Y (通讯作者)，Jiangxi Univ Tradit Chinese Med, Natl Pharmaceut Engn Ctr Solid Preparat Chinese H, Nanchang 330006, Jiangxi, China.
EM wrk168ok@163.com; zhangshuai2586@163.com; r.previn2903@yahoo.com;
   Di_Chen@rush.edu; jinyizju@hotmail.com; gqzhou@szu.edu.cn
RI Chen, Di/AAJ-3665-2021; Previn, Rahul/AAQ-1203-2020; Zhang,
   Shuai/AAO-9897-2021; Wang, Rikang/AAP-9537-2020
OI Previn, Rahul/0000-0002-1853-7346; Zhou, GQ/0000-0001-6604-9972
FU National Natural Science Foundation of China [81560662, 81803536,
   81472126]; China Postdoctoral Science Foundation [2017M610543]; Shenzhen
   Basic Research Projects [JCYJ20170818100811018, JCYJ20160226192924528,
   GGFW2016030117123665, JCYJ20160331114205502]; Shenzhen Development and
   Reform Committee for Shenzhen Engineering Laboratory of Orthopedic
   Regenerative Technologies
FX This work is supported by the National Natural Science Foundation of
   China (No. 81560662, 81803536 and 81472126), the China Postdoctoral
   Science Foundation (No. 2017M610543), the Shenzhen Basic Research
   Projects (JCYJ20170818100811018, JCYJ20160226192924528,
   GGFW2016030117123665, and JCYJ20160331114205502), and the Shenzhen
   Development and Reform Committee for Shenzhen Engineering Laboratory of
   Orthopedic Regenerative Technologies.
CR Accili D, 2004, CELL, V117, P421, DOI 10.1016/S0092-8674(04)00452-0
   Akasaki Y, 2014, OSTEOARTHR CARTILAGE, V22, P162, DOI 10.1016/j.joca.2013.11.004
   Akasaki Y, 2014, ARTHRITIS RHEUMATOL, V66, P3349, DOI 10.1002/art.38868
   Akeson Graham, 2017, J Funct Morphol Kinesiol, V2, DOI 10.3390/jfmk2030027
   Almeida M, 2007, J BIOL CHEM, V282, P27298, DOI 10.1074/jbc.M702811200
   Alvarez-Garcia O, 2017, J ORTHOP RES, V35, P2682, DOI 10.1002/jor.23583
   Ambrogini E, 2010, CELL METAB, V11, P136, DOI 10.1016/j.cmet.2009.12.009
   Amin AR, 1997, J CLIN INVEST, V99, P1231, DOI 10.1172/JCI119280
   Ashizawa S, 2001, J BIOL CHEM, V276, P11362, DOI 10.1074/jbc.M007992200
   Ashraf S, 2016, OSTEOARTHR CARTILAGE, V24, P196, DOI 10.1016/j.joca.2015.07.008
   Baar MP, 2017, CELL, V169, P132, DOI 10.1016/j.cell.2017.02.031
   BAKER MS, 1989, J RHEUMATOL, V16, P7
   Biggs WH, 1999, P NATL ACAD SCI USA, V96, P7421, DOI 10.1073/pnas.96.13.7421
   Boccitto M, 2011, CURR DRUG TARGETS, V12, P1303, DOI 10.2174/138945011796150316
   Boileau C, 2002, ARTHRITIS RHEUM, V46, P2637, DOI 10.1002/art.10518
   Brandl A, 2011, J ORTHOP RES, V29, P1114, DOI 10.1002/jor.21348
   Brunet A, 1999, CELL, V96, P857, DOI 10.1016/S0092-8674(00)80595-4
   Carames B, 2012, ANN RHEUM DIS, V71, P575, DOI 10.1136/annrheumdis-2011-200557
   Chang J, 2013, INT J MOL MED, V32, P1311, DOI 10.3892/ijmm.2013.1520
   Collins JA, 2016, J BIOL CHEM, V291, P6641, DOI 10.1074/jbc.M115.693523
   Davies CM, 2008, OSTEOARTHR CARTILAGE, V16, P624, DOI 10.1016/j.joca.2007.09.012
   de Isla N, 2010, BIO-MED MATER ENG, V20, P227, DOI 10.3233/BME-2010-0636
   Del Carlo M, 2003, ARTHRITIS RHEUM-US, V48, P3419, DOI 10.1002/art.11338
   DORE S, 1994, ARTHRITIS RHEUM-US, V37, P253, DOI 10.1002/art.1780370215
   Eelen G, 2016, J STEROID BIOCHEM, V164, P337, DOI 10.1016/j.jsbmb.2015.07.015
   Essers MAG, 2004, EMBO J, V23, P4802, DOI 10.1038/sj.emboj.7600476
   Essers MAG, 2005, SCIENCE, V308, P1181, DOI 10.1126/science.1109083
   Ferdous A, 2010, J CARDIOVASC TRANSL, V3, P355, DOI 10.1007/s12265-010-9200-z
   Ford-Hutchinson AF, 2007, J BONE MINER RES, V22, P1245, DOI 10.1359/JBMR.070420
   Gao Y, 2014, BIOMED RES INT, V2014, DOI 10.1155/2014/648459
   Giunta S, 2015, INT J MOL SCI, V16, P5922, DOI 10.3390/ijms16035922
   Goodwin W, 2010, J ORTHOP RES, V28, P1057, DOI 10.1002/jor.21091
   Greer EL, 2005, ONCOGENE, V24, P7410, DOI 10.1038/sj.onc.1209086
   Guarente L, 1999, NAT GENET, V23, P281, DOI 10.1038/15458
   Guidotti S, 2017, SCI REP-UK, V7, DOI 10.1038/s41598-017-12129-5
   Hauselmann HJ, 1998, J IMMUNOL, V160, P1444
   Heinegard D., 2009, OSTEOARTHR CARTILAGE, V17, pS2, DOI [10.1016/S1063-4584(09)60011-X, DOI 10.1016/S1063-4584(09)60011-X]
   Henrotin Y, 2005, OSTEOARTHR CARTILAGE, V13, P643, DOI 10.1016/j.joca.2005.04.002
   Henrotin YE, 2003, OSTEOARTHR CARTILAGE, V11, P747, DOI 10.1016/S1063-4584(03)00150-X
   Holzenberger M, 2003, NATURE, V421, P182, DOI 10.1038/nature01298
   Hoogeboom D, 2008, J BIOL CHEM, V283, P9224, DOI 10.1074/jbc.M706638200
   Hsieh SC, 2009, MOL CARCINOGEN, V48, P545, DOI 10.1002/mc.20491
   Iyer S, 2014, J BIOL CHEM, V289, P24069, DOI 10.1074/jbc.M114.561803
   Iyer S, 2013, J CLIN INVEST, V123, P3409, DOI 10.1172/JCI68049
   Jallali N, 2005, OSTEOARTHR CARTILAGE, V13, P614, DOI 10.1016/j.joca.2005.02.011
   Jeon OH, 2017, NAT MED, V23, P775, DOI 10.1038/nm.4324
   Kampkotter A, 2007, ARCH TOXICOL, V81, P849, DOI 10.1007/s00204-007-0215-4
   Kayal RA, 2010, J BONE MINER RES, V25, P1604, DOI 10.1002/jbmr.59
   Kim HN, 2015, MOL ENDOCRINOL, V29, P1498, DOI 10.1210/me.2015-1133
   Kim HJ, 2005, ARTIF ORGANS, V29, P393, DOI 10.1111/j.1525-1594.2005.29066.x
   Kim JH, 2015, P NATL ACAD SCI USA, V112, P9424, DOI 10.1073/pnas.1505700112
   Kishimoto H, 2010, OSTEOARTHR CARTILAGE, V18, P1284, DOI 10.1016/j.joca.2010.05.021
   Kloet DEA, 2011, BBA-MOL CELL RES, V1813, P1926, DOI 10.1016/j.bbamcr.2011.04.003
   Kobayashi Y, 2005, INT J MOL MED, V16, P237
   Kops GJPL, 2002, NATURE, V419, P316, DOI 10.1038/nature01036
   Legendre F, 2009, SCAND J RHEUMATOL, V38, P104, DOI 10.1080/03009740802421996
   Lei M, 2012, EUR J PHARMACOL, V674, P73, DOI 10.1016/j.ejphar.2011.10.015
   Lepetsos P, 2016, BBA-MOL BASIS DIS, V1862, P576, DOI 10.1016/j.bbadis.2016.01.003
   Li YS, 2016, JOINT BONE SPINE, V83, P143, DOI 10.1016/j.jbspin.2015.06.009
   Liang B, 2006, CELL METAB, V4, P429, DOI 10.1016/j.cmet.2006.11.004
   Lin YJ, 1998, SCIENCE, V282, P943, DOI 10.1126/science.282.5390.943
   Litherland GJ, 2014, ARTHRITIS RHEUMATOL, V66, P2175, DOI 10.1002/art.38681
   Liu-Bryan R, 2015, NAT REV RHEUMATOL, V11, P35, DOI 10.1038/nrrheum.2014.162
   Lo YYC, 1996, J BIOL CHEM, V271, P15703, DOI 10.1074/jbc.271.26.15703
   Loeser RF, 2009, OSTEOARTHR CARTILAGE, V17, P971, DOI 10.1016/j.joca.2009.03.002
   Ludikhuize J, 2007, ARTHRITIS RHEUM-US, V56, P2180, DOI 10.1002/art.22653
   Manolopoulos KN, 2010, MOL PSYCHIATR, V15, P1046, DOI 10.1038/mp.2010.17
   Matsuzaki T, 2018, SCI TRANSL MED, V10, DOI 10.1126/scitranslmed.aan0746
   Mattila J, 2008, P NATL ACAD SCI USA, V105, P14873, DOI 10.1073/pnas.0803022105
   Miclea RL, 2011, OSTEOARTHR CARTILAGE, V19, P1363, DOI 10.1016/j.joca.2011.07.014
   MIDDLETON JFS, 1992, ANN RHEUM DIS, V51, P440, DOI 10.1136/ard.51.4.440
   Mobasheri A, 2015, MATURITAS, V80, P237, DOI 10.1016/j.maturitas.2014.12.003
   Morita K, 2007, J EXP MED, V204, P1613, DOI 10.1084/jem.20062525
   Musumeci G, 2015, SCAND J MED SCI SPOR, V25, pe222, DOI 10.1111/sms.12290
   Musumeci G, 2015, HISTOL HISTOPATHOL, V30, P1, DOI 10.14670/HH-30.1
   Musumeci G, 2014, ACTA HISTOCHEM, V116, P1407, DOI 10.1016/j.acthis.2014.09.008
   Ng F, 2013, J CELL PHYSIOL, V228, P2262, DOI 10.1002/jcp.24399
   Ntoumou E, 2017, CLIN EPIGENETICS, V9, DOI 10.1186/s13148-017-0428-1
   ORR WC, 1994, SCIENCE, V263, P1128, DOI 10.1126/science.8108730
   Pelletier JP, 2001, J RHEUMATOL, V28, P2509
   Peter L, 2011, GEN COMP ENDOCR, V172, P39, DOI 10.1016/j.ygcen.2011.02.005
   Philipot D, 2014, ARTHRITIS RES THER, V16, DOI 10.1186/ar4494
   Prestwich TC, 2007, CURR OPIN CELL BIOL, V19, P612, DOI 10.1016/j.ceb.2007.09.014
   Rached MT, 2010, CELL METAB, V11, P147, DOI 10.1016/j.cmet.2010.01.001
   Rahmati M, 2017, AGEING RES REV, V40, P20, DOI 10.1016/j.arr.2017.07.004
   Regan EA, 2008, OSTEOARTHR CARTILAGE, V16, P515, DOI 10.1016/j.joca.2007.09.001
   Rokutanda S, 2009, DEV BIOL, V328, P78, DOI 10.1016/j.ydbio.2009.01.009
   Ruiz-Romero C, 2009, MOL CELL PROTEOMICS, V8, P172, DOI 10.1074/mcp.M800292-MCP200
   Sakata S, 2015, J ORTHOP RES, V33, P359, DOI 10.1002/jor.22767
   Salminen A, 2009, CELL SIGNAL, V21, P1356, DOI 10.1016/j.cellsig.2009.02.014
   Sasaki H, 2012, ARTHRITIS RHEUM-US, V64, P1920, DOI 10.1002/art.34323
   Scott JL, 2010, ANN RHEUM DIS, V69, P1502, DOI 10.1136/ard.2009.119966
   Shen C, 2015, OSTEOARTHR CARTILAGE, V23, P2279, DOI 10.1016/j.joca.2015.06.020
   Shen C, 2014, RHEUMATOLOGY, V53, P1022, DOI 10.1093/rheumatology/ket471
   Shimada H, 2011, PATHOL RES PRACT, V207, P225, DOI 10.1016/j.prp.2011.01.007
   Sondergaard BC, 2010, OSTEOARTHR CARTILAGE, V18, P279, DOI 10.1016/j.joca.2009.11.005
   Storz P, 2011, ANTIOXID REDOX SIGN, V14, P593, DOI 10.1089/ars.2010.3405
   Studer RK, 2000, AM J PHYSIOL-CELL PH, V279, pC961, DOI 10.1152/ajpcell.2000.279.4.C961
   Takayama K, 2014, ARTHRITIS RES THER, V16, DOI 10.1186/s13075-014-0482-4
   Takayama K, 2009, ARTHRITIS RHEUM-US, V60, P2731, DOI 10.1002/art.24864
   Taruc-Uy RL, 2013, PRIMARY CARE, V40, P821, DOI 10.1016/j.pop.2013.08.003
   Tia N, 2018, GENE, V648, P97, DOI 10.1016/j.gene.2018.01.051
   Toh WS, 2016, ACTA ORTHOP, V87, P6, DOI 10.1080/17453674.2016.1235087
   Tran H, 2002, SCIENCE, V296, P530, DOI 10.1126/science.1068712
   van den Berg WB, 2011, OSTEOARTHR CARTILAGE, V19, P338, DOI 10.1016/j.joca.2011.01.022
   van der Kraan P, 2017, GERONTOLOGY, V63, P29, DOI 10.1159/000448711
   Verschure PJ, 1996, BRIT J RHEUMATOL, V35, P1044
   Wang X, 2011, INT J MOL MED, V27, P583, DOI 10.3892/ijmm.2011.611
   Watroba M, 2012, ADV MED SCI-POLAND, V57, P183, DOI 10.2478/v10039-012-0039-1
   Wu C, 2014, OSTEOARTHR CARTILAGE, V22, P1936, DOI 10.1016/j.joca.2014.08.010
   Wu QQ, 2009, EXP CELL RES, V315, P2386, DOI 10.1016/j.yexcr.2009.05.019
   Xu LB, 2015, INFLAMM RES, V64, P895, DOI 10.1007/s00011-015-0872-3
   Ye ZQ, 2014, CAN J PHYSIOL PHARM, V92, P132, DOI 10.1139/cjpp-2013-0228
   Yin WH, 2009, J BIOL CHEM, V284, P31972, DOI 10.1074/jbc.M109.056838
   You H, 2004, P NATL ACAD SCI USA, V101, P14057, DOI 10.1073/pnas.0406286101
   Yu SM, 2015, INT J MOL MED, V35, P325, DOI 10.3892/ijmm.2014.2014
   Yu SM, 2014, J KOREAN MED SCI, V29, P1042, DOI 10.3346/jkms.2014.29.8.1042
   Yu SM, 2013, EXP CELL RES, V319, P2822, DOI 10.1016/j.yexcr.2013.08.026
   Zhao JH, 2008, AUTOPHAGY, V4, P378, DOI 10.4161/auto.5633
   Zhao J, 2007, CELL METAB, V6, P472, DOI 10.1016/j.cmet.2007.11.004
   Zhao XL, 2014, ARTHRITIS RHEUMATOL, V66, P3073, DOI 10.1002/art.38791
   Zheng WH, 2000, J BIOL CHEM, V275, P39152, DOI 10.1074/jbc.M002417200
   Zhou WJ, 2012, BIOL PSYCHIAT, V71, P583, DOI 10.1016/j.biopsych.2011.08.012
NR 123
TC 9
Z9 9
U1 1
U2 11
PU MDPI
PI BASEL
PA ST ALBAN-ANLAGE 66, CH-4052 BASEL, SWITZERLAND
EI 1422-0067
J9 INT J MOL SCI
JI Int. J. Mol. Sci.
PD DEC
PY 2018
VL 19
IS 12
AR 3794
DI 10.3390/ijms19123794
PG 17
WC Biochemistry & Molecular Biology; Chemistry, Multidisciplinary
WE Science Citation Index Expanded (SCI-EXPANDED)
SC Biochemistry & Molecular Biology; Chemistry
GA HG9JM
UT WOS:000455323500096
PM 30487470
OA Green Submitted, Green Published, gold
DA 2022-09-07
ER

PT J
AU Suntiparpluacha, M
   Tammachote, N
   Tammachote, R
AF Suntiparpluacha, M.
   Tammachote, N.
   Tammachote, R.
TI Triamcinolone acetonide reduces viability, induces oxidative stress, and
   alters gene expressions of human chondrocytes
SO EUROPEAN REVIEW FOR MEDICAL AND PHARMACOLOGICAL SCIENCES
LA English
DT Article
DE Triamcinolone acetonide; Oxidative stress; Chondrocyte; Gene expression
ID HUMAN ARTICULAR CHONDROCYTES; VITAMIN-C; INDUCED APOPTOSIS; CARTILAGE;
   GLUCOCORTICOIDS; OSTEOARTHRITIS; INVOLVEMENT; SENESCENCE; AUTOPHAGY
AB OBJECTIVE: Patients with knee osteoarthritis (OA) are sometimes prescribed intra-articular injections of glucocorticoids (GCs), such as triamcinolone acetonide (TA). Whether GCs cause chondrotoxicity is not known. We wished to ascertain if TA induces toxicity by causing oxidative stress and alters expression of P21, growth differentiation factor (GDF)15, and cFos.
   PATIENTS AND METHODS: Primary chondrocytes isolated from 10 OA patients undergoing total knee replacement surgery were incubated with TA (0, 1, 5, 10 mg/ml), with or without 100 mu M vitamin C for 7 and 14 days for viability assays and 48 h for oxidative stress and gene expression analyses.
   RESULTS: TA significantly decreased chondrocyte viability and increased the ratio of oxidized glutathione to total glutathione suggesting an increase in oxidative stress. Vitamin C significantly increased the viability and decreased the oxidative stress of cells treated with 5 mg/ml TA. Expression of P21, GDF15, and cFos increased significantly when TA was added (5.17 +/- 2.4-, 4.96 +/- 3.1-fold for P21, 9.97 +/- 2.9- and 4.2 +/- 1.6 fold for GDF15, and 6.65 +/- 4.8-, 12.96 +/- 8.3-fold for cFos at 1, and 5 mg/ml TA, respectively).
   CONCLUSIONS: TA induced chondrotoxicity by increasing oxidative stress and altering expressions of genes involved in cell death. The addition of vitamin C decreased oxidative stress and increased viability, suggesting that antioxidants might attenuate TA toxicity in cartilage.
C1 [Suntiparpluacha, M.] Chulalongkorn Univ, Biotechnol Program, Fac Sci, Bangkok, Thailand.
   [Tammachote, N.] Thammasat Univ Hosp, Dept Orthopaed, Fac Med, Khlong Nueng, Pathumthani, Thailand.
   [Tammachote, R.] Chulalongkorn Univ, Dept Bot, Med Genet Res Grp, Fac Sci, Bangkok, Thailand.
RP Tammachote, R (通讯作者)，Chulalongkorn Univ, Dept Bot, Med Genet Res Grp, Fac Sci, Bangkok, Thailand.
EM ratchaneekorn.t@chula.ac.th
RI Tammachote, Rachaneekorn/AAD-1423-2019
OI Tammachote, Rachaneekorn/0000-0001-9600-9824; Suntiparpluacha,
   Monthira/0000-0002-7181-0946
FU 90th Anniversary of Chulalongkorn University Fund (Ratchadaphiseksomphot
   Endowment Fund) [1/2558]; Institute for the Promotion of Teaching
   Science and Technology (IPST) under the Research Fund for DPST Graduate
   with First Placement [015/2555]
FX This research was supported by the 90th Anniversary of Chulalongkorn
   University Fund (Ratchadaphiseksomphot Endowment Fund, grant number
   1/2558) and by the Institute for the Promotion of Teaching Science and
   Technology (IPST) under the Research Fund for DPST Graduate with First
   Placement (grant number 015/2555).
CR Agoston H, 2006, BMC MUSCULOSKEL DIS, V7, DOI 10.1186/1471-2474-7-87
   American Association of Orthopaedic Surgeons (AAOS), 2013, TREATM OST KNEE BAS
   [Anonymous], 2006, REAL TIME PCR
   Braun HJ, 2012, KNEE SURG SPORT TR A, V20, P1689, DOI 10.1007/s00167-011-1728-1
   Buettner GR, 2004, VITAMIN C: FUNCTION AND BIOCHEMISTRY IN ANIMALS AND PLANTS, P173
   Celeste C, 2005, J ORTHOP RES, V23, P602, DOI 10.1016/j.orthres.2004.10.003
   Chambial S, 2013, INDIAN J CLIN BIOCHE, V28, P314, DOI 10.1007/s12291-013-0375-3
   Chothe PP, 2013, SPINE J, V13, P549, DOI 10.1016/j.spinee.2013.01.022
   Chung H, 2007, INVEST OPHTH VIS SCI, V48, P5742, DOI 10.1167/iovs.07-0566
   Dragoo JL, 2012, KNEE SURG SPORT TR A, V20, P1809, DOI 10.1007/s00167-011-1820-6
   Evans CH, 2014, NAT REV RHEUMATOL, V10, P11, DOI 10.1038/nrrheum.2013.159
   Farkas B, 2010, CLIN ORTHOP RELAT R, V468, P3112, DOI 10.1007/s11999-010-1443-0
   Fransen M, 2011, INT J RHEUM DIS, V14, P113, DOI 10.1111/j.1756-185X.2011.01608.x
   Fu SC, 2013, J ORTHOP TRANSL, V1, P67, DOI 10.1016/j.jot.2013.06.001
   Goldring MB, 2007, J CELL PHYSIOL, V213, P626, DOI 10.1002/jcp.21258
   Grover TR, 2000, PEDIATR RES, V48, P75, DOI 10.1203/00006450-200007000-00014
   Han ES, 2008, PHYSIOL GENOMICS, V34, P112, DOI 10.1152/physiolgenomics.00239.2007
   Harada Y, 2014, BONE JOINT RES, V3, P328, DOI 10.1302/2046-3758.312.2000321
   Lavelle William, 2007, Anesthesiol Clin, V25, P853, DOI 10.1016/j.anclin.2007.07.002
   Li J, 2013, PLOS ONE, V8, DOI 10.1371/journal.pone.0065549
   Luo Y, 2011, EXP GERONTOL, V46, P860, DOI 10.1016/j.exger.2011.07.005
   Ma B, 2013, OSTEOARTHR CARTILAGE, V21, P599, DOI 10.1016/j.joca.2013.01.014
   Miura Y, 2009, GRAEF ARCH CLIN EXP, V247, P641, DOI 10.1007/s00417-009-1041-6
   Mutsaers HAM, 2012, NEUROTOX RES, V22, P127, DOI 10.1007/s12640-012-9308-9
   Neustadt D., 2001, OSTEOARTHRITIS DIAGN, P284
   Owen JB, 2010, METHODS MOL BIOL, V648, P269, DOI 10.1007/978-1-60761-756-3_18
   Park YS, 2007, ARTHRITIS RES THER, V9, DOI 10.1186/ar2114
   Picot J., 2005, HUMAN CELL CULTURE P
   Pocrnich CE, 2009, CAN J OPHTHALMOL, V44, P431, DOI 10.3129/i09-109
   Rhen T, 2005, NEW ENGL J MED, V353, P1711, DOI 10.1056/NEJMra050541
   Roduit R, 2008, APOPTOSIS, V13, P343, DOI 10.1007/s10495-008-0179-8
   Schlittenhardt D, 2004, CELL TISSUE RES, V318, P325, DOI 10.1007/s00441-004-0986-3
   Schnabel M, 2002, OSTEOARTHR CARTILAGE, V10, P62, DOI 10.1053/joca.2001.0482
   Schumacher HR, 2005, AM J MED, V118, P1208, DOI 10.1016/j.amjmed.2005.05.003
   Tang VM, 2013, HORM METAB RES, V45, P709, DOI 10.1055/s-0033-1345119
   Valko M, 2007, INT J BIOCHEM CELL B, V39, P44, DOI 10.1016/j.biocel.2006.07.001
   Weitoft T, 2005, ANN RHEUM DIS, V64, P1750, DOI 10.1136/ard.2004.035022
   Ye J, 2012, BMC BIOINFORMATICS, V13, DOI 10.1186/1471-2105-13-134
   You JM, 2009, CAN J PHYSIOL PHARM, V87, P440, DOI [10.1139/Y09-027, 10.1139/y09-027]
   Yudoh K, 2005, ARTHRITIS RES THER, V7, pR380, DOI 10.1186/ar1499
   Zhao Y, 2014, EUR REV MED PHARMACO, V18, P3573
   Zhou H, 2007, CELL PROLIFERAT, V40, P431, DOI 10.1111/j.1365-2184.2007.00444.x
NR 42
TC 17
Z9 17
U1 0
U2 11
PU VERDUCI PUBLISHER
PI ROME
PA VIA GREGORIO VII, ROME, 186-00165, ITALY
SN 1128-3602
J9 EUR REV MED PHARMACO
JI Eur. Rev. Med. Pharmacol. Sci.
PD DEC
PY 2016
VL 20
IS 23
BP 4985
EP 4992
PG 8
WC Pharmacology & Pharmacy
WE Science Citation Index Expanded (SCI-EXPANDED)
SC Pharmacology & Pharmacy
GA EH1XF
UT WOS:000391560600024
PM 27981533
DA 2022-09-07
ER

PT J
AU Bhatti, FUR
   Kim, SJ
   Yi, AK
   Hasty, KA
   Cho, H
AF Bhatti, Fazal Ur Rehman
   Kim, Song Ja
   Yi, Ae-Kyung
   Hasty, Karen A.
   Cho, Hongsik
TI Cytoprotective role of vitamin E in porcine adipose-tissue-derived
   mesenchymal stem cells against hydrogen-peroxide-induced oxidative
   stress
SO CELL AND TISSUE RESEARCH
LA English
DT Article
DE Mesenchymal stem cells; Alpha-Tocopherol; Hydrogen peroxide; Porcine;
   Oxidative stress
ID BONE-MARROW; PROTECTS CHONDROCYTES; IN-VITRO; APOPTOSIS; INFLAMMATION;
   DEATH; OSTEOARTHRITIS
AB Survival of mesenchymal stem cells (MSCs) against oxidative stress and inflammation is vital for effective stem cell therapy. The reactive oxygen species (ROS) result in apoptosis and release of inflammatory mediators. Adipose-derived stem cells (ASCs) have shown promise for stem cell therapy owing to their anti-inflammatory and anti-oxidant activity. Previously, we showed the benefits of vitamin E against hydrogen peroxide (H2O2)-induced oxidative stress in rat bone marrow-derived MSCs. In this study, we aim to evaluate the effect of vitamin E treatment on porcine adipose-derived mesenchymal stem cells (pASCs) against H2O2-induced oxidative stress. The oxidative stress was induced by treating pASCs with 500M H2O2 with or without vitamin E. Viability of pASCs is enhanced after vitamin E treatment. In addition, reduced cellular toxicity, total NO level, PGE(2) production and caspase-3 activity were observed after vitamin E treatment. Gene expression analysis of vitamin E-treated pASCs showed down-regulated expression for the genes associated with oxidative stress and apoptosis, viz., NOS2, Casp3, p53, BAX, MDM2, NFB, HIF1 and VEGF-A genes. On the other hand, expression of anti-apoptotic and survival genes was up-regulated, viz., BCL2, BCL2L1 and MCL1. Furthermore, phosphorylation of Akt was attenuated following vitamin E treatment. The findings of this study may help in developing effective stem cell therapy for the diseases characterized by the oxidative stress and inflammation.
C1 [Bhatti, Fazal Ur Rehman; Hasty, Karen A.; Cho, Hongsik] Univ Tennessee, Ctr Hlth Sci, Campbell Clin, Dept Orthopaed Surg & Biomed Engn, Memphis, TN 38163 USA.
   [Bhatti, Fazal Ur Rehman; Hasty, Karen A.; Cho, Hongsik] Memphis VA Med Ctr, Memphis, TN USA.
   [Kim, Song Ja] Kongju Natl Univ, Gongju, South Korea.
   [Yi, Ae-Kyung] Univ Tennessee, Ctr Hlth Sci, Dept Microbiol Immunol & Biochem, Memphis, TN 38163 USA.
RP Hasty, KA; Cho, H (通讯作者)，Univ Tennessee, Ctr Hlth Sci, Campbell Clin, Dept Orthopaed Surg & Biomed Engn, Memphis, TN 38163 USA.; Hasty, KA; Cho, H (通讯作者)，Memphis VA Med Ctr, Memphis, TN USA.
EM fbhatti@uthsc.edu; ksj85@kongju.ac.kr; ayi@uthsc.edu; khasty@uthsc.edu;
   hcho4@uthsc.edu
RI BHATTI, FAZAL UR REHMAN/AAP-5509-2020
OI Bhatti, Fazal Ur Rehman/0000-0003-4713-552X
FU Arthritis Foundation; Oxnard Medical Research Foundation; Department of
   Veterans Affairs; NIH/NIAMS [AR064723]; NATIONAL INSTITUTE OF ARTHRITIS
   AND MUSCULOSKELETAL AND SKIN DISEASES [R01AR064723] Funding Source: NIH
   RePORTER; Veterans Affairs [I01BX002392, I01BX004151] Funding Source:
   NIH RePORTER
FX This work was supported by grants from the Arthritis Foundation
   (Discovery award, H.C) and Oxnard Medical Research Foundation (H.C).
   K.A.H was supported by grants from the Department of Veterans Affairs
   (VA Merit Review Award) and (Research Career Scientist Award). A.K.Y.
   was supported by grants from NIH/NIAMS (AR064723).
CR Atashi F, 2015, STEM CELLS DEV, V24, P1150, DOI 10.1089/scd.2014.0484
   Bhatti FU, 2017, OSTEOARTHR CARTILAGE, V25, P321, DOI 10.1016/j.joca.2016.09.014
   Bhatti FUR, 2013, INFLAMM RES, V62, P781, DOI 10.1007/s00011-013-0635-y
   Bhatti FU, 2016, OSTEOARTHR CARTIL
   Bowie A, 2000, BIOCHEM PHARMACOL, V59, P13, DOI 10.1016/S0006-2952(99)00296-8
   Calabrese V, 2001, INT J TISSUE REACT, V23, P127
   Chan Francis Ka-Ming, 2013, Methods Mol Biol, V979, P65, DOI 10.1007/978-1-62703-290-2_7
   Chen GF, 2015, STEM CELL RES THER, V6, DOI 10.1186/s13287-015-0040-2
   Chen LN, 2014, J CARDIOVASC TRANSL, V7, P651, DOI 10.1007/s12265-014-9585-1
   Chen MH, 2016, STEM CELLS INT, V2016, DOI 10.1155/2016/9394150
   Chen YJ, 2016, JOVE-J VIS EXP, DOI 10.3791/53886
   Cremers NAJ, 2014, INT J MOL SCI, V15, P17974, DOI 10.3390/ijms151017974
   Denu RA, 2016, OXID MED CELL LONGEV, V2016, DOI 10.1155/2016/2989076
   Dhingra S, 2013, CIRCULATION, V128, pS69, DOI 10.1161/CIRCULATIONAHA.112.000324
   Djordjevic VB, 2008, SRP ARK CELOK LEK, V136, P158, DOI 10.2298/SARH08S2158D
   Feng JJ, 2007, J HUAZHONG U SCI-MED, V27, P183, DOI 10.1007/s11596-007-0220-0
   FRIEDENSTEIN AJ, 1968, TRANSPLANTATION, V6, P230, DOI 10.1097/00007890-196803000-00009
   Goldring MB, 2011, CURR OPIN RHEUMATOL, V23, P471, DOI 10.1097/BOR.0b013e328349c2b1
   Gottlieb TM, 2002, ONCOGENE, V21, P1299, DOI 10.1038/sj.onc.1205181
   Henrotin YE, 2003, OSTEOARTHR CARTILAGE, V11, P747, DOI 10.1016/S1063-4584(03)00150-X
   Hoggatt J, 2009, BLOOD, V113, P5444, DOI 10.1182/blood-2009-01-201335
   Kaneai N, 2012, J ALZHEIMERS DIS, V28, P183, DOI 10.3233/JAD-2011-111133
   Li CJ, 2015, SCI REP-UK, V5, DOI 10.1038/srep09819
   Li CY, 2015, STEM CELL RES THER, V6, DOI 10.1186/s13287-015-0066-5
   Lu Wen-Yi, 2012, Zhongguo Yi Xue Ke Xue Yuan Xue Bao, V34, P90
   Minteer D, 2013, ADV BIOCHEM ENG BIOT, V129, P59, DOI 10.1007/10_2012_146
   Mittal M, 2014, ANTIOXID REDOX SIGN, V20, P1126, DOI 10.1089/ars.2012.5149
   Niki E, 2012, ANN NUTR METAB, V61, P207, DOI 10.1159/000343106
   Nizar AM, 2011, CLIN TER, V162, P533
   Nunes VA, 2005, COMP BIOCHEM PHYS C, V141, P225, DOI 10.1016/j.cca.2005.06.001
   Oedayrajsingh-Varma MJ, 2006, CYTOTHERAPY, V8, P166, DOI 10.1080/14653240600621125
   Park SG, 2011, EXPERT OPIN THER TAR, V15, P1297, DOI 10.1517/14728222.2011.628315
   Pers YM, 2016, HORM MOL BIOL CLIN I
   Piret JP, 2002, BIOCHEM PHARMACOL, V64, P889, DOI 10.1016/S0006-2952(02)01155-3
   Pittenger MF, 1999, SCIENCE, V284, P143, DOI 10.1126/science.284.5411.143
   Price J, 2010, J CELL PHYSIOL, V222, P502, DOI 10.1002/jcp.22001
   Rhouma M, 2013, CAN J VET RES, V77, P191
   Ricciotti E, 2011, ARTERIOSCL THROM VAS, V31, P986, DOI 10.1161/ATVBAHA.110.207449
   Rizvi Saliha, 2014, Sultan Qaboos Univ Med J, V14, pe157
   Russo MA, 2015, ENDOCR METAB IMMUNE, V15, P171, DOI 10.2174/1871530315666150316120112
   Safford KA, 2005, CURR DRUG TARGETS, V6, P57, DOI 10.2174/1389450053345028
   Sies H, 2017, REDOX BIOL, V11, P613, DOI 10.1016/j.redox.2016.12.035
   Simon HU, 2000, APOPTOSIS, V5, P415, DOI 10.1023/A:1009616228304
   Sokolove J, 2013, THER ADV MUSCULOSKEL, V5, P77, DOI 10.1177/1759720X12467868
   Tsuji Wakako, 2014, World J Stem Cells, V6, P312, DOI 10.4252/wjsc.v6.i3.312
   Ullah I, 2015, BIOSCIENCE REP, V35, DOI 10.1042/BSR20150025
   Upadhyay J, 2009, BIOINFORMATION, V3, P326, DOI 10.6026/97320630003326
   Wajid N, 2013, CELL TISSUE RES, V351, P433, DOI 10.1007/s00441-012-1540-3
   Wang FW, 2013, J CELL BIOCHEM, V114, P2346, DOI 10.1002/jcb.24582
   Wei H, 2010, J CELL BIOCHEM, V111, P967, DOI 10.1002/jcb.22785
   Xue EX, 2017, ONCOTARGET
   Yagi H, 2013, J CELL BIOCHEM, V114, P1163, DOI 10.1002/jcb.24459
   Yanez R, 2010, EXP CELL RES, V316, P3109, DOI 10.1016/j.yexcr.2010.08.008
   Ye ZW, 2015, BBA-GEN SUBJECTS, V1850, P1607, DOI 10.1016/j.bbagen.2014.11.010
   Yu Da-Ae, 2012, Int J Stem Cells, V5, P16
   Zhang JY, 2014, PLOS ONE, V9, DOI 10.1371/journal.pone.0087706
   Zhou XP, 2013, AM J PHYSIOL-HEART C, V304, pH82, DOI 10.1152/ajpheart.00300.2012
NR 57
TC 14
Z9 15
U1 2
U2 12
PU SPRINGER
PI NEW YORK
PA 233 SPRING ST, NEW YORK, NY 10013 USA
SN 0302-766X
EI 1432-0878
J9 CELL TISSUE RES
JI Cell Tissue Res.
PD OCT
PY 2018
VL 374
IS 1
BP 111
EP 120
DI 10.1007/s00441-018-2857-3
PG 10
WC Cell Biology
WE Science Citation Index Expanded (SCI-EXPANDED)
SC Cell Biology
GA GT3CH
UT WOS:000444377200008
PM 29951700
OA Green Accepted
DA 2022-09-07
ER

PT J
AU He, Y
   Zhang, Y
   Zhang, D
   Zhang, M
   Wang, MY
   Jiang, ZC
   Otero, M
   Chen, JH
AF He, Ying
   Zhang, Ying
   Zhang, Dan
   Zhang, Meng
   Wang, Mengying
   Jiang, Zhuocheng
   Otero, Miguel
   Chen, Jinghong
TI 3-morpholinosydnonimine (SIN-1)-induced oxidative stress leads to
   necrosis in hypertrophic chondrocytes in vitro
SO BIOMEDICINE & PHARMACOTHERAPY
LA English
DT Article
DE Hypertrophic chondrocytes; Necrosis; Apoptosis; Oxidative stress
ID KASHIN-BECK-DISEASE; HUMAN ARTICULAR CHONDROCYTES; NITRIC-OXIDE;
   CELL-DEATH; T-2 TOXIN; OSTEOARTHRITIC CARTILAGE; APOPTOSIS; DENSITY;
   INTERLEUKIN-1-BETA; PROLIFERATION
AB Chondrocyte is targeted for disruption in Osteoarthritis (OA) and Kashin-Beck Disease (KBD), and chondrocyte death in cartilage may contribute to the progression of OA and KBD. Oxidative stress leads to increased risk for OA. Previous work in our laboratory implicates oxidative stress as a potential mediator in children with KBD. While these studies suggest a role for oxidative stress in the modulation of OA and KBD, the direct effects of reactive oxygen species/reactive nitrogen species (ROS/RNS) on the stability of this domain remain unclear. Here, we demonstrate that oxidative stress, as induced through treatment with 3-morpholinosydnonimine (SIN1), a spontaneous ROS/RNS generator, decreased the cell viability in hypertrophic chondrocytes in a dose- and time- dependent manner. SIN-1 induced necrosis in hypertrophic chondrocytes, whereas triggered apoptosis in non-hypertrophic cells of non-differentiated ATDC5 cells and C28/I2 cells. Ultrastructural analysis of hypertrophic chondrocyte treated with SIN-1 revealed morphological changes, such as plasma membrane breakdown, generalized swelling of the cytoplasm and organelles, even to disappearance. Moreover, SIN-1 induced chondronecrosis in the deep zone of engineered cartilage tissue, such as cell-free vacancy and "red ghost" cells.
   Overall, we demonstrate for the first time that oxidative stress, as induced through exogenous ROS/RNS, leads to necrosis in hypertrophic chondrocytes. Oxidative stress-mediated necrotic cell death contributes to chondronecrosis in the deep zone of cartilage in both OA and KBD.
C1 [He, Ying; Zhang, Ying; Zhang, Dan; Zhang, Meng; Wang, Mengying; Jiang, Zhuocheng; Chen, Jinghong] Xi An Jiao Tong Univ, Natl Hlth & Family Planning Commiss, Key Lab Trace Elements & Endem Dis, Inst Endem Dis,Sch Publ Hlth,Hlth Sci Ctr, 76 West Rd Yanta Area, Xian 710061, Shaanxi, China.
   [He, Ying] Xi An Jiao Tong Univ, Grad Students Teaching Expt Ctr, Hlth Sci Ctr, Xian 710061, Shaanxi, China.
   [Otero, Miguel] Hosp Special Surg, Div Res, HSS Res Inst, 535 East 70th St, New York, NY 10021 USA.
   [Otero, Miguel] Weill Cornell Med Coll, 535 East 70th St, New York, NY 10021 USA.
RP Chen, JH (通讯作者)，Xi An Jiao Tong Univ, Natl Hlth & Family Planning Commiss, Key Lab Trace Elements & Endem Dis, Inst Endem Dis,Sch Publ Hlth,Hlth Sci Ctr, 76 West Rd Yanta Area, Xian 710061, Shaanxi, China.
EM jixiang46@163.com
FU National Natural Science Foundation of China [81573102, 81273006];
   Natural Science Basic Research Plan in Shaanxi Province of China
   [2017JM812]
FX This study was supported by the National Natural Science Foundation of
   China (No. 81573102, No. 81273006) and the Project Supported by Natural
   Science Basic Research Plan in Shaanxi Province of China (2017JM812). We
   state we have not any potential sources of conflict of interest.
CR Aigner T, 2001, ARTHRITIS RHEUM-US, V44, P1304, DOI 10.1002/1529-0131(200106)44:6<1304::AID-ART222>3.0.CO;2-T
   Aizawa T, 1997, J BONE JOINT SURG BR, V79B, P483, DOI 10.1302/0301-620X.79B3.7221
   Aurich M, 2002, ARTHRITIS RHEUM, V46, P2903, DOI 10.1002/art.10611
   Blanco FJ, 1998, ARTHRITIS RHEUM, V41, P284, DOI 10.1002/1529-0131(199802)41:2<284::AID-ART12>3.3.CO;2-K
   Charlier E, 2016, INT J MOL SCI, V17, DOI 10.3390/ijms17122146
   Chen JH, 2012, J ORTHOP RES, V30, P1229, DOI 10.1002/jor.22073
   Courties A, 2015, OSTEOARTHR CARTILAGE, V23, P1955, DOI 10.1016/j.joca.2015.05.016
   Del Carlo M, 2002, ARTHRITIS RHEUM, V46, P394, DOI 10.1002/art.10056
   Ding WH, 2017, SCI REP-UK, V7, DOI 10.1038/s41598-017-03484-4
   Finkel T, 2000, NATURE, V408, P239, DOI 10.1038/35041687
   Giorgio M, 2007, NAT REV MOL CELL BIO, V8, p722A
   Glyn-Jones S, 2015, LANCET, V386, P376, DOI 10.1016/S0140-6736(14)60802-3
   Golstein P, 2007, TRENDS BIOCHEM SCI, V32, P37, DOI 10.1016/j.tibs.2006.11.001
   Guo X, 2014, OSTEOARTHR CARTILAGE, V22, P1774, DOI 10.1016/j.joca.2014.07.023
   Harnek J, 2011, BMC CARDIOVASC DISOR, V11, DOI 10.1186/1471-2261-11-30
   Hashimoto S, 1998, ARTHRITIS RHEUM-US, V41, P1266, DOI 10.1002/1529-0131(199807)41:7<1266::AID-ART18>3.0.CO;2-Y
   Hashimoto S, 1998, ARTHRITIS RHEUM-US, V41, P1632, DOI 10.1002/1529-0131(199809)41:9<1632::AID-ART14>3.0.CO;2-A
   Heraud F, 2000, ANN RHEUM DIS, V59, P959, DOI 10.1136/ard.59.12.959
   Hwang HS, 2015, INT J MOL SCI, V16, P26035, DOI 10.3390/ijms161125943
   KERR JFR, 1972, BRIT J CANCER, V26, P239, DOI 10.1038/bjc.1972.33
   Li XD, 2006, BIOMATERIALS, V27, P2426, DOI 10.1016/j.biomaterials.2005.11.040
   [李小迎 LI Xiaoying], 2007, [南方医科大学学报, Journal of Southern Medical University], V27, P941
   Loeser RF, 2002, ARTHRITIS RHEUM, V46, P2349, DOI 10.1002/art.10496
   Maneiro E, 2005, ANN RHEUM DIS, V64, P388, DOI 10.1136/ard.2004.022152
   MEACHIM G, 1965, ANN RHEUM DIS, V24, P23, DOI 10.1136/ard.24.1.23
   MITROVIC D, 1983, LAB INVEST, V49, P309
   National Kashin-Beck Disease Surveillance Group, 1994, CHIN J ENDEMIOL, V13, P24
   P.R.C National Health and Family Planning Commission, 2016, CHIN STAT YB HLTH FA, P272
   Pelletier JP, 1996, OSTEOARTHR CARTILAGE, V4, P77, DOI 10.1016/S1063-4584(96)80009-4
   Poulsen RC, 2014, CELL DEATH DIS, V5, DOI 10.1038/cddis.2014.52
   Pritzker KPH, 1998, OSTEOARTHRITIS, P50
   Riedl SJ, 2004, NAT REV MOL CELL BIO, V5, P897, DOI 10.1038/nrm1496
   Shukunami C, 1997, J BONE MINER RES, V12, P1174, DOI 10.1359/jbmr.1997.12.8.1174
   Singh RJ, 1999, ARCH BIOCHEM BIOPHYS, V361, P331, DOI 10.1006/abbi.1998.1007
   STOCKWELL RA, 1971, J ANAT, V109, P411
   Tian J, 2012, TOXICOL IN VITRO, V26, P1106, DOI 10.1016/j.tiv.2012.07.002
   Trackey JL, 2001, J NEUROCHEM, V79, P445, DOI 10.1046/j.1471-4159.2001.00584.x
   VIGNON E, 1976, CLIN ORTHOP RELAT R, P303
   VIRCHOW R, 1989, NUTR REV, V47, P23
   Wang SH, 2006, J RHEUMATOL, V33, P615
   Wang W, 2013, OSTEOARTHR CARTILAGE, V21, P1781, DOI 10.1016/j.joca.2013.08.002
   Xiong G, 2001, INT ORTHOP, V25, P147, DOI 10.1007/s002640100248
   Yang B, 2010, BIOMED MATER, V5, DOI 10.1088/1748-6041/5/4/045003
   Yang HJ, 2017, BIOMED ENVIRON SCI, V30, P351, DOI 10.3967/bes2017.046
   Yasuhara R, 2005, BIOCHEM J, V389, P315, DOI 10.1042/BJ20041996
   Zhang DW, 2009, SCIENCE, V325, P332, DOI 10.1126/science.1172308
   Zhang F, 2013, SCAND J RHEUMATOL, V42, P71, DOI 10.3109/03009742.2012.698303
   Zhuang C., OXIDATIVE STRESS OST
NR 48
TC 11
Z9 11
U1 2
U2 9
PU ELSEVIER FRANCE-EDITIONS SCIENTIFIQUES MEDICALES ELSEVIER
PI ISSY-LES-MOULINEAUX
PA 65 RUE CAMILLE DESMOULINS, CS50083, 92442 ISSY-LES-MOULINEAUX, FRANCE
SN 0753-3322
EI 1950-6007
J9 BIOMED PHARMACOTHER
JI Biomed. Pharmacother.
PD OCT
PY 2018
VL 106
BP 1696
EP 1704
DI 10.1016/j.biopha.2018.07.128
PG 9
WC Medicine, Research & Experimental; Pharmacology & Pharmacy
WE Science Citation Index Expanded (SCI-EXPANDED)
SC Research & Experimental Medicine; Pharmacology & Pharmacy
GA GR4QO
UT WOS:000442600300201
PM 30119244
DA 2022-09-07
ER

PT J
AU Brandl, A
   Hartmann, A
   Bechmann, V
   Graf, B
   Nerlich, M
   Angele, P
AF Brandl, Anita
   Hartmann, Andreas
   Bechmann, Volker
   Graf, Bernhard
   Nerlich, Michael
   Angele, Peter
TI Oxidative Stress Induces Senescence in Chondrocytes
SO JOURNAL OF ORTHOPAEDIC RESEARCH
LA English
DT Article
DE cellular senescence; oxidative stress; telomeres; DNA damage; human
   chondrocytes
ID HUMAN-DIPLOID FIBROBLASTS; CELLULAR SENESCENCE; TELOMERE LENGTH;
   HUMAN-CELLS; DNA-REPAIR; XRCC GENES; IN-VITRO; CARTILAGE; DAMAGE;
   COMPLEX
AB Cellular senescence is a program activated during diverse situations of cell stress. Chondrocytes differ from other somatic cells as articular cartilage is an avascular tissue. The effects of oxidative stress on chondrocytes are still unknown. Our studies were to investigate into the proliferation potential, cytological features and the telomere linked stress response system of human osteoarthritic chondrocytes, subjected to acute or prolonged oxidant challenge with hydrogen peroxide. Telomere length was measured using the telomere restriction fragment assay, gene expression was determined by RT-PCR. Sub-lethal doses of oxidative stress induced cell-cycle arrest, senescent-morphological features and senescence-associated beta-galactosidase positivity. Prolonged oxidative treatment had no effects on cell proliferation or morphology. Sub-lethal and prolonged low doses of oxidative stress considerably accelerated telomere attrition. The effects of sublethal oxidative stress regarding proliferation and telomere biology were more distinct in senescent cells. Acute oxidant insult caused up-regulation of p21 expression to levels comparable to senescent cells. TRF2 protects telomere ends and showed elevated expression levels. SIRT1 and XRCC5 enable cells to cope with unfavorable growing conditions. Both were up-regulated after oxidant insult, but expression levels decreased in aging cells. Taken together, oxidative stress considerably accelerated telomere shortening and cellular aging in chondrocytes. Senescent cells showed a reduced tolerance to oxidative stress. (C) 2011 Orthopaedic Research Society. Published by Wiley Periodicals, Inc. J Orthop Res 29: 1114-1120, 2011
C1 [Brandl, Anita; Bechmann, Volker; Graf, Bernhard] Univ Hosp Regensburg, Dept Anesthesiol, D-93042 Regensburg, Germany.
   [Hartmann, Andreas; Nerlich, Michael; Angele, Peter] Univ Hosp Regensburg, Dept Trauma Surg, D-93042 Regensburg, Germany.
RP Brandl, A (通讯作者)，Univ Hosp Regensburg, Dept Anesthesiol, D-93042 Regensburg, Germany.
EM anita.brandl@klinik.uni-regensburg.de
FU Deutsche Forschungsgemeinschaft
FX We thank Daniela Drenkard for excellent technical assistance and Dr.
   Richard Kujat for help with technical equipment. The work was supported
   by grants from Deutsche Forschungsgemeinschaft.
CR Ahmed N, 2009, TISSUE ENG PT A, V15, P665, DOI 10.1089/ten.tea.2008.0004
   Altindag O, 2007, RHEUMATOL INT, V27, P339, DOI 10.1007/s00296-006-0247-8
   Angele P, 2006, ORTHOPEDICS, V29, pS100
   Ben-Porath I, 2005, INT J BIOCHEM CELL B, V37, P961, DOI 10.1016/j.biocel.2004.10.013
   BENYA PD, 1982, CELL, V30, P215, DOI 10.1016/0092-8674(82)90027-7
   Blackburn EH, 2000, NATURE, V408, P53, DOI 10.1038/35040500
   Brandl A, 2010, J ORTHOP RES, V28, P354, DOI 10.1002/jor.21007
   Brouilette S, 2003, ARTERIOSCL THROM VAS, V23, P842, DOI 10.1161/01.ATV.0000067426.96344.32
   Chen QM, 2001, EXP CELL RES, V265, P294, DOI 10.1006/excr.2001.5182
   DADDA DF, 2003, NATURE, V426, P194, DOI DOI 10.1038/NATURE02118
   Darling EM, 2005, J ORTHOP RES, V23, P425, DOI 10.1016/j.orthres.2004.08.008
   DIMRI GP, 1995, P NATL ACAD SCI USA, V92, P9363, DOI 10.1073/pnas.92.20.9363
   Duan HM, 2005, INT J BIOCHEM CELL B, V37, P1407, DOI 10.1016/j.biocel.2005.01.010
   Frippiat C, 2001, J BIOL CHEM, V276, P2531, DOI 10.1074/jbc.M006809200
   Guarente L, 1999, NAT GENET, V23, P281, DOI 10.1038/15458
   Hayflick L, 2000, BRIT J CANCER, V83, P841, DOI 10.1054/bjoc.2000.1296
   Herbig U, 2004, MOL CELL, V14, P501, DOI 10.1016/S1097-2765(04)00256-4
   Jackson AR, 2009, CURR RHEUMATOL REV, V5, P40, DOI 10.2174/157339709787315320
   Kang SW, 2007, BIO-MED MATER ENG, V17, P269
   Martin JA, 2004, J GERONTOL A-BIOL, V59, P324
   Oh H, 2003, P NATL ACAD SCI USA, V100, P5378, DOI 10.1073/pnas.0836098100
   Opresko PL, 2005, NUCLEIC ACIDS RES, V33, P1230, DOI 10.1093/nar/gki273
   Palm W, 2008, ANNU REV GENET, V42, P301, DOI 10.1146/annurev.genet.41.110306.130350
   Peterson L, 2002, AM J SPORT MED, V30, P2, DOI 10.1177/03635465020300011601
   Ramakrishnan P, 2010, J ORTHOP RES, V28, P914, DOI 10.1002/jor.21072
   Rubio MA, 2004, EXP CELL RES, V298, P17, DOI 10.1016/j.yexcr.2004.04.004
   Samani NJ, 2001, LANCET, V358, P472, DOI 10.1016/S0140-6736(01)05633-1
   Saretzki G, 2002, ANN NY ACAD SCI, V959, P24, DOI 10.1111/j.1749-6632.2002.tb02079.x
   Shackelford DA, 1999, J NEUROSCI, V19, P4727
   Sklavounou E, 2006, BIOCHEM BIOPH RES CO, V347, P420, DOI 10.1016/j.bbrc.2006.06.087
   Tchirkov A, 2003, HUM MOL GENET, V12, P227, DOI 10.1093/hmg/ddg023
   Thacker J, 2004, DNA REPAIR, V3, P1081, DOI 10.1016/j.dnarep.2004.04.012
   Thacker J, 2003, DNA REPAIR, V2, P655, DOI 10.1016/S1568-7864(03)00062-4
   Toussaint O, 2000, EXP GERONTOL, V35, P927, DOI 10.1016/S0531-5565(00)00180-7
   Vaziri H, 2001, CELL, V107, P149, DOI 10.1016/S0092-8674(01)00527-X
   von Zglinicki T, 2002, TRENDS BIOCHEM SCI, V27, P339, DOI 10.1016/S0968-0004(02)02110-2
   von Zglinicki T, 2003, NAT BIOTECHNOL, V21, P229, DOI 10.1038/nbt0303-229b
   Xin HW, 2008, GENOME BIOL, V9, DOI 10.1186/gb-2008-9-9-232
   Zhang Y, 2005, EUR J PHARMACOL, V516, P1, DOI 10.1016/j.ejphar.2005.04.022
NR 39
TC 83
Z9 88
U1 1
U2 16
PU WILEY-BLACKWELL
PI MALDEN
PA COMMERCE PLACE, 350 MAIN ST, MALDEN 02148, MA USA
SN 0736-0266
J9 J ORTHOP RES
JI J. Orthop. Res.
PD JUL
PY 2011
VL 29
IS 7
BP 1114
EP 1120
DI 10.1002/jor.21348
PG 7
WC Orthopedics
WE Science Citation Index Expanded (SCI-EXPANDED)
SC Orthopedics
GA 764MF
UT WOS:000290632900023
PM 21284033
DA 2022-09-07
ER

PT J
AU Sahardi, NFNM
   Makpol, S
AF Sahardi, Nur Fatin Nabilah Mohd
   Makpol, Suzana
TI Ginger (Zingiber officinale Roscoe) in the Prevention of Ageing and
   Degenerative Diseases: Review of Current Evidence
SO EVIDENCE-BASED COMPLEMENTARY AND ALTERNATIVE MEDICINE
LA English
DT Review
ID NF-KAPPA-B; MILD COGNITIVE IMPAIRMENT; OXIDATIVE STRESS; REACTIVE
   OXYGEN; 2 VARIETIES; IN-VITRO; ANTIBACTERIAL ACTIVITY; CELLULAR
   SENESCENCE; ANTIOXIDANT ENZYMES; PARKINSONS-DISEASE
AB Currently, the age of the population is increasing as a result of increased life expectancy. Ageing is defined as the progressive loss of physiological integrity, which can be characterized by functional impairment and high vulnerability to various types of diseases, such as diabetes, hypertension, Alzheimer's disease (AD), Parkinson's disease (PD), and atherosclerosis. Numerous studies have reported that the presence of oxidative stress and inflammation contributes to the development of these diseases. In general, oxidative stress could induce proinflammatory cytokines and reduce cellular antioxidant capacity. Increased oxidative stress levels beyond the production of antioxidant agents cause oxidative damage to biological molecules, including DNA, protein, and carbohydrates, which affects normal cell signalling, cell growth, differentiation, and apoptosis and leads to disease pathogenesis. Since oxidative stress and inflammation contribute to these diseases, ginger (Zingiber officinale Roscoe) is one of the potential herbs that can be used to reduce the level of oxidative stress and inflammation. Ginger consists of two major active components, 6-gingerol and 6-shogaol, which are essential for preventing oxidative stress and inflammation. Thus, this paper will review the effects of ginger on ageing and degenerative diseases, including AD, PD, type 2 diabetes mellitus (DM), hypertension, and osteoarthritis.
C1 [Sahardi, Nur Fatin Nabilah Mohd; Makpol, Suzana] Univ Kebangsaan Malaysia, Med Ctr, Fac Med, Dept Biochem, Level 17,Preclin Bldg,Jalan Yaacob Latif, Kuala Lumpur 56000, Malaysia.
RP Makpol, S (通讯作者)，Univ Kebangsaan Malaysia, Med Ctr, Fac Med, Dept Biochem, Level 17,Preclin Bldg,Jalan Yaacob Latif, Kuala Lumpur 56000, Malaysia.
EM nabilahf85@gmail.com; suzanamakpol@ppukm.ukm.edu.my
RI MAKPOL, SUZANA/AAN-4709-2021
FU Universiti Kebangsaan Malaysia Dana Cabaran Perdana Grant
   [AP-2017-009/3]
FX ThSis work was supported by the Universiti Kebangsaan Malaysia Dana
   Cabaran Perdana Grant (grant number: AP-2017-009/3).
CR Ahmad A, 2013, J CLIN DIAGN RES, V7, P987, DOI 10.7860/JCDR/2013/5829.3091
   Akinyemi AJ, 2013, J MED FOOD, V16, P641, DOI 10.1089/jmf.2012.0022
   Akinyemi AJ, 2014, J MED FOOD, V17, P317, DOI 10.1089/jmf.2012.0264
   Al-Amin ZM, 2006, BRIT J NUTR, V96, P660, DOI 10.1079/BJN20061849
   [Anonymous], 2017, AGEING
   Ansari Mansour, 2016, Asian Pac J Cancer Prev, V17, P3877
   Anum MYY, 2008, MED HEALTH-KUALA LUM, V3, P263
   Arablou T, 2014, INT J FOOD SCI NUTR, V65, P515, DOI 10.3109/09637486.2014.880671
   Asl SS, 2013, BASIC CLIN NEUROSCI, V4, P329
   Ayala A, 2014, OXID MED CELL LONGEV, V2014, DOI 10.1155/2014/360438
   Bashan N, 2009, PHYSIOL REV, V89, P27, DOI 10.1152/physrev.00014.2008
   Beal MF, 2002, FREE RADICAL BIO MED, V32, P797, DOI 10.1016/S0891-5849(02)00780-3
   Bekris LM, 2010, J GERIATR PSYCH NEUR, V23, P213, DOI 10.1177/0891988710383571
   Beyer I, 2012, CURR OPIN CLIN NUTR, V15, P12, DOI 10.1097/MCO.0b013e32834dd297
   Bloch-Damti A, 2005, ANTIOXID REDOX SIGN, V7, P1553, DOI 10.1089/ars.2005.7.1553
   Brasier AR, 2010, CARDIOVASC RES, V86, P211, DOI 10.1093/cvr/cvq076
   Campisi J, 2011, SEMIN CANCER BIOL, V21, P354, DOI 10.1016/j.semcancer.2011.09.001
   Cardoso AM, 2014, AM J HYPERTENS, V27, P522, DOI 10.1093/ajh/hpt030
   Chakotiya AS, 2017, MICROB PATHOGENESIS, V107, P254, DOI 10.1016/j.micpath.2017.03.029
   Copple I. M., 2012, ADV PHARM
   Cubukcu HC, 2016, NEUROL SCI, V37, P1793, DOI 10.1007/s10072-016-2663-1
   Ekwenye U.N., 2005, INT J MOL MED ADV SC, V1, P411
   El-Akabawy G, 2014, ANN ANAT, V196, P119, DOI 10.1016/j.aanat.2014.01.003
   Ezzat SM, 2018, J ETHNOPHARMACOL, V214, P113, DOI 10.1016/j.jep.2017.12.019
   Ferry M, 2011, EUR GERIATR MED, V2, P15, DOI 10.1016/j.eurger.2010.11.014
   Fuhrman B, 2000, J NUTR, V130, P1124
   Ghayur MN, 2008, J PHARM PHARMACOL, V60, P1375, DOI 10.1211/jpp/60.10.0014
   Gomar A, 2014, J ACUTE DIS, V3, P212, DOI 10.1016/S2221-6189(14)60047-0
   Ha SK, 2012, NEUROPHARMACOLOGY, V63, P211, DOI 10.1016/j.neuropharm.2012.03.016
   Hakim L, 2014, ASIAN PAC J CANCER P, V15, P4651, DOI 10.7314/APJCP.2014.15.11.4651
   Hamid TA, 2012, GERONTOLOGY, V58, P366, DOI 10.1159/000334671
   Hanif HA., 2005, MALAYS J BIOCH MOL B, V11, P36
   Hansson GK, 2011, NAT IMMUNOL, V12, P204, DOI 10.1038/ni.2001
   Hojjat Rouhi-Boroujeni H, 2016, PHARM LETT, V8, P105
   Hosseinzadeh A, 2017, CELLS TISSUES ORGANS, V204, P241, DOI 10.1159/000479789
   Hussein UK, 2017, MOLECULES, V22, DOI 10.3390/molecules22111928
   Ilkhanizadeh B, 2016, DIABETES METAB J, V40, P46, DOI 10.4093/dmj.2016.40.1.46
   Inouye SK, 2007, J AM GERIATR SOC, V55, P780, DOI 10.1111/j.1532-5415.2007.01156.x
   KARAM A, 2014, J NEUROINFECT DIS, V5, P2, DOI DOI 10.4172/2314-7326
   Karuppiah Ponmurugan, 2012, Asian Pacific Journal of Tropical Biomedicine, V2, P597, DOI 10.1016/S2221-1691(12)60104-X
   Khansari N, 2009, RECENT PATENTS INFLA, V3, P73, DOI 10.2174/187221309787158371
   Kim CY, 2018, EVID-BASED COMPL ALT, V2018, DOI 10.1155/2018/8941564
   Kim SO, 2004, BIOFACTORS, V21, P27, DOI 10.1002/biof.552210107
   Kriete Andres, 2008, Immun Ageing, V5, P5, DOI 10.1186/1742-4933-5-5
   Kulkarni Rashmi Anant, 2016, J Complement Integr Med, V13, P201, DOI 10.1515/jcim-2015-0032
   Lee C, 2011, FOOD CHEM TOXICOL, V49, P1261, DOI 10.1016/j.fct.2011.03.005
   Lee JM, 2005, FASEB J, V19, P1061, DOI 10.1096/fj.04-2591hyp
   Li ECK, 2014, COCHRANE DB SYST REV, DOI 10.1002/14651858.CD009096.pub2
   Liju Vijayasteltar B., 2015, Journal of Basic and Clinical Physiology and Pharmacology, V26, P95, DOI 10.1515/jbcpp-2013-0165
   Lingappan Krithika, 2018, Current Opinion in Toxicology, V7, P81, DOI 10.1016/j.cotox.2017.11.002
   Lopez-Otin C, 2013, CELL, V153, P1194, DOI 10.1016/j.cell.2013.05.039
   Ma Q, 2013, ANNU REV PHARMACOL, V53, P401, DOI 10.1146/annurev-pharmtox-011112-140320
   Maghbooli M, 2014, PHYTOTHER RES, V28, P412, DOI 10.1002/ptr.4996
   Mahluji S, 2013, ADV PHARM BULL, V3, P273, DOI 10.5681/apb.2013.044
   Maizura M, 2011, INT FOOD RES J, V18, P529
   Malu S.P., 2009, GLOB J PURE APPL SCI, V15, P3, DOI [10.4314/gjpas.v15i3-4.48561, DOI 10.4314/GJPAS.V15I3-4.48561]
   Mann A., 2011, African Journal of Food Science, V5, P111
   Medeiros MS, 2016, PLOS ONE, V11, DOI 10.1371/journal.pone.0146129
   Mittal M, 2014, ANTIOXID REDOX SIGN, V20, P1126, DOI 10.1089/ars.2012.5149
   Miyoshi N, 2003, CANCER LETT, V199, P113, DOI 10.1016/S0304-3835(03)00381-1
   Moon M, 2014, BIOCHEM BIOPH RES CO, V449, P8, DOI 10.1016/j.bbrc.2014.04.121
   Mozaffari-Khosravi Hassan, 2016, Journal of Nutrition in Gerontology and Geriatrics, V35, P209, DOI 10.1080/21551197.2016.1206762
   Naderi Zahra, 2016, J Tradit Complement Med, V6, P199, DOI 10.1016/j.jtcme.2014.12.007
   Naylor RM, 2013, CLIN PHARMACOL THER, V93, P105, DOI 10.1038/clpt.2012.193
   Oboh G, 2010, J FOOD NUTR RES-SLOV, V49, P14
   Padurariu M, 2010, NEUROSCI LETT, V469, P6, DOI 10.1016/j.neulet.2009.11.033
   Palipoch S, 2015, SAINS MALAYS, V44, P1441
   Park G, 2013, ACTA PHARMACOL SIN, V34, P1131, DOI 10.1038/aps.2013.57
   Park MH, 2016, CELLS-BASEL, V5, DOI 10.3390/cells5020015
   Park M, 2008, PHYTOTHER RES, V22, P1446, DOI 10.1002/ptr.2473
   Pashaei-Asl R, 2017, ADV PHARM BULL, V7, P241, DOI 10.15171/apb.2017.029
   Peluso Ilaria, 2012, Endocrine Metabolic & Immune Disorders-Drug Targets, V12, P351
   Peng SJ, 2015, FOOD FUNCT, V6, P2813, DOI [10.1039/c5fo00214a, 10.1039/C5FO00214A]
   Petersen KS, 2016, OXID MED CELL LONGEV, V2016, DOI 10.1155/2016/6236309
   Phaniendra A, 2015, INDIAN J CLIN BIOCHE, V30, P11, DOI 10.1007/s12291-014-0446-0
   Pimentel C, 2012, OXID MED CELL LONGEV, V2012, DOI 10.1155/2012/132146
   Rajendra Nath, 2012, Journal of Medicinal Plants Research, V6, P4231
   Ramalingam M, 2012, J NEURAL TRANSM, V119, P891, DOI 10.1007/s00702-011-0758-7
   Rashid S. A., 2014, P AIP C P
   Ribel-Madsen S, 2012, ARTHRITIS, DOI 10.1155/2012/505842
   Romero A, 2018, J KING SAUD UNIV SCI, V30, P263, DOI 10.1016/j.jksus.2017.09.015
   Saenghong N, 2012, EVID-BASED COMPL ALT, V2012, DOI 10.1155/2012/383062
   Saha A, 2014, CANCER PREV RES, V7, P627, DOI 10.1158/1940-6207.CAPR-13-0420
   Salminen A, 2008, AGEING RES REV, V7, P83, DOI 10.1016/j.arr.2007.09.002
   Sanada F, 2018, FRONT CARDIOVASC MED, V5, DOI 10.3389/fcvm.2018.00012
   Sebiomo A., 2011, Journal of Microbiology and Antimicrobials, V3, P18
   Shanmugam KR, 2011, FOOD CHEM TOXICOL, V49, P893, DOI 10.1016/j.fct.2010.12.013
   Shanmugam KR, 2011, FOOD CHEM, V124, P1436, DOI 10.1016/j.foodchem.2010.07.104
   Sharifi AM, 2008, TOXICOL MECH METHOD, V18, P75, DOI 10.1080/15376510701665814
   Shidfar Farzad, 2015, J Complement Integr Med, V12, P165, DOI 10.1515/jcim-2014-0021
   Shirin APR, 2010, J MED PLANTS RES, V4, P2674, DOI 10.5897/JMPR09.464
   Shirpoor A, 2017, J BIOMED RES, V31, P521, DOI 10.7555/JBR.31.20160151
   Si WH, 2018, FOOD CHEM, V239, P1117, DOI 10.1016/j.foodchem.2017.07.055
   Sikora E, 2011, AGEING RES REV, V10, P146, DOI 10.1016/j.arr.2010.10.002
   Singh T, 2011, AGEING RES REV, V10, P319, DOI 10.1016/j.arr.2010.11.002
   Stambler I, 2017, AGING DIS, V8, P583, DOI 10.14336/AD.2017.0130
   Sultana R, 2010, J ALZHEIMERS DIS, V19, P341, DOI 10.3233/JAD-2010-1222
   Suzuki S, 2015, ARTHRITIS RES THER, V17, DOI 10.1186/s13075-015-0834-8
   Tanaka K, 2015, BIOMED RES INT, V2015, DOI 10.1155/2015/671058
   Temneanu O R, 2016, J Med Life, V9, P235
   Thomas CM, 2007, OSTEOARTHR CARTILAGE, V15, P27, DOI 10.1016/j.joca.2006.06.012
   Tosukhowong P, 2016, J NEUROL SCI, V367, P162, DOI 10.1016/j.jns.2016.05.056
   Tung Bui Thanh, 2017, J Complement Integr Med, V14, DOI 10.1515/jcim-2016-0116
   Tysnes OB, 2017, J NEURAL TRANSM, V124, P901, DOI 10.1007/s00702-017-1686-y
   Valera MC, 2015, ACTA ODONTOL SCAND, V73, P556, DOI 10.3109/00016357.2014.949846
   van Breemen RB, 2011, FITOTERAPIA, V82, P38, DOI 10.1016/j.fitote.2010.09.004
   Verma S. K., 2004, Indian Journal of Experimental Biology, V42, P736
   Wang J, 2014, BBA-MOL BASIS DIS, V1842, P2174, DOI 10.1016/j.bbadis.2014.07.026
   Wang S, 2018, CARDIOVASC TOXICOL, V18, P420, DOI 10.1007/s12012-018-9452-4
   Wang Y, 2017, NUTRITION, V36, P79, DOI 10.1016/j.nut.2016.05.009
   Wattanathorn J, 2011, EVID-BASED COMPL ALT, V2011, P1, DOI 10.1155/2011/429505
   Williams TI, 2006, NEUROBIOL AGING, V27, P1094, DOI 10.1016/j.neurobiolaging.2005.06.004
   Working G. S. E., 2011, AM J APPL SCI, V8, P1241
   Wu HC, 2018, INT J MOL MED, V41, P2420, DOI 10.3892/ijmm.2018.3380
   Zafari AM, 1998, HYPERTENSION, V32, P488, DOI 10.1161/01.HYP.32.3.488
   Zakeri Z, 2011, J MED PLANTS RES, V5, P3375
   Zamirah Zainal-Abidin, 2017, Journal of Agricultural Science (Toronto), V9, P112, DOI 10.5539/jas.v9n13p112
   Zeng GF, 2013, REJUV RES, V16, P124, DOI 10.1089/rej.2012.1389
NR 118
TC 21
Z9 22
U1 4
U2 14
PU HINDAWI LTD
PI LONDON
PA ADAM HOUSE, 3RD FLR, 1 FITZROY SQ, LONDON, W1T 5HF, ENGLAND
SN 1741-427X
EI 1741-4288
J9 EVID-BASED COMPL ALT
JI Evid.-based Complement Altern. Med.
PD AUG 20
PY 2019
VL 2019
AR 5054395
DI 10.1155/2019/5054395
PG 13
WC Integrative & Complementary Medicine
WE Science Citation Index Expanded (SCI-EXPANDED)
SC Integrative & Complementary Medicine
GA IW2VP
UT WOS:000484839700001
PM 31531114
OA gold, Green Published, Green Submitted
DA 2022-09-07
ER

PT J
AU Hsu, DZ
   Chu, PY
   Wu, PT
   Shen, PC
   Jou, IM
AF Hsu, Dur-Zong
   Chu, Pei-Yi
   Wu, Po-Ting
   Shen, Po-Chuan
   Jou, I-Ming
TI Oxidative stress participates in quadriceps muscle dysfunction during
   the initiation of osteoarthritis in rats
SO INTERNATIONAL JOURNAL OF CLINICAL AND EXPERIMENTAL PATHOLOGY
LA English
DT Article
DE Muscle dysfunciton; osteoarthritis; oxidative stress; sesame oil; rats
ID MYOSIN HEAVY-CHAIN; ANTERIOR CRUCIATE LIGAMENT; SKELETAL-MUSCLE;
   LIPID-PEROXIDATION; NITRIC-OXIDE; KNEE; MODEL; MENISCECTOMY;
   GLUTATHIONE; EXPRESSION
AB Osteoarthritis is the most common form of arthritis, affecting approximately 15% of the population. Quadriceps muscle weakness is one of the risk factors of osteoarthritis development. Oxidative stress has been reported to play an important role in the pathogenesis of various muscle dysfunction; however, whether it is involved in osteoarthritis-associated quadriceps muscle weakness has never been investigated. The aim of the present study is to examine the involvement of oxidative stress in quadriceps muscle dysfunction in the initiation of osteoarthritis in rats. Rat osteoarthritis was initiated by conducting meniscectomy (MNX). Quadriceps muscle dysfunction was evaluated by assessing muscular interleukin-6, citrate synthase activity, and myosin heavy chain Ila mRNA expression levels. Muscular oxidative stress was assessed by determining lipid peroxidation, Nrf2 expression, reactive oxygen species, and circulating antioxidants. Increased muscular interleukin-6 production as well as decreased citrate synthase activity and myosin heavy chain Ila mRNA expression were observed at 7 and 14 days after MNX. Biomarkers of oxidative stress were significantly increased after MNX. Muscular free radical counts were increased while glutathione and glutathione peroxidase expression were decreased in MNX-treated rats. We conclude that oxidative stress may be involved in the pathogenesis of muscle dysfunction in MNX-induced osteoarthritis.
C1 [Hsu, Dur-Zong; Chu, Pei-Yi; Wu, Po-Ting; Shen, Po-Chuan; Jou, I-Ming] Natl Cheng Kung Univ Hosp, Dept Orthoped, Tainan 70428, China.
   [Chu, Pei-Yi] Natl Cheng Kung Univ, Dept Environm & Occupat Hlth, Coll Med, Tainan 704, China.
RP Jou, IM (通讯作者)，Natl Cheng Kung Univ, Dept Orthoped, Coll Med, 138 Sheng Li Rd, Tainan 704, China.
EM jming@mail.ncku.edu.tw
FU National Science Council China [101-2314-B-675-002-MY2]
FX This study was supported by the National Science Council China [Grant
   101-2314-B-675-002-MY2].
CR Allen KD, 2012, ARTHRITIS RES THER, V14, DOI 10.1186/ar3801
   Alscher RG, 1997, PHYSIOL PLANTARUM, V100, P224, DOI 10.1034/j.1399-3054.1997.1000203.x
   Aoyagi K, 1999, FREE RADICAL RES, V31, P59, DOI 10.1080/10715769900300601
   AUSONI S, 1990, J NEUROSCI, V10, P153
   Bertaggia E, 2014, PLOS ONE, V9, DOI 10.1371/journal.pone.0100745
   Bouchard C, 1992, Exerc Sport Sci Rev, V20, P27
   Callahan DM, 2014, J PHYSIOL-LONDON, V592, P4555, DOI 10.1113/jphysiol.2014.279034
   Chu PY, 2010, FOOD CHEM TOXICOL, V48, P1821, DOI 10.1016/j.fct.2010.04.014
   DEGENS H, 1994, INT J BIOCHEM, V26, P871, DOI 10.1016/0020-711X(94)90079-5
   Dobrowolny G, 2008, CELL METAB, V8, P425, DOI 10.1016/j.cmet.2008.09.002
   Ericsson YB, 2006, ARTHRIT RHEUM-ARTHR, V55, P946, DOI 10.1002/art.22346
   ESSENGUSTAVSSON B, 1984, ACTA PHYSIOL SCAND, V120, P505, DOI 10.1111/j.1748-1716.1984.tb07414.x
   Evans P, 2001, BRIT J NUTR, V85, pS67, DOI 10.1079/BJN2000296
   Ferrucci L, 1999, J AM GERIATR SOC, V47, P639, DOI 10.1111/j.1532-5415.1999.tb01583.x
   Fink B, 2007, ARTHRITIS RHEUM, V56, P3626, DOI 10.1002/art.22960
   FOYER CH, 1994, PHYSIOL PLANTARUM, V92, P696, DOI 10.1111/j.1399-3054.1994.tb03042.x
   GOLLNICK PD, 1982, CLIN PHYSIOL, V2, P1, DOI 10.1111/j.1475-097X.1982.tb00001.x
   GUILLEMETTE J, 1993, BIOCHEM CELL BIOL, V71, P7, DOI 10.1139/o93-002
   Gutteridge JMC, 1999, BRIT MED BULL, V55, P49, DOI 10.1258/0007142991902295
   Hsu DZ, 2008, JPEN-PARENTER ENTER, V32, P154, DOI 10.1177/0148607108314766
   Ikeda S, 2005, J ORTHOP SCI, V10, P121, DOI 10.1007/s00776-004-0876-2
   Jinbo T, 2002, LAB ANIM-UK, V36, P153, DOI 10.1258/0023677021912433
   KAPLOWITZ N, 1985, ANNU REV PHARMACOL, V25, P715, DOI 10.1146/annurev.pharmtox.25.1.715
   Kim GD, 2013, FOOD BIOPROCESS TECH, V6, P522, DOI 10.1007/s11947-011-0724-2
   Kobayashi A, 2006, MOL CELL BIOL, V26, P221, DOI 10.1128/MCB.26.1.221-229.2006
   Lefaucheur L, 2002, J HISTOCHEM CYTOCHEM, V50, P719, DOI 10.1177/002215540205000513
   Levitsky DI, 2004, BIOCHEMISTRY-MOSCOW+, V69, P1177, DOI 10.1007/s10541-005-0063-x
   Li YP, 2003, AM J PHYSIOL-CELL PH, V285, pC806, DOI 10.1152/ajpcell.00129.2003
   Lohmander LS, 2007, AM J SPORT MED, V35, P1756, DOI 10.1177/0363546507307396
   LOHMANDER LS, 1994, ACTA ORTHOP SCAND, V65, P605, DOI 10.3109/17453679408994613
   Ma Q, 2013, ANNU REV PHARMACOL, V53, P401, DOI 10.1146/annurev-pharmtox-011112-140320
   Martin NRW, 2013, BIOMATERIALS, V34, P5759, DOI 10.1016/j.biomaterials.2013.04.002
   McClung JM, 2009, AM J PHYSIOL-CELL PH, V296, pC363, DOI 10.1152/ajpcell.00497.2008
   MEISTER A, 1983, ANNU REV BIOCHEM, V52, P711, DOI 10.1146/annurev.bi.52.070183.003431
   Milei J, 2007, CARDIOVASC RES, V73, P710, DOI 10.1016/j.cardiores.2006.12.007
   NEMETH PM, 1981, J PHYSIOL-LONDON, V311, P489, DOI 10.1113/jphysiol.1981.sp013600
   Niki E, 2008, BIOFACTORS, V34, P171, DOI 10.1002/biof.5520340208
   Penninx BWJH, 2004, J AM GERIATR SOC, V52, P1105, DOI 10.1111/j.1532-5415.2004.52308.x
   Rom O, 2015, ADV EXP MED BIOL, V832, P1, DOI 10.1007/5584_2014_9
   Roos H, 1995, OSTEOARTHR CARTILAGE, V3, P261, DOI 10.1016/S1063-4584(05)80017-2
   Salata MJ, 2010, AM J SPORT MED, V38, P1907, DOI 10.1177/0363546510370196
   Shi Y, 2014, PLOS ONE, V9, DOI 10.1371/journal.pone.0100834
   Siu PM, 2003, J APPL PHYSIOL, V94, P555, DOI 10.1152/japplphysiol.00821.2002
   Tonge DP, 2010, OSTEOARTHR CARTILAGE, V18, P555, DOI 10.1016/j.joca.2009.11.014
   Tonge Daniel P, 2013, Longev Healthspan, V2, P15, DOI 10.1186/2046-2395-2-15
   Tonge DP, 2010, BMC MOL BIOL, V11, DOI 10.1186/1471-2199-11-52
   Velasquez MT, 2010, METAB SYNDR RELAT D, V8, P295, DOI 10.1089/met.2009.0110
   Yang SY, 2010, LAB INVEST, V90, P391, DOI 10.1038/labinvest.2009.139
NR 48
TC 8
Z9 8
U1 0
U2 2
PU E-CENTURY PUBLISHING CORP
PI MADISON
PA 40 WHITE OAKS LN, MADISON, WI 53711 USA
SN 1936-2625
J9 INT J CLIN EXP PATHO
JI Int. J. Clin. Exp. Pathol.
PY 2015
VL 8
IS 10
BP 12491
EP 12499
PG 9
WC Oncology; Pathology
WE Science Citation Index Expanded (SCI-EXPANDED)
SC Oncology; Pathology
GA DA5AJ
UT WOS:000367814200056
PM 26722436
DA 2022-09-07
ER

PT J
AU Loeser, RF
   Gandhi, U
   Long, DL
   Yin, WH
   Chubinskaya, S
AF Loeser, Richard F.
   Gandhi, Uma
   Long, David L.
   Yin, Weihong
   Chubinskaya, Susan
TI Aging and Oxidative Stress Reduce the Response of Human Articular
   Chondrocytes to Insulin-like Growth Factor 1 and Osteogenic Protein 1
SO ARTHRITIS & RHEUMATOLOGY
LA English
DT Article
ID FACTOR-I; PROTEOGLYCAN SYNTHESIS; MATRIX SYNTHESIS; CARTILAGE;
   OSTEOARTHRITIS; EXPRESSION; STIMULATION; HOMEOSTASIS; SENESCENCE;
   SURVIVAL
AB Objective. To determine the effects of aging and oxidative stress on the response of human articular chondrocytes to insulin-like growth factor 1 (IGF-1) and osteogenic protein 1 (OP-1).
   Methods. Chondrocytes isolated from normal articular cartilage obtained from tissue donors were cultured in alginate beads or monolayer. Cells were stimulated with 50-100 ng/ml of IGF-1, OP-1, or both. Oxidative stress was induced using tert-butyl hydroperoxide. Sulfate incorporation was used to measure proteoglycan synthesis, and immunoblotting of cell lysates was performed to analyze cell signaling. Confocal microscopy was performed to measure nuclear translocation of Smad4.
   Results. Chondrocytes isolated from the articular cartilage of tissue donors ranging in age from 24 years to 81 years demonstrated an age-related decline in proteoglycan synthesis stimulated by IGF-1 and IGF-1 plus OP-1. Induction of oxidative stress inhibited both IGF-1- and OP-1-stimulated proteoglycan synthesis. Signaling studies showed that oxidative stress inhibited IGF-1-stimulated Akt phosphorylation while increasing phosphorylation of ERK, and that these effects were greater in cells from older donors. Oxidative stress also increased p38 phosphorylation, which resulted in phosphorylation of Smad1 at the Ser(206) inhibitory site and reduced nuclear accumulation of Smad1. Oxidative stress also modestly reduced OP-1-stimulated nuclear translocation of Smad4.
   Conclusion. These results demonstrate an age-related reduction in the response of human chondrocytes to IGF-1 and OP-1, which are 2 important anabolic factors in cartilage, and suggest that oxidative stress may be a contributing factor by altering IGF-1 and OP-1 signaling.
C1 [Loeser, Richard F.] Univ N Carolina, Chapel Hill, NC 27599 USA.
   [Loeser, Richard F.; Gandhi, Uma; Long, David L.; Yin, Weihong] Wake Forest Univ, Sch Med, Winston Salem, NC 27109 USA.
   [Chubinskaya, Susan] Rush Univ, Med Ctr, Chicago, IL 60612 USA.
RP Loeser, RF (通讯作者)，Univ N Carolina, Thurston Arthritis Res Ctr, 3300 Thurston Bldg,CB 7280, Chapel Hill, NC 27599 USA.
EM richard_loeser@med.unc.edu
FU NIH [AG-044034]; Dorothy Rhyne Kimbrell and Willard Duke Kimbrell
   Professorship in Arthritis and Rheumatology at Wake Forest University
   School of Medicine; Ciba Geigy Endowed Chair of Biochemistry at Rush
   University; NATIONAL INSTITUTE ON AGING [R01AG044034] Funding Source:
   NIH RePORTER
FX Supported by NIH grant AG-044034 to Dr. Loeser. Dr. Loeser's work was
   also supported by the Dorothy Rhyne Kimbrell and Willard Duke Kimbrell
   Professorship in Arthritis and Rheumatology at Wake Forest University
   School of Medicine. Dr. Chubinskaya's work was supported by the Ciba
   Geigy Endowed Chair of Biochemistry at Rush University.
CR Anderson AS, 2010, BEST PRACT RES CL RH, V24, P15, DOI 10.1016/j.berh.2009.08.006
   BARONEVARELAS J, 1991, CONNECT TISSUE RES, V26, P101, DOI 10.3109/03008209109152167
   Bobacz K, 2003, ARTHRITIS RHEUM-US, V48, P2501, DOI 10.1002/art.11248
   Chubinskaya S, 2007, OSTEOARTHR CARTILAGE, V15, P421, DOI 10.1016/j.joca.2006.10.004
   Chubinskaya S, 2003, INT J BIOCHEM CELL B, V35, P1323, DOI 10.1016/S1357-2725(03)00035-9
   Chubinskaya S, 2002, BBA-MOL BASIS DIS, V1588, P126, DOI 10.1016/S0925-4439(02)00158-8
   Chubinskaya S, 2011, ARTHRITIS RES THER, V13, DOI 10.1186/ar3300
   Csiszar A, 2009, ANTIOXID REDOX SIGN, V11, P1683, DOI 10.1089/ARS.2008.2401
   Davidson ENB, 2005, ARTHRITIS RES THER, V7, pR1338, DOI 10.1186/ar1833
   DeGroot J, 1999, ARTHRITIS RHEUM, V42, P1003, DOI 10.1002/1529-0131(199905)42:5<1003::AID-ANR20>3.0.CO;2-K
   Del Carlo M, 2003, ARTHRITIS RHEUM-US, V48, P3419, DOI 10.1002/art.11338
   Elshaier AM, 2009, ARTHRITIS RHEUM-US, V60, P143, DOI 10.1002/art.24151
   Finkel T, 2000, NATURE, V408, P239, DOI 10.1038/35041687
   Goldring MB, 2009, ARTHRITIS RES THER, V11, DOI 10.1186/ar2592
   GUERNE PA, 1995, ARTHRITIS RHEUM-US, V38, P960, DOI 10.1002/art.1780380712
   Henrotin YE, 2003, OSTEOARTHR CARTILAGE, V11, P747, DOI 10.1016/S1063-4584(03)00150-X
   Im HJ, 2003, J BIOL CHEM, V278, P25386, DOI 10.1074/jbc.M302048200
   Jallali N, 2005, OSTEOARTHR CARTILAGE, V13, P614, DOI 10.1016/j.joca.2005.02.011
   Kawabata M, 1999, J BIOCHEM, V125, P9, DOI 10.1093/oxfordjournals.jbchem.a022273
   Kretzschmar M, 1997, NATURE, V389, P618, DOI 10.1038/39348
   Kurz DJ, 2004, J CELL SCI, V117, P2417, DOI 10.1242/jcs.01097
   Loeser RF, 2009, OSTEOARTHR CARTILAGE, V17, P971, DOI 10.1016/j.joca.2009.03.002
   Loeser RF, 2003, ARTHRITIS RHEUM, V48, P2188, DOI 10.1002/art.11209
   Loeser RF, 2000, ARTHRITIS RHEUM, V43, P2110, DOI 10.1002/1529-0131(200009)43:9<2110::AID-ANR23>3.0.CO;2-U
   Loeser RF, 2012, ARTHRITIS RHEUM-US, V64, P1697, DOI 10.1002/art.34453
   Mandal CC, 2011, BIOCHEM J, V433, P393, DOI 10.1042/BJ20100357
   Martin JA, 1997, J ORTHOP RES, V15, P491, DOI 10.1002/jor.1100150403
   Messai H, 2000, MECH AGEING DEV, V115, P21, DOI 10.1016/S0047-6374(00)00107-X
   Muehleman C, 1997, OSTEOARTHR CARTILAGE, V5, P23, DOI 10.1016/S1063-4584(97)80029-5
   Pelletier JP, 2001, ARTHRITIS RHEUM-US, V44, P1237, DOI 10.1002/1529-0131(200106)44:6<1237::AID-ART214>3.0.CO;2-F
   Ruiz-Romero C, 2006, OSTEOARTHR CARTILAGE, V14, P507, DOI 10.1016/j.joca.2005.12.004
   Starkman BG, 2005, BIOCHEM J, V389, P723, DOI 10.1042/BJ20041636
   Yin WH, 2009, J BIOL CHEM, V284, P31972, DOI 10.1074/jbc.M109.056838
NR 33
TC 58
Z9 61
U1 0
U2 10
PU WILEY
PI HOBOKEN
PA 111 RIVER ST, HOBOKEN 07030-5774, NJ USA
SN 2326-5191
EI 2326-5205
J9 ARTHRITIS RHEUMATOL
JI Arthritis Rheumatol.
PD AUG
PY 2014
VL 66
IS 8
BP 2201
EP 2209
DI 10.1002/art.38641
PG 9
WC Rheumatology
WE Science Citation Index Expanded (SCI-EXPANDED)
SC Rheumatology
GA AN1WV
UT WOS:000340375600025
PM 24664641
OA Green Accepted, Bronze
DA 2022-09-07
ER

PT J
AU Qin, R
   Sun, JY
   Wu, J
   Chen, LL
AF Qin, Ran
   Sun, Jinyu
   Wu, Jun
   Chen, Lulu
TI Pyrroloquinoline quinone prevents knee osteoarthritis by inhibiting
   oxidative stress and chondrocyte senescence
SO AMERICAN JOURNAL OF TRANSLATIONAL RESEARCH
LA English
DT Article
DE Osteoarthritis; pyrroloquinoline quinone; oxidative stress; chondrocyte
   senescence
ID ARTICULAR-CARTILAGE; DOWN-REGULATION; CELLULAR SENESCENCE; II COLLAGEN;
   EXPRESSION; INFLAMMATION; INVOLVEMENT; PROGRESSION; DAMAGE; CELLS
AB Accumulating evidence suggests that oxidative stress plays an important role in the progression of osteoarthritis (OA), and pyrroloquinoline quinone (PQQ) is considered a strong antioxidant. However, it is unclear whether PQQ can prevent the progression of OA by inhibiting oxidative stress. In this study, anterior cruciate ligament transection (ACLT)-induced OA mice received a diet supplemented with/without PQQ, and were compared with each other and with sham-operated mice. Our results showed that in PQQ-untreated OA mice, articular surfaces collapsed, while the thickness of articular cartilage and the abundance of cartilage matrix protein decreased significantly, whereas PQQ supplementation largely prevented these alterations. We also found that oxidative stress, DNA damage, cellular senescence and the secretion of senescence-associated inflammatory cytokines were increased in PQQ-untreated OA mice compared with sham-operated mice. However, these parameters were obviously rescued in PQQ-treated OA mice. This study demonstrated that PQQ supplementation can prevent ACLT-induced OA by inhibiting oxidative stress, DNA damage, cell senescence and the development of the senescence-associated secretory phenotype.
C1 [Qin, Ran; Sun, Jinyu; Wu, Jun; Chen, Lulu] Nanjing Med Univ, Dept Anat Histol & Embryol, Nanjing, Jiangsu, China.
   [Wu, Jun; Chen, Lulu] Nanjing Med Univ, Key Lab Aging & Dis, Nanjing, Jiangsu, China.
RP Chen, LL (通讯作者)，Nanjing Med Univ, Dept Anat Histol & Embryol, Nanjing, Jiangsu, China.
EM chenlulu@njmu.edu.cn
RI Sun, Jinyu/GPX-2732-2022
OI Sun, Jin-Yu/0000-0003-3018-5387
FU National Natural Science Foundation of China [81500682]
FX This work was supported by a grant from the National Natural Science
   Foundation of China (81500682 to L.C.). And we thank International
   Science Editing (http://www.internationalscienceediting.com) for editing
   this manuscript.
CR Acosta JC, 2013, NAT CELL BIOL, V15, P978, DOI 10.1038/ncb2784
   Altay MA, 2015, RHEUMATOL INT, V35, P1725, DOI 10.1007/s00296-015-3290-5
   Altindag O, 2007, RHEUMATOL INT, V27, P339, DOI 10.1007/s00296-006-0247-8
   [Anonymous], 2017, TREATMENT OSTEOARTHR
   Buckwalter JA, 2004, CLIN ORTHOP RELAT R, pS6, DOI 10.1097/01.blo.0000143938.30681.9d
   Cross M, 2014, ANN RHEUM DIS, V73, P1323, DOI 10.1136/annrheumdis-2013-204763
   Dai SM, 2006, ARTHRITIS RHEUM-US, V54, P818, DOI 10.1002/art.21639
   Erusalimsky JD, 2005, EXP GERONTOL, V40, P634, DOI 10.1016/j.exger.2005.04.010
   Fernandez-Moreno M, 2011, BMC MUSCULOSKEL DIS, V12, DOI 10.1186/1471-2474-12-264
   Hara H, 2007, NEUROCHEM RES, V32, P489, DOI 10.1007/s11064-006-9257-x
   Henrotin YE, 2003, OSTEOARTHR CARTILAGE, V11, P747, DOI 10.1016/S1063-4584(03)00150-X
   Henrotin YE, 1996, OSTEOARTHR CARTILAGE, V4, P163, DOI 10.1016/S1063-4584(96)80012-4
   Huang YQ, 2018, AM J TRANSL RES, V10, P40
   Jeon OH, 2018, J CLIN INVEST, V128, P1229, DOI 10.1172/JCI95147
   Jeon OH, 2017, NAT MED, V23, P775, DOI 10.1038/nm.4324
   Jonscher KR, 2017, FASEB J, V31, P1434, DOI 10.1096/fj.201600906R
   Karan A, 2003, CLIN RHEUMATOL, V22, P397, DOI 10.1007/s10067-003-0761-y
   Kumar N, 2015, CAN J PHYSIOL PHARM, V93, P71, DOI 10.1139/cjpp-2014-0270
   Lepetsos P, 2016, BBA-MOL BASIS DIS, V1862, P576, DOI 10.1016/j.bbadis.2016.01.003
   Lim HD, 2012, J PINEAL RES, V53, P225, DOI 10.1111/j.1600-079X.2012.00991.x
   Liu Y, 2016, PLOS ONE, V11, DOI 10.1371/journal.pone.0146426
   Loeser Richard F, 2017, Trans Am Clin Climatol Assoc, V128, P44
   LOTZ M, 1992, J IMMUNOL, V148, P466
   Martin JA, 2004, J GERONTOL A-BIOL, V59, P324
   Martin JA, 2001, J GERONTOL A-BIOL, V56, pB172, DOI 10.1093/gerona/56.4.B172
   Poole AR, 2002, ARTHRITIS RHEUM, V46, P2549, DOI 10.1002/art.10586
   Poree B, 2008, J BIOL CHEM, V283, P4850, DOI 10.1074/jbc.M706387200
   Price JS, 2002, AGING CELL, V1, P57, DOI 10.1046/j.1474-9728.2002.00008.x
   Qiu JY, 2018, FRONT PHYSIOL, V9, DOI 10.3389/fphys.2018.00215
   Rai P, 2009, P NATL ACAD SCI USA, V106, P169, DOI 10.1073/pnas.0809834106
   Salama R, 2014, GENE DEV, V28, P99, DOI 10.1101/gad.235184.113
   Shakibaei M, 2005, ANN ANAT, V187, P487, DOI 10.1016/j.aanat.2005.06.007
   Shen M, 2013, BONE, V55, P400, DOI 10.1016/j.bone.2013.04.015
   Singh AK, 2015, EXP GERONTOL, V66, P1, DOI 10.1016/j.exger.2015.04.001
   Soran N, 2008, REDOX REP, V13, P194, DOI 10.1179/135100008X308911
   Stites TE, 2000, J NUTR, V130, P719, DOI 10.1093/jn/130.4.719
   Tao R, 2015, INFLAMMATION, V38, P1546, DOI 10.1007/s10753-015-0129-x
   Wu W, 2002, ARTHRITIS RHEUM, V46, P2087, DOI 10.1002/art.10428
   Wu X, 2017, AM J TRANSL RES, V9, P1230
   Yudoh K, 2005, ARTHRITIS RES THER, V7, pR380, DOI 10.1186/ar1499
   Zhan H, 2010, J BIOL CHEM, V285, P29662, DOI 10.1074/jbc.M110.125138
   Zhou HW, 2004, RHEUMATOLOGY, V43, P555, DOI 10.1093/rheumatology/keh127
NR 42
TC 14
Z9 15
U1 1
U2 5
PU E-CENTURY PUBLISHING CORP
PI MADISON
PA 40 WHITE OAKS LN, MADISON, WI 53711 USA
SN 1943-8141
J9 AM J TRANSL RES
JI Am. J. Transl. Res.
PY 2019
VL 11
IS 3
BP 1460
EP 1472
PG 13
WC Oncology; Medicine, Research & Experimental
WE Science Citation Index Expanded (SCI-EXPANDED)
SC Oncology; Research & Experimental Medicine
GA HQ9NR
UT WOS:000462754800022
PM 30972174
DA 2022-09-07
ER

PT J
AU Suzuki, S
   Fujita, N
   Hosogane, N
   Watanabe, K
   Ishii, K
   Toyama, Y
   Takubo, K
   Horiuchi, K
   Miyamoto, T
   Nakamura, M
   Matsumoto, M
AF Suzuki, Satoshi
   Fujita, Nobuyuki
   Hosogane, Naobumi
   Watanabe, Kota
   Ishii, Ken
   Toyama, Yoshiaki
   Takubo, Keiyo
   Horiuchi, Keisuke
   Miyamoto, Takeshi
   Nakamura, Masaya
   Matsumoto, Morio
TI Excessive reactive oxygen species are therapeutic targets for
   intervertebral disc degeneration
SO ARTHRITIS RESEARCH & THERAPY
LA English
DT Article
DE Intervertebral disc degeneration; Oxidative stress; Reactive oxygen
   species; Antioxidant
ID NUCLEUS PULPOSUS CELLS; NECROSIS-FACTOR-ALPHA; LOW-BACK-PAIN; OXIDATIVE
   STRESS; MATRIX METALLOPROTEINASES; NOTOCHORDAL CELLS; IN-VITRO;
   EXPRESSION; DEGRADATION; MODEL
AB Introduction: Oxidative stress has been reported to be involved in numerous human diseases, including musculoskeletal disorders such as osteoarthritis. However, the interaction between intervertebral disc (IVD) degeneration and oxidative stress is not well understood. The purpose of the present study was to elucidate the contribution of oxidative stress to IVD degeneration and the efficacy of antioxidant treatment for degenerative discs.
   Methods: The expression level of an oxidative stress marker, nitrotyrosine, was assessed by immunohistochemistry and Western blotting. For evaluating intracellular reactive oxygen species (ROS) levels and oxidative stress in rat annulus fibrosus (AF) cells, flow cytometry and luciferase assay with an OKD48 construct were performed. The grade of IVD degeneration was assessed by magnetic resonance imaging and histological analysis.
   Results: A high frequency of nitrotyrosine-positive cells was observed in rat and human degenerative discs. mRNA expression of catabolic factors such as tumor necrosis factor-alpha (TNF-alpha), matrix metalloprotease-3 (MMP-3), and cyclooxygenase-2 (COX-2) was significantly induced by treatment with H2O2 or buthionine sulfoximine, whereas that of aggrecan, an important chondrogenic proteoglycan, was reduced in a dose-dependent manner. Treatment with mitogen-activated protein kinase (MAPK) inhibitors blocked the inductive effect of excessive ROS on COX-2 mRNA expression. Western blotting confirmed the phosphorylation of MAPKs in H2O2 and BSO-treated AF cells. Conversely, we showed that TNF-alpha induced oxidative stress with increased intracellular ROS levels in AF cells. Treatment with the antioxidant N-acetyl cysteine (NAC) abrogated the catabolic effect of excessive ROS and TNF-alpha in vitro. Finally, we showed that oral administration of NAC prevented IVD degeneration in rat degenerative model.
   Conclusions: A positive feedback loop was formed between excessive ROS and TNF-alpha in AF cells. Thus, oxidative stress contributes to the progression of IVD degeneration and NAC can be a therapeutic option for IVD degeneration.
C1 [Suzuki, Satoshi; Fujita, Nobuyuki; Watanabe, Kota; Ishii, Ken; Toyama, Yoshiaki; Horiuchi, Keisuke; Miyamoto, Takeshi; Nakamura, Masaya; Matsumoto, Morio] Keio Univ, Sch Med, Dept Orthopaed Surg, Tokyo 1608582, Japan.
   [Hosogane, Naobumi] Natl Def Med Coll, Dept Orthopaed Surg, Tokorozawa, Saitama 3598513, Japan.
   [Takubo, Keiyo] Natl Ctr Global Hlth & Med, Res Inst, Dept Stem Cell Biol, Shinjuku Ku, Tokyo 1628655, Japan.
RP Fujita, N (通讯作者)，Keio Univ, Sch Med, Dept Orthopaed Surg, Shinjyuku Ku, 35 Shinanomachi, Tokyo 1608582, Japan.
EM nfujita2007@yahoo.co.jp
RI Nakamura, Masaya/K-4111-2013; Horiuchi, Keisuke/L-2277-2013; Takubo,
   Keiyo/AAX-5546-2020
OI Horiuchi, Keisuke/0000-0001-7063-9609; Takubo,
   Keiyo/0000-0002-1736-7592; ISHII, KEN/0000-0003-0094-7918
FU MEXT KAKENHI Grant [25861337, 24791562]; Nakatomi Foundation; Japan
   Orthopaedic and Traumatology Foundation
FX The authors would like to thank all participating individuals for their
   contribution to this study. They thank Dr Takao Iwawaki for providing
   OKD48 construct. The authors also thank Dr Suketaka Momoshima and
   Yoshinobu Nunokawa for MRI and Yui Sato for technical support. This work
   was supported by MEXT KAKENHI Grant Numbers 25861337 and 24791562, and
   in part by grants from The Nakatomi Foundation and the Japan Orthopaedic
   and Traumatology Foundation.
CR Banfi G, 2008, CLIN CHEM LAB MED, V46, P1550, DOI 10.1515/CCLM.2008.302
   Basu S, 2001, BIOCHEM BIOPH RES CO, V288, P275, DOI 10.1006/bbrc.2001.5747
   BUCKWALTER JA, 1995, SPINE, V20, P1307, DOI 10.1097/00007632-199506000-00022
   Cillero-Pastor B, 2008, ARTHRITIS RHEUM-US, V58, P2409, DOI 10.1002/art.23644
   Crean JKG, 1997, SPINE, V22, P2877, DOI 10.1097/00007632-199712150-00010
   DEYO RA, 1989, SPINE, V14, P501, DOI 10.1097/00007632-198905000-00005
   Dimozi A, 2015, EUR CELLS MATER, V30, P89, DOI 10.22203/eCM.v030a07
   Fujita N, 2005, BIOCHEM BIOPH RES CO, V338, P1890, DOI 10.1016/j.bbrc.2005.10.166
   Fujita N, 2012, J BONE MINER RES, V27, P401, DOI 10.1002/jbmr.538
   Han B, 2008, SPINE, V33, P1925, DOI 10.1097/BRS.0b013e31817c64a9
   HARMAN D, 1956, J GERONTOL, V11, P298, DOI 10.1093/geronj/11.3.298
   Henrotin Y, 2005, OSTEOARTHR CARTILAGE, V13, P643, DOI 10.1016/j.joca.2005.04.002
   Hunter CJ, 2004, J ANAT, V205, P357, DOI 10.1111/j.0021-8782.2004.00352.x
   Hunter CJ, 2003, J ANAT, V202, P279, DOI 10.1046/j.1469-7580.2003.00162.x
   Kaminska B, 2005, BBA-PROTEINS PROTEOM, V1754, P253, DOI 10.1016/j.bbapap.2005.08.017
   Kang JD, 1997, SPINE, V22, P1065, DOI 10.1097/00007632-199705150-00003
   Katz JN, 2006, J BONE JOINT SURG AM, V88A, P21, DOI 10.2106/JBJS.E.01273
   Khoo NKH, 2012, FREE RADICAL BIO MED, V52, P2312, DOI 10.1016/j.freeradbiomed.2012.04.011
   Krupkova O, 2014, EUR CELLS MATER, V28, P372, DOI 10.22203/eCM.v028a26
   Le Maitre CL, 2007, ARTHRITIS RES THER, V9, DOI 10.1186/ar2275
   Loeser RF, 2011, CURR OPIN RHEUMATOL, V23, P492, DOI 10.1097/BOR.0b013e3283494005
   Lotz JC, 2000, SPINE, V25, P1477, DOI 10.1097/00007632-200006150-00005
   LYONS G, 1981, BIOCHIM BIOPHYS ACTA, V673, P443, DOI 10.1016/0304-4165(81)90476-1
   Miyamoto H, 2006, SPINE, V31, P4, DOI 10.1097/01.brs.0000192682.87267.2a
   Morita K, 2007, J EXP MED, V204, P1613, DOI 10.1084/jem.20062525
   Nasto LA, 2013, J ORTHOP RES, V31, P1150, DOI 10.1002/jor.22320
   Nemirovskiy OV, 2009, NITRIC OXIDE-BIOL CH, V20, P150, DOI 10.1016/j.niox.2008.12.005
   Nerlich AG, 2007, ANN NY ACAD SCI, V1096, P239, DOI 10.1196/annals.1397.090
   Ohtori S, 2004, J PAIN, V5, P385, DOI 10.1016/j.jpain.2004.06.004
   Oikawa D, 2012, SCI REP-UK, V2, DOI 10.1038/srep00229
   Pockert AJ, 2009, ARTHRITIS RHEUM-US, V60, P482, DOI 10.1002/art.24291
   Podichetty VK, 2007, CELL MOL BIOL, V53, P4, DOI 10.1170/T814
   Poveda L, 2009, SPINE, V34, P1127, DOI 10.1097/BRS.0b013e31819f2330
   Risbud MV, 2011, CRIT REV EUKAR GENE, V21, P29, DOI 10.1615/CritRevEukarGeneExpr.v21.i1.30
   Risbud MV, 2010, DEV DYNAM, V239, P2141, DOI 10.1002/dvdy.22350
   Rousseau MA, 2004, SPINE, V29, P2809
   Sadowska AM, 2007, PULM PHARMACOL THER, V20, P9, DOI 10.1016/j.pupt.2005.12.007
   Sambrook PN, 1999, ARTHRITIS RHEUM-US, V42, P366, DOI 10.1002/1529-0131(199902)42:2<366::AID-ANR20>3.0.CO;2-6
   Santus P, 2014, COPD, V11, P705, DOI 10.3109/15412555.2014.898040
   Sanyal AJ, 2010, NEW ENGL J MED, V362, P1675, DOI 10.1056/NEJMoa0907929
   Shamji MF, 2010, ARTHRITIS RHEUM-US, V62, P1974, DOI 10.1002/art.27444
   Silveira JW, 2014, PLOS ONE, V9, DOI 10.1371/journal.pone.0113161
   Sivan SS, 2006, BIOCHEM J, V399, P29, DOI 10.1042/BJ20060579
   Sobajima Satoshi, 2005, Spine J, V5, P14, DOI 10.1016/j.spinee.2004.05.251
   Studer RK, 2011, SPINE, V36, P593, DOI 10.1097/BRS.0b013e3181da38d5
   Tomiyama T, 2007, J RHEUMATOL, V34, P556
   Tortorella MD, 1999, SCIENCE, V284, P1664, DOI 10.1126/science.284.5420.1664
   Urban JPG, 2003, ARTHRITIS RES THER, V5, P120, DOI 10.1186/ar629
   Wang H, 2013, J BIOL CHEM, V288, P16761, DOI 10.1074/jbc.M112.446633
   Wang X, 2014, AM J PATHOL, V184, P2560, DOI 10.1016/j.ajpath.2014.06.006
   Weiler C, 2005, SPINE, V30, P44, DOI 10.1097/01.brs.0000149186.63457.20
   Weiler C, 2002, EUR SPINE J, V11, P308, DOI 10.1007/s00586-002-0472-0
   Wuertz K, 2011, SPINE, V36, pE1373, DOI 10.1097/BRS.0b013e318221e655
   Yoshimura K, 2011, J BIOL CHEM, V286, P14744, DOI 10.1074/jbc.M111.221259
   Zhang DD, 2003, MOL CELL BIOL, V23, P8137, DOI 10.1128/MCB.23.22.8137-8151.2003
   Zhang HN, 2011, J NEUROSURG-SPINE, V15, P404, DOI 10.3171/2011.5.SPINE10811
NR 56
TC 130
Z9 134
U1 1
U2 20
PU BMC
PI LONDON
PA CAMPUS, 4 CRINAN ST, LONDON N1 9XW, ENGLAND
SN 1478-6354
EI 1478-6362
J9 ARTHRITIS RES THER
JI Arthritis Res. Ther.
PD NOV 5
PY 2015
VL 17
AR 316
DI 10.1186/s13075-015-0834-8
PG 17
WC Rheumatology
WE Science Citation Index Expanded (SCI-EXPANDED)
SC Rheumatology
GA CV2WS
UT WOS:000364119500001
PM 26542776
OA gold, Green Published
DA 2022-09-07
ER

PT J
AU Pan, YT
   Chen, D
   Lu, QY
   Liu, LF
   Li, X
   Li, ZC
AF Pan, Yutao
   Chen, Di
   Lu, Qingyou
   Liu, Lifeng
   Li, Xia
   Li, Zengchun
TI Baicalin prevents the apoptosis of endplate chondrocytes by inhibiting
   the oxidative stress induced by H2O2
SO MOLECULAR MEDICINE REPORTS
LA English
DT Article
DE endplate chondrocyte; baicalin; H2O2; oxidative stress; apoptosis
ID GENE-EXPRESSION; ACTIVATION; INJURY; INFLAMMATION; DEGRADATION;
   DYSFUNCTION; CLEAVAGE; OXYGEN; CELLS
AB Osteoarthritis (OA) is a degenerative disease of articular cartilage. The pathogenesis of OA remains to be fully elucidated, and several studies have found that oxidative stress is important in its pathogenesis. Baicalin is well known and has already been investigated for its role of inhibiting the oxidative stress pathway. Thus, the present study aimed to investigate the role of baicalin on the inhibition of oxidative stress in endplate chondrocytes induced by hydrogen peroxide (H2O2). Following treatment of endplate chondrocytes with different doses of H2O2 with or without baicalin for different incubation durations, a CCK-8 assay and Annexin V/PI staining were used to measure the cell proliferation and apoptotic rates to identify the optimal experimental conditions. Subsequently, for examining the effects and underlying mechanism of baicalin on oxidative stress, the protein expression levels of cleaved-poly (ADP-ribose) polymerase (PARP), B-cell lymphoma-2-associated X protein (Bax) and pro-caspase-3 were analyzed using western blot analysis, intracellular anti-oxidant activities, including those of malondialdehyde (MDA), superoxide dismutase (SOD) and nitric oxide (NO), were quantified, and the levels of endothelial nitric oxide synthase (eNOS) were examined using reverse transcription-polymerase chain reaction analysis. The results revealed that the oxidative stress of endplate chondrocytes induced by 0.5 mM H2O2 for 4 h were the most appropriate conditions for experiments, and pretreatment with 100 ae mol/l baicalin for 1 h effectively reversed the effect of H2O2 on the endplate chondrocytes. In addition, Annexin V/PI staining demonstrated that the cell death induced by H2O2 was apoptotic, and baicalin reversed the apoptosis induced by oxidative stress. H2O2 activated PARP cleavage, and the expression of Bax and pro-caspase-3; however, baicalin inhibited the expression of these apoptotic signaling indicators. Baicalin also reduced the levels of MDA, and increased the levels of SOD and NO. Baicalin also significantly elevated the mRNA levels of eNOS in endplate chondrocytes. Therefore, the results of the present study showed that baicalin significantly inhibited the oxidative stress in endplate chondrocytes induced by H2O2, and decreased cell apoptosis.
C1 [Pan, Yutao; Chen, Di; Lu, Qingyou; Liu, Lifeng; Li, Xia; Li, Zengchun] Tongji Univ, Dept Emergency & Trauma Surg, Shanghai East Hosp, 150 Jimo Rd, Shanghai 200120, China.
RP Li, X; Li, ZC (通讯作者)，Tongji Univ, Dept Emergency & Trauma Surg, Shanghai East Hosp, 150 Jimo Rd, Shanghai 200120, China.
EM daxia868@163.com; lzc0155@easthospital.cn
FU National Science Foundation for Young Scholars of China [81601675]
FX This study was supported by the National Science Foundation for Young
   Scholars of China (grant no. 81601675 to Dr Yutao Pan).
CR Boulares AH, 1999, J BIOL CHEM, V274, P22932, DOI 10.1074/jbc.274.33.22932
   Cao YG, 2011, BRAIN RES BULL, V85, P396, DOI 10.1016/j.brainresbull.2011.05.002
   Chen CA, 2010, NATURE, V468, P1115, DOI 10.1038/nature09599
   Chen SS, 2014, BMC COMPLEM ALTERN M, V14, DOI 10.1186/1472-6882-14-321
   Chen YC, 2006, TOXICOL APPL PHARM, V216, P263, DOI 10.1016/j.taap.2006.05.008
   Henrotin Y, 2005, OSTEOARTHR CARTILAGE, V13, P643, DOI 10.1016/j.joca.2005.04.002
   Henrotin YE, 2003, OSTEOARTHR CARTILAGE, V11, P747, DOI 10.1016/S1063-4584(03)00150-X
   Hoetelmans RWM, 2000, CELL DEATH DIFFER, V7, P384, DOI 10.1038/sj.cdd.4400664
   KNOWLES RG, 1994, BIOCHEM J, V298, P249, DOI 10.1042/bj2980249
   LIAO JK, 1995, J BIOL CHEM, V270, P319, DOI 10.1074/jbc.270.1.319
   Lim HA, 2012, BIOGERONTOLOGY, V13, P133, DOI 10.1007/s10522-011-9361-4
   Lin M, 2014, INT J MOL SCI, V15, P12507, DOI 10.3390/ijms150712507
   Lin M, 2014, BMC COMPLEM ALTERN M, V14, DOI 10.1186/1472-6882-14-19
   Liu LL, 2008, BIOCHEM PHARMACOL, V75, P914, DOI 10.1016/j.bcp.2007.10.009
   Livak KJ, 2001, METHODS, V25, P402, DOI 10.1006/meth.2001.1262
   Ma Y, 2012, PLOS ONE, V7, DOI 10.1371/journal.pone.0047900
   Mao CY, 2014, INT J MED SCI, V11, P1107, DOI 10.7150/ijms.9153
   Nogueira-Pedro A, 2013, CANCER CELL INT, V13, DOI 10.1186/1475-2867-13-123
   Pomari E, 2014, J INFLAMM RES, V7, P103, DOI 10.2147/JIR.S61471
   Rocha M, 2010, CURR MED CHEM, V17, P3827, DOI 10.2174/092986710793205444
   Ruemmele FM, 1999, CELL DEATH DIFFER, V6, P729, DOI 10.1038/sj.cdd.4400545
   Tang YJ, 2010, INFLAMMATION, V33, P180, DOI 10.1007/s10753-009-9172-9
   Wang AM, 2009, J CELL BIOCHEM, V106, P682, DOI 10.1002/jcb.22065
   Wang YJ, 2006, SPINE, V31, P736, DOI 10.1097/01.brs.0000208128.49912.64
   Wu JR, 2016, J PHARM PHARMACOL, V68, P810, DOI 10.1111/jphp.12555
   Wu YX, 2013, PHYTOTHER RES, V27, P1362, DOI 10.1002/ptr.4878
   Ying W, 2010, CURR MED CHEM, V17, P2152, DOI 10.2174/092986710791299911
   Yuan FL, 2014, J BONE MINER RES, V29, P67, DOI 10.1002/jbmr.2030
   Zhang XP, 2010, INFLAMMATION, V33, P157, DOI 10.1007/s10753-009-9169-4
   Zhu JL, 2012, PLOS ONE, V7, DOI 10.1371/journal.pone.0035523
NR 30
TC 28
Z9 29
U1 0
U2 15
PU SPANDIDOS PUBL LTD
PI ATHENS
PA POB 18179, ATHENS, 116 10, GREECE
SN 1791-2997
EI 1791-3004
J9 MOL MED REP
JI Mol. Med. Rep.
PD SEP
PY 2017
VL 16
IS 3
BP 2985
EP 2991
DI 10.3892/mmr.2017.6904
PG 7
WC Oncology; Medicine, Research & Experimental
WE Science Citation Index Expanded (SCI-EXPANDED)
SC Oncology; Research & Experimental Medicine
GA FD3VX
UT WOS:000407461600082
PM 28677799
OA Bronze
DA 2022-09-07
ER

PT J
AU Shao, JH
   Fu, QW
   Li, LX
   Zhou, R
   Liu, N
   Peng, JH
   Chen, Y
AF Shao, J-H
   Fu, Q-W
   Li, L-X
   Zhou, R.
   Liu, N.
   Peng, J-H
   Chen, Y.
TI Prx II reduces oxidative stress and cell senescence in chondrocytes by
   activating the p16-CDK4/6-pRb-E2F signaling pathway
SO EUROPEAN REVIEW FOR MEDICAL AND PHARMACOLOGICAL SCIENCES
LA English
DT Article
DE Peroxiredoxin II; Oxidative stress; Cell senescence; Osteoarthritis; p16
ID OSTEOARTHRITIS
AB OBJECTIVE: Osteoarthritis (OA) is a common clinical degenerative disease and has a high incidence in the elderly. The purpose of this study was to explore the anti-oxidative stress and anti-aging effects of Peroxiredoxin (Prx II) on articular chondrocytes, as well as its molecular mechanism.
   MATERIALS AND METHODS: Articular cartilage tissues and culture human articular chondrocytes were selected. By constructing Prx II overexpressing lentivirus, the effects of Prx II on oxidative stress and cell senescence in chondrocytes were studied. Besides, the p16 overexpression lentivirus was constructed to investigate the effect of Prx II on the p16-CD-K4/6-pRb-E2F signaling pathway (p16 signaling pathway).
   RESULTS: Articular cartilage tissues in patients with OA and IL-1 beta-induced chondrocytes expressed lower Prx II and had higher p16 signaling pathway activity. The overexpression of Prx II significantly increased the expression of SOD1 and SOD2 and decreased the expression of beta-gal and P53/P21, indicating that Prx II can reduce the oxidative stress and senescence level of chondrocytes. Moreover, the overexpression of Prx II increased the expression of p16 signaling pathway-related molecules and the activation of the p16 signaling pathway attenuated the anti-oxidative stress and anti-aging effects of Prx II.
   CONCLUSIONS: Prx II can inhibit the p16 signaling pathway in chondrocytes to reduce the level of aging in chondrocytes, thereby reducing the level of oxidative stress in chondrocytes, and ultimately inhibiting the progression of OA.
C1 [Shao, J-H; Fu, Q-W; Li, L-X; Zhou, R.; Liu, N.; Peng, J-H; Chen, Y.] Second Mil Med Univ, Shanghai Changzheng Hosp, Dept Joint Surg & Orthoped Med, Shanghai, China.
RP Peng, JH; Chen, Y (通讯作者)，Second Mil Med Univ, Shanghai Changzheng Hosp, Dept Joint Surg & Orthoped Med, Shanghai, China.
EM pengjinhui20110@163.com; lother@smmu.edu.cn
CR Ashford Susan, 2014, Nurse Pract, V39, P1, DOI 10.1097/01.NPR.0000445886.71205.c4
   Bullone M, 2017, INT J MOL SCI, V18, DOI 10.3390/ijms18122612
   Cao ZB, 2017, SUBCELL BIOCHEM, V83, P127, DOI 10.1007/978-3-319-46503-6_5
   Carlson AK, 2017, CURR OPIN RHEUMATOL, V29, P157, DOI 10.1097/BOR.0000000000000368
   David MA, 2017, J ORTHOP RES, V35, P537, DOI 10.1002/jor.23443
   Guzik TJ, 2017, HYPERTENSION, V70, P660, DOI 10.1161/HYPERTENSIONAHA.117.07802
   Han YH, 2005, FEBS LETT, V579, P4897, DOI 10.1016/j.febslet.2005.07.049
   Jeon OH, 2017, NAT MED, V23, P775, DOI 10.1038/nm.4324
   Jiang YZ, 2015, NAT REV RHEUMATOL, V11, P206, DOI 10.1038/nrrheum.2014.200
   Kang DH, 2017, NAT COMMUN, V8, DOI 10.1038/s41467-017-00054-0
   LaPak KM, 2014, MOL CANCER RES, V12, P167, DOI 10.1158/1541-7786.MCR-13-0350
   Levorova Jitka, 2016, Prague Med Rep, V117, P176, DOI 10.14712/23362936.2016.18
   Matte A, 2018, ANTIOXID REDOX SIGN, V28, P1, DOI 10.1089/ars.2017.7051
   Meza-Reyes Gilberto, 2017, Rev Med Inst Mex Seguro Soc, V55, P67
   Naumov AV, 2014, TERAPEVT ARKH, V86, P60
   Olthoff JT, 2018, NAT COMMUN, V9, DOI 10.1038/s41467-018-07639-3
   Palazzo C, 2016, ANN PHYS REHABIL MED, V59, P134, DOI 10.1016/j.rehab.2016.01.006
   Pavelka K, 2000, Cas Lek Cesk, V139, P487
   Rhee SG, 2016, MOL CELLS, V39, P1, DOI 10.14348/molcells.2016.2368
   Rosenberg JH, 2017, MOL CELL BIOCHEM, V434, P171, DOI 10.1007/s11010-017-3047-4
   Sacitharan Pradeep Kumar, 2019, Subcell Biochem, V91, P123, DOI 10.1007/978-981-13-3681-2_6
   Seok H, 2017, PLOS ONE, V12, DOI 10.1371/journal.pone.0170229
   Singer F, 1995, Wien Med Wochenschr, V145, P119
NR 23
TC 6
Z9 6
U1 1
U2 1
PU VERDUCI PUBLISHER
PI ROME
PA VIA GREGORIO VII, ROME, 186-00165, ITALY
SN 1128-3602
J9 EUR REV MED PHARMACO
JI Eur. Rev. Med. Pharmacol. Sci.
PD APR
PY 2020
VL 24
IS 7
BP 3448
EP 3458
PG 11
WC Pharmacology & Pharmacy
WE Science Citation Index Expanded (SCI-EXPANDED)
SC Pharmacology & Pharmacy
GA LH4XH
UT WOS:000528789200009
PM 32329817
DA 2022-09-07
ER

PT J
AU Calunga, JL
   Menendez, S
   Leon, R
   Chang, SL
   Guanche, D
   Balbin, A
   Zayas, J
   Garcia, P
AF Luis Calunga, Jose
   Menendez, Silvia
   Leon, Rodolfo
   Chang, Soulien
   Guanche, Dailen
   Balbin, Alberto
   Zayas, Jose
   Garcia, Pedro
TI Application of Ozone Therapy in Patients with Knee Osteoarthritis
SO OZONE-SCIENCE & ENGINEERING
LA English
DT Article
DE Ozone Therapy; Osteoarthritis; Synovial Fluids; Pain; Oxidative Stress
ID LIPID-PEROXIDATION; SUPEROXIDE-DISMUTASE; ARTICULAR-CARTILAGE;
   SYNOVIAL-FLUID; ANTIOXIDANT ENZYMES; OXIDATIVE STRESS; RAT MODEL;
   VITAMIN-E; PROTECTION; DAMAGE
AB Osteoarthritis is a common degenerative joint disease. Taking into account the ozone (O3) effects in cellular redox balance and upon biomarkers of inflammation, the aim of this study was to evaluate the action of ozone therapy in oxidative stress parameters in synovial fluid of patients suffering of knee osteoarthritis and their clinical evolution. In 42 patients, O3 was administered rectally and by intra-articular applications. Synovial fluid was extracted for the measurement of parameters associated with oxidative stress. Also, evaluation of the joint capacity, pain, and ultrasound imaging were performed. Combined ozone therapy produced an intra-articular redox balance and a significant reduction of pain.
C1 [Luis Calunga, Jose; Menendez, Silvia; Guanche, Dailen] Natl Ctr Sci Res, Ozone Res Ctr, Ozone Int Clin, Havana, Cuba.
   [Leon, Rodolfo] AA Aballi Pediat Teaching Hosp, Havana, Cuba.
   [Chang, Soulien] Univ Havana, Pharmaceut & Food Inst, Havana, Cuba.
   [Balbin, Alberto; Zayas, Jose; Garcia, Pedro] Dr Fructuoso Rodriguez Orthoped Hosp, Havana, Cuba.
RP Menendez, S (通讯作者)，Natl Ctr Sci Res, Ozone Res Ctr, Ozone Int Clin, POB 6414, Havana, Cuba.
EM silviamenendez@infomed.sld.cu
OI Guanche Gallardo, Dailen/0000-0002-7178-1807
CR Afonso V, 2007, JOINT BONE SPINE, V74, P324, DOI 10.1016/j.jbspin.2007.02.002
   Ajamieh H, 2002, PHARMACOL RES, V45, P333, DOI 10.1006/phrs.2002.0952
   Ajamieh HH, 2005, TRANSPL INT, V18, P604, DOI 10.1111/j.1432-2277.2005.00101.x
   Ajamieh HH, 2003, OZONE-SCI ENG, V25, P241, DOI 10.1080/01919510390481568
   Ajamieh HH, 2004, LIVER INT, V24, P55, DOI 10.1111/j.1478-3231.2004.00885.x
   Al-Dalain SM, 2001, PHARMACOL RES, V44, P391
   Baur A, 2011, FREE RADICAL RES, V45, P550, DOI 10.3109/10715762.2011.555483
   Bocci V, 2002, OXYGEN OZONE THERAPY, P121
   Bocci VA, 2006, ARCH MED RES, V37, P425, DOI 10.1016/j.arcmed.2005.08.006
   Boehringer Mannheim, 1987, BIOCH INFORM ENZYMES, P15
   Borrego A, 2004, MEDIAT INFLAMM, V13, P13, DOI 10.1080/09629350410001664806
   BRADFORD MM, 1976, ANAL BIOCHEM, V72, P248, DOI 10.1016/0003-2697(76)90527-3
   Candelario-Jalil E, 2001, J APPL TOXICOL, V21, P297, DOI 10.1002/jat.758
   Carrington JL, 2005, BIOCHEM BIOPH RES CO, V328, P700, DOI 10.1016/j.bbrc.2004.12.041
   COTGREAVE IA, 1988, ANNU REV PHARMACOL, V28, P189
   Cuzzocrea S, 2005, ARTHRITIS RHEUM-US, V52, P3755, DOI 10.1002/art.21480
   Cuzzocrea S, 2005, ARTHRITIS RHEUM-US, V52, P1929, DOI 10.1002/art.21044
   Dalle-Donne I, 2006, CLIN CHEM, V52, P601, DOI 10.1373/clinchem.2005.061408
   ESTERBAUER H, 1990, METHOD ENZYMOL, V186, P407
   Fernandez OSL, 2008, TRANSPL INT, V21, P39, DOI 10.1111/j.1432-2277.2007.00568.x
   Garcia Villanova R., 1994, ARCH PHARM GENET, V35, P491
   Henrotin Y, 2005, OSTEOARTHR CARTILAGE, V13, P643, DOI 10.1016/j.joca.2005.04.002
   Hinton R, 2002, AM FAM PHYSICIAN, V65, P841
   Jokic A, 2010, VOJNOSANIT PREGL, V67, P573, DOI 10.2298/VSP1007573J
   Alcaraz MJ, 2010, BIOCHEM PHARMACOL, V80, P13, DOI 10.1016/j.bcp.2010.02.017
   KLAMFELDT A, 1987, SCAND J RHEUMATOL, V16, P41
   Leon OS, 1998, MEDIAT INFLAMM, V7, P289, DOI 10.1080/09629359890983
   Loeser RF, 2002, ARTHRITIS RHEUM, V46, P2349, DOI 10.1002/art.10496
   Martin JA, 2002, BIOGERONTOLOGY, V3, P257, DOI 10.1023/A:1020185404126
   Martinez Gregorio, 2005, Acta Farmaceutica Bonaerense, V24, P491
   Menendez S., 2008, OZONO ASPECTOS BASIC, P10
   MEZES M, 1983, CLIN RHEUMATOL, V2, P259, DOI 10.1007/BF02041400
   Ostalowska A, 2006, OSTEOARTHR CARTILAGE, V14, P139, DOI 10.1016/j.joca.2005.08.009
   Ostalowska A, 2007, J ORTHOP RES, V25, P804, DOI 10.1002/jor.20357
   OZDEMIRLER G, 1995, HORM METAB RES, V27, P194, DOI 10.1055/s-2007-979938
   Plumb MS, 2005, OSTEOARTHR CARTILAGE, V13, P1084, DOI 10.1016/j.joca.2005.07.002
   Poole A. Robin, 1999, Frontiers in Bioscience, V4, pd662, DOI 10.2741/Poole
   Rosales FAH, 2005, ARCH MED RES, V36, P549, DOI 10.1016/j.arcmed.2005.04.021
   Rowan AD, 2007, FRONT BIOSCI-LANDMRK, V12, P536, DOI 10.2741/2080
   SEDLAK J, 1968, ANAL BIOCHEM, V25, P192, DOI 10.1016/0003-2697(68)90092-4
   SIES H, 1991, AM J MED, V91, pS31, DOI 10.1016/0002-9343(91)90281-2
   Surapaneni Krishna Mohan, 2007, Indian J Med Sci, V61, P9
   Sutipornpalangkul Werasak, 2009, J Med Assoc Thai, V92 Suppl 6, pS268
   Sutipornpalangkul W, 2009, INT J RHEUM DIS, V12, P324, DOI 10.1111/j.1756-185X.2009.01430.x
   Tiku ML, 2000, J BIOL CHEM, V275, P20069, DOI 10.1074/jbc.M907604199
   Valacchi G, 2000, MEDIAT INFLAMM, V9, P271, DOI 10.1080/09629350020027573
   Witko-Sarsat V, 1998, J IMMUNOL, V161, P2524
   Zamora ZB, 2005, MEDIAT INFLAMM, P16, DOI 10.1155/MI.2005.16
NR 48
TC 17
Z9 20
U1 1
U2 21
PU TAYLOR & FRANCIS INC
PI PHILADELPHIA
PA 530 WALNUT STREET, STE 850, PHILADELPHIA, PA 19106 USA
SN 0191-9512
EI 1547-6545
J9 OZONE-SCI ENG
JI Ozone-Sci. Eng.
PY 2012
VL 34
IS 6
SI SI
BP 469
EP 475
DI 10.1080/01919512.2012.719120
PG 7
WC Engineering, Environmental; Environmental Sciences
WE Science Citation Index Expanded (SCI-EXPANDED)
SC Engineering; Environmental Sciences & Ecology
GA 054LA
UT WOS:000312343800009
DA 2022-09-07
ER

PT J
AU Lepetsos, P
   Papavassiliou, AG
AF Lepetsos, Panagiotis
   Papavassiliou, Athanasios G.
TI ROS/oxidative stress signaling in osteoarthritis
SO BIOCHIMICA ET BIOPHYSICA ACTA-MOLECULAR BASIS OF DISEASE
LA English
DT Review
DE Osteoarthritis; Oxidative stress; Chondrocytes; Reactive oxygen species;
   NO; Cartilage
ID NITRIC-OXIDE SYNTHASE; NF-KAPPA-B; HUMAN ARTICULAR CHONDROCYTES;
   LOW-DENSITY-LIPOPROTEIN; GLYCATION END-PRODUCTS; INDUCED CELL-DEATH;
   EXTRACELLULAR-SUPEROXIDE DISMUTASE; PROSTAGLANDIN E-2 PRODUCTION;
   MITOCHONDRIAL RESPIRATORY ACTIVITY; CARTILAGE PROTEOGLYCAN SYNTHESIS
AB Osteoarthritis is the most common joint disorder with increasing prevalence due to aging of the population. Its multi-factorial etiology includes oxidative stress and the overproduction of reactive oxygen species, which regulate intracellular signaling processes, chondrocyte senescence and apoptosis, extracellular matrix synthesis and degradation along with synovial inflammation and dysfunction of the subchondral bone. As disease-modifying drugs for osteoarthritis are rare, targeting the complex oxidative stress signaling pathways would offer a valuable perspective for exploration of potential therapeutic strategies in the treatment of this devastating disease. (C) 2016 Elsevier B.V. All rights reserved.
C1 [Lepetsos, Panagiotis] Natl & Kapodistrian Univ Athens, KAT Hosp, Sch Med, Dept Trauma & Orthopaed 4, Athens 14561, Greece.
   [Papavassiliou, Athanasios G.] Natl & Kapodistrian Univ Athens, Sch Med, Dept Biol Chem, 75 M Asias St, Athens 11527, Greece.
RP Papavassiliou, AG (通讯作者)，Natl & Kapodistrian Univ Athens, Sch Med, Dept Biol Chem, 75 M Asias St, Athens 11527, Greece.
EM papavas@med.uoa.gr
RI Lepetsos, Panagiotis/H-2920-2019; Karamouzis, Michalis/AAD-2860-2020
OI Lepetsos, Panagiotis/0000-0001-7489-7242; 
CR Adam-Vizi V, 2006, TRENDS PHARMACOL SCI, V27, P639, DOI 10.1016/j.tips.2006.10.005
   Ahmad R, 2011, ARCH BIOCHEM BIOPHYS, V507, P350, DOI 10.1016/j.abb.2010.12.032
   Ahmed S, 2002, FREE RADICAL BIO MED, V33, P1097, DOI 10.1016/S0891-5849(02)01004-3
   Aigner T, 2001, ARTHRITIS RHEUM-US, V44, P1304, DOI 10.1002/1529-0131(200106)44:6<1304::AID-ART222>3.0.CO;2-T
   Aigner T, 2002, ARTHRITIS RHEUM-US, V46, P1986, DOI 10.1002/art.10554
   Akagi M, 2007, OSTEOARTHR CARTILAGE, V15, P281, DOI 10.1016/j.joca.2006.07.010
   Alderton WK, 2001, BIOCHEM J, V357, P593, DOI 10.1042/0264-6021:3570593
   Altay M. A., 2015, RHEUMATOL INT
   Altindag O, 2007, RHEUMATOL INT, V27, P339, DOI 10.1007/s00296-006-0247-8
   Amin AR, 1996, P NATL ACAD SCI USA, V93, P14014, DOI 10.1073/pnas.93.24.14014
   Amin AR, 1997, J CLIN INVEST, V99, P1231, DOI 10.1172/JCI119280
   AMIN AR, 1995, J EXP MED, V182, P2097, DOI 10.1084/jem.182.6.2097
   Andriamanalijaona R, 2005, J RHEUMATOL, V32, P1958
   Aroor AR, 2014, DIABETES, V63, P2216, DOI 10.2337/db14-0424
   Attur MG, 1997, ARTHRITIS RHEUM, V40, P1050, DOI 10.1002/art.1780400609
   Aydogan NH, 2008, SAUDI MED J, V29, P397
   Babior BM, 2004, CURR OPIN IMMUNOL, V16, P42, DOI 10.1016/j.coi.2003.12.001
   BAKER MS, 1989, J RHEUMATOL, V16, P7
   Baret P, 2013, INT J BIOCHEM CELL B, V45, P167, DOI 10.1016/j.biocel.2012.10.007
   BATES EJ, 1984, ANN RHEUM DIS, V43, P462, DOI 10.1136/ard.43.3.462
   Bedard K, 2007, PHYSIOL REV, V87, P245, DOI 10.1152/physrev.00044.2005
   Bedford MT, 2009, MOL CELL, V33, P1, DOI 10.1016/j.molcel.2008.12.013
   Beecher B R, 2007, Iowa Orthop J, V27, P1
   Berenbaum F, 2004, CURR OPIN RHEUMATOL, V16, P616, DOI 10.1097/01.bor.0000133663.37352.4a
   Betteridge DJ, 2000, METABOLISM, V49, P3, DOI 10.1016/S0026-0495(00)80077-3
   Bhattacharya I, 2012, THER ADV MUSCULOSKEL, V4, P11, DOI 10.1177/1759720X11424458
   BLAKE DR, 1989, LANCET, V1, P289, DOI 10.1016/S0140-6736(89)91305-6
   Blanco FJ, 1998, ARTHRITIS RHEUM, V41, P284, DOI 10.1002/1529-0131(199802)41:2<284::AID-ART12>3.3.CO;2-K
   BLANCO FJ, 1995, AM J PATHOL, V146, P75
   Boileau C, 2002, ARTHRITIS RHEUM, V46, P2637, DOI 10.1002/art.10518
   Borderie D, 1999, OSTEOARTHR CARTILAGE, V7, P203, DOI 10.1053/joca.1998.0209
   Boyd CS, 2002, BIOL CHEM, V383, P411, DOI 10.1515/BC.2002.045
   Brand C, 2001, ANN RHEUM DIS, V60, P946, DOI 10.1136/ard.60.10.946
   Brandl A, 2011, J ORTHOP RES, V29, P1114, DOI 10.1002/jor.21348
   Brandt KD, 2003, ARTHRIT RHEUM-ARTHR, V49, P267, DOI 10.1002/art.11009
   Burguera EF, 2014, OSTEOARTHR CARTILAGE, V22, P1026, DOI 10.1016/j.joca.2014.04.031
   BURKHARDT H, 1986, ARTHRITIS RHEUM, V29, P379, DOI 10.1002/art.1780290311
   Cai DW, 2015, ARTHRITIS RES THER, V17, DOI 10.1186/s13075-015-0774-3
   Cake MA, 2004, OSTEOARTHR CARTILAGE, V12, P974, DOI 10.1016/j.joca.2004.08.012
   Canter PH, 2007, RHEUMATOLOGY, V46, P1223, DOI 10.1093/rheumatology/kem116
   Cao K, 2014, ARTHRITIS RES THER, V16, DOI 10.1186/s13075-014-0491-3
   Cedergren J, 2002, CLIN EXP IMMUNOL, V130, P150, DOI 10.1046/j.1365-2249.2002.01959.x
   Chabane N, 2008, OSTEOARTHR CARTILAGE, V16, P1267, DOI 10.1016/j.joca.2008.03.009
   Chaganti RK, 2014, OSTEOARTHR CARTILAGE, V22, P190, DOI 10.1016/j.joca.2013.11.008
   Chan PS, 2005, AM J VET RES, V66, P1870, DOI 10.2460/ajvr.2005.66.1870
   CHANCE B, 1955, J BIOL CHEM, V217, P383
   Chang CH, 2014, J ORTHOP RES, V32, P557, DOI 10.1002/jor.22536
   Chang J, 2013, INT J MOL MED, V32, P1311, DOI 10.3892/ijmm.2013.1520
   Chang Z., 2015, MOL MED REP
   Cheleschi S, 2015, CYTOKINE, V71, P165, DOI 10.1016/j.cyto.2014.10.023
   Chen AF, 2008, J CELL PHYSIOL, V217, P828, DOI 10.1002/jcp.21562
   Chen MP, 2010, INFLAMM RES, V59, P587, DOI 10.1007/s00011-010-0165-9
   Chenevier-Gobeaux C, 2006, INFLAMM RES, V55, P483, DOI 10.1007/s00011-006-6036-8
   Chenevier-Gobeaux C, 2013, OSTEOARTHR CARTILAGE, V21, P874, DOI 10.1016/j.joca.2013.03.010
   Chenevier-Gobeaux C, 2007, LIFE SCI, V81, P1050, DOI 10.1016/j.lfs.2007.08.018
   CHUNG SS, 1994, AGING-CLIN EXP RES, V6, P193, DOI 10.1007/BF03324239
   Cillero-Pastor B, 2011, BMC MUSCULOSKEL DIS, V12, DOI 10.1186/1471-2474-12-42
   Claassen H, 2005, CELL TISSUE RES, V319, P439, DOI 10.1007/s00441-004-1029-9
   CLANCY RM, 1992, J CLIN INVEST, V90, P1116, DOI 10.1172/JCI115929
   Court R, 2005, EMBO REP, V6, P39, DOI 10.1038/sj.embor.7400314
   Csaki C, 2008, BIOCHEM PHARMACOL, V75, P677, DOI 10.1016/j.bcp.2007.09.014
   Cuzzocrea S, 2005, ARTHRITIS RHEUM-US, V52, P3755, DOI 10.1002/art.21480
   Cuzzocrea S, 2005, ARTHRITIS RHEUM-US, V52, P1929, DOI 10.1002/art.21044
   Dai SM, 2006, ARTHRITIS RHEUM-US, V54, P818, DOI 10.1002/art.21639
   Dave M, 2008, ARTHRITIS RHEUM, V58, P2786, DOI 10.1002/art.23799
   Davies CM, 2008, OSTEOARTHR CARTILAGE, V16, P624, DOI 10.1016/j.joca.2007.09.012
   Dawson J, 2006, BRIT J CLIN PHARMACO, V62, P633, DOI 10.1111/j.1365-2125.2006.02785.x
   de Andres MC, 2013, ARTHRITIS RES THER, V15, DOI 10.1186/ar4295
   de Isla NG, 2008, BIORHEOLOGY, V45, P433, DOI 10.3233/BIR-2008-0503
   de Isla NG, 2008, BIO-MED MATER ENG, V18, pS99
   Del Carlo M, 2003, ARTHRITIS RHEUM-US, V48, P3419, DOI 10.1002/art.11338
   Del Carlo M, 2002, ARTHRITIS RHEUM, V46, P394, DOI 10.1002/art.10056
   Del Carlo M, 2007, FREE RADICAL BIO MED, V42, P1350, DOI 10.1016/j.freeradbiomed.2007.01.035
   DeLeo FR, 1996, J LEUKOCYTE BIOL, V60, P677, DOI 10.1002/jlb.60.6.677
   Di Cesare Mannelli L., 2013, MEDIAT INFLAMM, V2013
   Ding QH, 2013, MOD RHEUMATOL, V23, P1124, DOI [10.1007/s10165-012-0807-6, 10.3109/s10165-012-0807-6]
   Elmali N, 2005, INFLAMM RES, V54, P158, DOI 10.1007/s00011-004-1341-6
   Englund M, 2009, RADIOL CLIN N AM, V47, P703, DOI 10.1016/j.rcl.2009.03.003
   Ersoy Y, 2002, ANN RHEUM DIS, V61, P76, DOI 10.1136/ard.61.1.76
   Erturk C, 2012, SCAND J CLIN LAB INV, V72, P433, DOI 10.3109/00365513.2012.687116
   Evans DM, 1996, J BONE MINER RES, V11, P300
   Facchini A, 2014, PLOS ONE, V9, DOI 10.1371/journal.pone.0109724
   FARRELL AJ, 1992, ANN RHEUM DIS, V51, P1219, DOI 10.1136/ard.51.11.1219
   Fattman CL, 2003, FREE RADICAL BIO MED, V35, P236, DOI 10.1016/S0891-5849(03)00275-2
   Fay J, 2006, ARTHRITIS RES THER, V8, DOI 10.1186/ar2102
   Fermor B, 2007, EUR CELLS MATER, V13, P56, DOI 10.22203/eCM.v013a06
   Fermor B, 2005, OSTEOARTHR CARTILAGE, V13, P935, DOI 10.1016/j.joca.2005.05.001
   Fernandez-Moreno M, 2011, BMC MUSCULOSKEL DIS, V12, DOI 10.1186/1471-2474-12-264
   Finkel T, 2000, NATURE, V408, P239, DOI 10.1038/35041687
   Fioravanti A, 2005, OSTEOARTHR CARTILAGE, V13, P688, DOI 10.1016/j.joca.2005.03.006
   Fioravanti A, 2012, J PHARMACOL SCI, V120, P6, DOI 10.1254/jphs.12016FP
   Francis SH, 2010, PHARMACOL REV, V62, P525, DOI 10.1124/pr.110.002907
   Frenkel SR, 1996, ARTHRITIS RHEUM, V39, P1905, DOI 10.1002/art.1780391118
   FRIEDERICH JA, 1995, ANESTH ANALG, V81, P152, DOI 10.1097/00000539-199507000-00031
   Friesen JA, 2004, GENOME BIOL, V5, DOI 10.1186/gb-2004-5-11-248
   Galleron S, 1999, CELL BIOL INT, V23, P637, DOI 10.1006/cbir.1999.0424
   Gao Y, 2014, BIOMED RES INT, V2014, DOI 10.1155/2014/648459
   Gibson JS, 2009, PFLUG ARCH EUR J PHY, V458, P1085, DOI 10.1007/s00424-009-0695-6
   Ginn-Pease ME, 1998, FREE RADICAL BIO MED, V25, P346, DOI 10.1016/S0891-5849(98)00067-7
   Golden TR, 2001, MECH AGEING DEV, V122, P1577, DOI 10.1016/S0047-6374(01)00288-3
   Goodwin W, 2010, J ORTHOP RES, V28, P1057, DOI 10.1002/jor.21091
   Gopalakrishna R, 2000, FREE RADICAL BIO MED, V28, P1349, DOI 10.1016/S0891-5849(00)00221-5
   Grange L, 2006, ANTIOXID REDOX SIGN, V8, P1485, DOI 10.1089/ars.2006.8.1485
   GREENWALD RA, 1979, ARTHRITIS RHEUM, V22, P251, DOI 10.1002/art.1780220307
   Grigolo B, 2003, J RHEUMATOL, V30, P345
   Grishko VI, 2009, OSTEOARTHR CARTILAGE, V17, P107, DOI 10.1016/j.joca.2008.05.009
   Guarente L, 1999, NAT GENET, V23, P281, DOI 10.1038/15458
   Guillen MI, 2008, RHEUMATOLOGY, V47, P1323, DOI 10.1093/rheumatology/ken264
   Haines DD, 2012, ACTA PHYSIOL, V204, P487, DOI 10.1111/j.1748-1716.2011.02387.x
   HALLIWELL B, 1991, AM J MED, V91, pS14, DOI 10.1016/0002-9343(91)90279-7
   Hanafy K A, 2001, Med Sci Monit, V7, P801
   Hancock CM, 2008, CLIN J PAIN, V24, P353, DOI 10.1097/AJP.0b013e31815e5418
   Hansel TT, 2003, FASEB J, V17, P1298, DOI 10.1096/fj.02-0633fje
   Hashimoto S, 1998, ARTHRITIS RHEUM-US, V41, P1266, DOI 10.1002/1529-0131(199807)41:7<1266::AID-ART18>3.0.CO;2-Y
   Hashimoto S, 1999, ARTHRITIS RHEUM, V42, P2123, DOI 10.1002/1529-0131(199910)42:10<2123::AID-ANR12>3.0.CO;2-G
   Hauselmann HJ, 1998, J IMMUNOL, V160, P1444
   Henrotin Y, 2007, CURR DRUG TARGETS, V8, P347, DOI 10.2174/138945007779940151
   Henrotin Y, 2005, OSTEOARTHR CARTILAGE, V13, P643, DOI 10.1016/j.joca.2005.04.002
   HENROTIN Y, 1993, BRIT J RHEUMATOL, V32, P562
   Henrotin YE, 2003, OSTEOARTHR CARTILAGE, V11, P747, DOI 10.1016/S1063-4584(03)00150-X
   Henrotin YE, 1998, J RHEUMATOL, V25, P1595
   Hercberg S, 2004, ARCH INTERN MED, V164, P2335, DOI 10.1001/archinte.164.21.2335
   Hess DT, 2005, NAT REV MOL CELL BIO, V6, P150, DOI 10.1038/nrm1569
   Hiran TS, 1997, FREE RADICAL BIO MED, V23, P736, DOI 10.1016/S0891-5849(97)00054-3
   Ho LJ, 2013, PLOS ONE, V8, DOI 10.1371/journal.pone.0082033
   Hougee S, 2006, EUR J PHARMACOL, V531, P264, DOI 10.1016/j.ejphar.2005.11.061
   Hu PF, 2014, INT J CLIN EXP PATHO, V7, P6575
   Huang CY, 2009, EUR J CLIN INVEST, V39, P417, DOI 10.1111/j.1365-2362.2009.02106.x
   HUIE RE, 1993, FREE RADICAL RES COM, V18, P195, DOI 10.3109/10715769309145868
   Ioan-Facsinay A, 2013, ARTHRITIS RES THER, V15, DOI 10.1186/ar4422
   Jallali N, 2005, OSTEOARTHR CARTILAGE, V13, P614, DOI 10.1016/j.joca.2005.02.011
   Jeong HJ, 2002, CYTOKINE, V18, P252, DOI 10.1006/cyto.2002.0894
   Jeong JH, 2015, PLOS ONE, V10, DOI 10.1371/journal.pone.0130882
   Johnson K, 2000, ARTHRITIS RHEUM-US, V43, P1560, DOI 10.1002/1529-0131(200007)43:7<1560::AID-ANR21>3.3.CO;2-J
   Jones DP, 2008, AM J PHYSIOL-CELL PH, V295, pC849, DOI 10.1152/ajpcell.00283.2008
   Jovanovic DV, 2002, J RHEUMATOL, V29, P2165
   Kamata H, 1999, CELL SIGNAL, V11, P1, DOI 10.1016/S0898-6568(98)00037-0
   Karan A, 2003, CLIN RHEUMATOL, V22, P397, DOI 10.1007/s10067-003-0761-y
   Khan F, 2006, CLIN CHIM ACTA, V370, P100, DOI 10.1016/j.cca.2006.01.020
   Khan IM, 2008, OSTEOARTHR CARTILAGE, V16, P698, DOI 10.1016/j.joca.2007.10.004
   Kheradmand F, 1998, SCIENCE, V280, P898, DOI 10.1126/science.280.5365.898
   Kim HA, 2000, J RHEUMATOL, V27, P455
   Kim HA, 2012, RHEUMATOLOGY, V51, P1006, DOI 10.1093/rheumatology/ker525
   Kim J, 2010, OSTEOARTHR CARTILAGE, V18, P424, DOI 10.1016/j.joca.2009.09.008
   Kim KS, 2010, J BIOL CHEM, V285, P40294, DOI 10.1074/jbc.M110.126821
   Kishimoto H, 2010, OSTEOARTHR CARTILAGE, V18, P1284, DOI 10.1016/j.joca.2010.05.021
   Kleinert H, 2004, EUR J PHARMACOL, V500, P255, DOI 10.1016/j.ejphar.2004.07.030
   Koike M, 2015, SCI REP-UK, V5, DOI 10.1038/srep11722
   Kouri JB, 2000, J RHEUMATOL, V27, P1005
   Kraus VB, 2004, ARTHRITIS RHEUM-US, V50, P1822, DOI 10.1002/art.20291
   Kuhn K, 2003, J CELL PHYSIOL, V197, P379, DOI 10.1002/jcp.10372
   Lambeth JD, 2004, NAT REV IMMUNOL, V4, P181, DOI 10.1038/nri1312
   Landino LM, 1996, P NATL ACAD SCI USA, V93, P15069, DOI 10.1073/pnas.93.26.15069
   le Graverand MPH, 2013, ANN RHEUM DIS, V72, P187, DOI 10.1136/annrheumdis-2012-202239
   Lee JK, 2013, PLOS ONE, V8, DOI 10.1371/journal.pone.0084256
   Lee RB, 1997, BIOCHEM J, V321, P95, DOI 10.1042/bj3210095
   Lei M, 2012, EUR J PHARMACOL, V674, P73, DOI 10.1016/j.ejphar.2011.10.015
   Li D, 2012, AM J MED SCI, V344, P486, DOI 10.1097/MAJ.0b013e3182579dc6
   Li Y.S., 2015, JOINT BONE SPINE
   Liang Q, 2014, APOPTOSIS, V19, P1354, DOI 10.1007/s10495-014-1012-1
   Lim HD, 2012, J PINEAL RES, V53, P225, DOI 10.1111/j.1600-079X.2012.00991.x
   Liu FC, 2010, ARTHRITIS RES THER, V12, DOI 10.1186/ar3127
   Lo YYC, 1996, J BIOL CHEM, V271, P15703, DOI 10.1074/jbc.271.26.15703
   Lo YYC, 1998, J CELL BIOCHEM, V69, P19, DOI 10.1002/(SICI)1097-4644(19980401)69:1<19::AID-JCB3>3.0.CO;2-Y
   LO YYC, 1995, J BIOL CHEM, V270, P11727, DOI 10.1074/jbc.270.20.11727
   Loeser RF, 2009, OSTEOARTHR CARTILAGE, V17, P971, DOI 10.1016/j.joca.2009.03.002
   Loeser RF, 2005, ARTHRITIS RHEUM, V52, P2376, DOI 10.1002/art.21199
   Lopez-Armada MJ, 2006, OSTEOARTHR CARTILAGE, V14, P1011, DOI 10.1016/j.joca.2006.03.008
   Lu HD, 2014, BIOCHEM BIOPH RES CO, V448, P323, DOI 10.1016/j.bbrc.2014.03.041
   Ma YN, 2014, FREE RADICAL BIO MED, V76, P251, DOI 10.1016/j.freeradbiomed.2014.08.015
   Maghsoumi-Norouzabad L, 2014, INT J RHEUM DIS
   Mandaui AM, 2015, NUTR RES, V35, P707, DOI 10.1016/j.nutres.2015.06.003
   Maneiro E, 2005, ANN RHEUM DIS, V64, P388, DOI 10.1136/ard.2004.022152
   Maneiro E, 2003, ARTHRITIS RHEUM, V48, P700, DOI 10.1002/art.10837
   Marok R, 1996, ARTHRITIS RHEUM, V39, P583, DOI 10.1002/art.1780390407
   Martel-Pelletier J, 1999, ARTHRITIS RHEUM-US, V42, P2399, DOI 10.1002/1529-0131(199911)42:11<2399::AID-ANR19>3.0.CO;2-Y
   Martin JA, 2004, J GERONTOL A-BIOL, V59, P324
   Martin JA, 2001, J GERONTOL A-BIOL, V56, pB172, DOI 10.1093/gerona/56.4.B172
   Mateos J, 2013, STEM CELL RES, V11, P1137, DOI 10.1016/j.scr.2013.07.004
   Mathy-Hartert M, 2008, OSTEOARTHR CARTILAGE, V16, P756, DOI 10.1016/j.joca.2007.10.009
   Mathy-Hartert M, 2002, OSTEOARTHR CARTILAGE, V10, P547, DOI 10.1053/joca.2002.0789
   MATSUMOTO H, 1991, J BONE MINER RES, V6, P569
   Mazzetti I, 2001, CLIN SCI, V101, P593, DOI 10.1042/CS20010030
   McAlindon TE, 1996, ARTHRITIS RHEUM-US, V39, P648, DOI 10.1002/art.1780390417
   MCCARTNEYFRANCIS N, 1993, J EXP MED, V178, P749, DOI 10.1084/jem.178.2.749
   McCord JM, 2005, BIOMED PHARMACOTHER, V59, P139, DOI 10.1016/j.biopha.2005.03.005
   McInnes LB, 1996, J EXP MED, V184, P1519, DOI 10.1084/jem.184.4.1519
   Mendes AF, 2003, J CELL BIOCHEM, V88, P783, DOI 10.1002/jcb.10428
   Mendes AF, 2002, INFLAMM RES, V51, P369, DOI 10.1007/PL00000317
   Meng TC, 2002, MOL CELL, V9, P387, DOI 10.1016/S1097-2765(02)00445-8
   MICHAELIS J, 1992, ARCH BIOCHEM BIOPHYS, V292, P555, DOI 10.1016/0003-9861(92)90030-Z
   Migita K, 2001, IMMUNOLOGY, V103, P362, DOI 10.1046/j.1365-2567.2001.01252.x
   Miki Y, 2010, INFLAMM RES, V59, P471, DOI 10.1007/s00011-009-0147-y
   Mobasheri A, 2015, MATURITAS, V80, P237, DOI 10.1016/j.maturitas.2014.12.003
   MONBOISSE JC, 1983, BIOCHEM PHARMACOL, V32, P53, DOI 10.1016/0006-2952(83)90651-2
   Moncada S, 2002, NAT REV MOL CELL BIO, V3, P214, DOI 10.1038/nrm762
   Mongkhon JM, 2014, INFLAMM RES, V63, P691, DOI 10.1007/s00011-014-0742-4
   Moon SJ, 2012, OSTEOARTHR CARTILAGE, V20, P1426, DOI 10.1016/j.joca.2012.08.002
   More AS, 2013, PHARMACOL BIOCHEM BE, V103, P764, DOI 10.1016/j.pbb.2012.12.013
   Moreland LW, 2003, ARTHRITIS RES THER, V5, P54, DOI 10.1186/ar623
   Morquette B, 2006, ARTHRITIS RHEUM-US, V54, P271, DOI 10.1002/art.21559
   Moulton PJ, 1997, BRIT J RHEUMATOL, V36, P522
   Moulton PJ, 1998, BIOCHEM J, V329, P449
   MURRELL GAC, 1995, BIOCHEM BIOPH RES CO, V206, P15, DOI 10.1006/bbrc.1995.1003
   Nah SS, 2008, RHEUMATOLOGY, V47, P425, DOI 10.1093/rheumatology/kem376
   Nakagawa S, 2010, J ORTHOP RES, V28, P156, DOI 10.1002/jor.20976
   Nakagawa T, 2002, BIOCHEM BIOPH RES CO, V299, P91, DOI 10.1016/S0006-291X(02)02597-4
   Nakagawa T, 2002, ARTHRITIS RHEUM, V46, P2486, DOI 10.1002/art.10504
   NATHAN C, 1992, FASEB J, V6, P3051, DOI 10.1096/fasebj.6.12.1381691
   Nemirovskiy OV, 2009, NITRIC OXIDE-BIOL CH, V20, P150, DOI 10.1016/j.niox.2008.12.005
   Nishimura S, 2004, OSTEOARTHR CARTILAGE, V12, P568, DOI 10.1016/j.joca.2004.04.005
   Notoya K, 2000, J IMMUNOL, V165, P3402, DOI 10.4049/jimmunol.165.6.3402
   Oberley TD, 2001, FREE RADICAL BIO MED, V30, P412, DOI 10.1016/S0891-5849(00)00486-X
   Ochiai S, 2008, J ORTHOP RES, V26, P894, DOI 10.1002/jor.20579
   Oh M, 1998, J RHEUMATOL, V25, P2169
   Ohrvall M, 1996, J INTERN MED, V239, P111, DOI 10.1046/j.1365-2796.1996.410753000.x
   Ostalowska A, 2006, OSTEOARTHR CARTILAGE, V14, P139, DOI 10.1016/j.joca.2005.08.009
   Ozgocmen S, 2005, ANN CLIN LAB SCI, V35, P137
   PALMER RMJ, 1993, BIOCHEM BIOPH RES CO, V193, P398, DOI 10.1006/bbrc.1993.1637
   Panahi Y., 2015, J DIET SUPPL
   Park HS, 2000, J BIOL CHEM, V275, P8487, DOI 10.1074/jbc.275.12.8487
   Pathak NN, 2015, PHARMACOL REP, V67, P513, DOI 10.1016/j.pharep.2014.12.005
   Pelletier JP, 1999, J RHEUMATOL, V26, P2002
   Pelletier JP, 2003, CLIN EXP RHEUMATOL, V21, P171
   Pelletier JP, 2000, ARTHRITIS RHEUM-US, V43, P1290, DOI 10.1002/1529-0131(200006)43:6<1290::AID-ANR11>3.0.CO;2-R
   Pelletier JP, 1996, OSTEOARTHR CARTILAGE, V4, P77, DOI 10.1016/S1063-4584(96)80009-4
   Pelletier JP, 2001, J RHEUMATOL, V28, P2509
   Petersen SV, 2004, J BIOL CHEM, V279, P13705, DOI 10.1074/jbc.M310217200
   Poole AR, 2002, ARTHRITIS RHEUM, V46, P2549, DOI 10.1002/art.10586
   Poole LB, 2004, ANNU REV PHARMACOL, V44, P325, DOI 10.1146/annurev.pharmtox.44.101802.121735
   Radi R, 1998, CHEM RES TOXICOL, V11, P720, DOI 10.1021/tx980096z
   RATHAKRISHNAN C, 1992, J BONE MINER RES, V7, P1139
   Reed KN, 2014, MOL CELL BIOCHEM, V397, P195, DOI 10.1007/s11010-014-2187-z
   Regan E, 2005, ARTHRITIS RHEUM, V52, P3479, DOI 10.1002/art.21387
   Regan EA, 2008, OSTEOARTHR CARTILAGE, V16, P515, DOI 10.1016/j.joca.2007.09.001
   Ribas GS, 2014, GENE, V533, P469, DOI 10.1016/j.gene.2013.10.017
   Ridnour LA, 2007, P NATL ACAD SCI USA, V104, P16898, DOI 10.1073/pnas.0702761104
   Rigoglou S, 2013, INT J BIOCHEM CELL B, V45, P2580, DOI 10.1016/j.biocel.2013.08.018
   Roman-Blas JA, 2009, EUR J PHARMACOL, V623, P125, DOI 10.1016/j.ejphar.2009.09.016
   Roos WP, 2006, TRENDS MOL MED, V12, P440, DOI 10.1016/j.molmed.2006.07.007
   Rosa SC, 2008, NITRIC OXIDE-BIOL CH, V19, P276, DOI 10.1016/j.niox.2008.07.005
   Rosenbaum CC, 2010, ALTERN THER HEALTH M, V16, P32
   Rousset F, 2013, PLOS ONE, V8, DOI 10.1371/journal.pone.0066478
   Rufino AT, 2015, EUR J PHARMACOL, V750, P141, DOI 10.1016/j.ejphar.2015.01.018
   RUSH JD, 1986, J BIOL CHEM, V261, P6730
   Sakata S, 2015, J ORTHOP RES, V33, P359, DOI 10.1002/jor.22767
   SAKURAI H, 1995, J CLIN INVEST, V96, P2357, DOI 10.1172/JCI118292
   SALVEMINI D, 1993, P NATL ACAD SCI USA, V90, P7240, DOI 10.1073/pnas.90.15.7240
   Sandhu JK, 2003, J RHEUMATOL, V30, P1173
   Sarban S, 2005, CLIN BIOCHEM, V38, P981, DOI 10.1016/j.clinbiochem.2005.08.003
   Sasaki H, 2012, ARTHRITIS RHEUM-US, V64, P1920, DOI 10.1002/art.34323
   Sasaki K, 1998, J BIOCHEM-TOKYO, V123, P431, DOI 10.1093/oxfordjournals.jbchem.a021955
   SATO H, 1988, ARTHRITIS RHEUM, V31, P63, DOI 10.1002/art.1780310110
   Schneider N, 2005, BIOCHEM BIOPH RES CO, V334, P669, DOI 10.1016/j.bbrc.2005.06.147
   SCHRECK R, 1991, EMBO J, V10, P2247, DOI 10.1002/j.1460-2075.1991.tb07761.x
   Scott JL, 2010, ANN RHEUM DIS, V69, P1502, DOI 10.1136/ard.2009.119966
   Sen Chandan K., 1995, Indian Journal of Physiology and Pharmacology, V39, P177
   Shabani F, 1998, FREE RADICAL RES, V28, P115, DOI 10.3109/10715769809065797
   Shah R, 2005, ARTHRITIS RHEUM-US, V52, P2799, DOI 10.1002/art.21239
   Shakibaei M, 2008, BIOCHEM PHARMACOL, V76, P1426, DOI 10.1016/j.bcp.2008.05.029
   Shen C, 2015, OSTEOARTHR CARTILAGE, V23, P2279, DOI 10.1016/j.joca.2015.06.020
   Shen C, 2014, RHEUMATOLOGY, V53, P1022, DOI 10.1093/rheumatology/ket471
   Shen C, 2013, ARTHRITIS RHEUM-US, V65, P287, DOI 10.1002/art.37730
   Shi Q, 2006, ARTHRITIS RES THER, V8, DOI 10.1186/ar2066
   Shikhman AR, 2001, J IMMUNOL, V166, P5155, DOI 10.4049/jimmunol.166.8.5155
   Shin HC, 2006, ARCH PHARM RES, V29, P165, DOI 10.1007/BF02974279
   Simopoulou T, 2007, CLIN EXP RHEUMATOL, V25, P605
   Singh R, 2002, ARTHRITIS RHEUM, V46, P2079, DOI 10.1002/art.10443
   Smith RL, 2004, CLIN ORTHOP RELAT R, pS89, DOI 10.1097/01.blo.0000143938.30681.9d
   Soran N, 2008, REDOX REP, V13, P194, DOI 10.1179/135100008X308911
   Squadrito GL, 1998, FREE RADICAL BIO MED, V25, P392, DOI 10.1016/S0891-5849(98)00095-1
   Stamler JS, 2001, CELL, V106, P675, DOI 10.1016/S0092-8674(01)00495-0
   Starkman BG, 2005, BIOCHEM J, V389, P723, DOI 10.1042/BJ20041636
   STEFANOVICRACIC M, 1994, J RHEUMATOL, V21, P1892
   Stowe DF, 2009, ANTIOXID REDOX SIGN, V11, P1373, DOI [10.1089/ars.2008.2331, 10.1089/ARS.2008.2331]
   Studer RK, 2000, AM J PHYSIOL-CELL PH, V279, pC961, DOI 10.1152/ajpcell.2000.279.4.C961
   Suantawee T, 2013, J CLIN DIAGN RES, V7, P1855, DOI 10.7860/JCDR/2013/5802.3333
   Sun JH, 2006, ANTIOXID REDOX SIGN, V8, P1693, DOI 10.1089/ars.2006.8.1693
   Sun JY, 2002, EMBO J, V21, P5216, DOI 10.1093/emboj/cdf516
   Surapaneni Krishna Mohan, 2007, Indian J Med Sci, V61, P9
   TASKIRAN D, 1994, BIOCHEM BIOPH RES CO, V200, P142, DOI 10.1006/bbrc.1994.1426
   Thacker J, 2003, DNA REPAIR, V2, P655, DOI 10.1016/S1568-7864(03)00062-4
   Thannickal VJ, 2000, AM J PHYSIOL-LUNG C, V279, pL1005
   TIKU ML, 1990, J IMMUNOL, V145, P690
   Tiku ML, 2000, J BIOL CHEM, V275, P20069, DOI 10.1074/jbc.M907604199
   Torres J, 1998, J BIOL CHEM, V273, P8756, DOI 10.1074/jbc.273.15.8756
   Trachootham D, 2008, ANTIOXID REDOX SIGN, V10, P1343, DOI 10.1089/ars.2007.1957
   Tsai CH, 2013, BBA-GEN SUBJECTS, V1830, P2649, DOI 10.1016/j.bbagen.2012.12.017
   Turrens JF, 2003, J PHYSIOL-LONDON, V552, P335, DOI 10.1113/jphysiol.2003.049478
   Tuzun S, 2005, CURR THER RES CLIN E, V66, P335, DOI 10.1016/j.curtheres.2005.08.002
   Vaamonde-Garcia C, 2012, ARTHRITIS RHEUM-US, V64, P2927, DOI 10.1002/art.34508
   Vaillancourt F, 2007, J CELL BIOCHEM, V100, P1217, DOI 10.1002/jcb.21110
   Vaillancourt F, 2008, ARTHRITIS RES THER, V10, DOI 10.1186/ar2503
   Valvason C, 2008, RHEUMATOLOGY, V47, P31, DOI 10.1093/rheumatology/kem289
   van den Berg WB, 1999, OSTEOARTHR CARTILAGE, V7, P413, DOI 10.1053/joca.1999.0228
   van der Kraan PM, 2012, OSTEOARTHR CARTILAGE, V20, P223, DOI 10.1016/j.joca.2011.12.003
   van Lent PLEM, 2005, ARTHRITIS RES THER, V7, pR885, DOI 10.1186/ar1760
   Veihelmann A, 2001, ARTHRITIS RHEUM-US, V44, P1420, DOI 10.1002/1529-0131(200106)44:6<1420::AID-ART237>3.0.CO;2-K
   Verzijl N, 2002, ARTHRITIS RHEUM, V46, P114, DOI 10.1002/1529-0131(200201)46:1<114::AID-ART10025>3.0.CO;2-P
   VINCENT F, 1989, J CELL PHYSIOL, V141, P262, DOI 10.1002/jcp.1041410205
   Vuolteenaho K, 2005, SCAND J RHEUMATOL, V34, P475, DOI 10.1080/03009740510026797
   Wang MX, 2002, FEBS LETT, V531, P359, DOI 10.1016/S0014-5793(02)03511-1
   Wang SN, 2015, INT IMMUNOPHARMACOL, V24, P408, DOI 10.1016/j.intimp.2014.12.029
   Wang ZQ, 2004, J PHARMACOL EXP THER, V309, P869, DOI 10.1124/jpet.103.064154
   Welle S, 2003, J APPL PHYSIOL, V94, P1479, DOI 10.1152/japplphysiol.01061.2002
   Wen L, 2015, J ORTHOP SCI, V20, P734, DOI 10.1007/s00776-015-0718-4
   Whiteman M, 2006, OSTEOARTHR CARTILAGE, V14, P460, DOI 10.1016/j.joca.2005.11.002
   Whiteman M, 2004, FASEB J, V18, P1395, DOI 10.1096/fj.03-1096fje
   Wluka A, 2002, J RHEUMATOL, V29, P2585
   Woo YJ, 2011, EXP MOL MED, V43, P561, DOI 10.3858/emm.2011.43.10.062
   Wood S.T., 2015, ARTHRITIS RHEUM
   Wu GJ, 2007, J CELL BIOCHEM, V101, P1520, DOI 10.1002/jcb.21268
   Xia BJ, 2014, CALCIFIED TISSUE INT, V95, P495, DOI 10.1007/s00223-014-9917-9
   XIE QW, 1994, J BIOL CHEM, V269, P4705
   Xu Y, 2014, EXP THER MED, V8, P1065, DOI 10.3892/etm.2014.1862
   Yammani RR, 2006, ARTHRITIS RHEUM-US, V54, P2901, DOI 10.1002/art.22042
   Yasuhara R, 2005, BIOCHEM J, V389, P315, DOI 10.1042/BJ20041996
   Yin WH, 2009, J BIOL CHEM, V284, P31972, DOI 10.1074/jbc.M109.056838
   Ying XZ, 2014, INT ORTHOP, V38, P1519, DOI 10.1007/s00264-013-2219-4
   Yoda M, 2011, J ORTHOP SCI, V16, P791, DOI 10.1007/s00776-011-0138-z
   Yoon JB, 2003, J BIOL CHEM, V278, P15319, DOI 10.1074/jbc.M212520200
   Yu CJ, 2014, J PROTEOMICS, V99, P40, DOI 10.1016/j.jprot.2014.01.016
   Yu H, 2015, ORTHOP SURG, V7, P161, DOI 10.1111/os.12179
   Yu SM, 2015, INT J MOL MED, V35, P325, DOI 10.3892/ijmm.2014.2014
   Yu SM, 2014, J KOREAN MED SCI, V29, P1042, DOI 10.3346/jkms.2014.29.8.1042
   Yu SM, 2013, EXP CELL RES, V319, P2822, DOI 10.1016/j.yexcr.2013.08.026
   Yudoh K, 2005, ARTHRITIS RES THER, V7, pR380, DOI 10.1186/ar1499
   Yudoh K, 2007, ARTHRITIS RHEUM-US, V56, P3307, DOI 10.1002/art.22917
   ZHANG C, 1992, FEBS LETT, V297, P34, DOI 10.1016/0014-5793(92)80321-7
   Zhang XD, 2014, INT IMMUNOPHARMACOL, V21, P301, DOI 10.1016/j.intimp.2014.05.006
   Zushi S, 2009, ARTHRITIS RHEUM-US, V60, P3007, DOI 10.1002/art.24816
NR 331
TC 368
Z9 382
U1 29
U2 143
PU ELSEVIER
PI AMSTERDAM
PA RADARWEG 29, 1043 NX AMSTERDAM, NETHERLANDS
SN 0925-4439
EI 1879-260X
J9 BBA-MOL BASIS DIS
JI Biochim. Biophys. Acta-Mol. Basis Dis.
PD APR
PY 2016
VL 1862
IS 4
BP 576
EP 591
DI 10.1016/j.bbadis.2016.01.003
PG 16
WC Biochemistry & Molecular Biology; Biophysics; Cell Biology
WE Science Citation Index Expanded (SCI-EXPANDED)
SC Biochemistry & Molecular Biology; Biophysics; Cell Biology
GA DH3KO
UT WOS:000372686100008
PM 26769361
OA Bronze
HC Y
HP N
DA 2022-09-07
ER

PT J
AU Yang, JJ
   Song, XB
   Feng, Y
   Liu, N
   Fu, ZL
   Wu, JY
   Li, T
   Chen, H
   Chen, JJ
   Chen, C
   Yang, L
AF Yang, Junjun
   Song, Xiongbo
   Feng, Yong
   Liu, Na
   Fu, Zhenlan
   Wu, Jiangyi
   Li, Tao
   Chen, Hao
   Chen, Jiajia
   Chen, Cheng
   Yang, Liu
TI Natural ingredients-derived antioxidants attenuate H2O2-induced
   oxidative stress and have chondroprotective effects on human
   osteoarthritic chondrocytes via Keap1/Nrf2 pathway
SO FREE RADICAL BIOLOGY AND MEDICINE
LA English
DT Article
DE Osteoarthritis; Oxidative stress; Antioxidants; Keap1/Nrf2
ID N-ACETYLCYSTEINE; APOPTOSIS; OXYGEN; PATHOGENESIS; ACTIVATION;
   AUTOPHAGY; PREVENTS; LYCOPENE; ALPHA; ACID
AB Osteoarthritis (OA) is the most common disabling joint disease and its pathological process is closely related to oxidative stress. Recent studies have shown that antioxidants allicin, sulforaphane, and lycopene derived from natural ingredients garlic, broccoli, and tomato can reduce the degree of oxidative stress and the expression of inflammatory markers, indicating that theses antioxidants might be helpful for OA treatment. In this study, we investigated the effects of allicin, sulforaphane, and lycopene on H2O2-stimulated human osteochondral samples and osteoarthritic chondrocytes. Our results revealed that allicin, sulforaphane, and lycopene effectively reduced the oxidative stress-induced cell apoptosis, and increased gene expression of antioxidant enzymes. Besides, these natural ingredients-derived antioxidants reduced the expression of inflammatory factors, enhanced the chondrogenic matrix synthesis, and reduced the hypertrophic differentiation of osteoarthritic chondrocytes. These regulations were mainly through the activation of Keap1/Nrf2 pathway. Our findings suggest that these antioxidants might be a potential therapeutic strategy for OA.
C1 [Yang, Junjun; Song, Xiongbo; Liu, Na; Fu, Zhenlan; Li, Tao; Chen, Hao; Yang, Liu] Third Mil Med Univ, Army Med Univ, Southwest Hosp, Ctr Joint Surg, Chongqing 400038, China.
   [Feng, Yong] Chongqing Univ, Cent Hosp, Dept Orthoped, Chongqing 400014, China.
   [Liu, Na] Southwest Univ, Sch Life Sci, Key Lab Freshwater Fish Reprod & Dev, Minist Educ,Lab Mol Dev Biol, Chongqing 400038, China.
   [Wu, Jiangyi] Peking Univ, Shenzhen Hosp, Dept Sports Med, Shenzhen 518036, China.
   [Chen, Jiajia] Third Mil Med Univ, Army Med Univ, Biomed Anal Ctr, Chongqing 400038, China.
   [Chen, Cheng] Chongqing Med Univ, Coll Med Informat, Chongqing 400016, China.
RP Yang, L (通讯作者)，Third Mil Med Univ, Army Med Univ, Southwest Hosp, Ctr Joint Surg, Chongqing 400038, China.; Chen, C (通讯作者)，Chongqing Med Univ, Coll Med Informat, Chongqing 400016, China.
EM cclljjff@163.com; jointsurgery@163.com
RI Song, Xiongbo/GQH-5114-2022
CR Acuna L, 2019, CELLS-BASEL, V8, DOI 10.3390/cells8080776
   Ahmad A, 2019, J CLIN MED, V8, DOI 10.3390/jcm8060850
   Alam RTM, 2018, OXID MED CELL LONGEV, V2018, DOI 10.1155/2018/1780956
   AMIN AR, 1995, J EXP MED, V182, P2097, DOI 10.1084/jem.182.6.2097
   Arena A, 2019, BRAIN PATHOL, V29, P351, DOI 10.1111/bpa.12661
   Bai Y, 2019, FREE RADICAL BIO MED, V132, P83, DOI 10.1016/j.freeradbiomed.2018.10.443
   Charlier E, 2019, BIOCHEM PHARMACOL, V165, P49, DOI 10.1016/j.bcp.2019.02.036
   Chen Y.R., 2019, PHYTOTHER RES PTR, V33, P1
   Chen Y, 2019, J CELL MOL MED, V23, P2136, DOI 10.1111/jcmm.14125
   Clouet J., 2009, DRUG DISCOV TODAY, V14
   Dai CS, 2015, ANTIMICROB AGENTS CH, V59, P579, DOI 10.1128/AAC.03925-14
   Davidson R, 2017, SCI REP-UK, V7, DOI 10.1038/s41598-017-03629-5
   Dehghani S, 2018, PHYTOMEDICINE, V48, P70, DOI 10.1016/j.phymed.2018.04.060
   Delgobo M, 2019, J NUTR BIOCHEM, V67, P190, DOI 10.1016/j.jnutbio.2019.02.012
   Drevet S, 2018, EXP GERONTOL, V111, P107, DOI 10.1016/j.exger.2018.07.007
   Fox BM, 2019, KIDNEY INT, V95, P590, DOI 10.1016/j.kint.2018.10.020
   Green JA, 2014, P NUTR SOC, V73, P278, DOI 10.1017/S0029665113003935
   Gu YT, 2017, BIOMED PHARMACOTHER, V95, P1886, DOI 10.1016/j.biopha.2017.09.082
   Henrotin Y, 2005, OSTEOARTHR CARTILAGE, V13, P643, DOI 10.1016/j.joca.2005.04.002
   Hu JZ, 2017, CELL PHYSIOL BIOCHEM, V43, P367, DOI 10.1159/000480416
   Huang S, 2017, STEM CELL RES THER, V8, DOI 10.1186/s13287-017-0719-7
   Hui W, 2016, ANN RHEUM DIS, V75, P449, DOI 10.1136/annrheumdis-2014-206295
   Hwang HS, 2015, INT J MOL SCI, V16, P26035, DOI 10.3390/ijms161125943
   Jin LF, 2019, SCI TOTAL ENVIRON, V666, P713, DOI 10.1016/j.scitotenv.2019.02.307
   Khan NM, 2018, FREE RADICAL BIO MED, V116, P159, DOI 10.1016/j.freeradbiomed.2018.01.013
   Kim CY, 2019, PHARMACOL RES, V145, DOI 10.1016/j.phrs.2019.104259
   Larranaga A, 2018, ACTA BIOMATER, V67, P21, DOI 10.1016/j.actbio.2017.12.014
   Lavecchia T, 2013, CRIT REV FOOD SCI, V53, P198, DOI 10.1080/10408398.2010.520829
   Lepetsos P, 2016, BBA-MOL BASIS DIS, V1862, P576, DOI 10.1016/j.bbadis.2016.01.003
   Li B, 2019, J CELL PHYSIOL, V234, P561, DOI 10.1002/jcp.26769
   Li D, 2012, AM J MED SCI, V344, P486, DOI 10.1097/MAJ.0b013e3182579dc6
   Li D, 2019, CELL STRESS CHAPERON, V24, P195, DOI 10.1007/s12192-018-0956-4
   Lian CJ, 2019, BONE RES, V7, DOI 10.1038/s41413-019-0046-y
   Liu X., 2018, AGING, V10
   Liu Y, 2019, J HEPATOL, V71, P719, DOI 10.1016/j.jhep.2019.05.029
   Liu-Bryan R, 2015, NAT REV RHEUMATOL, V11, P35, DOI 10.1038/nrrheum.2014.162
   Loboda A, 2016, CELL MOL LIFE SCI, V73, P3221, DOI 10.1007/s00018-016-2223-0
   Loeser RF, 2016, NAT REV RHEUMATOL, V12, P412, DOI 10.1038/nrrheum.2016.65
   Ma CH, 2019, ANTIOXIDANTS-BASEL, V8, DOI 10.3390/antiox8090370
   Matsuda J, 2018, AUTOPHAGY, V14, P53, DOI 10.1080/15548627.2017.1391428
   Momtahan N, 2019, TRENDS MOL MED, V25, P482, DOI 10.1016/j.molmed.2019.04.005
   Morita K, 2007, J EXP MED, V204, P1613, DOI 10.1084/jem.20062525
   Palozza P, 2012, ACTA BIOCHIM POL, V59, P21
   Pan YT, 2017, MOL MED REP, V16, P2985, DOI 10.3892/mmr.2017.6904
   Peng LY, 2019, AM J CHINESE MED, V47, P1113, DOI [10.1142/s0192415x19500575, 10.1142/S0192415X19500575]
   Qian YQ, 2018, FOOD FUNCT, V9, P4865, DOI 10.1039/c8fo01095a
   Rasheed, 2016, INT J HLTH SCI, V10, pV, DOI 10.12816/0048807
   Safdar A., 2010, FREE RADIC BIOL MED, V49
   Santin-Marquez R, 2019, GEROSCIENCE, V41, P655, DOI 10.1007/s11357-019-00061-7
   Scott JL, 2010, ANN RHEUM DIS, V69, P1502, DOI 10.1136/ard.2009.119966
   Sies H, 2015, REDOX BIOL, V4, P180, DOI 10.1016/j.redox.2015.01.002
   Silva-Palacios A, 2019, FREE RADICAL BIO MED, V143, P331, DOI 10.1016/j.freeradbiomed.2019.08.012
   Singh AK, 2017, CRIT REV FOOD SCI, V57, P3449, DOI 10.1080/10408398.2015.1129310
   Su BC, 2019, CANCERS, V11, DOI 10.3390/cancers11020171
   Subedi L, 2019, OXID MED CELL LONGEV, V2019, DOI 10.1155/2019/3549274
   Sun X, 2017, J APPL TOXICOL, V37, P1428, DOI 10.1002/jat.3511
   Tateiwa D, 2019, CELLS-BASEL, V8, DOI 10.3390/cells8080818
   Vinatier C, 2016, DRUG DISCOV TODAY, V21, P1932, DOI 10.1016/j.drudis.2016.08.011
   Wang X, 2019, AM J SPORT MED, V47, P2316, DOI 10.1177/0363546519856355
   Wang XJ, 2007, P NATL ACAD SCI USA, V104, P19589, DOI 10.1073/pnas.0709483104
   Wang YZ, 2019, BONE, V127, P656, DOI 10.1016/j.bone.2019.05.026
   Williams FMK, 2010, BMC MUSCULOSKEL DIS, V11, DOI 10.1186/1471-2474-11-280
   Wu JY, 2019, BIOMATERIALS, V206, P87, DOI 10.1016/j.biomaterials.2019.03.022
   Yang MY, 2019, PHARMACOL RES, V144, P227, DOI 10.1016/j.phrs.2019.04.023
   Yook JS, 2019, P NATL ACAD SCI USA, V116, P10988, DOI 10.1073/pnas.1815197116
   Zhang M., 2017, CELL PHYSL BIOCH INT, V41
NR 66
TC 24
Z9 25
U1 1
U2 22
PU ELSEVIER SCIENCE INC
PI NEW YORK
PA STE 800, 230 PARK AVE, NEW YORK, NY 10169 USA
SN 0891-5849
EI 1873-4596
J9 FREE RADICAL BIO MED
JI Free Radic. Biol. Med.
PD MAY 20
PY 2020
VL 152
BP 854
EP 864
DI 10.1016/j.freeradbiomed.2020.01.185
PG 11
WC Biochemistry & Molecular Biology; Endocrinology & Metabolism
WE Science Citation Index Expanded (SCI-EXPANDED)
SC Biochemistry & Molecular Biology; Endocrinology & Metabolism
GA MH2SS
UT WOS:000546582900008
PM 32014502
DA 2022-09-07
ER

PT J
AU Zupan, J
   Vrtacnik, P
   Cor, A
   Haring, G
   Weryha, G
   Visvikis-Siest, S
   Marc, J
AF Zupan, Janja
   Vrtacnik, Peter
   Cor, Andrej
   Haring, Gregor
   Weryha, Georges
   Visvikis-Siest, Sophie
   Marc, Janja
TI VEGF-A is associated with early degenerative changes in cartilage and
   subchondral bone
SO GROWTH FACTORS
LA English
DT Article
DE Vascular endothelial growth factor A; cartilage; subchondral bone;
   oxidative stress; pre-osteoarthritis
ID ENDOTHELIAL GROWTH-FACTOR; OXIDATIVE STRESS; ARTICULAR-CARTILAGE;
   OSTEOARTHRITIS; PATHOGENESIS; MODEL; CHONDROCYTES; INFLAMMATION;
   CYTOKINES; OXYGEN
AB Paired cartilage and subchondral bone of subjects with no clinical history of joint disorders were analyzed to determine whether antioxidant enzymes, inflammatory cytokines and growth factors can be linked to a pre-osteoarthritis. Tissue explants were phenotyped according to Osteoarthritis Research Society International grading and micro-computed tomography, and also screened for the expression of several markers using quantitative polymerase chain reaction. The expression of these same genes was measured in SW1353 cells treated with hydrogen peroxide, to gain insight into the pathways involved with oxidative stress responses. Vascular endothelial growth factor A (VEGF-A) was up-regulated in the cartilage samples that showed early cartilage or bone degeneration. Oxidative stress in chondrocytes provoked up-regulation of interleukin-1 beta, interleukin-6, aggrecan, and SRY-box containing gene 9. Our results confirm the hitherto evidence of the deteriorating effects of the oxidative stress on cartilage and suggest the link between VEGF-A and pre-osteoarthritis.
C1 [Zupan, Janja; Vrtacnik, Peter; Marc, Janja] Univ Ljubljana, Fac Pharm, Dept Clin Biochem, Askerceva 7, SI-1000 Ljubljana, Slovenia.
   [Cor, Andrej] Valdoltra Orthopaed Hosp, Ankaran, Slovenia.
   [Haring, Gregor] Univ Ljubljana, Fac Med, Inst Forens Med, Ljubljana, Slovenia.
   [Weryha, Georges; Visvikis-Siest, Sophie] Univ Lorraine, INSERM, IGE PCV, Nancy, France.
RP Zupan, J (通讯作者)，Univ Ljubljana, Fac Pharm, Dept Clin Biochem, Askerceva 7, SI-1000 Ljubljana, Slovenia.
EM janja.zupan@ffa.uni-lj.si
RI Visvikis-Siest, Sophie/H-2324-2014; Zupan, Janja/R-5013-2019; Zupan,
   Janja/L-6760-2017
OI Visvikis-Siest, Sophie/0000-0001-8104-8425; Zupan,
   Janja/0000-0002-0211-8470; Zupan, Janja/0000-0002-0211-8470; marc,
   janja/0000-0001-6013-9758; WERYHA, Georges/0000-0003-2062-3419
FU Slovenian Research Agency [J3-551, P3-298, ARMR19]
FX This work was supported by the Slovenian Research Agency under Grant
   J3-551, P3-298 and ARMR19.
CR Afonso V, 2007, JOINT BONE SPINE, V74, P324, DOI 10.1016/j.jbspin.2007.02.002
   Aigner T, 2007, NAT CLIN PRACT RHEUM, V3, P391, DOI 10.1038/ncprheum0534
   Andersen CL, 2004, CANCER RES, V64, P5245, DOI 10.1158/0008-5472.CAN-04-0496
   Aoki T, 2012, TRENDS PHARMACOL SCI, V33, P304, DOI 10.1016/j.tips.2012.02.004
   Brandl A, 2011, J ORTHOP RES, V29, P1114, DOI 10.1002/jor.21348
   Burr DB, 2012, NAT REV RHEUMATOL, V8, P665, DOI 10.1038/nrrheum.2012.130
   Bustin SA, 2009, CLIN CHEM, V55, P611, DOI 10.1373/clinchem.2008.112797
   Corrado A, 2013, CLIN EXP MED, V13, P81, DOI 10.1007/s10238-011-0170-5
   Del Carlo M, 2003, ARTHRITIS RHEUM-US, V48, P3419, DOI 10.1002/art.11338
   Funck-Brentano T, 2011, CYTOKINE GROWTH F R, V22, P91, DOI 10.1016/j.cytogfr.2011.04.003
   Goldring MB, 2011, EUR CELLS MATER, V21, P202, DOI 10.22203/eCM.v021a16
   Haywood L, 2003, ARTHRITIS RHEUM, V48, P2173, DOI 10.1002/art.11094
   Henrotin Y, 2005, OSTEOARTHR CARTILAGE, V13, P643, DOI 10.1016/j.joca.2005.04.002
   Holt DW, 2012, OSTEOARTHR CARTILAGE, V20, P430, DOI 10.1016/j.joca.2011.11.008
   Khansari N, 2009, RECENT PATENTS INFLA, V3, P73, DOI 10.2174/187221309787158371
   Lorenzo J, 2008, ENDOCR REV, V29, P403, DOI 10.1210/er.2007-0038
   Ma YN, 2014, FREE RADICAL BIO MED, V76, P251, DOI 10.1016/j.freeradbiomed.2014.08.015
   Mahjoub M, 2012, OSTEOPOROSIS INT, V23, pS841, DOI 10.1007/s00198-012-2161-0
   Mansell JP, 2007, NAT CLIN PRACT RHEUM, V3, P306, DOI 10.1038/ncprheum0505
   Mastbergen SC, 2011, ARTHRITIS RHEUM-US, V63, P2561, DOI 10.1002/art.30306
   Murata M, 2008, OSTEOARTHR CARTILAGE, V16, P279, DOI 10.1016/j.joca.2007.09.003
   Pfander D, 2001, ANN RHEUM DIS, V60, P1070, DOI 10.1136/ard.60.11.1070
   Pritzker KPH, 2006, OSTEOARTHR CARTILAGE, V14, P13, DOI 10.1016/j.joca.2005.07.014
   Rainbow R, 2012, ARTHRITIS, DOI 10.1155/2012/741582
   Ryd L, 2015, CARTILAGE, V6, P156, DOI 10.1177/1947603515586048
   Sanchez C, 2008, ARTHRITIS RHEUM-US, V58, P442, DOI 10.1002/art.23159
   Schulze-Tanzil G, 2009, CURR GENE THER, V9, P306, DOI 10.2174/156652309788921044
   Takahashi K, 2018, MOD RHEUMATOL, V28, P351, DOI 10.1080/14397595.2017.1332539
   van der Kraan PA, 2008, AGEING RES REV, V7, P106, DOI 10.1016/j.arr.2007.10.001
   Wilson R, 2016, J PROTEOME RES, V15, P1033, DOI 10.1021/acs.jproteome.5b01115
   Yuan Q, 2014, BMC MUSCULOSKEL DIS, V15, DOI 10.1186/1471-2474-15-437
   Yudoh K, 2005, ARTHRITIS RES THER, V7, pR380, DOI 10.1186/ar1499
   Zupan J, 2013, J ORTHOP RES, V31, P1059, DOI 10.1002/jor.22318
NR 33
TC 10
Z9 11
U1 1
U2 1
PU TAYLOR & FRANCIS LTD
PI ABINGDON
PA 2-4 PARK SQUARE, MILTON PARK, ABINGDON OR14 4RN, OXON, ENGLAND
SN 0897-7194
EI 1029-2292
J9 GROWTH FACTORS
JI Growth Factors
PY 2018
VL 36
IS 5-6
BP 263
EP 273
DI 10.1080/08977194.2019.1570926
PG 11
WC Cell Biology; Endocrinology & Metabolism
WE Science Citation Index Expanded (SCI-EXPANDED)
SC Cell Biology; Endocrinology & Metabolism
GA HP8ZC
UT WOS:000461980300007
PM 30764675
DA 2022-09-07
ER

PT J
AU Uchida, K
   Naruse, K
   Ogawa, Z
   Suto, K
   Urabe, K
   Takaso, M
AF Uchida, Kentaro
   Naruse, Kouji
   Ogawa, Zensuke
   Suto, Kaori
   Urabe, Ken
   Takaso, Masashi
TI Elevation of pancreatic oxidative stress in STR/Ort mice
SO JOURNAL OF APPLIED ANIMAL RESEARCH
LA English
DT Article
DE STR/Ort; pancreatic oxidative stress; heat shock protein;
   hyperinsulinaemia
ID SPONTANEOUS OSTEOARTHRITIS; MOUSE; MODEL
AB To gain a better understanding of the causative factors of hyperinsulinaemia, pancreatic oxidative stress in STR/Ort mice and a type 2 diabetic mouse model (db/db) was evaluated. Expression of oxidative stress marker HSP32 in the pancreas of STR/Ort mice was significantly higher than that in the liver, kidney and spleen. The expression level of HSP32 in STR/Ort was significantly higher than in db/m at 5, 15 and 20 weeks of age (P < 0.05) and tended to be higher than that in db/m (P = 0.069). The expression level of HSP47 in STR/Ort was also significantlyhigher than in db/m at 5 and 10 weeks (P < 0.05) and tended to be higher than that of db/m at 15 (P = 0.086) and 20 weeks (P = 0.052). Taken together, these results suggest that elevation of oxidative stress in the pancreas during early developmental periods may induce hyperinsulinaemia in STR/Ort mice through impaired insulin metabolism and contribute to the initiation and progression of osteoarthritis.
C1 [Uchida, Kentaro; Naruse, Kouji; Suto, Kaori; Urabe, Ken; Takaso, Masashi] Kitasato Univ, Sch Med, Dept Orthoped Surg, Sagamihara, Kanagawa 228, Japan.
   [Ogawa, Zensuke] Kitasato Univ, Sch Allied Hlth Sci, Dept Clin Chem, Sagamihara, Kanagawa 228, Japan.
RP Uchida, K (通讯作者)，Kitasato Univ, Sch Med, Dept Orthoped Surg, Sagamihara, Kanagawa 228, Japan.
EM kuchida@med.kitasato-u.ac.jp
FU Ministry of Education, Sports, Culture, Science and Technology of Japan;
   Ministry of Health, Labour and Welfare of Japan; Parents' Association of
   Kitasato University School of Medicine; Nakatomi Foundation; SDS Inc.;
   Graduate School of Medical Science, Kitasato University [2037, 3094]
FX We thank M. Ohashi, M. Kuranaga, Y. Sekiguchi and S. Ikebe for their
   technical assistance. This investigation was supported in part by
   grants-in-aid from the Ministry of Education, Sports, Culture, Science
   and Technology of Japan, by grants-in-aid from the Ministry of Health,
   Labour and Welfare of Japan for the Research on Human Genome, Tissue
   Engineering and Food Biotechnology, to M. I., by grants-in-aid from the
   Ministry of Education, Sports, Culture, Science and Technology of Japan
   to K. N. and K. U., and by research grants from the Parents' Association
   of Kitasato University School of Medicine, the Nakatomi Foundation, and
   SDS Inc. to K. N. Part of this study was supported by a grant for
   scientific research from Research Project No. 2037 and Postgraduate
   Research Project No. 3094 at the Graduate School of Medical Science,
   Kitasato University.
CR Ahn SG, 2003, GENE DEV, V17, P516, DOI 10.1101/gad.1044503
   Atalay M, 2009, CURR PROTEIN PEPT SC, V10, P85, DOI 10.2174/138920309787315202
   Ceriello A, 2004, ARTERIOSCL THROM VAS, V24, P816, DOI 10.1161/01.ATV.0000122852.22604.78
   Ceriello A, 2000, METABOLISM, V49, P27, DOI 10.1016/S0026-0495(00)80082-7
   Chen TH, 2006, BBA-MOL BASIS DIS, V1762, P711, DOI 10.1016/j.bbadis.2006.06.008
   Gomez RL, 2009, NUTR METAB CARDIOVAS, V19, P135
   Gorogawa S, 2002, DIABETES RES CLIN PR, V57, P1, DOI 10.1016/S0168-8227(02)00005-0
   Kratnov A E, 2006, Klin Med (Mosk), V84, P42
   Mason RM, 2001, OSTEOARTHR CARTILAGE, V9, P85, DOI 10.1053/joca.2000.0363
   Naruse K, 2009, CONNECT TISSUE RES, V50, P243, DOI 10.1080/03008200902836065
   Ohashi S, 2004, J BIOL CHEM, V279, P19816, DOI 10.1074/jbc.M310428200
   Sarukawa J, 2010, ARTHRITIS RHEUM-US, V62, P463, DOI 10.1002/art.27202
   Uchida K, 2009, EXP ANIM TOKYO, V58, P181, DOI 10.1538/expanim.58.181
   van Herpen NA, 2008, PHYSIOL BEHAV, V94, P231, DOI 10.1016/j.physbeh.2007.11.049
   Velasquez MT, 2010, METAB SYNDR RELAT D, V8, P295, DOI 10.1089/met.2009.0110
   Yu AL, 2009, INVEST OPHTH VIS SCI, V50, P1707, DOI 10.1167/iovs.08-1961
NR 16
TC 2
Z9 2
U1 0
U2 1
PU TAYLOR & FRANCIS LTD
PI ABINGDON
PA 4 PARK SQUARE, MILTON PARK, ABINGDON OX14 4RN, OXON, ENGLAND
SN 0971-2119
J9 J APPL ANIM RES
JI J. Appl. Anim. Res.
PY 2011
VL 39
IS 2
BP 149
EP 152
DI 10.1080/09712119.2011.565567
PG 4
WC Agriculture, Dairy & Animal Science
WE Science Citation Index Expanded (SCI-EXPANDED)
SC Agriculture
GA 838GZ
UT WOS:000296276700017
OA Bronze
DA 2022-09-07
ER

PT J
AU Han, F
   Jiang, H
   Qu, W
   Rui, YJ
AF Han, F.
   Jiang, H.
   Qu, W.
   Rui, Y-J
TI KLF11 protects chondrocytes via inhibiting p38 MAPK signaling pathway
SO EUROPEAN REVIEW FOR MEDICAL AND PHARMACOLOGICAL SCIENCES
LA English
DT Article
DE Kruppel like factors 11; Osteoarthritis; Chondrocytes; Oxidative stress;
   Apoptosis; Endoplasmic reticulum stress
ID OSTEOARTHRITIS; EXPRESSION; STRESS; ACTIVATION; APOPTOSIS; SENESCENCE;
   CARTILAGE
AB OBJECTIVE: The purpose of this study was to explore the effects of Kruppel like factors 11 (KLF11) on oxidative stress, apoptosis, and endoplasmic reticulum stress (ERS) in osteoarthritis (OA) and its mechanism.
   PATIENTS AND METHODS: Human articular cartilage tissue was used to study the correlation between KLF11 and OA. Furthermore, human chondrocytes were used to explore the effects of KLF11 on oxidative stress, apoptosis, and ERS in chondrocytes by overexpressing KLF11 and using the OA inducer IL-1 beta. The p38MAPK signaling pathway agonist P79350 was used to study the effect of KLF11 on the p38 MAPK signaling pathway.
   RESULTS: Articular cartilage tissue in OA patients and IL-1 beta-induced chondrocytes expressed higher KLF11. Overexpression of KLF11 significantly reduced oxidative stress levels, apoptosis levels, and activity of ERS-related pathways in chondrocytes. Moreover, P79350 attenuated the protective effect of KLF11 on chondrocytes by activating the p38MAPK signaling pathway.
   CONCLUSIONS: KLF11 protects against OA by inhibiting oxidative stress, apoptosis, and ERS in chondrocytes by inhibiting p38MAPK signaling pathway.
C1 [Han, F.] Soochow Univ, Suzhou, China.
   [Han, F.; Qu, W.] Dalian Med Univ, Dept Hand Microsurg, Affiliated Hosp 1, Dalian, China.
   [Jiang, H.] Dalian Friendship Hosp, Dept Orthopaed Surg, Dalian, China.
   [Rui, Y-J] Soochow Univ, Dept Orthopaed Surg, Wuxi Peoples Hosp 9, Suzhou, China.
RP Rui, YJ (通讯作者)，Soochow Univ, Dept Orthopaed Surg, Wuxi Peoples Hosp 9, Suzhou, China.
EM Yongjunsoochow@163.com
CR Aviv G, 2017, PLOS PATHOG, V13, DOI 10.1371/journal.ppat.1006559
   Cook T, 1999, J BIOL CHEM, V274, P29500, DOI 10.1074/jbc.274.41.29500
   Correa LF, 2016, ENDOCRINOLOGY, V157, P3332, DOI 10.1210/en.2016-1194
   Cullingford TE, 2008, BBA-MOL CELL RES, V1783, P1229, DOI 10.1016/j.bbamcr.2008.03.007
   Eitner A, 2017, FRONT MOL NEUROSCI, V10, DOI 10.3389/fnmol.2017.00349
   Fernandez-Zapico ME, 2011, BIOCHEM J, V435, P529, DOI 10.1042/BJ20100773
   Gaedke IE, 2018, IN VIVO, V32, P1463, DOI 10.21873/invivo.11400
   Gu YT, 2017, BIOMED PHARMACOTHER, V95, P1886, DOI 10.1016/j.biopha.2017.09.082
   Harris S, 2015, NEUROPSYCHOPHARMACOL, V40, P1373, DOI 10.1038/npp.2014.321
   Huang ZW, 2017, ARCH ORAL BIOL, V84, P125, DOI 10.1016/j.archoralbio.2017.09.021
   Johnson MD, 2016, J CLIN NEUROSCI, V30, P110, DOI 10.1016/j.jocn.2015.12.031
   Kang SW, 2016, MECH AGEING DEV, V153, P7, DOI 10.1016/j.mad.2015.12.002
   Korochina KV, 2018, B EXP BIOL MED+, V165, P497, DOI 10.1007/s10517-018-4203-x
   Li Y, 2017, APOPTOSIS, V22, P510, DOI 10.1007/s10495-016-1327-1
   Li ZF, 2015, INFLAMMATION, V38, P1563, DOI 10.1007/s10753-015-0131-3
   Liu YK, 2017, BIOCHEM BIOPH RES CO, V491, P368, DOI 10.1016/j.bbrc.2017.07.094
   Meza-Reyes Gilberto, 2017, Rev Med Inst Mex Seguro Soc, V55, P67
   Radons J, 2006, INT J MOL MED, V17, P661
   Rasheed Z, 2011, RHEUMATOLOGY, V50, P838, DOI 10.1093/rheumatology/keq380
   Richards EG, 2017, REPROD SCI, V24, P1129, DOI 10.1177/1933719117698582
   Singh R, 2003, J ORTHOP RES, V21, P102, DOI 10.1016/S0736-0266(02)00089-X
   Sun HY, 2017, CYTOKINE, V90, P135, DOI 10.1016/j.cyto.2016.11.002
   Takada K, 2013, BIOMED REP, V1, P315, DOI 10.3892/br.2013.52
NR 23
TC 5
Z9 5
U1 0
U2 3
PU VERDUCI PUBLISHER
PI ROME
PA VIA GREGORIO VII, ROME, 186-00165, ITALY
SN 1128-3602
J9 EUR REV MED PHARMACO
JI Eur. Rev. Med. Pharmacol. Sci.
PY 2020
VL 24
IS 12
BP 6505
EP 6516
PG 12
WC Pharmacology & Pharmacy
WE Science Citation Index Expanded (SCI-EXPANDED)
SC Pharmacology & Pharmacy
GA MD5SR
UT WOS:000544032800007
PM 32633337
DA 2022-09-07
ER

PT J
AU Zhuang, C
   Wang, YJ
   Zhang, YK
   Xu, NW
AF Zhuang, Chao
   Wang, Yuji
   Zhang, Yunkun
   Xu, Nanwei
TI Oxidative stress in osteoarthritis and antioxidant effect of
   polysaccharide from angelica sinensis
SO INTERNATIONAL JOURNAL OF BIOLOGICAL MACROMOLECULES
LA English
DT Article
DE Oxidative stress; Osteoarthritis; Antioxidant; Angelica sinensis
   polysaccharide
ID CHONDROCYTES; UPDATE; MODEL
AB This study aimed to investigate the oxidative stress in human osteoarthritis (OA) chondrocytes and the antioxidant effect of angelica sinensis polysaccharide (ASP) on it. Human OA chondrocytes and human normal chondrocytes induced by hydrogen peroxide (H2O2) alone or treated with ASP were cultured, then they were measured with cell viability, levels of reactive oxygen species (ROS), nitric oxide (NO) and malondialdehyde (MDA) production, activities of inducible nitric oxide synthase (iNOS), superoxide dismutase (SOD) and catalase (CAT), expression of related genes, such as collagen type II (Col2a1), Aggrecan, iNOS, SOD, CAT and peroxisome proliferator-activated receptor gamma (PPAR gamma). We found that the production of ROS, NO, and MDA and the activity of iNOS, SOD and CAT were significantly increased in OA chondrocytes compared with human normal chondrocytes. When treated with H2O2, human chondrocytes exhibited acute oxidative stress injure, which was similar to OA chondrocytes. Pretreatment with ASP before H2O2 alleviated oxidative stress and protected human chondrocytes. The activity of PPAR gamma was decreased in OA chondrocytes and increased when treated with ASP. In conclusion, oxidative stress is an important pathogenesis of OA, and ASP inhibits H2O2-mediated injury in human chondrocytes. Our data also suggest that PPAR gamma participates in oxidation and anti-oxidation of OA (C) 2018 Elsevier B.V. All rights reserved.
C1 [Zhuang, Chao; Wang, Yuji; Zhang, Yunkun; Xu, Nanwei] Nanjing Med Univ, Affiliated Changzhou Peoples Hosp 2, Dept Orthoped, Changzhou 213003, China.
RP Xu, NW (通讯作者)，Nanjing Med Univ, Affiliated Changzhou Peoples Hosp 2, Dept Orthoped, Changzhou 213003, China.
EM xu-nanwei@hotmail.com
OI zhuang, chao/0000-0002-1014-3369
FU Priority Specialty Fund of Jiangsu Province
FX This work was supported by Priority Specialty Fund of Jiangsu Province.
CR ALTMAN R, 1986, ARTHRITIS RHEUM, V29, P1039, DOI 10.1002/art.1780290816
   Bijlsma JWJ, 2011, LANCET, V377, P2115, DOI 10.1016/S0140-6736(11)60243-2
   Dai XX, 2016, BRIT J NUTR, V115, P1547, DOI 10.1017/S0007114516000362
   Goldring MB, 2006, BEST PRACT RES CL RH, V20, P1003, DOI 10.1016/j.berh.2006.06.003
   Hsu DZ, 2015, INT J CLIN EXP PATHO, V8, P12491
   Huang JG, 2011, CELL MOL BIOL LETT, V16, P564, DOI 10.2478/s11658-011-0023-y
   Hui W, 2016, ANN RHEUM DIS, V75, P449, DOI 10.1136/annrheumdis-2014-206295
   Jeong Chul-Ho, 2016, J Cancer Prev, V21, P13, DOI 10.15430/JCP.2016.21.1.13
   Kyostio-Moore S, 2013, OSTEOARTHR CARTILAGE, V21, P358, DOI 10.1016/j.joca.2012.11.002
   Lepetsos P., 2016, BIOCHIM BIOPHYS ACTA, P576
   Lim HD, 2012, J PINEAL RES, V53, P225, DOI 10.1111/j.1600-079X.2012.00991.x
   Malfait AM, 2016, OSTEOARTHR CARTILAGE, V24, P21, DOI 10.1016/j.joca.2015.09.010
   Roberts JS, 2015, INT J MOL SCI, V16, P23337, DOI 10.3390/ijms161023337
   Varady NH, 2016, OSTEOARTHR CARTILAGE, V24, P27, DOI 10.1016/j.joca.2015.08.018
   Wang QJ, 2003, BIOMED CHROMATOGR, V17, P483, DOI 10.1002/bmc.267
   Wenham CYJ, 2013, AGE AGEING, V42, P272, DOI 10.1093/ageing/aft043
   Zhuang C, 2016, INT J BIOL MACROMOL, V87, P322, DOI 10.1016/j.ijbiomac.2016.02.031
   Ziskoven C, 2011, CAN J PHYSIOL PHARM, V89, P455, DOI [10.1139/Y11-055, 10.1139/y11-055]
NR 18
TC 43
Z9 45
U1 4
U2 46
PU ELSEVIER
PI AMSTERDAM
PA RADARWEG 29, 1043 NX AMSTERDAM, NETHERLANDS
SN 0141-8130
EI 1879-0003
J9 INT J BIOL MACROMOL
JI Int. J. Biol. Macromol.
PD AUG
PY 2018
VL 115
BP 281
EP 286
DI 10.1016/j.ijbiomac.2018.04.083
PG 6
WC Biochemistry & Molecular Biology; Chemistry, Applied; Polymer Science
WE Science Citation Index Expanded (SCI-EXPANDED)
SC Biochemistry & Molecular Biology; Chemistry; Polymer Science
GA GN0MK
UT WOS:000438662500033
PM 29673954
DA 2022-09-07
ER

PT J
AU Karim, A
   Bajbouj, K
   Shafarin, J
   Qaisar, R
   Hall, AC
   Hamad, M
AF Karim, Asima
   Bajbouj, Khuloud
   Shafarin, Jasmin
   Qaisar, Rizwan
   Hall, Andrew C.
   Hamad, Mawieh
TI Iron Overload Induces Oxidative Stress, Cell Cycle Arrest and Apoptosis
   in Chondrocytes
SO FRONTIERS IN CELL AND DEVELOPMENTAL BIOLOGY
LA English
DT Article
DE iron overload; osteoarthritis; C-20; A4 cells; apoptosis; oxidative
   stress; chondrocytes
ID HEREDITARY HEMOCHROMATOSIS; ARTICULAR-CARTILAGE; MOLECULAR CONTROL;
   OSTEOARTHRITIS; ARTHROPATHY; FERROPTOSIS; ARTHRITIS; PROGRESSION;
   DEPOSITION; JOINT
AB Clinical and experimental evidence point to the presence of considerable links between arthropathy, osteoarthritis (OA) in particular, and iron overload possibly due to oxidative stress and tissue damage. However, the specific cellular targets of iron overload-related oxidative stress in OA remain ambiguous. We examined the effects of iron overload on chondrocyte health using the C-20/A4 chondrocyte cell line. Cells were treated with increasing concentrations of ferric ammonium citrate (FAC) to mimic iron overload in vitro. Treated cells were assessed for cell viability, cycling, apoptosis, collagen II synthesis, and oxidative stress along with cellular iron content and the expression of key iron regulatory genes. FAC treatment resulted in an increase in ferritin expression and a significant decrease in the expression of hepcidin, ferroportin, transferrin receptors 1 (TfR1) and TfR2. Increased labile iron content was also evident, especially in cells treated with high FAC at 24 h. High doses of FAC treatment also induced higher levels of reactive oxygen species, reduced collagen II production, disrupted cell cycle and higher cell death as compared with untreated controls. In conclusion, findings presented here demonstrate that iron overload disrupts cellular iron homeostasis, which compromises the functional integrity of chondrocytes and leads to oxidative stress and apoptosis.
C1 [Karim, Asima; Bajbouj, Khuloud; Qaisar, Rizwan] Univ Sharjah, Dept Basic Med Sci, Coll Med, Sharjah, U Arab Emirates.
   [Bajbouj, Khuloud; Shafarin, Jasmin; Hamad, Mawieh] Univ Sharjah, Sharjah Inst Med Res, Sharjah, U Arab Emirates.
   [Hall, Andrew C.] Univ Edinburgh, Coll Med & Vet Med, Edinburgh Med Sch, Biomed Sci, Edinburgh, Midlothian, Scotland.
   [Hamad, Mawieh] Univ Sharjah, Dept Med Lab Sci, Coll Hlth Sci, Sharjah, Scotland.
RP Karim, A (通讯作者)，Univ Sharjah, Dept Basic Med Sci, Coll Med, Sharjah, U Arab Emirates.; Hamad, M (通讯作者)，Univ Sharjah, Sharjah Inst Med Res, Sharjah, U Arab Emirates.; Hamad, M (通讯作者)，Univ Sharjah, Dept Med Lab Sci, Coll Hlth Sci, Sharjah, Scotland.
EM akarim@sharjah.ac.ae; mabdelhaq@sharjah.ac.ae
OI Qaisar, Rizwan/0000-0001-8485-7172
FU University of Sharjah, Sharjah, UAE [1901090149, 2001090180,
   2101090196/AK, 1901050144/MH]
FX This work was supported by the research grants 1901090149, 2001090180,
   2101090196/AK and 1901050144/MH, University of Sharjah, Sharjah, UAE.
CR Anderson CP, 2012, BBA-MOL CELL RES, V1823, P1468, DOI 10.1016/j.bbamcr.2012.05.010
   ASKARI AD, 1983, AM J MED, V75, P957, DOI 10.1016/0002-9343(83)90875-6
   Bajbouj Khuloud, 2017, Tumour Biol, V39, p1010428317726184, DOI 10.1177/1010428317726184
   Burton LH, 2020, OSTEOARTHR CARTILAGE, V28, P1265, DOI 10.1016/j.joca.2020.06.005
   Camacho A, 2016, OSTEOARTHR CARTILAGE, V24, P494, DOI 10.1016/j.joca.2015.09.007
   Carroll GJ, 2011, ARTHRITIS RHEUM-US, V63, P286, DOI 10.1002/art.30094
   Carroll GJ, 2010, SCAND J RHEUMATOL, V39, P413, DOI 10.3109/03009741003677449
   Chehade S, 2019, HEPATOLOGY, V70, P1064, DOI 10.1002/hep.30469
   Chiou B, 2018, PHARMACEUTICALS-BASE, V11, DOI 10.3390/ph11040124
   Comporti M, 2002, FREE RADICAL BIO MED, V32, P565, DOI 10.1016/S0891-5849(02)00758-X
   Dallos T, 2010, ANN RHEUM DIS, V69, P2145, DOI 10.1136/ard.2009.122119
   Dejaco C, 2017, ARTHRITIS RES THER, V19, DOI 10.1186/s13075-017-1448-0
   Delcarlo M, 2006, AM J PHYSIOL-CELL PH, V290, pC802, DOI 10.1152/ajpcell.00214.2005
   Economides CP, 2013, ACTA RADIOL OPEN, V2, DOI 10.1177/2047981613477401
   Eisenstein RS, 2000, ANNU REV NUTR, V20, P627, DOI 10.1146/annurev.nutr.20.1.627
   Ferreira A.V., 2021, OSTEOARTHRITIS CARTI, V3, DOI [10.1016/j.ocarto.2021.100145, DOI 10.1016/J.OCARTO.2021.100145]
   Hentze MW, 2004, CELL, V117, P285, DOI 10.1016/S0092-8674(04)00343-5
   Hong SH, 2017, ONCOTARGET, V8, P115164, DOI 10.18632/oncotarget.23046
   Husar-Memmer E, 2014, CURR RHEUMATOL REP, V16, DOI 10.1007/s11926-013-0393-4
   Ines LS, 2001, CLIN EXP RHEUMATOL, V19, P98
   Jing XZ, 2021, J CELL MOL MED, V25, P5671, DOI 10.1111/jcmm.16581
   Jing XZ, 2021, FRONT CELL DEV BIOL, V8, DOI 10.3389/fcell.2020.594509
   Kennish L, 2014, BMC MUSCULOSKEL DIS, V15, DOI 10.1186/1471-2474-15-8
   Kim BJ, 2012, J BONE MINER RES, V27, P2279, DOI 10.1002/jbmr.1692
   KRA SJ, 1965, NEW ENGL J MED, V272, P1268, DOI 10.1056/NEJM196506172722404
   Kruszewski M, 2003, MUTAT RES-FUND MOL M, V531, P81, DOI 10.1016/j.mrfmmm.2003.08.004
   Kuang FM, 2020, FRONT CELL DEV BIOL, V8, DOI 10.3389/fcell.2020.586578
   Li YP, 2013, BIOMED RES INT, V2013, DOI 10.1155/2013/916530
   Loeser Richard F, 2017, Trans Am Clin Climatol Assoc, V128, P44
   Loeser RF, 2012, ARTHRITIS RHEUM-US, V64, P1697, DOI 10.1002/art.34453
   Naughton DP, 2001, MED HYPOTHESES, V57, P120, DOI 10.1054/mehy.2000.1174
   Neitemeier S, 2017, REDOX BIOL, V12, P558, DOI 10.1016/j.redox.2017.03.007
   Nugzar O, 2018, BEST PRACT RES CL RH, V32, P662, DOI 10.1016/j.berh.2019.04.004
   Poole AR, 2002, ANN RHEUM DIS, V61, P78, DOI 10.1136/ard.61.suppl_2.ii78
   Roosendaal G, 1999, HISTOPATHOLOGY, V34, P144
   Schneider CA, 2012, NAT METHODS, V9, P671, DOI 10.1038/nmeth.2089
   SCHUMACHER HR, 1982, ARTHRITIS RHEUM-US, V25, P1460, DOI 10.1002/art.1780251212
   Simao M, 2019, BIOFACTORS, V45, P583, DOI 10.1002/biof.1520
   Suantawee T, 2013, J CLIN DIAGN RES, V7, P1855, DOI 10.7860/JCDR/2013/5802.3333
   van Vulpen LFD, 2015, BLOOD, V126, P2239, DOI 10.1182/blood-2015-03-635524
   van Vulpen LFD, 2015, J CLIN PATHOL, V68, P592, DOI 10.1136/jclinpath-2015-202967
   Vina ER, 2018, CURR OPIN RHEUMATOL, V30, P160, DOI 10.1097/BOR.0000000000000479
   Wang LJ, 2016, ASIA PAC J CLIN NUTR, V25, P150, DOI 10.6133/apjcn.2016.25.1.03
   Yao XD, 2021, J ORTHOP TRANSL, V27, P33, DOI 10.1016/j.jot.2020.09.006
NR 44
TC 1
Z9 1
U1 4
U2 4
PU FRONTIERS MEDIA SA
PI LAUSANNE
PA AVENUE DU TRIBUNAL FEDERAL 34, LAUSANNE, CH-1015, SWITZERLAND
SN 2296-634X
J9 FRONT CELL DEV BIOL
JI Front. Cell. Dev. Biol.
PD FEB 18
PY 2022
VL 10
AR 821014
DI 10.3389/fcell.2022.821014
PG 9
WC Cell Biology; Developmental Biology
WE Science Citation Index Expanded (SCI-EXPANDED)
SC Cell Biology; Developmental Biology
GA ZP5PA
UT WOS:000766473100001
PM 35252185
OA gold, Green Published
DA 2022-09-07
ER

PT J
AU Farnsworth, N
   Bensard, C
   Bryant, SJ
AF Farnsworth, N.
   Bensard, C.
   Bryant, S. J.
TI The role of the PCM in reducing oxidative stress induced by radical
   initiated photoencapsulation of chondrocytes in poly(ethylene glycol)
   hydrogels
SO OSTEOARTHRITIS AND CARTILAGE
LA English
DT Article
DE Poly(ethylene glycol); Chondrocyte; Pericellular matrix; Oxidative
   stress; Photopolymerization
ID PERICELLULAR MATRIX; REACTIVE OXYGEN; NITRIC-OXIDE; ARTICULAR-CARTILAGE;
   LIPID-PEROXIDATION; PEG HYDROGELS; PHOTOPOLYMERIZATION;
   CYTOCOMPATIBILITY; DEGRADATION; INHIBITION
AB Objective: The objectives for this study were to determine whether radical initiated photopolymerizations typically employed for cell encapsulations lead to oxidative stress incurred by chondrocytes and whether the development of a pericellular matrix (PCM) decreases this oxidative stress and has longer-term benefits on chondrocyte function.
   Methods: Freshly isolated bovine chondrocytes were encapsulated in poly(ethylene glycol) (PEG) hythogels devoid of a PCM or with a PCM, confirmed by immunocytochemistry (IC), and cultured for up to 2 weeks. Reactive oxygen species (ROS) production and damage to cell membrane by lipid peroxidation were accomplished using carboxy-2,7-difluorodihydrofluorescein diacetate (carboxy-H(2)DFFDA) and by malondialdehyde (MDA) content, respectively. Gene expression and proteoglycan synthesis were analyzed using reverse transcription (RT)-quantitative PCR (qPCR) and (SO4)-S-35 incorporation, respectively.
   Results: The photopolymerization reaction, which alone generates radicals and extracellular ROS, led to oxidative stress in chondrocytes evidenced by increased intracellular ROS and lipid peroxidation. The presence of a PCM decreased intracellular ROS and abrogated membrane lipid peroxidation, improved aggrecan, collagen II and collagen VI expression, and enhanced proteoglycan synthesis.
   Conclusions: The development of the PCM prior to photoencapsulation in PEG hydrogels reduces oxidative stress and improves chondrocyte anabolic activity. Our data suggest this reduction occurs by decreased ROS diffusion into the cell and decreased membrane damage. Our findings suggest that minimizing oxidative stress, such as through the presence of a PCM, may have long-term beneficial effects on tissue elaboration when employing photopolymerizations to encapsulate chondrocytes for cartilage tissue engineering applications. (C) 2012 Osteoarthritis Research Society International. Published by Elsevier Ltd. All rights reserved.
C1 [Farnsworth, N.; Bensard, C.; Bryant, S. J.] Univ Colorado, Dept Chem & Biol Engn, Boulder, CO 80309 USA.
RP Bryant, SJ (通讯作者)，Univ Colorado, Dept Chem & Biol Engn, ECCH 111 UCB 424, Boulder, CO 80309 USA.
EM Stephanie.Bryant@colorado.edu
OI Farnsworth, Nikki/0000-0002-9834-9168
FU American Federation for Aging Research; NIH Pharmaceutical Biotechnology
   Training Fellowship; Howard Hughes Medical Institute/Undergraduate
   Research Opportunities Program fellowship
FX This research was supported by the American Federation for Aging
   Research, an NIH Pharmaceutical Biotechnology Training Fellowship (NF)
   and a Howard Hughes Medical Institute/Undergraduate Research
   Opportunities Program fellowship (CB).
CR Afonso V, 2007, JOINT BONE SPINE, V74, P324, DOI 10.1016/j.jbspin.2007.02.002
   Alexopoulos LG, 2005, J BIOMECH, V38, P509, DOI 10.1016/j.jbiomech.2004.04.012
   BARBER DJW, 1978, RADIAT RES, V74, P51, DOI 10.2307/3574756
   Borsiczky B, 2003, ACTA ORTHOP SCAND, V74, P190, DOI 10.1080/00016470310013941
   Bryant SJ, 2000, J BIOMAT SCI-POLYM E, V11, P439, DOI 10.1163/156856200743805
   Bryant SJ, 2002, J BIOMED MATER RES, V59, P63, DOI 10.1002/jbm.1217
   Bryant SJ, 2003, J BIOMED MATER RES A, V64A, P70, DOI 10.1002/jbm.a.10319
   Bryant SJ, 2005, SCAFFOLDING TISSUE E, P71
   Burdick JA, 2005, BIOMACROMOLECULES, V6, P386, DOI 10.1021/bm049508a
   Chen WYJ, 1999, WOUND REPAIR REGEN, V7, P79, DOI 10.1046/j.1524-475X.1999.00079.x
   DECKER C, 1985, MACROMOLECULES, V18, P1241, DOI 10.1021/ma00148a034
   Del Carlo M, 2003, ARTHRITIS RHEUM-US, V48, P3419, DOI 10.1002/art.11338
   Dianzani C, 1996, CELL BIOCHEM FUNCT, V14, P193, DOI 10.1002/(SICI)1099-0844(199609)14:3<193::AID-CBF683>3.3.CO;2-4
   Fedorovich NE, 2009, BIOMATERIALS, V30, P344, DOI 10.1016/j.biomaterials.2008.09.037
   Goodner MD, 1999, MACROMOLECULES, V32, P6552, DOI 10.1021/ma9901947
   Guilak F, 2006, ANN NY ACAD SCI, V1068, P498, DOI 10.1196/annals.1346.011
   Halliwell B, 2004, BRIT J PHARMACOL, V142, P231, DOI 10.1038/sj.bjp.0705776
   HALLIWELL B, 2000, FREE RADICALS BIOL M
   Halliwell B, 2009, FREE RADICAL BIO MED, V46, P531, DOI 10.1016/j.freeradbiomed.2008.11.008
   Ifkovits JL, 2007, TISSUE ENG, V13, P2369, DOI 10.1089/ten.2007.0093
   Kuhtreiber WM, 1999, TISS ENG SER, P217
   MACHLIN LJ, 1987, FASEB J, V1, P441, DOI 10.1096/fasebj.1.6.3315807
   MASUDA K, 1994, ANAL BIOCHEM, V217, P167, DOI 10.1006/abio.1994.1105
   Moore K, 1998, FREE RADICAL RES, V28, P659, DOI 10.3109/10715769809065821
   Morquette B, 2006, ARTHRITIS RHEUM-US, V54, P271, DOI 10.1002/art.21559
   MURRELL GAC, 1995, BIOCHEM BIOPH RES CO, V206, P15, DOI 10.1006/bbrc.1995.1003
   Nguyen KT, 2002, BIOMATERIALS, V23, P4307, DOI 10.1016/S0142-9612(02)00175-8
   Nicodemus G.D., 2008, TISSUE ENG B, V14
   Nicodemus GD, 2007, J BIOMED MATER RES A, V83A, P323, DOI 10.1002/jbm.a.31251
   O'Brien AK, 2006, MACROMOLECULES, V39, P2501, DOI 10.1021/ma051863l
   O'Malley Y, 2006, J BIOL CHEM, V281, P39766, DOI 10.1074/jbc.M608268200
   Park Y, 2004, TISSUE ENG, V10, P515, DOI 10.1089/107632704323061870
   Pfaffl MW, 2001, NUCLEIC ACIDS RES, V29, DOI 10.1093/nar/29.9.e45
   POOLE CA, 1988, J CELL SCI, V90, P635
   Ruiz CSB, 2004, J THERM ANAL CALORIM, V75, P507
   Seidlits SK, 2011, ACTA BIOMATER, V7, P2401, DOI 10.1016/j.actbio.2011.03.024
   Sen S., 2010, INT J PHARM SCI REV, V3, P91
   Stadtman ER, 1997, CHEM RES TOXICOL, V10, P485, DOI 10.1021/tx960133r
   StefanovicRacic M, 1996, J IMMUNOL, V156, P1213
   Tikekar RV, 2011, FOOD RES INT, V44, P139, DOI 10.1016/j.foodres.2010.10.049
   Tiku ML, 2000, J BIOL CHEM, V275, P20069, DOI 10.1074/jbc.M907604199
   Villanueva I, 2008, OSTEOARTHR CARTILAGE, V16, P909, DOI 10.1016/j.joca.2007.12.003
   Villanueva I, 2009, TISSUE ENG PT A, V15, P3037, DOI [10.1089/ten.tea.2009.0001, 10.1089/ten.TEA.2009.0001]
   Williams CG, 2005, BIOMATERIALS, V26, P1211, DOI 10.1016/j.biomaterials.2004.04.024
   Yin WH, 2009, J BIOL CHEM, V284, P31972, DOI 10.1074/jbc.M109.056838
NR 45
TC 20
Z9 20
U1 0
U2 13
PU ELSEVIER SCI LTD
PI OXFORD
PA THE BOULEVARD, LANGFORD LANE, KIDLINGTON, OXFORD OX5 1GB, OXON, ENGLAND
SN 1063-4584
EI 1522-9653
J9 OSTEOARTHR CARTILAGE
JI Osteoarthritis Cartilage
PD NOV
PY 2012
VL 20
IS 11
BP 1326
EP 1335
DI 10.1016/j.joca.2012.06.015
PG 10
WC Orthopedics; Rheumatology
WE Science Citation Index Expanded (SCI-EXPANDED)
SC Orthopedics; Rheumatology
GA 020YV
UT WOS:000309853400015
PM 22796510
OA Bronze
DA 2022-09-07
ER

PT J
AU Cheleschi, S
   Gallo, I
   Barbarino, M
   Giannotti, S
   Mondanelli, N
   Giordano, A
   Tenti, S
   Fioravanti, A
AF Cheleschi, Sara
   Gallo, Ines
   Barbarino, Marcella
   Giannotti, Stefano
   Mondanelli, Nicola
   Giordano, Antonio
   Tenti, Sara
   Fioravanti, Antonella
TI MicroRNA Mediate Visfatin and Resistin Induction of Oxidative Stress in
   Human Osteoarthritic Synovial Fibroblasts Via NF-kappa B Pathway
SO INTERNATIONAL JOURNAL OF MOLECULAR SCIENCES
LA English
DT Article
DE microRNA; visfatin; resistin; osteoarthritis; oxidative stress;
   apoptosis; synovial fibroblasts; synovitis; NF-kappa B
ID COLONY-ENHANCING FACTOR; CHONDROCYTE APOPTOSIS; SIGNALING PATHWAY;
   MATRIX DEGRADATION; FACTOR PBEF; EXPRESSION; INFLAMMATION; SYNOVIOCYTES;
   ACTIVATION; INTERLEUKIN-6
AB Synovial membrane inflammation actively participate to structural damage during osteoarthritis (OA). Adipokines, miRNA, and oxidative stress contribute to synovitis and cartilage destruction in OA. We investigated the relationship between visfatin, resistin and miRNA in oxidative stress regulation, in human OA synovial fibroblasts. Cultured cells were treated with visfatin and resistin. After 24 h, we evaluated various pro-inflammatory cytokines, metalloproteinases (MMPs), type II collagen (Col2a1), miR-34a, miR-146a, miR-181a, antioxidant enzymes, and B-cell lymphoma (BCL)2 by qRT-PCR, apoptosis and mitochondrial superoxide production by cytometry, p50 nuclear factor (NF)-kappa B by immunofluorescence. Synoviocytes were transfected with miRNA inhibitors and oxidative stress evaluation after adipokines stimulus was performed. The implication of NF-kappa B pathway was assessed by the use of a NF-kappa B inhibitor (BAY-11-7082). Visfatin and resistin significantly up-regulated gene expression of interleukin (IL)-1 beta, IL-6, IL-17, tumor necrosis factor (TNF)-alpha, MMP-1, MMP-13 and reduced Col2a1. Furthermore, adipokines induced apoptosis and superoxide production, the transcriptional levels of BCL2, superoxide dismutase (SOD)-2, catalase (CAT), nuclear factor erythroid 2 like 2 (NRF2), miR-34a, miR-146a, and miR-181a. MiRNA inhibitors counteracted adipokines modulation of oxidative stress. Visfatin and resistin effects were suppressed by BAY-11-7082. Our data suggest that miRNA may represent possible mediators of oxidative stress induced by visfatin and resistin via NF-kappa B pathway in human OA synoviocytes.
C1 [Cheleschi, Sara; Gallo, Ines; Tenti, Sara; Fioravanti, Antonella] Azienda Osped Univ Senese, Dept Med Surg & Neurosci, Rheumatol Unit, Policlin Le Scotte, I-53100 Siena, Italy.
   [Barbarino, Marcella; Giordano, Antonio] Temple Univ, Coll Sci & Technol, Sbarro Inst Canc Res & Mol Med, Dept Biol, Philadelphia, PA 19122 USA.
   [Giannotti, Stefano; Mondanelli, Nicola] Univ Siena, Dept Med Surg & Neurosci, Sect Orthoped & Traumatol, Policlin Le Scotte, I-53100 Siena, Italy.
RP Cheleschi, S (通讯作者)，Azienda Osped Univ Senese, Dept Med Surg & Neurosci, Rheumatol Unit, Policlin Le Scotte, I-53100 Siena, Italy.
EM saracheleschi@hotmail.com; ins.gll3@gmail.com;
   marcella.barbarino@unisi.it; stefano.giannotti@unisi.it;
   nicola@nicolamondanelli.it; giordano@temple.edu; sara_tenti@hotmail.it;
   fioravanti7@virgilio.it
RI Barbarino, Marcella/R-2814-2016; Mondanelli, Nicola/AAD-8542-2019;
   Giordano, Antonio/F-1927-2010
OI Barbarino, Marcella/0000-0001-9869-9814; Mondanelli,
   Nicola/0000-0002-0684-4197; Cheleschi, Sara/0000-0003-1796-0422;
   Giordano, Antonio/0000-0002-5959-016X
FU University of Siena
FX This research was partially funded by a grant (funds for the research)
   of University of Siena.
CR Abouheif MM, 2010, RHEUMATOLOGY, V49, P2054, DOI 10.1093/rheumatology/keq247
   ALTMAN R, 1986, ARTHRITIS RHEUM, V29, P1039, DOI 10.1002/art.1780290816
   Altobelli E, 2017, CURR RHEUMATOL REV, V13, P170, DOI 10.2174/1573397113666170427125918
   Aslani MR, 2017, MED PRIN PRACT, V26, P351, DOI 10.1159/000475772
   Azamar-Llamas D, 2017, MEDIAT INFLAMM, V2017, DOI 10.1155/2017/5468023
   Baker JR, 2016, SCI REP-UK, V6, DOI 10.1038/srep35871
   Bu HJ, 2017, OXID MED CELL LONGEV, V2017, DOI 10.1155/2017/2398696
   Calvet J, 2016, ARTHRITIS RES THER, V18, DOI 10.1186/s13075-016-1103-1
   Carrion M, 2019, INT J MOL SCI, V20, DOI 10.3390/ijms20174091
   Cawston TE, 2010, CELL TISSUE RES, V339, P221, DOI 10.1007/s00441-009-0887-6
   Cheleschi S, 2018, INT IMMUNOPHARMACOL, V65, P129, DOI 10.1016/j.intimp.2018.10.004
   Cheleschi S, 2018, INT J MOL SCI, V19, DOI 10.3390/ijms19123909
   Cheleschi S, 2018, INT IMMUNOPHARMACOL, V64, P86, DOI 10.1016/j.intimp.2018.08.025
   Cheleschi S, 2017, INT J MOL SCI, V18, DOI 10.3390/ijms18122660
   Cheleschi S, 2017, INT J MOL SCI, V18, DOI 10.3390/ijms18010133
   Chen KL, 2016, IN VITRO CELL DEV-AN, V52, P864, DOI 10.1007/s11626-016-0045-x
   Chen Wei-Cheng, 2019, Cell Physiol Biochem, V52, P408, DOI 10.33594/000000029
   D'Adamo S, 2017, OSTEOARTHR CARTILAGE, V25, P600, DOI 10.1016/j.joca.2016.11.014
   De Palma A, 2017, CLIN EXP RHEUMATOL, V35, P518
   Diaz-Prado S, 2012, BMC MUSCULOSKEL DIS, V13, DOI 10.1186/1471-2474-13-144
   Fathollahi A, 2019, J CELL PHYSIOL, V234, P12309, DOI 10.1002/jcp.28020
   Feng LX, 1998, J CELL BIOCHEM, V71, P302, DOI 10.1002/(SICI)1097-4644(19981101)71:2<302::AID-JCB14>3.0.CO;2-M
   Feng XL, 2018, ADV CLIN EXP MED, V27, P263, DOI 10.17219/acem/66842
   Fioravanti A, 2018, BIOMARKERS, V23, P265, DOI 10.1080/1354750X.2017.1401665
   Fioravanti A, 2015, INT J BIOMETEOROL, V59, P783, DOI 10.1007/s00484-014-0894-5
   Francin PJ, 2014, OSTEOARTHR CARTILAGE, V22, P519, DOI 10.1016/j.joca.2014.01.002
   Gerin I, 2010, AM J PHYSIOL-ENDOC M, V299, pE198, DOI 10.1152/ajpendo.00179.2010
   Goldring MB, 2011, CURR OPIN RHEUMATOL, V23, P471, DOI 10.1097/BOR.0b013e328349c2b1
   Gong YY, 2018, ANTIOXID REDOX SIGN, V29, P1092, DOI 10.1089/ars.2017.7328
   Gosset M, 2008, ARTHRITIS RHEUM-US, V58, P1399, DOI 10.1002/art.23431
   Huang MZ, 2019, OXID MED CELL LONGEV, V2019, DOI 10.1155/2019/8098135
   Huang XL, 2014, PLOS ONE, V9, DOI 10.1371/journal.pone.0113305
   Hwang HS, 2015, INT J MOL SCI, V16, P26035, DOI 10.3390/ijms161125943
   Ioan-Facsinay A, 2013, ARTHRITIS RES THER, V15, DOI 10.1186/ar4422
   Ji GH, 2013, PLOS ONE, V8, DOI 10.1371/journal.pone.0069351
   Jiao Y, 2018, CLIN EXP RHEUMATOL, V36, P841
   Laiguillon MC, 2014, ARTHRITIS RES THER, V16, DOI 10.1186/ar4467
   Li J, 2012, ARTHRITIS RES THER, V14, DOI 10.1186/ar3798
   Li L, 2010, SCAND J IMMUNOL, V71, P227, DOI 10.1111/j.1365-3083.2010.02383.x
   Liao L, 2016, J BONE MINER METAB, V34, P485, DOI 10.1007/s00774-016-0743-1
   Lin YH, 2019, INT J MOL SCI, V20, DOI 10.3390/ijms20184497
   Lin Yu-Ting, 2019, Cell Physiol Biochem, V52, P1398, DOI 10.33594/000000098
   Machado CRL, 2019, CLIN EXP RHEUMATOL, V37, P306
   Malemud CJ, 2018, CELLS-BASEL, V7, DOI 10.3390/cells7080092
   Marampon F, 2019, J CANCER RES CLIN, V145, P881, DOI 10.1007/s00432-019-02851-0
   Marchev AS, 2017, ANN NY ACAD SCI, V1401, P114, DOI 10.1111/nyas.13407
   Maurizi G, 2018, J CELL PHYSIOL, V233, P9077, DOI 10.1002/jcp.26523
   Meier FMP, 2012, J BIOL CHEM, V287, P28378, DOI 10.1074/jbc.M111.312884
   Neumann E, 2016, NAT REV RHEUMATOL, V12, P296, DOI 10.1038/nrrheum.2016.49
   Niederer F, 2012, ARTHRITIS RHEUM-US, V64, P1771, DOI 10.1002/art.34334
   Okuhara A, 2012, MOD RHEUMATOL, V22, P446, DOI 10.1007/s10165-011-0536-2
   PELLETIER JP, 1995, J RHEUMATOL, V22, P109
   Perez-Garcia S, 2016, AM J PATHOL, V186, P2449, DOI 10.1016/j.ajpath.2016.05.017
   Perez-Garcia S, 2014, J MOL NEUROSCI, V52, P18, DOI 10.1007/s12031-013-0189-z
   Pfaffl MW, 2001, NUCLEIC ACIDS RES, V29, DOI 10.1093/nar/29.9.e45
   Poulet B, 2016, CURR OPIN PHARMACOL, V28, P8, DOI 10.1016/j.coph.2016.02.009
   Raghuraman G, 2016, ATHEROSCLEROSIS, V253, P29, DOI 10.1016/j.atherosclerosis.2016.08.015
   Ramakers C, 2003, NEUROSCI LETT, V339, P62, DOI 10.1016/S0304-3940(02)01423-4
   Rigoglou S, 2013, INT J BIOCHEM CELL B, V45, P2580, DOI 10.1016/j.biocel.2013.08.018
   Sachdeva M, 2019, SCAND J IMMUNOL, V90, DOI 10.1111/sji.12770
   Sato H, 2017, ARTHRITIS RES THER, V19, DOI 10.1186/s13075-017-1472-0
   Scanzello CR, 2012, BONE, V51, P249, DOI 10.1016/j.bone.2012.02.012
   Sellam J, 2010, NAT REV RHEUMATOL, V6, P625, DOI 10.1038/nrrheum.2010.159
   Senolt L, 2007, ANN RHEUM DIS, V66, P458, DOI 10.1136/ard.2006.054734
   Su YP, 2017, J CELL PHYSIOL, V232, P1448, DOI 10.1002/jcp.25644
   Sun LN, 2017, INT J MOL MED, V40, P637, DOI 10.3892/ijmm.2017.3048
   Sun ZJ, 2013, CYTOKINE GROWTH F R, V24, P433, DOI 10.1016/j.cytogfr.2013.05.006
   Teixeira TM, 2017, J NUTR, V147, P506, DOI 10.3945/jn.116.239475
   Tenti S, 2017, SCAND J RHEUMATOL, V46, P156, DOI 10.1080/03009742.2016.1188981
   Tilg H, 2006, NAT REV IMMUNOL, V6, P772, DOI 10.1038/nri1937
   Troeberg L, 2012, BBA-PROTEINS PROTEOM, V1824, P133, DOI 10.1016/j.bbapap.2011.06.020
   Vandesompele J, 2002, GENOME BIOL, V3, DOI 10.1186/gb-2002-3-7-research0034
   Vos T, 2016, LANCET, V388, P1545, DOI [10.1016/S0140-6736(16)31012-1, 10.1016/S0140-6736(16)31678-6]
   Wang JH, 2013, OSTEOARTHR CARTILAGE, V21, P1987, DOI 10.1016/j.joca.2013.09.008
   Wang L, 2014, OXID MED CELL LONGEV, V2014, DOI 10.1155/2014/960362
   Wang N, 2007, APOPTOSIS, V12, P1433, DOI 10.1007/s10495-007-0070-z
   Wang TT, 2018, CYTOKINE GROWTH F R, V44, P38, DOI 10.1016/j.cytogfr.2018.10.002
   Wen FY, 2015, BIOCHEM GENET, V53, P301, DOI 10.1007/s10528-015-9693-x
   Wu MH, 2018, INT J MOL SCI, V19, DOI 10.3390/ijms19010190
   Xie YM, 2018, FRONT PHARMACOL, V9, DOI 10.3389/fphar.2018.00478
   Xu B, 2016, J ZHEJIANG UNIV-SC B, V17, P200, DOI 10.1631/jzus.B1500267
   Yamasaki K, 2009, ARTHRITIS RHEUM-US, V60, P1035, DOI 10.1002/art.24404
   Yan SJ, 2016, INT J MOL MED, V38, P201, DOI 10.3892/ijmm.2016.2618
   Zhang Q, 2017, CELL, V168, P37, DOI 10.1016/j.cell.2016.12.012
   Zhang ZQ, 2010, ARTHRITIS RHEUM-US, V62, P1993, DOI 10.1002/art.27473
   Zhang ZJ, 2014, INT J MOL SCI, V15, P17242, DOI 10.3390/ijms151017242
   Zheng HJ, 2019, BONE, V123, P92, DOI 10.1016/j.bone.2019.03.020
   Zhong XM, 2018, INT J MOL MED, V42, P1134, DOI 10.3892/ijmm.2018.3663
   2019, CELLS-BASEL, V8, DOI DOI 10.3390/CELLS8080874
NR 89
TC 24
Z9 24
U1 2
U2 7
PU MDPI
PI BASEL
PA ST ALBAN-ANLAGE 66, CH-4052 BASEL, SWITZERLAND
EI 1422-0067
J9 INT J MOL SCI
JI Int. J. Mol. Sci.
PD OCT 2
PY 2019
VL 20
IS 20
AR 5200
DI 10.3390/ijms20205200
PG 37
WC Biochemistry & Molecular Biology; Chemistry, Multidisciplinary
WE Science Citation Index Expanded (SCI-EXPANDED)
SC Biochemistry & Molecular Biology; Chemistry
GA JQ3AZ
UT WOS:000498822800232
PM 31635187
OA Green Submitted, gold, Green Published
DA 2022-09-07
ER

PT J
AU Guo, YX
   Liu, L
   Yan, DZ
   Guo, JP
AF Guo, Yong-Xian
   Liu, Liang
   Yan, Dong-Zhan
   Guo, Jian-Ping
TI Plumbagin prevents osteoarthritis in human chondrocytes through Nrf-2
   activation
SO MOLECULAR MEDICINE REPORTS
LA English
DT Article
DE Plumbagin; H2O2; osteoarthritis; oxidative stress; Nrf-2; NF-kappa B
ID NF-KAPPA-B; HUMAN ENDOTHELIAL-CELLS; OXIDATIVE STRESS; CANCER CELLS;
   IN-VITRO; APOPTOSIS; PATHWAY; EXPRESSION; CARTILAGE; BREAST
AB Osteoarthritis (OA) is an inflammatory disorder dealing with the focal degradation of articular cartilage. Oxidative stress and inflammation are the major events in OA. The present study aimed at identifying the mechanism of the potent antioxidant, plumbagin, in protecting against hydrogen peroxide (H2O2)-induced chondrocyte oxidative stress and inflammatory signaling. Oxidative stress was determined by measuring reactive oxygen species, lipid peroxidation, non-enzymic (glutathione; GSH) and enzymic antioxidant activities (GSH, glutathione S-transferase, glutathione peroxidase, superoxide dismutase, catalase). Expression levels of nuclear factor (erythroid-derived 2)-like 2 (Nrf-2), heme oxygenase 1 (HO-1), NAD(P)H: quinone oxidoreductase 1 (NQO-1), nuclear factor-kappa B (NF-kappa B), cyclooxygenase-2 (COX-2) and inducible NO synthase (iNOS) were determined by western blot analysis. Pro-inflammatory cytokine expression levels were assessed using ELISA. Results from reactive oxygen species generation, lipid peroxidation content and antioxidant enzyme activities demonstrated that plumbagin significantly inhibited oxidative stress status in H2O2-induced chondrocytes. In addition, plumbagin modulated transcription factors involved in redox and inflammation regulation, including NF-kappa B and Nrf-2, by nuclear expression. plumbagin enhanced antioxidant status by increasing the expression levels of Nrf-2 target genes, including HO-1 and NQO-1. An anti-inflammatory effect against chondrocyte-induced inflammation was demonstrated by downregulating COX-2, iNOS and pro-inflammatory cytokine expression levels (tumor necrosis factor-alpha, interleukin (IL)-6 and IL-8). The present study identified strong evidence for a protective role of plumbagin against H2O2-induced oxidative stress and inflammation in chondrocytes by modulating redox signaling transcription factors.
C1 [Guo, Yong-Xian] Taishan Med Univ, Affiliated Hosp, Peoples Hosp Liaocheng 2, Dept Orthoped, Linqing 252600, Shandong, China.
   [Liu, Liang] Linzi Dist Peoples Hosp, Dept Orthoped 2, Zibo 255400, Shandong, China.
   [Yan, Dong-Zhan] Linqing City Peoples Hosp, Dept Orthoped, Linqing 252600, Shandong, China.
   [Guo, Jian-Ping] Third Peoples Hosp Chongqing, Dept Orthoped, 104 Pipashan St, Chongqing 400014, China.
RP Guo, JP (通讯作者)，Third Peoples Hosp Chongqing, Dept Orthoped, 104 Pipashan St, Chongqing 400014, China.
EM guojianping698@hotmail.com
CR Checker R, 2014, INFLAMMATION, V37, P542, DOI 10.1007/s10753-013-9768-y
   Checker R, 2009, INT IMMUNOPHARMACOL, V9, P949, DOI 10.1016/j.intimp.2009.03.022
   DURGA R, 1990, INDIAN J MED RES-A, V91, P18
   Dzoyem JP, 2007, PHYTOTHER RES, V21, P671, DOI 10.1002/ptr.2140
   Eligini S, 2009, FREE RADICAL BIO MED, V46, P1428, DOI 10.1016/j.freeradbiomed.2009.02.026
   Gutierrez PL, 2000, FREE RADICAL BIO MED, V29, P263, DOI 10.1016/S0891-5849(00)00314-2
   Hsu YL, 2006, J PHARMACOL EXP THER, V318, P484, DOI 10.1124/jpet.105.098863
   Jiang LP, 2013, J ORTHOP RES, V31, P364, DOI 10.1002/jor.22250
   Khan IM, 2008, OSTEOARTHR CARTILAGE, V16, P698, DOI 10.1016/j.joca.2007.10.004
   Kumar S, 2013, MUTAT RES-GEN TOX EN, V755, P30, DOI 10.1016/j.mrgentox.2013.05.007
   Kuo PL, 2006, MOL CANCER THER, V5, P3209, DOI 10.1158/1535-7163.MCT-06-0478
   Kutuk O, 2003, FREE RADICAL RES, V37, P1267, DOI 10.1080/10715760310001616005
   Lim HD, 2012, J PINEAL RES, V53, P225, DOI 10.1111/j.1600-079X.2012.00991.x
   Luo P, 2010, J PHARMACOL EXP THER, V335, P735, DOI 10.1124/jpet.110.170852
   Maneesh M, 2005, INDIAN J CLIN BIOCHE, V20, P129, DOI [10.1007/BF02867402, 10.1007/BF02893057]
   Manu KA, 2011, MOL CANCER, V10, DOI 10.1186/1476-4598-10-107
   Martin J A, 2001, Iowa Orthop J, V21, P1
   Morgan MJ, 2011, CELL RES, V21, P103, DOI 10.1038/cr.2010.178
   MOSMANN T, 1983, J IMMUNOL METHODS, V65, P55, DOI 10.1016/0022-1759(83)90303-4
   Nguyen T, 2009, J BIOL CHEM, V284, P13291, DOI 10.1074/jbc.R900010200
   ROYALL JA, 1993, ARCH BIOCHEM BIOPHYS, V302, P348, DOI 10.1006/abbi.1993.1222
   Ryter SW, 2006, PHYSIOL REV, V86, P583, DOI 10.1152/physrev.00011.2005
   Shah R, 2005, ARTHRITIS RHEUM-US, V52, P2799, DOI 10.1002/art.21239
   Son TG, 2010, J NEUROCHEM, V112, P1316, DOI 10.1111/j.1471-4159.2009.06552.x
   Sung B, 2012, MOL CANCER THER, V11, P350, DOI 10.1158/1535-7163.MCT-11-0731
   Takada Y, 2003, J BIOL CHEM, V278, P24233, DOI 10.1074/jbc.M212389200
   Tan MX, 2011, BIOINORG CHEM APPL, V2011, DOI 10.1155/2011/898726
   TENHUNEN R, 1968, P NATL ACAD SCI USA, V61, P748, DOI 10.1073/pnas.61.2.748
   Terry CM, 1998, AM J PHYSIOL-HEART C, V274, pH883, DOI 10.1152/ajpheart.1998.274.3.H883
   Thasni KA, 2008, ANN ONCOL, V19, P696, DOI 10.1093/annonc/mdm557
   Tian LQ, 2012, MOL MED REP, V5, P126, DOI 10.3892/mmr.2011.624
   Yudoh K, 2005, ARTHRITIS RES THER, V7, pR380, DOI 10.1186/ar1499
   Ziskoven C, 2010, ORTHOP REV, V2, P95, DOI 10.4081/or.2010.e23
NR 33
TC 11
Z9 12
U1 2
U2 7
PU SPANDIDOS PUBL LTD
PI ATHENS
PA POB 18179, ATHENS, 116 10, GREECE
SN 1791-2997
EI 1791-3004
J9 MOL MED REP
JI Mol. Med. Rep.
PD APR
PY 2017
VL 15
IS 4
BP 2333
EP 2338
DI 10.3892/mmr.2017.6234
PG 6
WC Oncology; Medicine, Research & Experimental
WE Science Citation Index Expanded (SCI-EXPANDED)
SC Oncology; Research & Experimental Medicine
GA EP2HE
UT WOS:000397203200114
PM 28259976
OA Bronze
DA 2022-09-07
ER

PT J
AU Neri, S
   Guidotti, S
   Bini, C
   Pelotti, S
   D'Adamo, S
   Minguzzi, M
   Platano, D
   Santi, S
   Mariani, E
   Cattini, L
   Borzi, RM
AF Neri, Simona
   Guidotti, Serena
   Bini, Carla
   Pelotti, Susi
   D'Adamo, Stefania
   Minguzzi, Manuela
   Platano, Daniela
   Santi, Spartaco
   Mariani, Erminia
   Cattini, Luca
   Borzi, Rosa Maria
TI Oxidative stress-induced DNA damage and repair in primary human
   osteoarthritis chondrocytes: focus on IKK? and the DNA Mismatch Repair
   System
SO FREE RADICAL BIOLOGY AND MEDICINE
LA English
DT Article
DE Chondrocyte aging; Osteoarthritis (OA); Oxidative stress (OS); DNA
   damage Response (DDR); Mismatch repair (MMR); Microsatellite instability
   (MSI)
AB During osteoarthritis development, chondrocytes are subjected to a functional derangement. This increases their susceptibility to stressful conditions such as oxidative stress, a characteristic of the aging tissue, which can further provoke extrinsic senescence by DNA damage responses. It was previously observed that I?B kinase ? knockdown increases the replicative potential of primary human OA chondrocytes cultured in monolayer and the survival of the same cells undergoing hypertrophic-like differentiation in 3-D. In this paper we investigated whether IKK? knockdown could modulate oxidative stress-induced senescence of OA chondrocytes undergoing a DDR and particularly the involvement in this process of the DNA mismatch repair system, the principal mechanism for repair of replicative and recombinational errors, devoted to genomic stability maintenance in actively replicating cells. This repair system is also implicated in oxidative stress-mediated DNA damage repair. We analyzed microsatellite instability and expression of the mismatch repair components in human osteoarthritis chondrocytes after IKK? knockdown and H2O2 exposure. Only low MSI levels and incidence were detected and exclusively in IKK? proficient cells. Moreover, we found that IKK? proficient and deficient chondrocytes differently regulated MMR proteins after oxidative stress, both at mRNA and protein level, suggesting a reduced susceptibility of IKK? deficient cells. Our data suggest an involvement of the MMR system in the response to oxidative stress that tends to be more efficient in IKK?KD cells. This argues for a partial contribution of the MMR system to the better ability to recover DNA damage already observed in these cells.
C1 [Neri, Simona; Guidotti, Serena; D'Adamo, Stefania; Minguzzi, Manuela; Platano, Daniela; Mariani, Erminia; Cattini, Luca; Borzi, Rosa Maria] IRCCS Ist Ortoped Rizzoli, Lab Immunorheumatol & Tissue Regenerat, Via Barbiano 1-10, I-40136 Bologna, Italy.
   [Bini, Carla; Pelotti, Susi] Univ Bologna, Dept Med & Surg Sci, Unit Legal Med, DIMEC, Via Irnerio 49, I-40126 Bologna, Italy.
   [Minguzzi, Manuela; Platano, Daniela; Mariani, Erminia] Alma Mater Studiorum Univ Bologna, Dept Med & Surg Sci, Bologna, Italy.
   [Santi, Spartaco] Unit Bologna IRCCS Ist Ortoped Rizzoli, CNR Inst Mol Genet Luigi Luca Cavalli Sforza, Via Barbiano 1-10, I-40136 Bologna, Italy.
   [Minguzzi, Manuela] Univ Bologna, Excellence Sci Unit, SSRD ARIC, Bologna, Italy.
   [Platano, Daniela] UO Med Riabilitat Ravenna, Dipartimento Cure Primarie & Med Comunita Ravenna, Ravenna, Italy.
RP Neri, S (通讯作者)，IRCCS Ist Ortoped Rizzoli, Lab Immunorheumatol & Tissue Regenerat, Via Barbiano 1-10, I-40136 Bologna, Italy.
EM simona.neri@ior.it; sere.guidotti@gmail.com; carla.bini@unibo.it;
   susi.pelotti@unibo.it; stefania.dadamo@ior.it;
   manuela.minguzzi@gmail.com; daniela.platano@gmail.com;
   santi@area.bo.cnr.it; eminia.mariani@ior.it; luca.cattini@ior.it;
   rosamaria.borzi@ior.it
RI Neri, Simona/C-6874-2019
OI Neri, Simona/0000-0003-3257-6293
FU Italian Ministry of University and Scientific Research, Italy (FIRB)
   [RBAP10KCNS]; Italian Ministry of Health; Rizzoli Orthopaedic Institute
   ("Ricerca corrente" funds)
FX This work was supported by the Italian Ministry of University and
   Scientific Research, Italy (FIRB Grant RBAP10KCNS); the Italian Ministry
   of Health (5 x 1000 Fund); and the Rizzoli Orthopaedic Institute
   ("Ricerca corrente" funds).
CR Aigner T, 2001, ARTHRITIS RHEUM-US, V44, P1304, DOI 10.1002/1529-0131(200106)44:6<1304::AID-ART222>3.0.CO;2-T
   Bolduc JA, 2019, FREE RADICAL BIO MED, V132, P73, DOI 10.1016/j.freeradbiomed.2018.08.038
   Brandl A, 2011, J ORTHOP RES, V29, P1114, DOI 10.1002/jor.21348
   BRENTNALL TA, 1995, CANCER RES, V55, P4264
   Brentnall TA, 1996, CANCER RES, V56, P1237
   Brummelkamp TR, 2002, CANCER CELL, V2, P243, DOI 10.1016/S1535-6108(02)00122-8
   Carethers JM, 2015, GENES-BASEL, V6, P185, DOI 10.3390/genes6020185
   Cetrullo S, 2016, BBA-GEN SUBJECTS, V1860, P1181, DOI 10.1016/j.bbagen.2016.03.002
   Chang CL, 2002, AM J PHYSIOL-CELL PH, V283, pC148, DOI 10.1152/ajpcell.00422.2001
   Chang DK, 2003, CANCER LETT, V195, P243, DOI 10.1016/S0304-3835(03)00145-9
   Chang IY, 2008, MOL CANCER RES, V6, P978, DOI 10.1158/1541-7786.MCR-07-0380
   Cristofalo VJ, 1998, P NATL ACAD SCI USA, V95, P10614, DOI 10.1073/pnas.95.18.10614
   Cross M, 2014, ANN RHEUM DIS, V73, P1323, DOI 10.1136/annrheumdis-2013-204763
   Culley KL, 2019, SCI REP-UK, V9, DOI 10.1038/s41598-019-45334-5
   D'Adamo S, 2020, FREE RADICAL BIO MED, V153, P159, DOI 10.1016/j.freeradbiomed.2020.03.029
   di Fagagna FD, 2008, NAT REV CANCER, V8, P512, DOI 10.1038/nrc2440
   Edelbrock MA, 2013, MUTAT RES-FUND MOL M, V743, P53, DOI 10.1016/j.mrfmmm.2012.12.008
   Facchini A, 2014, PLOS ONE, V9, DOI 10.1371/journal.pone.0109724
   Freund A, 2010, TRENDS MOL MED, V16, P238, DOI 10.1016/j.molmed.2010.03.003
   Fundia AF, 2008, EUR J GASTROEN HEPAT, V20, P1159, DOI 10.1097/MEG.0b013e3283094ee9
   Gill P, 2006, FORENSIC SCI INT, V160, P90, DOI 10.1016/j.forsciint.2006.04.009
   Guidotti S, 2015, PLOS ONE, V10, DOI 10.1371/journal.pone.0143865
   Han I, 2011, J ORTHOP RES, V29, P252, DOI 10.1002/jor.21241
   Helton ES, 2007, J CELL BIOCHEM, V100, P883, DOI 10.1002/jcb.21091
   Henrotin Y, 2005, OSTEOARTHR CARTILAGE, V13, P643, DOI 10.1016/j.joca.2005.04.002
   Hsieh P, 2008, MECH AGEING DEV, V129, P391, DOI 10.1016/j.mad.2008.02.012
   Jackson AL, 1998, P NATL ACAD SCI USA, V95, P12468, DOI 10.1073/pnas.95.21.12468
   Jakob M, 2003, CONNECT TISSUE RES, V44, P173, DOI 10.1080/03008200390215836
   Jenei-Lanzl Z, 2019, CELL SIGNAL, V53, P212, DOI 10.1016/j.cellsig.2018.10.005
   Jiricny J, 2006, NAT REV MOL CELL BIO, V7, P335, DOI 10.1038/nrm1907
   Jiricny J, 2013, CSH PERSPECT BIOL, V5, DOI 10.1101/cshperspect.a012633
   Kenyon J, 2012, BLOOD, V120, P3229, DOI 10.1182/blood-2011-12-401950
   Koi M, 2018, WORLD J GASTRO ONCOL, V10, P1, DOI 10.4251/wjgo.v10.i1.1
   KOLETTAS E, 1995, J CELL SCI, V108, P1991
   Kunkel TA, 2015, ANNU REV GENET, V49, P291, DOI 10.1146/annurev-genet-112414-054722
   Larson ED, 2003, DNA REPAIR, V2, P1199, DOI 10.1016/S1568-7864(03)00140-X
   Lee SH, 2003, J IMMUNOL, V170, P2214, DOI 10.4049/jimmunol.170.4.2214
   Lei Y, 2017, SCI REP-UK, V7, DOI 10.1038/s41598-017-02568-5
   Li GM, 2008, CELL RES, V18, P85, DOI 10.1038/cr.2007.115
   Li GM, 2014, DNA REPAIR, V19, P48, DOI 10.1016/j.dnarep.2014.03.027
   Li ZD, 2016, DNA REPAIR, V38, P94, DOI 10.1016/j.dnarep.2015.11.019
   Liu DK, 2017, MUTAT RES-REV MUTAT, V773, P174, DOI 10.1016/j.mrrev.2017.07.001
   Lotz MK, 2011, NAT REV RHEUMATOL, V7, P579, DOI 10.1038/nrrheum.2011.109
   Marcu KB, 2010, CURR DRUG TARGETS, V11, P599, DOI 10.2174/138945010791011938
   MARTIN P, 1982, SCIENCE, V216, P1233, DOI 10.1126/science.6177045
   Martin SA, 2009, EMBO MOL MED, V1, P323, DOI 10.1002/emmm.200900040
   Mazurek A, 2002, J BIOL CHEM, V277, P8260, DOI 10.1074/jbc.M111269200
   Minguzzi M, 2018, OXID MED CELL LONGEV, V2018, DOI 10.1155/2018/3075293
   Neri S, 2005, J GERONTOL A-BIOL, V60, P285, DOI 10.1093/gerona/60.3.285
   Neri S, 2004, EXP GERONTOL, V39, P499, DOI 10.1016/j.exger.2003.11.017
   Neri S, 2012, OSTEOARTHR CARTILAGE, V20, pS144, DOI 10.1016/j.joca.2012.02.203
   Neri S, 2008, REJUV RES, V11, P565, DOI 10.1089/rej.2007.0639
   Neri S, 2007, REJUV RES, V10, P145, DOI 10.1089/rej.2006.0510
   Neri S, 2013, PLOS ONE, V8, DOI 10.1371/journal.pone.0077895
   Neri S, 2011, J CELL PHYSIOL, V226, P2579, DOI 10.1002/jcp.22603
   Oeckinghaus A, 2009, CSH PERSPECT BIOL, V1, DOI 10.1101/cshperspect.a000034
   Olivotto E, 2008, ARTHRITIS RHEUM-US, V58, P227, DOI 10.1002/art.23211
   Olivotto E, 2013, PLOS ONE, V8, DOI 10.1371/journal.pone.0073024
   Pagani S, 2019, SCI REP-UK, V9, DOI 10.1038/s41598-019-49188-9
   Philipot D, 2014, ARTHRITIS RES THER, V16, DOI 10.1186/ar4494
   Schmittgen TD, 2008, NAT PROTOC, V3, P1101, DOI 10.1038/nprot.2008.73
   Schroering AG, 2007, EXP CELL RES, V313, P292, DOI 10.1016/j.yexcr.2006.10.018
   Singh P, 2019, ANN NY ACAD SCI, V1442, P17, DOI 10.1111/nyas.13930
   Song NY, 2018, P NATL ACAD SCI USA, V115, pE812, DOI 10.1073/pnas.1717520115
   Sun N, 2016, MOL CELL, V61, P654, DOI 10.1016/j.molcel.2016.01.028
   Tome S, 2013, DNA REPAIR, V12, P46, DOI 10.1016/j.dnarep.2012.10.006
   Tseng-Rogenski SS, 2015, GASTROENTEROLOGY, V148, P579, DOI 10.1053/j.gastro.2014.11.027
   Tudek B, 2010, AM J TRANSL RES, V2, P254
   van der Kraan PA, 2008, AGEING RES REV, V7, P106, DOI 10.1016/j.arr.2007.10.001
   Varela-Eirin M, 2018, AGEING RES REV, V42, P56, DOI 10.1016/j.arr.2017.12.006
   Veronesi F, 2017, OSTEOARTHR CARTILAGE, V25, P589, DOI 10.1016/j.joca.2016.10.021
   Wang H, 1999, FREE RADICAL BIO MED, V27, P612, DOI 10.1016/S0891-5849(99)00107-0
   Wu CL, 2017, FREE RADICAL BIO MED, V112, P12, DOI 10.1016/j.freeradbiomed.2017.07.006
   Zhou HW, 2004, RHEUMATOLOGY, V43, P555, DOI 10.1093/rheumatology/keh127
   Zlatanou A, 2011, MOL CELL, V43, P649, DOI 10.1016/j.molcel.2011.06.023
NR 75
TC 7
Z9 7
U1 0
U2 2
PU ELSEVIER SCIENCE INC
PI NEW YORK
PA STE 800, 230 PARK AVE, NEW YORK, NY 10169 USA
SN 0891-5849
EI 1873-4596
J9 FREE RADICAL BIO MED
JI Free Radic. Biol. Med.
PD APR
PY 2021
VL 166
BP 212
EP 225
DI 10.1016/j.freeradbiomed.2021.02.020
EA MAR 2021
PG 14
WC Biochemistry & Molecular Biology; Endocrinology & Metabolism
WE Science Citation Index Expanded (SCI-EXPANDED)
SC Biochemistry & Molecular Biology; Endocrinology & Metabolism
GA RC3KU
UT WOS:000632703400003
PM 33636333
OA hybrid
DA 2022-09-07
ER

PT J
AU Tang, Q
   Zheng, G
   Feng, ZH
   Chen, Y
   Lou, YT
   Wang, CG
   Zhang, XL
   Zhang, Y
   Xu, HZ
   Shang, P
   Liu, HX
AF Tang, Qian
   Zheng, Gang
   Feng, Zhenhua
   Chen, Yu
   Lou, Yiting
   Wang, Chenggui
   Zhang, Xiaolei
   Zhang, Yu
   Xu, Huazi
   Shang, Ping
   Liu, Haixiao
TI Trehalose ameliorates oxidative stress-mediated mitochondrial
   dysfunction and ER stress via selective autophagy stimulation and
   autophagic flux restoration in osteoarthritis development
SO CELL DEATH & DISEASE
LA English
DT Article
ID ENDOPLASMIC-RETICULUM STRESS; INDUCED APOPTOSIS; CELL-DEATH; MONITORING
   AUTOPHAGY; PROTEIN; CARTILAGE; DISEASE; MODEL; CHONDROCYTES; MOUSE
AB Oxidative stress-related apoptosis and autophagy play crucial roles in the development of osteoarthritis (OA), a progressive cartilage degenerative disease with multifactorial etiologies. Here, we determined autophagic flux changes and apoptosis in human OA and tert-Butyl hydroperoxide (TBHP)-treated chondrocytes. In addition, we explored the potential protective effects of trehalose, a novel Mammalian Target of Rapamycin (mTOR)-independent autophagic inducer, in TBHP-treated mouse chondrocytes and a destabilized medial meniscus (DMM) mouse OA model. We found aberrant p62 accumulation and increased apoptosis in human OA cartilage and chondrocytes. Consistently, p62 and cleaved caspase-3 levels increased inmouse chondrocytes under oxidative stress. Furthermore, trehalose restored oxidative stress-induced autophagic flux disruption and targeted autophagy selectively by activating BCL2 interacting protein 3 (BNIP3) and Phosphoglycerate mutase family member 5 (PGAM5). Trehalose could ameliorate oxidative stress-mediated mitochondrial membrane potential collapse, ATP level decrease, dynamin-related protein 1 (drp-1) translocation into the mitochondria, and the upregulation of proteins involved in mitochondria and endoplasmic reticulum (ER) stress-related apoptosis pathway. In addition, trehalose suppressed the cleavage of caspase 3 and poly(ADP-ribose) polymerase (PARP) and prevented DNA damage under oxidative stress. However, the anti-apoptotic effects of trehalose in TBHP-treated chondrocytes were partially abolished by autophagic flux inhibitor chloroquine and BNIP3-siRNA. The protective effect of trehalose was also found in mouse OA model. Taken together, these results indicate that trehalose has anti-apoptotic effects through the suppression of oxidative stress-induced mitochondrial injury and ER stress which is dependent on the promotion of autophagic flux and the induction of selective autophagy. Thus, trehalose is a promising therapeutic agent for OA.
C1 [Tang, Qian; Zheng, Gang; Feng, Zhenhua; Chen, Yu; Lou, Yiting; Wang, Chenggui; Zhang, Xiaolei; Zhang, Yu; Xu, Huazi; Liu, Haixiao] Wenzhou Med Univ, Dept Orthopaed Surg, Affiliated Hosp 2, 109 Xueyuanxi Rd, Wenzhou 325027, China.
   [Tang, Qian; Zheng, Gang; Feng, Zhenhua; Chen, Yu; Lou, Yiting; Wang, Chenggui; Zhang, Xiaolei; Zhang, Yu; Xu, Huazi; Shang, Ping; Liu, Haixiao] Wenzhou Med Univ, Yuying Childrens Hosp, 109 Xueyuanxi Rd, Wenzhou 325027, China.
   [Shang, Ping] Wenzhou Med Univ, Dept Rehabil, Affiliated Hosp 2, 109 Xueyuanxi Rd, Wenzhou 325027, China.
RP Xu, HZ; Shang, P; Liu, HX (通讯作者)，Wenzhou Med Univ, Dept Orthopaed Surg, Affiliated Hosp 2, 109 Xueyuanxi Rd, Wenzhou 325027, China.; Xu, HZ; Shang, P; Liu, HX (通讯作者)，Wenzhou Med Univ, Yuying Childrens Hosp, 109 Xueyuanxi Rd, Wenzhou 325027, China.
EM spinexu@163.com; 260809686@qq.com; spineliu@163.com
FU National Natural Science Funding of China [81501869, 81601983,
   41506091]; Medical and health science and technology project of Zhejiang
   Province [2016YKA139]; Zhejiang provincial Public welfare project
   [2017C33035]
FX We are highly thankful to Dr Zhouxi Fang for assistance with TEM
   analysis. Financial support from the National Natural Science Funding of
   China (81501869, 81601983, 41506091), Medical and health science and
   technology project of Zhejiang Province (2016YKA139), and Zhejiang
   provincial Public welfare project (2017C33035) are well acknowledged.
CR Bolisetty S, 2013, INT J MOL SCI, V14, P6306, DOI 10.3390/ijms14036306
   Carames B, 2010, ARTHRITIS RHEUM-US, V62, P791, DOI 10.1002/art.27305
   Cetrullo S, 2016, BBA-GEN SUBJECTS, V1860, P1181, DOI 10.1016/j.bbagen.2016.03.002
   Charlier E, 2016, INT J MOL SCI, V17, DOI 10.3390/ijms17122146
   Chen DH, 2016, CELL DEATH DIS, V7, DOI 10.1038/cddis.2016.334
   Chen QF, 2004, J EXP BIOL, V207, P3125, DOI 10.1242/jeb.01133
   Chen X, 2016, SCI REP-UK, V6, DOI 10.1038/srep28423
   Chen Z, 2016, CELL PHYSIOL BIOCHEM, V40, P883, DOI 10.1159/000453147
   Chiang WD, 2016, FOOD NUTR RES, V60, DOI [10.3402/fnr.v60.30511, 10.3402/fnr.v60.31417]
   DeBosch BJ, 2016, SCI SIGNAL, V9, DOI 10.1126/scisignal.aac5472
   Glasson SS, 2007, OSTEOARTHR CARTILAGE, V15, P1061, DOI 10.1016/j.joca.2007.03.006
   Glasson SS, 2010, OSTEOARTHR CARTILAGE, V18, pS17, DOI 10.1016/j.joca.2010.05.025
   Glyn-Jones S, 2015, LANCET, V386, P376, DOI 10.1016/S0140-6736(14)60802-3
   Han XJ, 2016, AGING CELL, V15, P416, DOI 10.1111/acel.12446
   Hanna RA, 2012, J BIOL CHEM, V287, P19094, DOI 10.1074/jbc.M111.322933
   He Q, 2016, MOL NEUROBIOL, V53, P2258, DOI 10.1007/s12035-015-9173-7
   Jiang PT, 2013, BIOCHEM BIOPH RES CO, V433, P408, DOI 10.1016/j.bbrc.2013.02.118
   Karsdal MA, 2016, OSTEOARTHR CARTILAGE, V24, P2013, DOI 10.1016/j.joca.2016.07.017
   Kim I, 2007, ARCH BIOCHEM BIOPHYS, V462, P245, DOI 10.1016/j.abb.2007.03.034
   Klionsky DJ, 2016, AUTOPHAGY, V12, P1, DOI 10.1080/15548627.2015.1100356
   LaRocca TJ, 2014, EXP GERONTOL, V58, P78, DOI 10.1016/j.exger.2014.07.008
   Lepetsos P, 2016, BBA-MOL BASIS DIS, V1862, P576, DOI 10.1016/j.bbadis.2016.01.003
   Lewis JS, 2011, OSTEOARTHR CARTILAGE, V19, P864, DOI 10.1016/j.joca.2011.04.011
   Li D, 2012, AM J MED SCI, V344, P486, DOI 10.1097/MAJ.0b013e3182579dc6
   Li LF, 2016, ACTA BIOCH BIOPH SIN, V48, P774, DOI 10.1093/abbs/gmw057
   Malhotra JD, 2007, ANTIOXID REDOX SIGN, V9, P2277, DOI 10.1089/ars.2007.1782
   Mardones P, 2016, SCI SIGNAL, V9, DOI 10.1126/scisignal.aaf1937
   Mitter SK, 2014, AUTOPHAGY, V10, P1989, DOI 10.4161/auto.36184
   Nakatogawa H, 2015, AUTOPHAGY, V11, P2377, DOI 10.1080/15548627.2015.1106665
   Oettinghaus B, 2016, BBA-BIOENERGETICS, V1857, P1267, DOI 10.1016/j.bbabio.2016.03.016
   Oh JM, 2012, AUTOPHAGY, V8, P1448, DOI 10.4161/auto.21164
   Quinsay MN, 2010, AUTOPHAGY, V6, P855, DOI 10.4161/auto.6.7.13005
   Rao RV, 2004, CELL DEATH DIFFER, V11, P372, DOI 10.1038/sj.cdd.4401378
   Redza-Dutordoir M, 2016, BBA-MOL CELL RES, V1863, P3050, DOI 10.1016/j.bbamcr.2016.09.015
   Salminen A, 2013, PROG NEUROBIOL, V106, P33, DOI 10.1016/j.pneurobio.2013.06.002
   Shen C, 2015, OSTEOARTHR CARTILAGE, V23, P2279, DOI 10.1016/j.joca.2015.06.020
   Shen T, 2017, OSTEOARTHR CARTILAGE, V25, P287, DOI 10.1016/j.joca.2016.09.017
   Shiraishi H, 2006, J CELL SCI, V119, P3958, DOI 10.1242/jcs.03160
   Slamenova D, 2013, MUTAT RES-GEN TOX EN, V757, P15, DOI 10.1016/j.mrgentox.2013.03.014
   Spector T D, 1993, Osteoarthritis Cartilage, V1, P203, DOI 10.1016/S1063-4584(05)80325-5
   Stolz A, 2014, NAT CELL BIOL, V16, P495, DOI 10.1038/ncb2979
   Tai HR, 2017, AUTOPHAGY, V13, P99, DOI 10.1080/15548627.2016.1247143
   Takayama K, 2014, ARTHRITIS RES THER, V16, DOI 10.1186/s13075-014-0482-4
   Uehara Y, 2014, OSTEOARTHR CARTILAGE, V22, P1007, DOI 10.1016/j.joca.2014.04.025
   van der Bliek AM, 2016, EMBO J, V35, P1365, DOI 10.15252/embj.201694759
   Wang QR, 2016, PHARMACOL RES, V111, P357, DOI 10.1016/j.phrs.2016.06.024
   World Med Assoc, 2013, JAMA-J AM MED ASSOC, V310, P2191, DOI 10.1001/jama.2013.281053
   Wu LH, 2014, CURR DRUG TARGETS, V15, P710, DOI 10.2174/1389450115666140417120305
   Xu C, 2013, AM J PHYSIOL-ENDOC M, V305, pE667, DOI 10.1152/ajpendo.00185.2013
   Yammani RR, 2014, ARTHRITIS RHEUMATOL, V66, P1266, DOI 10.1002/art.38391
   Yang ZF, 2010, NAT CELL BIOL, V12, P814, DOI 10.1038/ncb0910-814
   Ye WB, 2017, FUND CLIN PHARMACOL, V31, P64, DOI 10.1111/fcp.12229
   Yla-Anttila P, 2009, METHOD ENZYMOL, V452, P143, DOI 10.1016/S0076-6879(08)03610-0
   Zhang XJ, 2014, AUTOPHAGY, V10, P588, DOI 10.4161/auto.27710
NR 54
TC 116
Z9 121
U1 1
U2 16
PU NATURE PUBLISHING GROUP
PI LONDON
PA MACMILLAN BUILDING, 4 CRINAN ST, LONDON N1 9XW, ENGLAND
SN 2041-4889
J9 CELL DEATH DIS
JI Cell Death Dis.
PD OCT
PY 2017
VL 8
AR e3081
DI 10.1038/cddis.2017.453
PG 14
WC Cell Biology
WE Science Citation Index Expanded (SCI-EXPANDED)
SC Cell Biology
GA FL2CV
UT WOS:000414022900078
PM 28981117
OA gold, Green Published
DA 2022-09-07
ER

PT J
AU Watari, T
   Naito, K
   Sakamoto, K
   Kurosawa, H
   Nagaoka, I
   Kaneko, K
AF Watari, Taiji
   Naito, Kiyohito
   Sakamoto, Koji
   Kurosawa, Hisashi
   Nagaoka, Isao
   Kaneko, Kazuo
TI Evaluation of the effect of oxidative stress on articular cartilage in
   spontaneously osteoarthritic STR/OrtCrlj mice by measuring the
   biomarkers for oxidative stress and type II collagen
   degradation/synthesis
SO EXPERIMENTAL AND THERAPEUTIC MEDICINE
LA English
DT Article
DE oxidative stress; osteoarthritis; STR/Ort; type II collagen; biomarkers
ID URINARY CTX-II; KNEE OSTEOARTHRITIS; IN-VIVO; BIOCHEMICAL MARKERS; LIPID
   PEROXIDES; JOINT DAMAGE; CHONDROCYTES; OXYGEN; EXPRESSION;
   HYPERLIPIDEMIA
AB To investigate the involvement of oxidative stress in the pathogenesis of osteoarthritis (OA), we evaluated the relationship between oxidative stress and articular cartilage degradation by measuring the serum levels of malondialdehyde (MDA, an oxidative stress marker), CTX-II (a type II collagen degradation marker) and CPII (a type II collagen synthesis marker) in obese and hyperlipidemic STR/Ort (STR) and control CBA mice. Seven-week-old osteoarthritic STR male mice (n=10) and control CBA male mice (n=10) were fed standard laboratory food ad libitum. At 35 weeks of age, the mice were sacrificed, and the serum levels of MDA, CTX-II and CPII were determined. Furthermore, histopathological changes were evaluated in the knee joints. Most of the STR mice spontaneously developed OA (18 of the 20 knees). By contrast, the CBA mice developed OA in only 4 of the 20 knees. Importantly, the serum levels of MDA, CTX-II and CPII were elevated to a greater extent in the STR mice compared to levels in the CBA mice. Notably, the level of MDA was correlated with that of CTX-II, but not of CPII. Moreover, the MDA levels were significantly correlated with the serum lipid (total cholesterol and triglyceride) levels as well as body weight. Together these observations suggest that oxidative stress is likely involved in the degradation of type II collagen in articular cartilage, thereby possibly contributing to the development of OA in obese and hyperlipidemic STR mice.
C1 [Nagaoka, Isao] Juntendo Univ, Grad Sch Med, Dept Host Def & Biochem Res, Bunkyo Ku, Tokyo 1138421, Japan.
   [Kurosawa, Hisashi; Kaneko, Kazuo] Juntendo Univ, Grad Sch Med, Dept Orthopaed Surg, Tokyo 1138421, Japan.
   [Watari, Taiji; Naito, Kiyohito; Nagaoka, Isao] Juntendo Univ, Grad Sch Med, Sportol Ctr, Tokyo 1138421, Japan.
   [Watari, Taiji; Naito, Kiyohito] Juntendo Univ, Shizuoka Hosp, Dept Orthopaed Surg, Shizuoka 4102295, Japan.
   [Sakamoto, Koji] Koyo Chem Co Ltd, Tokyo 1120072, Japan.
RP Nagaoka, I (通讯作者)，Juntendo Univ, Grad Sch Med, Dept Host Def & Biochem Res, Bunkyo Ku, 2-1-1 Hong, Tokyo 1138421, Japan.
EM nagaokai@juntendo.ac.jp
FU Ministry of Education, Culture, Sports, Science and Technology of Japan
FX The authors would like to thank Dr Katsumi Miyahara and Dr Atsushi
   Furuhata (Division of Biomedical Imaging Research, Juntendo University
   Graduate School of Medicine) for the technical expertise in the staining
   of the articular tissues. This study was partially supported by the High
   Technology Research Center Grant from the Ministry of Education,
   Culture, Sports, Science and Technology of Japan.
CR ARMSTRONG D, 1994, ADV EXP MED BIOL, V366, P43
   BATES EJ, 1984, BIOCHEM INT, V8, P629
   Del Carlo M, 2003, ARTHRITIS RHEUM-US, V48, P3419, DOI 10.1002/art.11338
   Finkel T, 2000, NATURE, V408, P239, DOI 10.1038/35041687
   Fujita K, 2006, CIRC J, V70, P1437, DOI 10.1253/circj.70.1437
   Garnero P, 2002, ARTHRITIS RHEUM-US, V46, P2613, DOI 10.1002/art.10576
   Garnero P, 2001, ANN RHEUM DIS, V60, P619, DOI 10.1136/ard.60.6.619
   Garnero P, 2003, ANN RHEUM DIS, V62, P939, DOI 10.1136/ard.62.10.939
   Garnero P, 2000, ARTHRITIS RHEUM-US, V43, P953, DOI 10.1002/1529-0131(200005)43:5<953::AID-ANR1>3.0.CO;2-Q
   Gey K F, 1986, Bibl Nutr Dieta, P53
   HAMERMAN D, 1989, NEW ENGL J MED, V320, P1322
   HARMAN D, 1956, J GERONTOL, V11, P298, DOI 10.1093/geronj/11.3.298
   Henrotin Y, 2005, OSTEOARTHR CARTILAGE, V13, P643, DOI 10.1016/j.joca.2005.04.002
   Henrotin YE, 2003, OSTEOARTHR CARTILAGE, V11, P747, DOI 10.1016/S1063-4584(03)00150-X
   Jordan KM, 2006, ANN RHEUM DIS, V65, P871, DOI 10.1136/ard.2005.042895
   Keaney JF, 2003, ARTERIOSCL THROM VAS, V23, P434, DOI 10.1161/01.ATV.0000058402.34138.11
   Khan IM, 2008, OSTEOARTHR CARTILAGE, V16, P698, DOI 10.1016/j.joca.2007.10.004
   Kinoshita M, 2000, CLIN CHEM, V46, P822
   Mathy-Hartert M, 2008, OSTEOARTHR CARTILAGE, V16, P756, DOI 10.1016/j.joca.2007.10.009
   Melchiorri C, 1998, ARTHRITIS RHEUM-US, V41, P2165, DOI 10.1002/1529-0131(199812)41:12<2165::AID-ART11>3.0.CO;2-O
   Meulenbelt I, 2006, ANN RHEUM DIS, V65, P360, DOI 10.1136/ard.2005.040642
   Nelson F, 1998, J CLIN INVEST, V102, P2115, DOI 10.1172/JCI4853
   Poole AR, 2004, J IMMUNOL METHODS, V294, P145, DOI 10.1016/j.jim.2004.09.005
   Reijman M, 2004, ARTHRITIS RHEUM-US, V50, P2471, DOI 10.1002/art.20332
   Rousseau JC, 2007, NAT CLIN PRACT RHEUM, V3, P346, DOI 10.1038/ncprheum0508
   SCHUNKE M, 1988, ARTHRITIS RHEUM-US, V31, P898, DOI 10.1002/art.1780310711
   Shah R, 2005, ARTHRITIS RHEUM-US, V52, P2799, DOI 10.1002/art.21239
   Siwik DA, 2001, AM J PHYSIOL-CELL PH, V280, pC53, DOI 10.1152/ajpcell.2001.280.1.C53
   Tiku ML, 1999, FREE RADICAL RES, V30, P395, DOI 10.1080/10715769900300431
   Tiku ML, 2003, OSTEOARTHR CARTILAGE, V11, P159, DOI 10.1016/S1063-4584(02)00348-5
   Uchida K, 2009, EXP ANIM TOKYO, V58, P181, DOI 10.1538/expanim.58.181
   Valvason C, 2008, RHEUMATOLOGY, V47, P31, DOI 10.1093/rheumatology/kem289
   WALTON M, 1977, J PATHOL, V123, P109, DOI 10.1002/path.1711230207
   WITZTUM JL, 1991, J CLIN INVEST, V88, P1785, DOI 10.1172/JCI115499
   Yagi K, 1998, Methods Mol Biol, V108, P101
   Zhai G, 2007, CLIN RHEUMATOL, V26, P75, DOI 10.1007/s10067-006-0248-8
NR 36
TC 13
Z9 13
U1 0
U2 4
PU SPANDIDOS PUBL LTD
PI ATHENS
PA POB 18179, ATHENS, 116 10, GREECE
SN 1792-0981
EI 1792-1015
J9 EXP THER MED
JI Exp. Ther. Med.
PD MAR-APR
PY 2011
VL 2
IS 2
BP 245
EP 250
DI 10.3892/etm.2011.196
PG 6
WC Medicine, Research & Experimental
WE Science Citation Index Expanded (SCI-EXPANDED)
SC Research & Experimental Medicine
GA 727SU
UT WOS:000287822700010
PM 22977492
OA Bronze, Green Published
DA 2022-09-07
ER

PT J
AU Belcaro, G
   Dugall, M
   Ippolito, E
   Hu, S
   Saggino, A
   Feragalli, B
AF Belcaro, G.
   Dugall, M.
   Ippolito, E.
   Hu, S.
   Saggino, A.
   Feragalli, B.
TI The COFU3 Study. Improvement in cognitive function, attention, mental
   performance with Pycnogenol (R) in healthy subjects (55-70) with high
   oxidative stress
SO JOURNAL OF NEUROSURGICAL SCIENCES
LA English
DT Article
DE Executive function; Oxidative stress; Dietary supplements; Pycnogenols
ID INFORMANT QUESTIONNAIRE; ELDERLY IQCODE; IMPAIRMENT; DEMENTIA; MEMORY;
   HYPOTHYROIDISM; OSTEOARTHRITIS; INHIBITION; VALIDATION; PREVENTION
AB Aim. This 12-month product registry study evaluated the effects of supplementation with French pine bark extract (Pycnogenol (R)) on cognitive function, attention, and mental performance in healthy subjects with high oxidative stress.
   Methods. Healthy subjects (age range 55-70) were screened-within a cardiovascular screening program-for oxidative stress. Out of 150 subjects, high oxidative stress was present in 44; the use of the supplement Pycnogenol (R) was suggested (100 mg/day). These subjects decided to use Pycnogenol (R) and accepted to be evaluated by assessing cognitive functions. A group of subjects with comparable oxidative stress was followed as a reference. IQ Code (Informant Questionnaire on Cognitive Decline in the Elderly), daily tasks, cognitive function, oxidative stress and the short Blessed tests (SBT) were used (in defined scales) to evaluate cognitive functions (COFU).
   Results. As for the IQ Code, at 12 months there was a significantlty total lower score in Pycnogenol (R) patients and also a lower value (P<0.05) for 14 out of 16 items in the questionnaire. Daily tasks: all items were improved (P<0.05) with supplementation in comparison with controls. The improvement was seen for all 12 items (P<0.05) with the supplement. Cognitive function values (visual scale line) indicated a significant improvement (P<0.05) in all elements present in the questionnaire with the 12-month supplementation (no significant variations in controls). Oxidative stress was comparable in both groups at inclusion. It was significantly decreased with Pycnogenol (R) (-28.07%; P<0.05) at 12 months; there was no decrease in controls. The short blessed test (SBT) value was significantly increased in controls (P<0.05); but significantly decreased in the Pycnogenol (R) group (P<0.05). Values for supplemented patients at 12 months were almost within the normal range (21 out or 38 were below the normal value of 4). Tolerability and compliance for Pycnogenol (R) were optimal with >97% of the doses of the supplement correctly used. No side effects were observed, recorded or described.
   Conclusion. Pycnogenol (R) supplementation for 12 months appears to improve cognitive function and oxidative stress in normal subjects between 55 and 70 years of age.
C1 [Belcaro, G.; Dugall, M.; Ippolito, E.; Hu, S.; Feragalli, B.] Chieti Pescara Univ, Dept Biomed Sci, Labs Irvine3, I-65100 Pescara, Italy.
   [Saggino, A.] Chieti Pescara Univ, DAnnunzio Univ, Psychol Dept, I-65100 Pescara, Italy.
RP Belcaro, G (通讯作者)，Chieti Pescara Univ, Circulat Vascular Labs Irvine3, SS 16 Bis,94 A, I-65100 Pescara, Italy.
EM cardres@abol.it
RI Saggino, Aristide/G-6480-2014
OI Saggino, Aristide/0000-0002-4903-9833
CR Belcaro G, 2008, PHYTOTHER RES, V22, P518, DOI 10.1002/ptr.2376
   Belcaro G, 2014, J NEUROSURG SCI, V58, P239
   Belcaro G, 2008, Minerva Cardioangiol, V56, P3
   Belcaro G, 2008, REDOX REP, V13, P271, DOI 10.1179/135100008X309019
   Bond AJ, 1996, BR J MED PSYCHOL, V47, P211
   Campise M, 2003, TRANSPLANTATION, V76, P1474, DOI 10.1097/01.TP.0000090344.61975.F0
   Canali R, 2009, INT IMMUNOPHARMACOL, V9, P1145, DOI 10.1016/j.intimp.2009.06.001
   Cesarone MR, 2006, ANGIOLOGY, V57, P569, DOI 10.1177/0003319706291392
   Cesarone MR, 2005, CLIN APPL THROMB-HEM, V11, P289, DOI 10.1177/107602960501100307
   Cesarone MR, 1999, INT ANGIOL, V18, P127
   Chowdhury R, 2012, J NEUROSCI, V32, P14193, DOI 10.1523/JNEUROSCI.1278-12.2012
   Cornelli U, 2011, Panminerva Med, V53, P99
   Cornelli U, 2011, Panminerva Med, V53, P95
   Cornelli U, 2010, NEURODEGENER DIS, V7, P193, DOI 10.1159/000295663
   Cornetti U, 2009, CLIN DERMATOL, V27, P175, DOI 10.1016/j.clindermatol.2008.01.010
   Csabi E, 2012, IDEGGYOGY SZEMLE, V65, P181
   Depp CA, 2012, PSYCHOL MED, V42, P1409, DOI 10.1017/S0033291711002662
   Devaraj S, 2002, LIPIDS, V37, P931, DOI 10.1007/s11745-006-0982-3
   Elsabagh S, 2005, PSYCHOPHARMACOLOGY, V179, P437, DOI 10.1007/s00213-005-2206-6
   Etgen T, 2011, DTSCH ARZTEBL INT, V108, P743, DOI 10.3238/arztebl.2011.0743
   Gaitonde DY, 2012, AM FAM PHYSICIAN, V86, P244
   Gan EH, 2012, J CLIN ENDOCR METAB, V97, P3438, DOI 10.1210/jc.2012-2284
   Grimm T, 2004, FREE RADICAL BIO MED, V36, P811, DOI 10.1016/j.freeradbiomed.2003.12.017
   Grimm T, 2006, BMCCLIN PHARM, V6, P1
   Grimm Tanja, 2006, J Inflamm (Lond), V3, P1, DOI 10.1186/1476-9255-3-1
   Incandela L, 2001, INT ANGIOL, V20, P136
   JORM AF, 1989, PSYCHOL MED, V19, P1015, DOI 10.1017/S0033291700005742
   JORM AF, 1994, PSYCHOL MED, V24, P145, DOI 10.1017/S003329170002691X
   Jorm AF, 1996, CLIN PSYCHOL REV, V16, P51, DOI 10.1016/0272-7358(95)00056-9
   JORM AF, 2004, INT PSYCHOGERIATR, V16, P1, DOI DOI 10.1017/S1041610204000018
   KATZMAN R, 1983, AM J PSYCHIAT, V140, P734
   Killgore WDS, 2005, J CLIN EXP NEUROPSYC, V27, P449, DOI 10.1080/13803390490520436
   Koch R, 2002, PHYTOTHER RES, V16, pS1, DOI 10.1002/ptr.1010
   Koh Ming Teng, 2012, Folia Pharmacologica Japonica, V139, P157
   Lucke JC, 2011, EMBO REP, V12, P197, DOI 10.1038/embor.2011.15
   Luzzi R, 2011, Panminerva Med, V53, P75
   Maggio M, 2012, J NUTR HEALTH AGING, V16, P40, DOI 10.1007/s12603-012-0002-7
   Marshal J, UNDER PERFORMANCE SY
   Maxwell C, 1989, CLIN RES ALL
   Mockler D, 1996, BRIT J CLIN PSYCHOL, V35, P567, DOI 10.1111/j.2044-8260.1996.tb01212.x
   NELSON HE, 1978, CORTEX, V14, P234, DOI 10.1016/S0010-9452(78)80049-5
   Owen AM, 1996, EUR J NEUROSCI, V8, P353, DOI 10.1111/j.1460-9568.1996.tb01219.x
   Parrat D, 2013, Rev Med Suisse, V9, P36
   Petrassi C, 2000, PHYTOMEDICINE, V7, P383, DOI 10.1016/S0944-7113(00)80059-8
   Putter M, 1999, THROMB RES, V95, P155, DOI 10.1016/S0049-3848(99)00030-4
   Resta F., 2012, Endocrine Metabolic & Immune Disorders-Drug Targets, V12, P260
   Rogers RD, 2000, J COGNITIVE NEUROSCI, V12, P142, DOI 10.1162/089892900561931
   Rohdewald P, 2002, INT J CLIN PHARM TH, V40, P158
   Schmidtke I, 1984, SWISS MED, V6, P67
   SNODGRASS JG, 1980, J EXP PSYCHOL-HUM L, V6, P174, DOI 10.1037/0278-7393.6.2.174
   Tsang BKT, 2012, J CLIN NEUROSCI, V19, P1459, DOI 10.1016/j.jocn.2012.02.014
   van Mil NH, 2012, J NUTR, V142, P2167, DOI 10.3945/jn.112.161950
   Vinciguerra G, 2006, ANGIOLOGY, V57, P331, DOI 10.1177/000331970605700309
   Vinciguerra G, 2013, J SPORTS MED PHYS FI, V53, P1
   Williamson G, 2005, AM J CLIN NUTR, V81, p243S, DOI [10.1093/ajcn/81.1.230S, 10.1093/ajcn/81.1.243S]
   ZIGMOND AS, 1983, ACTA PSYCHIAT SCAND, V67, P361, DOI 10.1111/j.1600-0447.1983.tb09716.x
NR 56
TC 6
Z9 6
U1 0
U2 4
PU EDIZIONI MINERVA MEDICA
PI TURIN
PA CORSO BRAMANTE 83-85 INT JOURNALS DEPT., 10126 TURIN, ITALY
SN 0390-5616
EI 1827-1855
J9 J NEUROSURG SCI
JI J. Neurosurg. Sci.
PD DEC
PY 2015
VL 59
IS 4
BP 437
EP 446
PG 10
WC Clinical Neurology; Surgery
WE Science Citation Index Expanded (SCI-EXPANDED)
SC Neurosciences & Neurology; Surgery
GA DC6UC
UT WOS:000369354100012
PM 26635191
DA 2022-09-07
ER

PT J
AU Yu, YL
   Shen, XK
   Luo, Z
   Hu, Y
   Li, MH
   Ma, PP
   Ran, QC
   Dai, LL
   He, Y
   Cai, KY
AF Yu, Yonglin
   Shen, Xinkun
   Luo, Zhong
   Hu, Yan
   Li, Menghuan
   Ma, Pingping
   Ran, Qichun
   Dai, Liangliang
   He, Ye
   Cai, Kaiyong
TI Osteogenesis potential of different titania nanotubes in oxidative
   stress microenvironment
SO BIOMATERIALS
LA English
DT Article
DE TiO2 nanotubes; Oxidative stress; ITG alpha 5 beta 1; Wnt signals;
   Osteogenesis
ID OSTEOBLAST DIFFERENTIATION; TIO2 NANOTUBES; BONE-FORMATION; STEM-CELLS;
   GROWTH; ALPHA(5)BETA(1); PROLIFERATION; IMPROVEMENT; TOPOGRAPHY;
   MECHANISMS
AB Oxidative stress is commonly existed in bone degenerative disease (osteoarthritis, osteoporosis etc.) and some antioxidants had great potential to enhance osteogenesis. In this study, we aim to investigate the anti-oxidative properties of various TiO2 nanotubes (TNTs) so to screen the desirable size for improved osteogenesis and reveal the underlying molecular mechanism in vitro. Comparing cellular behaviors under normal and oxidative stress conditions, an interesting conclusion was obtained. In normal microenvironment, small TNTs were beneficial for adhesion and proliferation of osteoblasts, but large TNTs greatly increased osteogenic differentiation. However, after H2O2 (300 mu M) treatment (mimicking oxidative stress), only large TNTs samples demonstrated superior cellular behaviors of increased osteoblasts' adhesion, survival and differentiation when comparing with those of native titanium (control). Molecular results revealed that oxidative stress resistance of large nanotubes was closely related to the high expression of integrin alpha 5 beta 1 (ITG alpha 5 beta 1), which further up-regulated the production of anti-apoptotic proteins (p-FAK, p-Akt, p-FoxO3a and Bcl2) and down-regulated the expression of pro-apoptotic protein (Bax). Moreover, we found that Wnt signals (Wnt3a, Wnt5a, Lrp5, Lrp6 and beta-catenin) played an important role in promoting osteogenic differentiation of osteoblasts under oxidative condition. (C) 2018 Elsevier Ltd. All rights reserved.
C1 [Yu, Yonglin; Shen, Xinkun; Hu, Yan; Ma, Pingping; Ran, Qichun; Dai, Liangliang; He, Ye; Cai, Kaiyong] Chongqing Univ, Coll Bioengn, Minist Educ, Key Lab Biorheol Sci & Technol, Chongqing 400044, China.
   [Shen, Xinkun; Luo, Zhong; Li, Menghuan] Chongqing Univ, Sch Life Sci, Chongqing 400044, China.
   [Cai, Kaiyong] Chongqing Collaborat Innovat Ctr Minimally Invas, Chongqing 400016, China.
RP Shen, XK; Cai, KY (通讯作者)，Chongqing Univ, Coll Bioengn, Chongqing 400044, China.
EM 20111902015@cqu.edu.cn; kaiyong_cai@cqu.edu.cn
RI HE, YE/V-1379-2019; 蔡, 开勇/G-1233-2011; Luo, Zhong/AAU-2225-2020; dai,
   liangliang/M-1284-2016
OI HE, YE/0000-0001-7363-1063; Luo, Zhong/0000-0002-9019-3314; dai,
   liangliang/0000-0002-2041-9357
FU State Key Project of Research and Development [2016YFC1100300,
   2017YFB0702603]; National Natural Science Foundation of China [51673032,
   21734002, 31700827]; Natural Science Foundation of Chongqing Municipal
   Government [CXTDX201601002]; China Postdoctoral Science Foundation Grant
   [2017M622971]; Innovation Team in University of Chongqing Municipal
   Government [CXTDX201601002]; Fundamental Research Funds for the Central
   Universities [106112017CDJQJ238813, 10611CDJXZ238826]
FX This work was financially supported by State Key Project of Research and
   Development (Grant No. 2016YFC1100300 & 2017YFB0702603), National
   Natural Science Foundation of China (51673032, 21734002 & 31700827),
   Natural Science Foundation of Chongqing Municipal Government
   (CXTDX201601002) and China Postdoctoral Science Foundation Grant
   (2017M622971), Innovation Team in University of Chongqing Municipal
   Government (CXTDX201601002), and Fundamental Research Funds for the
   Central Universities (106112017CDJQJ238813 & 10611CDJXZ238826).
CR Bartell SM, 2014, NAT COMMUN, V5, DOI 10.1038/ncomms4773
   Cai KY, 2002, J BIOMED MATER RES, V62, P283, DOI 10.1002/jbm.10067
   Cervellati C, 2014, BIOMED RES INT, V2014, DOI DOI 10.1155/2014/569563
   Chen CS, 1997, SCIENCE, V276, P1425, DOI 10.1126/science.276.5317.1425
   Chen WQ, 2014, NANO TODAY, V9, P759, DOI 10.1016/j.nantod.2014.12.002
   Chen WZ, 2017, BIOMATERIALS, V114, P82, DOI 10.1016/j.biomaterials.2016.10.055
   Chen XY, 2012, ADV ENG MATER, V14, pB216, DOI 10.1002/adem.201180073
   Dalby MJ, 2014, NAT MATER, V13, P558, DOI [10.1038/NMAT3980, 10.1038/nmat3980]
   Gittens RA, 2011, BIOMATERIALS, V32, P3395, DOI 10.1016/j.biomaterials.2011.01.029
   Guo YH, 2017, INT J MOL MED, V40, P999, DOI 10.3892/ijmm.2017.3101
   Hasan J, 2017, SCI REP-UK, V7, DOI 10.1038/srep41118
   Hou YH, 2013, INT J NANOMED, V8, P3619, DOI 10.2147/IJN.S38992
   Hu K, 2016, J CLIN INVEST, V126, P509, DOI 10.1172/JCI82585
   Hu LF, 2018, J CELL PHYSIOL, V233, P1574, DOI 10.1002/jcp.26059
   Huang Q, 2015, BONE, V73, P132, DOI 10.1016/j.bone.2014.12.059
   Jia DL, 2017, CIRC-CARDIOVASC GENE, V10, DOI 10.1161/CIRCGENETICS.116.001591
   Karasik D, 2016, NAT REV RHEUMATOL, V12, P496, DOI 10.1038/nrrheum.2016.118
   Keselowsky BG, 2007, J BIOMED MATER RES A, V80A, P700, DOI 10.1002/jbm.a.30898
   Kilian KA, 2010, P NATL ACAD SCI USA, V107, P4872, DOI 10.1073/pnas.0903269107
   Kirmanidou Y, 2016, BIOMED RES INT, V2016, DOI 10.1155/2016/2908570
   Lai M, 2015, J BIOMED MATER RES A, V103, P564, DOI 10.1002/jbm.a.35185
   Leonardi S, 2015, ACS APPL MATER INTER, V7, P1662, DOI 10.1021/am507181p
   Li GW, 2017, ACTA BIOMATER, V49, P235, DOI 10.1016/j.actbio.2016.11.057
   Li X, 2015, BIOMATERIALS, V36, P44, DOI 10.1016/j.biomaterials.2014.09.012
   Liu Q, 2014, BIOMATERIALS, V35, P6206, DOI 10.1016/j.biomaterials.2014.04.068
   Ma YY, 2012, CELL BIOL INT, V36, P923, DOI 10.1042/CBI20120078
   McBeath R, 2004, DEV CELL, V6, P483, DOI 10.1016/S1534-5807(04)00075-9
   Nishimura K, 2016, FREE RADICAL BIO MED, V97, P330, DOI 10.1016/j.freeradbiomed.2016.06.021
   Oh J, 2014, NAT MED, V20, P870, DOI 10.1038/nm.3651
   Oh S, 2009, P NATL ACAD SCI USA, V106, P2130, DOI 10.1073/pnas.0813200106
   Olivares-Navarrete R, 2008, P NATL ACAD SCI USA, V105, P15767, DOI 10.1073/pnas.0805420105
   Olivares-Navarrete R, 2015, BIOMATERIALS, V51, P69, DOI 10.1016/j.biomaterials.2015.01.035
   Olivares-Navarrete R, 2010, BIOMATERIALS, V31, P2728, DOI 10.1016/j.biomaterials.2009.12.029
   Park J, 2007, NANO LETT, V7, P1686, DOI 10.1021/nl070678d
   Rapuano BE, 2012, EUR J ORAL SCI, V120, P185, DOI 10.1111/j.1600-0722.2012.954.x
   Renner G, 2016, EUR J CANCER, V61, pS175, DOI 10.1016/S0959-8049(16)61622-2
   Renner G, 2016, ONCOTARGET, V7, P62194, DOI 10.18632/oncotarget.11552
   Sanchez-Rodriguez MA, 2007, BMC MUSCULOSKEL DIS, V8, DOI 10.1186/1471-2474-8-124
   Sato AY, 2015, BONE, V73, P60, DOI 10.1016/j.bone.2014.12.012
   Schlessinger K, 2009, GENE DEV, V23, P265, DOI 10.1101/gad.1760809
   Shen XK, 2016, J MATER CHEM B, V4, P1423, DOI 10.1039/c5tb01956g
   Shen XK, 2015, COLLOID SURFACE B, V127, P221, DOI 10.1016/j.colsurfb.2015.01.048
   Sidebottom AJ, 2014, BRIT J ORAL MAX SURG, V52, P85, DOI 10.1016/j.bjoms.2013.06.009
   Takagi J, 2003, EMBO J, V22, P4607, DOI 10.1093/emboj/cdg445
   Ueno T, 2016, BIOMATERIALS, V108, P177, DOI 10.1016/j.biomaterials.2016.08.050
   Vicente R, 2016, NAT REV RHEUMATOL, V12, P211, DOI 10.1038/nrrheum.2015.162
   Wang N, 2011, BIOMATERIALS, V32, P6900, DOI 10.1016/j.biomaterials.2011.06.023
   Wang W, 2012, BIOMATERIALS, V33, P7993, DOI 10.1016/j.biomaterials.2012.07.064
   Yang WH, 2014, J BIOMED MATER RES A, V102, P3598, DOI 10.1002/jbm.a.35021
   Yong C., 2016, J MOL NEUROSCI, V61, P1
   Zambuzzi WF, 2014, PLOS ONE, V9, DOI 10.1371/journal.pone.0095662
   Zhang JK, 2013, PLOS ONE, V8, DOI 10.1371/journal.pone.0057251
   Zhang YT, 2016, CELL STRESS CHAPERON, V21, P687, DOI 10.1007/s12192-016-0693-5
   Zhao LZ, 2012, BIOMATERIALS, V33, P2629, DOI 10.1016/j.biomaterials.2011.12.024
   Zhou J, 2011, INT J BIOCHEM CELL B, V43, P1168, DOI 10.1016/j.biocel.2011.04.010
   Zhou QZ, 2016, DIS MARKERS, V2016, DOI 10.1155/2016/7067984
NR 56
TC 66
Z9 68
U1 4
U2 132
PU ELSEVIER SCI LTD
PI OXFORD
PA THE BOULEVARD, LANGFORD LANE, KIDLINGTON, OXFORD OX5 1GB, OXON, ENGLAND
SN 0142-9612
EI 1878-5905
J9 BIOMATERIALS
JI Biomaterials
PD JUN
PY 2018
VL 167
BP 44
EP 57
DI 10.1016/j.biomaterials.2018.03.024
PG 14
WC Engineering, Biomedical; Materials Science, Biomaterials
WE Science Citation Index Expanded (SCI-EXPANDED)
SC Engineering; Materials Science
GA GE0JD
UT WOS:000430899200004
PM 29554480
DA 2022-09-07
ER

PT J
AU Cheleschi, S
   De Palma, A
   Pascarelli, NA
   Giordano, N
   Galeazzi, M
   Tenti, S
   Fioravanti, A
AF Cheleschi, Sara
   De Palma, Anna
   Pascarelli, Nicola Antonio
   Giordano, Nicola
   Galeazzi, Mauro
   Tenti, Sara
   Fioravanti, Antonella
TI Could Oxidative Stress Regulate the Expression of MicroRNA-146a and
   MicroRNA-34a in Human Osteoarthritic Chondrocyte Cultures?
SO INTERNATIONAL JOURNAL OF MOLECULAR SCIENCES
LA English
DT Article
DE osteoarthritis; oxidative stress; microRNAs; chondrocytes; taurine
ID HYDROGEN-PEROXIDE; SIGNALING PATHWAYS; APOPTOSIS; ANTIOXIDANT; DAMAGE;
   ACTIVATION; CARTILAGE; TAURINE; NRF2; INTERLEUKIN-1-BETA
AB Oxidative stress and the overproduction of reactive oxygen species (ROS) play an important role in the pathogenesis of osteoarthritis (OA). Accumulating evidence has demonstrated the involvement of microRNAs (miRNAs) dysregulation in disease development and progression. In this study, we evaluated the effect of oxidative stress on miR-146a and miR-34a expression levels in human OA chondrocytes cultures stimulated by H2O2. Mitochondrial ROS production and cell apoptosis were detected by flow cytometry. The antioxidant enzymes SOD-2, CAT, GPx, the transcriptional factor NRF2 and the selected miRNAs were analyzed by qRT-PCR. The H2O2-induced oxidative stress was confirmed by a significant increase in superoxide anion production and of the apoptotic ratio. Furthermore, H2O2 significantly up-regulated the expression levels of SOD-2, CAT, GPx and NRF2, and modulated miR-146a and miR-34a gene expression. The same analyses were carried out after pre-treatment with taurine, a known antioxidant substance, which, in our experience, counteracted the H2O2-induced effect. In conclusion, the induction of oxidative stress affected cell apoptosis and the expression of the enzymes involved in the oxidant/antioxidant balance. Moreover, we demonstrated for the first time the modification of miR-146a and miR-34a in OA chondrocytes subjected to H2O2 stimulus and we confirmed the antioxidant effect of taurine.
C1 [Cheleschi, Sara; De Palma, Anna; Pascarelli, Nicola Antonio; Galeazzi, Mauro; Fioravanti, Antonella] Azienda Osped Univ Senese, Policlin Le Scotte, Rheumatol Unit, Viale Bracci 1, I-53100 Siena, Italy.
   [De Palma, Anna] Univ Siena, Policlin Le Scotte, Dept Med Biotechnol, Viale Bracci 1, I-53100 Siena, Italy.
   [Giordano, Nicola] Univ Siena, Policlin Le Scotte, Dept Med Surg & Neurosci, Scleroderma Unit, Viale Bracci 1, I-53100 Siena, Italy.
   [Tenti, Sara] Univ Siena, Policlin Le Scotte, Dept Med Surg & Neurosci, Rheumatol Unit, Viale Bracci 1, I-53100 Siena, Italy.
RP Fioravanti, A (通讯作者)，Azienda Osped Univ Senese, Policlin Le Scotte, Rheumatol Unit, Viale Bracci 1, I-53100 Siena, Italy.
EM saracheleschi@hotmail.com; annadepalma90@live.it; pascarelli@unisi.it;
   nicola.giordano@unisi.it; mauro.galeazzi@unisi.it;
   sara_tenti@hotmail.it; fioravanti7@virgilio.it
OI fioravanti, antonella/0000-0002-7325-5579; Cheleschi,
   Sara/0000-0003-1796-0422
CR Abusarah J, 2017, J CELL BIOCHEM, V118, P1003, DOI 10.1002/jcb.25659
   Aigner T, 2006, ARTHRITIS RHEUM-US, V54, P3533, DOI 10.1002/art.22174
   ALTMAN R, 1991, ARTHRITIS RHEUM, V34, P505, DOI 10.1002/art.1780340502
   Bai XY, 2011, J AM SOC NEPHROL, V22, P1252, DOI 10.1681/ASN.2010040367
   Baker JR, 2016, SCI REP-UK, V6, DOI 10.1038/srep35871
   Bernard K, 2017, J BIOL CHEM, V292, P3029, DOI 10.1074/jbc.M116.752261
   Bhatti FUR, 2013, INFLAMM RES, V62, P781, DOI 10.1007/s00011-013-0635-y
   Bu HJ, 2017, OXID MED CELL LONGEV, V2017, DOI 10.1155/2017/2398696
   Cai DW, 2015, ARTHRITIS RES THER, V17, DOI 10.1186/s13075-015-0774-3
   Calabrese V, 2012, BBA-MOL BASIS DIS, V1822, P753, DOI 10.1016/j.bbadis.2011.11.002
   Chang ZQ, 2015, MOL MED REP, V12, P7086, DOI 10.3892/mmr.2015.4231
   Cheleschi S, 2017, INT J MOL SCI, V18, DOI 10.3390/ijms18010133
   Chen QX, 2017, CARBOHYD POLYM, V169, P255, DOI 10.1016/j.carbpol.2017.04.018
   Chiu PR, 2017, INT J MOL SCI, V18, DOI 10.3390/ijms18010038
   Cong L, 2017, OSTEOARTHR CARTILAGE, V25, P1362, DOI 10.1016/j.joca.2017.03.012
   D'Adamo S, 2017, OSTEOARTHR CARTILAGE, V25, P600, DOI 10.1016/j.joca.2016.11.014
   Davies CM, 2008, OSTEOARTHR CARTILAGE, V16, P624, DOI 10.1016/j.joca.2007.09.012
   De Palma A, 2017, CLIN EXP RHEUMATOL, V35, P518
   Dhuna K, 2013, ACTA BIOCHIM POL, V60, P21
   Diaz-Prado S, 2012, BMC MUSCULOSKEL DIS, V13, DOI 10.1186/1471-2474-13-144
   Dickinson BC, 2013, NAT PROTOC, V8, P1249, DOI 10.1038/nprot.2013.064
   Ding X, 2016, INT J BIOCHEM CELL B, V70, P126, DOI 10.1016/j.biocel.2015.11.018
   Dixon SJ, 2014, NAT CHEM BIOL, V10, P9, DOI 10.1038/nchembio.1416
   Facchini A, 2011, J CELL PHYSIOL, V226, P1771, DOI 10.1002/jcp.22506
   Fioravanti A, 2013, J BIOL REG HOMEOS AG, V27, P891
   Glyn-Jones S, 2015, LANCET, V386, P376, DOI 10.1016/S0140-6736(14)60802-3
   Henrotin YE, 2003, OSTEOARTHR CARTILAGE, V11, P747, DOI 10.1016/S1063-4584(03)00150-X
   Hinoi E, 2007, BONE, V40, P337, DOI 10.1016/j.bone.2006.08.016
   Hosseinzadeh A, 2017, J CELL BIOCHEM, V118, P1879, DOI 10.1002/jcb.25907
   Hwang HS, 2015, INT J MOL SCI, V16, P26035, DOI 10.3390/ijms161125943
   Ji GH, 2013, PLOS ONE, V8, DOI 10.1371/journal.pone.0069351
   Johnson K, 2000, ARTHRITIS RHEUM-US, V43, P1560, DOI 10.1002/1529-0131(200007)43:7<1560::AID-ANR21>3.3.CO;2-J
   Kapoor M, 2011, NAT REV RHEUMATOL, V7, P33, DOI 10.1038/nrrheum.2010.196
   Kensler TW, 2007, ANNU REV PHARMACOL, V47, P89, DOI 10.1146/annurev.pharmtox.46.120604.141046
   Khan IM, 2008, OSTEOARTHR CARTILAGE, V16, P698, DOI 10.1016/j.joca.2007.10.004
   Khan NM, 2017, FREE RADICAL BIO MED, V106, P288, DOI 10.1016/j.freeradbiomed.2017.02.041
   Kim YK, 2017, J ENVIRON CHEM ENG, V5, P975, DOI 10.1016/j.jece.2017.01.026
   Kraus V.B., 2007, OSTEOARTHR CARTILAGE, V23, P1233
   Lepetsos P, 2016, BBA-MOL BASIS DIS, V1862, P576, DOI 10.1016/j.bbadis.2016.01.003
   Li L, 2010, SCAND J IMMUNOL, V71, P227, DOI 10.1111/j.1365-3083.2010.02383.x
   Lim KM, 2015, MOL MED REP, V12, P2650, DOI 10.3892/mmr.2015.3717
   Liu C, 2015, INT J MOL MED, V36, P1081, DOI 10.3892/ijmm.2015.2295
   Liu Q, 2017, ADV EXP MED BIOL, V975, P897, DOI 10.1007/978-94-024-1079-2_71
   Liu Q, 2015, TOHOKU J EXP MED, V235, P201, DOI 10.1620/tjem.235.201
   MANKIN HJ, 1971, J BONE JOINT SURG AM, VA 53, P523, DOI 10.2106/00004623-197153030-00009
   Marchev AS, 2017, ANN NY ACAD SCI, V1401, P114, DOI 10.1111/nyas.13407
   Marcinkiewicz J, 2014, AMINO ACIDS, V46, P7, DOI 10.1007/s00726-012-1361-4
   Mathy-Hartert M, 2008, OSTEOARTHR CARTILAGE, V16, P756, DOI 10.1016/j.joca.2007.10.009
   McMahon M, 2004, J BIOL CHEM, V279, P31556, DOI 10.1074/jbc.M403061200
   Nugent M, 2016, OSTEOARTHR CARTILAGE, V24, P573, DOI 10.1016/j.joca.2015.10.018
   Oliveira MWS, 2010, PHARMACOL REP, V62, P185, DOI 10.1016/S1734-1140(10)70256-5
   Padayatty SJ, 2003, J AM COLL NUTR, V22, P18, DOI 10.1080/07315724.2003.10719272
   Pfaffl MW, 2001, NUCLEIC ACIDS RES, V29, DOI 10.1093/nar/29.9.e45
   Poulet B, 2016, CURR OPIN PHARMACOL, V28, P8, DOI 10.1016/j.coph.2016.02.009
   Raitoharju E, 2011, ATHEROSCLEROSIS, V219, P211, DOI 10.1016/j.atherosclerosis.2011.07.020
   Ramakers C, 2003, NEUROSCI LETT, V339, P62, DOI 10.1016/S0304-3940(02)01423-4
   Scott JL, 2010, ANN RHEUM DIS, V69, P1502, DOI 10.1136/ard.2009.119966
   Shang L, 2009, CLIN EXP PHARMACOL P, V36, P912, DOI 10.1111/j.1440-1681.2009.05171.x
   Smith EJ, 2015, FREE RADICAL BIO MED, V89, P1184, DOI 10.1016/j.freeradbiomed.2015.11.003
   Vandesompele J, 2002, GENOME BIOL, V3, DOI 10.1186/gb-2002-3-7-research0034
   Vasa-Nicotera M, 2011, ATHEROSCLEROSIS, V217, P326, DOI 10.1016/j.atherosclerosis.2011.03.034
   Wan Y, 2017, OXID MED CELL LONGEV, V2017, DOI 10.1155/2017/5189138
   Yamasaki K, 2009, ARTHRITIS RHEUM-US, V60, P1035, DOI 10.1002/art.24404
   Yan SJ, 2016, INT J MOL MED, V38, P201, DOI 10.3892/ijmm.2016.2618
   Yu SM, 2014, J KOREAN MED SCI, V29, P1042, DOI 10.3346/jkms.2014.29.8.1042
   Zhang HP, 2017, TOXICOL LETT, V277, P115, DOI 10.1016/j.toxlet.2017.07.216
NR 66
TC 40
Z9 41
U1 1
U2 2
PU MDPI
PI BASEL
PA ST ALBAN-ANLAGE 66, CH-4052 BASEL, SWITZERLAND
EI 1422-0067
J9 INT J MOL SCI
JI Int. J. Mol. Sci.
PD DEC
PY 2017
VL 18
IS 12
AR 2660
DI 10.3390/ijms18122660
PG 15
WC Biochemistry & Molecular Biology; Chemistry, Multidisciplinary
WE Science Citation Index Expanded (SCI-EXPANDED)
SC Biochemistry & Molecular Biology; Chemistry
GA FR2KU
UT WOS:000418896700163
PM 29292727
OA Green Submitted, Green Published, gold
DA 2022-09-07
ER

PT J
AU Kubo, Y
   Ikeya, M
   Sugiyama, S
   Takachu, R
   Tanaka, M
   Sugiura, T
   Kobori, K
   Kobori, M
AF Kubo, Yusuke
   Ikeya, Masae
   Sugiyama, Shuhei
   Takachu, Rie
   Tanaka, Maki
   Sugiura, Takeshi
   Kobori, Kaori
   Kobori, Makoto
TI Association between Preoperative Long-Chain Polyunsaturated Fatty Acids
   and Oxidative Stress Immediately after Total Knee Arthroplasty: A Pilot
   Study
SO NUTRIENTS
LA English
DT Article
DE arachidonic acid; docosahexaenoic acid; eicosapentaenoic acid;
   inflammation; ischemia-reperfusion injury; muscle atrophy; oxidative
   stress; polyunsaturated fatty acids; tourniquet use; total knee
   arthroplasty
ID ISCHEMIA-REPERFUSION INJURY; D-ROMS TEST; INFLAMMATORY RESPONSES;
   INTERLEUKIN-6; PROTEIN; MARKER; SERUM
AB Quadriceps muscle atrophy following total knee arthroplasty (TKA) can be caused by tourniquet-induced ischemia-reperfusion (IR) injury, which is often accompanied by oxidative stress and inflammatory responses. n-3 long-chain polyunsaturated fatty acids (LCPUFAs), such as eicosapentaenoic acid (EPA) and docosahexaenoic acid (DHA), exert antioxidant and anti-inflammatory effects against IR injury, whereas n-6 LCPUFAs, particularly arachidonic acid (AA), exhibit pro-inflammatory effects and promote IR injury. This study aimed to examine whether preoperative serum EPA + DHA levels and the (EPA + DHA)/AA ratio are associated with oxidative stress immediately after TKA. Fourteen eligible patients with knee osteoarthritis scheduled for unilateral TKA participated in this study. The levels of serum EPA, DHA, and AA were measured immediately before surgery. Derivatives of reactive oxygen metabolites (d-ROMs) were used as biomarkers for oxidative stress. The preoperative serum EPA + DHA levels and the (EPA + DHA)/AA ratio were found to be significantly negatively correlated with the serum d-ROM levels at 96 h after surgery, and the rate of increase in serum d-ROM levels between baseline and 96 h postoperatively. This study suggested the preoperative serum EPA + DHA levels and the (EPA + DHA)/AA ratio can be negatively associated with oxidative stress immediately after TKA.
C1 [Kubo, Yusuke; Sugiyama, Shuhei; Takachu, Rie; Sugiura, Takeshi; Kobori, Kaori; Kobori, Makoto] Kobori Orthoped Clin, Dept Rehabil, Kita Ku, 548-2 Nearaichou, Hamamatsu, Shizuoka 4338108, Japan.
   [Ikeya, Masae] Tokoha Univ, Dept Hlth & Nutr Sci, Kita Ku, 1230 Miyakodachou, Hamamatsu, Shizuoka 4312102, Japan.
   [Tanaka, Maki] Seirei Christopher Univ, Rehabil Sci, Kita Ku, 3453 Mikataharachou, Hamamatsu, Shizuoka 4338558, Japan.
RP Kubo, Y (通讯作者)，Kobori Orthoped Clin, Dept Rehabil, Kita Ku, 548-2 Nearaichou, Hamamatsu, Shizuoka 4338108, Japan.
EM yusuke.kubo11@gmail.com; ikeya@hm.tokoha-u.ac.jp;
   sugi.shu.nba42@gmail.com; rie41506taka@gmail.com; maki-t@seirei.ac.jp;
   sgtakeshi@gmail.com; kobori.kao@rose.ocn.ne.jp;
   kobo-cli.04.10.01@snow.ocn.ne.jp
OI Kubo, Yusuke/0000-0003-4809-3704
CR Brahmbhatt V, 2013, J NUTR BIOCHEM, V24, P104, DOI 10.1016/j.jnutbio.2012.02.014
   Bu JY, 2016, OXID MED CELL LONGEV, V2016, DOI 10.1155/2016/6906712
   CAMBRIA RA, 1991, J VASC SURG, V14, P549, DOI 10.1016/0741-5214(91)90250-X
   Carmo-Araujo EM, 2007, INT J EXP PATHOL, V88, P147, DOI 10.1111/j.1365-2613.2007.00526.x
   CASTELL JV, 1989, FEBS LETT, V242, P237, DOI 10.1016/0014-5793(89)80476-4
   Costantini D, 2016, BEHAV ECOL SOCIOBIOL, V70, P809, DOI 10.1007/s00265-016-2091-5
   Darwesh AM, 2019, CHEM-BIOL INTERACT, V308, P20, DOI 10.1016/j.cbi.2019.04.037
   Dreyer HC, 2016, EXERC SPORT SCI REV, V44, P61, DOI 10.1249/JES.0000000000000076
   Farias JG, 2017, EXP BIOL MED, V242, P1104, DOI 10.1177/1535370216649263
   Guler O, 2016, KNEE SURG SPORT TR A, V24, P2595, DOI 10.1007/s00167-015-3872-5
   Gute DC, 1998, MOL CELL BIOCHEM, V179, P169, DOI 10.1023/A:1006832207864
   Honsawek S, 2011, INT ORTHOP, V35, P31, DOI 10.1007/s00264-010-0973-0
   Ito F, 2017, INT J MOL SCI, V18, DOI 10.3390/ijms18020454
   Jawhar A, 2016, KNEE SURG SPORT TR A, V24, P3313, DOI 10.1007/s00167-015-3859-2
   Kalogeris T, 2017, COMPR PHYSIOL, V7, P113, DOI 10.1002/cphy.c160006
   Kilk K, 2014, FREE RADICAL RES, V48, P883, DOI 10.3109/10715762.2014.919390
   Kondo K, 2010, CIRC-CARDIOVASC INTE, V3, P166, DOI 10.1161/CIRCINTERVENTIONS.109.872044
   Kubo Y, 2020, PLOS ONE, V15, DOI 10.1371/journal.pone.0228460
   Levinger P, 2011, KNEE SURG SPORT TR A, V19, P1082, DOI 10.1007/s00167-010-1325-8
   Li Y, 2020, BMC MUSCULOSKEL DIS, V21, DOI 10.1186/s12891-020-03479-9
   Ma CY, 2019, BIOCHEM CELL BIOL, V97, P621, DOI 10.1139/bcb-2018-0342
   Maniar RN, 2019, CLIN ORTHOP RELAT R, V477, P41, DOI 10.1097/CORR.0000000000000332
   Marmon AR, 2014, INT J SPORTS PHYS TH, V9, P168
   Matsuzawa Y, 2015, PULM PHARMACOL THER, V32, P1, DOI 10.1016/j.pupt.2015.03.005
   Morihara H, 2017, PLOS ONE, V12, DOI 10.1371/journal.pone.0189948
   Muyskens JB, 2016, PHYSIOL REP, V4, DOI 10.14814/phy2.12671
   Ozkan D, 2013, ANAESTHESIST, V62, P537, DOI 10.1007/s00101-013-2192-8
   Petterson SC, 2011, MED SCI SPORT EXER, V43, P225, DOI 10.1249/MSS.0b013e3181eb639a
   Pua YH, 2017, SEMIN ARTHRITIS RHEU, V46, P544, DOI 10.1016/j.semarthrit.2016.10.012
   Ratchford SM, 2012, AM J PHYSIOL-REG I, V302, pR702, DOI 10.1152/ajpregu.00601.2011
   Saricaoglu F, 2005, ANESTH ANALG, V101, P904, DOI 10.1213/01.ANE.0000159377.15687.87
   Schache MB, 2014, KNEE, V21, P12, DOI 10.1016/j.knee.2013.08.002
   Shih YM, 2017, MEDIAT INFLAMM, V2017, DOI 10.1155/2017/4929346
   Wirtz DC, 2000, INT ORTHOP, V24, P194, DOI 10.1007/s002640000136
   Wu L, 2019, PHARMACOLOGY, V103, P228, DOI 10.1159/000496425
   Zhang YF, 2019, OXID MED CELL LONGEV, V2019, DOI 10.1155/2019/9208949
   Zhao QF, 2016, INFLAMMATION, V39, P1319, DOI 10.1007/s10753-016-0364-9
   Zhou TY, 2018, INT J MOL SCI, V19, DOI 10.3390/ijms19020417
   Zong HY, 2017, AM J TRANSL RES, V9, P1139
   Zuniga J, 2011, PLOS ONE, V6, DOI 10.1371/journal.pone.0028502
NR 40
TC 4
Z9 4
U1 0
U2 3
PU MDPI
PI BASEL
PA ST ALBAN-ANLAGE 66, CH-4052 BASEL, SWITZERLAND
EI 2072-6643
J9 NUTRIENTS
JI Nutrients
PD JUN
PY 2021
VL 13
IS 6
AR 2093
DI 10.3390/nu13062093
PG 9
WC Nutrition & Dietetics
WE Science Citation Index Expanded (SCI-EXPANDED)
SC Nutrition & Dietetics
GA SY6IF
UT WOS:000665988600001
PM 34205251
OA gold, Green Published
DA 2022-09-07
ER

PT J
AU Abella, V
   Santoro, A
   Scotece, M
   Conde, J
   Lopez-Lopez, V
   Lazzaro, V
   Gomez-Reino, JJ
   Meli, R
   Gualillo, O
AF Abella, Vanessa
   Santoro, Anna
   Scotece, Morena
   Conde, Javier
   Lopez-Lopez, Veronica
   Lazzaro, Veronica
   Jesus Gomez-Reino, Juan
   Meli, Rosaria
   Gualillo, Oreste
TI Non-dioxin-like polychlorinated biphenyls (PCB 101, PCB 153 and PCB 180)
   induce chondrocyte cell death through multiple pathways
SO TOXICOLOGY LETTERS
LA English
DT Article
DE Chondrocytes; Non-dioxin-like PCBs; Apoptosis; Necrosis; Oxidative
   stress
ID AIR-POLLUTION EXPOSURES; SYNTHASE TYPE-II; CASPASE-3 ACTIVATION;
   APOPTOSIS; ARTHRITIS; RISK; LEPTIN; GAMMA
AB Environmental pollutants are known to have adverse effects on human health. However, the link between chemical exposure and osteoarthritis remains little investigated. This study sought to assess in vitro the effect of several non-dioxin-like polychlorinated biphenyls (NDL-PCBs) on chondrocytes viability and apoptosis induction. Murine chondrogenic ATDC-5 cell line and human T/C-28a2 immortalized chondrocytes were exposed to NDL-PCBs 101, 153 and 180. Cell viability was examined using MTT assay. Necrosis was evaluated by LDH assay. Expression of apoptotic related proteins, such as caspase-3, Bcl-2 and Bax was assessed by Western blot analysis. Finally, oxidative stress was evaluated by malondialdehyde (MDA) assay and the Oxidative Stress Index. In vitro exposure to NDL-PCBs caused strong reduction of cell viability in a concentration-dependent manner. Data from LDH assay showed cellular necrosis induction. Caspase-3 activation, as well as, altered Bcl2/Bax ratio and p38 MAP-kinase phosphorylation also suggested apoptosis induction. Finally, MDA levels and Oxidative Stress Index revealed that PCBs drive chondrocyte death via increase of oxidative stress. The viability of murine and human chondrocytes was reduced in presence of PCBs. The activity of PCBs on cell viability is likely to be mediated by complex alterations involving regulation mechanisms of apoptosis, necrosis and oxidative stress. (C) 2015 Elsevier Ireland Ltd. All rights reserved.
C1 [Abella, Vanessa; Scotece, Morena; Conde, Javier; Lopez-Lopez, Veronica; Jesus Gomez-Reino, Juan; Gualillo, Oreste] Univ Santiago, Clin Hosp, SERGAS, Inst Med Res IDIS,NEIRID Lab,Res Lab 9, Santiago De Compostela 15706, Spain.
   [Abella, Vanessa] Univ Coruna UDC, Fac Ciencias, Dept Biolox Celular & Mol, La Coruna 15071, Spain.
   [Santoro, Anna; Meli, Rosaria] Univ Naples Federico II, Dept Pharm, I-80138 Naples, Italy.
   [Lazzaro, Veronica] Univ Catanzaro Magna Grecia, Dept Hlth Sci, I-88100 Catanzaro, Italy.
RP Gualillo, O (通讯作者)，Univ Santiago, Clin Hosp, Inst Med Res IDIS, NEIRID Lab,Res Lab 9, Santiago De Compostela 15706, Spain.
EM oreste.gualillo@sergas.es
RI Aranda, Javier Conde/P-5537-2015; Scotece, Morena/ABI-6561-2020;
   Gomez-Reino, Juan/ABI-2853-2020; Gualillo, Oreste/B-8223-2008
OI Aranda, Javier Conde/0000-0002-2187-479X; Scotece,
   Morena/0000-0002-1150-2933; Gualillo, Oreste/0000-0002-7154-1328;
   Santoro, Anna/0000-0002-2276-5659; Meli, Rosaria/0000-0002-6246-6813;
   Abella Cajigal, Vanessa/0000-0002-3658-7208; Gomez-Reino,
   Juan/0000-0001-5229-6294
FU Instituto de Salud Carlos III [PI11/01073, 00016]; ESF (European Social
   Fund); Xunta de Galicia through a contract signed; Universidade da
   Coruna (UDC); Provincia di Napoli (Department of Environment
   [4/Bil.2010]; Foundation IDIS-Ramon Dominguez; Regione Calabria;
   Universita della Magna Grecia; Dipartimento di Scienze della Salute;
   Catanzaro, Italy
FX OG is Staff Personnel of Xunta de Galicia (SERGAS) through a
   research-staff stabilization contract (ISCIII/SERGAS). OG is supported
   by Instituto de Salud Carlos III (grants PI11/01073 and 00016). Oreste
   Gualillo is a member of RETICS Programme, RD12/0009/0008 (RIER: Red de
   Investigacion en Inflamacion y Enfermedades Reumaticas) via Instituto de
   Salud Carlos III (ISCIII). Vanessa Abella is a recipient of a
   predoctoral funded by ESF (European Social Fund) and Xunta de Galicia
   through a contract signed with Universidade da Coruna (UDC). Anna
   Santoro is a recipient of a predoctoral fellowship funded by Provincia
   di Napoli (Department of Environment; Project number 4/Bil.2010). Morena
   Scotece is a recipient of the "FPU" program of the Spanish Ministry of
   Education. Javier Conde is a recipient of a fellowship funded by the
   Foundation IDIS-Ramon Dominguez. Veronica Lopez-Lopez is a recipient of
   a grant funded by Instituto de Salud Carlos III. Veronica Lazzaro is a
   recipient of a predoctoral fellowship funded by ESF (European Social
   Fund) and Regione Calabria, Universita della Magna Grecia, Dipartimento
   di Scienze della Salute, Catanzaro, Italy.
CR Ahmed SR, 2000, TOXICOLOGY, V150, P191
   An J, 2012, TOXICOLOGY, V295, P8, DOI 10.1016/j.tox.2012.02.009
   Aycicek A, 2005, PEDIATR INT, V47, P635, DOI 10.1111/j.1442-200x.2005.02137.x
   Conde J, 2011, ARTHRITIS, DOI 10.1155/2011/203901
   Cory S, 2002, NAT REV CANCER, V2, P647, DOI 10.1038/nrc883
   DRAPER HH, 1990, METHOD ENZYMOL, V186, P421
   DUARTEDAVIDSON R, 1994, ENVIRON POLLUT, V84, P69, DOI 10.1016/0269-7491(94)90072-8
   EFSA, 2005, EFSA J, V3, P1, DOI DOI 10.2903/J.EFSA.2005.284
   Erel O, 2005, CLIN BIOCHEM, V38, P1103, DOI 10.1016/j.clinbiochem.2005.08.008
   Ferrante MC, 2011, TOXICOL LETT, V202, P61, DOI 10.1016/j.toxlet.2011.01.023
   Ferrante MC, 2014, TOXICOL APPL PHARM, V279, P401, DOI 10.1016/j.taap.2014.06.016
   Ferrante MC, 2010, CHEMOSPHERE, V78, P709, DOI 10.1016/j.chemosphere.2009.11.026
   Fischer LJ, 1998, TOXICOL SCI, V41, P49
   Ghosh S, 2010, ENVIRON INT, V36, P893, DOI 10.1016/j.envint.2010.06.010
   Goldring MB, 2000, ARTHRITIS RHEUM-US, V43, P1916, DOI 10.1002/1529-0131(200009)43:9<1916::AID-ANR2>3.0.CO;2-I
   Guo YLL, 1999, ENVIRON HEALTH PERSP, V107, P715, DOI 10.2307/3434656
   Hart JE, 2013, ARTHRIT CARE RES, V65, P1190, DOI 10.1002/acr.21975
   Hart JE, 2013, ANN RHEUM DIS, V72, P888, DOI 10.1136/annrheumdis-2012-201587
   Holz Jonathan D., 2007, Birth Defects Research, V81, P41, DOI 10.1002/bdrc.20087
   Kanagawa Y, 2008, ENVIRON HEALTH-GLOB, V7, DOI 10.1186/1476-069X-7-47
   Kim HA, 2007, CURR DRUG TARGETS, V8, P333, DOI 10.2174/138945007779940025
   Kimbrough Renate D., 2003, Toxicological Reviews, V22, P217, DOI 10.2165/00139709-200322040-00004
   Knerr S, 2006, CRIT REV TOXICOL, V36, P663, DOI 10.1080/10408440600845304
   Kong DC, 2013, PLOS ONE, V8, DOI 10.1371/journal.pone.0069403
   Kuhn K, 2004, OSTEOARTHR CARTILAGE, V12, P1, DOI 10.1016/j.joca.2003.09.015
   Lago R, 2008, OSTEOARTHR CARTILAGE, V16, P1101, DOI 10.1016/j.joca.2007.12.008
   Lee DH, 2007, ENVIRON HEALTH PERSP, V115, P883, DOI 10.1289/ehp.9887
   Lee HG, 2012, OSTEOARTHR CARTILAGE, V20, P1179, DOI 10.1016/j.joca.2012.06.004
   OLTVAI ZN, 1993, CELL, V74, P609, DOI 10.1016/0092-8674(93)90509-O
   Otero M, 2005, ARTHRITIS RES THER, V7, pR581, DOI 10.1186/ar1708
   Otero M, 2006, RHEUMATOLOGY, V45, P944, DOI 10.1093/rheumatology/kel157
   Otero M, 2003, ARTHRITIS RHEUM, V48, P404, DOI 10.1002/art.10811
   Pirard C, 2005, ENVIRON SCI TECHNOL, V39, P4721, DOI 10.1021/es0481981
   Raso GM, 2011, J NEUROENDOCRINOL, V23, P591, DOI 10.1111/j.1365-2826.2011.02152.x
   Sanchez-Alonso JA, 2003, TOXICOL LETT, V144, P337, DOI 10.1016/S0378-4274(03)00238-8
   Santiago MF, 2006, TOXICOL LETT, V163, P91, DOI 10.1016/j.toxlet.2005.09.032
   Scotece M., 2013, DRUG DISCOVERY TODAY
   Selgrade MK, 2007, TOXICOL SCI, V100, P328, DOI 10.1093/toxsci/kfm244
   Shin KJ, 2000, TOXICOL APPL PHARM, V169, P1, DOI 10.1006/taap.2000.9034
   Storelli MM, 2010, ENVIRON SCI POLLUT R, V17, P968, DOI 10.1007/s11356-010-0300-8
   Suantawee T, 2013, J CLIN DIAGN RES, V7, P1855, DOI 10.7860/JCDR/2013/5802.3333
   Taxvig C, 2012, MOL CELL ENDOCRINOL, V361, P106, DOI 10.1016/j.mce.2012.03.021
   Wahlang B, 2013, J NUTR BIOCHEM, V24, P1587, DOI 10.1016/j.jnutbio.2013.01.009
   Wang HL, 2007, CELL BIOL INT, V31, P1027, DOI 10.1016/j.cellbi.2007.03.017
   Zhuang SG, 2000, J BIOL CHEM, V275, P25939, DOI 10.1074/jbc.M001185200
NR 45
TC 22
Z9 22
U1 1
U2 40
PU ELSEVIER IRELAND LTD
PI CLARE
PA ELSEVIER HOUSE, BROOKVALE PLAZA, EAST PARK SHANNON, CO, CLARE, 00000,
   IRELAND
SN 0378-4274
EI 1879-3169
J9 TOXICOL LETT
JI Toxicol. Lett.
PD APR 2
PY 2015
VL 234
IS 1
BP 13
EP 19
DI 10.1016/j.toxlet.2015.02.001
PG 7
WC Toxicology
WE Science Citation Index Expanded (SCI-EXPANDED)
SC Toxicology
GA CB9OT
UT WOS:000349962000002
PM 25659934
DA 2022-09-07
ER

PT J
AU Chen, DS
   Cao, JG
   Zhu, B
   Wang, ZL
   Wang, TF
   Tang, JJ
AF Chen, De-sheng
   Cao, Jian-gang
   Zhu, Bo
   Wang, Zeng-liang
   Wang, Tong-fu
   Tang, Jian-jun
TI Baicalin Attenuates Joint Pain and Muscle Dysfunction by Inhibiting
   Muscular Oxidative Stress in an Experimental Osteoarthritis Rat Model
SO ARCHIVUM IMMUNOLOGIAE ET THERAPIAE EXPERIMENTALIS
LA English
DT Article
DE Baicalin; Osteoarthritis; Joint pain; Muscle; Oxidative stress
ID KAPPA-B PATHWAY; CELLS; INFLAMMATION; ACTIVATION; ARTHRITIS; COMPONENT;
   NRF2; KNEE
AB Osteoarthritis (OA) is the most common degenerative joint disease, and causes major pain and disability in adults. It has been reported that muscle weakness and inflammation contribute to osteoarthritis development and progression. Oxidative stress plays important roles in muscle dysfunction and inflammation in osteomyelitis. Baicalin, the major active constituent of the isolated root of Scutellarialateriflora Georgi, has been shown to have anti-oxidative and anti-inflammatory effects. In this study, we evaluated the potential effects of baicalin on osteoarthritis. We established experimental osteoarthritis rat model, applied baicalin to the rats, and then explored the potential protective effect of baicalin on osteoarthritis severity, muscle dysfunction, and oxidative stress. Baicalin alleviated severity of OA in rats. Baicalin application attenuated muscle dysfunction in OA rats by increasing citrate synthase activity, myosin heavy chain IIa expression, and decreasing interleukin 6 production. Baicalin decreased muscular reactive oxygen species generation in OA rats. Baicalin inhibited nuclear factor erythroid-derived 2-like 2 expression in OA rats. Baicalin attenuated osteoarthritis in rat by inhibiting oxidative stress.
C1 [Chen, De-sheng; Cao, Jian-gang; Zhu, Bo; Wang, Zeng-liang; Wang, Tong-fu; Tang, Jian-jun] Tianjin Hosp, Dept Sports Injury & Arthroscopy, Tianjin 300222, China.
RP Chen, DS (通讯作者)，Tianjin Hosp, Dept Sports Injury & Arthroscopy, Tianjin 300222, China.
EM chendesheng0901@126.com
CR Callahan DM, 2014, J PHYSIOL-LONDON, V592, P4555, DOI 10.1113/jphysiol.2014.279034
   Chen D, 2017, BONE RES, V5, DOI 10.1038/boneres.2016.44
   Cherng CH, 2014, J FORMOS MED ASSOC, V113, P513, DOI 10.1016/j.jfma.2013.04.007
   Dong SJ, 2015, INFLAMMATION, V38, P1493, DOI 10.1007/s10753-015-0124-2
   Gao ZH, 2001, PHARMACOL RES, V43, P173, DOI 10.1006/phrs.2000.0761
   Gong L, 2018, N-S ARCH PHARMACOL, V391, P51, DOI 10.1007/s00210-017-1433-9
   Hootman JM, 2006, ARTHRITIS RHEUM-US, V54, P226, DOI 10.1002/art.21562
   Hsu DZ, 2016, J NUTR BIOCHEM, V29, P36, DOI 10.1016/j.jnutbio.2015.10.007
   Hsu DZ, 2015, INT J CLIN EXP PATHO, V8, P12491
   Ikeda S, 2005, J ORTHOP SCI, V10, P121, DOI 10.1007/s00776-004-0876-2
   Ikezoe T, 2001, PROSTATE, V49, P285, DOI 10.1002/pros.10024
   KAPLOWITZ N, 1985, ANNU REV PHARMACOL, V25, P715, DOI 10.1146/annurev.pharmtox.25.1.715
   Pereira YCL, 2015, ACTA ODONTOL SCAND, V73, P81, DOI 10.3109/00016357.2014.954267
   Lei M, 2017, INFLAMMATION, V40, P2086, DOI 10.1007/s10753-017-0648-8
   Lepetsos P, 2016, BBA-MOL BASIS DIS, V1862, P576, DOI 10.1016/j.bbadis.2016.01.003
   Lin M, 2014, INT J MOL SCI, V15, P12507, DOI 10.3390/ijms150712507
   Liu JQ, 2016, INT J MOL MED, V38, P1541, DOI 10.3892/ijmm.2016.2743
   Ma Q, 2013, ANNU REV PHARMACOL, V53, P401, DOI 10.1146/annurev-pharmtox-011112-140320
   Mapp PI, 2013, OSTEOARTHR CARTILAGE, V21, P1336, DOI 10.1016/j.joca.2013.06.031
   Mihara M, 2007, OSTEOARTHR CARTILAGE, V15, P543, DOI 10.1016/j.joca.2006.11.001
   O'Reilly SC, 1999, ANN RHEUM DIS, V58, P15, DOI 10.1136/ard.58.1.15
   Shen YC, 2003, EUR J PHARMACOL, V465, P171, DOI 10.1016/S0014-2999(03)01378-5
   Spassov A, 2011, EXP TOXICOL PATHOL, V63, P549, DOI 10.1016/j.etp.2010.04.006
   Tonge Daniel P, 2013, Longev Healthspan, V2, P15, DOI 10.1186/2046-2395-2-15
   Velasquez MT, 2010, METAB SYNDR RELAT D, V8, P295, DOI 10.1089/met.2009.0110
   Wang HZ, 2014, J PHARMACOL EXP THER, V350, P435, DOI 10.1124/jpet.114.215145
   Wen ZH, 2016, SCI REP-UK, V6, DOI 10.1038/srep28862
   Wojdasiewicz P, 2014, MEDIAT INFLAMM, V2014, DOI 10.1155/2014/561459
   Xing DG, 2017, J INTERF CYTOK RES, V37, P398, DOI 10.1089/jir.2017.0030
   Xu G, 2010, BIOL PHARM BULL, V33, P238, DOI 10.1248/bpb.33.238
   Yamada T, 2006, J APPL PHYSIOL, V100, P1520, DOI 10.1152/japplphysiol.01456.2005
   Yang X, 2013, CLIN DEV IMMUNOL, DOI 10.1155/2013/268065
   Zeng LX, 2010, PULM PHARMACOL THER, V23, P411, DOI 10.1016/j.pupt.2010.05.004
NR 33
TC 12
Z9 14
U1 1
U2 16
PU SPRINGER BASEL AG
PI BASEL
PA PICASSOPLATZ 4, BASEL, 4052, SWITZERLAND
SN 0004-069X
EI 1661-4917
J9 ARCH IMMUNOL THER EX
JI Arch. Immunol. Ther. Exp.
PD DEC
PY 2018
VL 66
IS 6
BP 453
EP 461
DI 10.1007/s00005-018-0518-6
PG 9
WC Immunology
WE Science Citation Index Expanded (SCI-EXPANDED)
SC Immunology
GA HA7ZY
UT WOS:000450507700006
PM 30076457
DA 2022-09-07
ER

PT J
AU Vasanthi, P
   Nalini, G
   Rajasekhar, G
AF Vasanthi, Pallinti
   Nalini, Ganesan
   Rajasekhar, G.
TI Status of oxidative stress in rheumatoid arthritis
SO INTERNATIONAL JOURNAL OF RHEUMATIC DISEASES
LA English
DT Article
DE malondialdehyde; nitric oxide; oxidative stress; rheumatoid arthritis;
   vitamin E
ID NITRIC-OXIDE SYNTHASE; SYNOVIAL-FLUID; LIPID-PEROXIDATION;
   SUPEROXIDE-DISMUTASE; SERUM NITRATE; CARTILAGE; OSTEOARTHRITIS;
   INFLAMMATION; DEGRADATION; DAMAGE
AB Aim: To assess the oxidative stress status in rheumatoid arthritis by measuring markers of free radical production, systemic activity of disease, free radical mediated tissue destruction and levels of antioxidant.
   Methods: Peripheral blood samples were used for all the assays. Total nitric oxide (NO) was quantitatively measured using immunoassay kit. Malondialdehyde (MDA) and vitamin E were measured by spectrophotometric methods.
   Results: Statistically significant changes were observed in the levels of MDA, vitamin E, total NO and erythrocyte sedimentation rate (ESR) in the patient group. Significant differences were also observed in ESR and vitamin E levels in patients with active disease.
   Conclusions: Increased oxidative stress status exists, which may lead to connective tissue degradation leading to joint and periarticular deformities in rheumatoid arthritis.
C1 [Vasanthi, Pallinti; Nalini, Ganesan] Sri Ramachandra Univ, Sri Ramachandra Med Coll & Res Inst, Dept Biochem, Madras 600116, Tamil Nadu, India.
   [Rajasekhar, G.] Sri Ramachandra Univ, Sri Ramachandra Med Coll & Res Inst, Dept Rheumatol, Madras 600116, Tamil Nadu, India.
RP Vasanthi, P (通讯作者)，Sri Ramachandra Univ, Sri Ramachandra Med Coll & Res Inst, Dept Biochem, Madras 600116, Tamil Nadu, India.
EM v_science2003@yahoo.com
CR ARNETT FC, 1988, ARTHRITIS RHEUM, V31, P315, DOI 10.1002/art.1780310302
   Chaturvedi V, 1999, INDIAN J MED RES, V109, P170
   Choi JW, 2003, CLIN CHIM ACTA, V336, P83, DOI 10.1016/S0009-8981(03)00324-3
   Clancy RM, 1998, ARTHRITIS RHEUM-US, V41, P1141, DOI 10.1002/1529-0131(199807)41:7<1141::AID-ART2>3.0.CO;2-S
   Dai L, 2000, FREE RADICAL RES, V32, P479, DOI 10.1080/10715760000300481
   Dalle-Donne I, 2003, CLIN CHIM ACTA, V329, P23, DOI 10.1016/S0009-8981(03)00003-2
   Das U N, 1990, J Assoc Physicians India, V38, P495
   DICZFALUSY U, 1991, CUR BIOCH SOC CUTT, V84, P271
   Ersoy Y, 2002, ANN RHEUM DIS, V61, P76, DOI 10.1136/ard.61.1.76
   FARRELL AJ, 1992, ANN RHEUM DIS, V51, P1219, DOI 10.1136/ard.51.11.1219
   Fletcher DS, 1998, J PHARMACOL EXP THER, V284, P714
   Grabowski PS, 1997, BRIT J RHEUMATOL, V36, P651
   GROOTVELD M, 1991, BIOCHEM J, V273, P459, DOI 10.1042/bj2730459
   Hitchon CA, 2004, ARTHRITIS RES THER, V6, P265, DOI 10.1186/ar1447
   Hobbs AJ, 1999, ANNU REV PHARMACOL, V39, P191, DOI 10.1146/annurev.pharmtox.39.1.191
   IAN S, 2005, CLIN CHEM, V51, P14
   IGARI T, 1982, CLIN ORTHOP RELAT R, P282
   Kaneda H, 1982, Nihon Seikeigeka Gakkai Zasshi, V56, P387
   KASAMA T, 1988, LIFE SCI, V43, P1887, DOI 10.1016/S0024-3205(88)80006-7
   Kucera M, 1996, Vnitr Lek, V42, P320
   LIVIA R, 2001, CLIN SCI, V101, P593
   Lotz M, 1999, RHEUM DIS CLIN N AM, V25, P269, DOI 10.1016/S0889-857X(05)70067-3
   MAZZETI I, 1996, INF J CLIN LAB RES, V20, P245
   MOSHAGE H, 1995, CLIN CHEM, V41, P892
   Onur O, 2001, RHEUMATOL INT, V20, P154
   ROWLEY D, 1984, CLIN SCI, V66, P691, DOI 10.1042/cs0660691
   Shetty, 2008, INDIAN J RHEUMATOLOG, V3, P8, DOI [10.1016/s0973-3698(10)60073-8, DOI 10.1016/S0973-3698(10)60073-8]
   SHINGU M, 1994, INFLAMMATION, V18, P613, DOI 10.1007/BF01535259
   STEFANOVICRACIC M, 1993, ARTHRITIS RHEUM, V36, P1036, DOI 10.1002/art.1780360803
   Stichtenoth DO, 1998, BRIT J RHEUMATOL, V37, P246
   STICHTENOTH DO, 1995, BRIT J RHEUMATOL, V34, P616
   SUMII H, 1996, HIROSHIMA J MED SCI, V87, P295
   Taysi S, 2002, RHEUMATOL INT, V21, P200, DOI 10.1007/s00296-001-0163-x
   Tiku ML, 1999, FREE RADICAL RES, V30, P395, DOI 10.1080/10715769900300431
   Tiku ML, 2000, J BIOL CHEM, V275, P20069, DOI 10.1074/jbc.M907604199
   Ueki Y, 1996, J RHEUMATOL, V23, P230
   Vasanthi P, 2004, J INDIAN RHEUMATOL A, V12, P40
   WINROW VR, 1993, BRIT MED BULL, V49, P506, DOI 10.1093/oxfordjournals.bmb.a072627
NR 38
TC 91
Z9 93
U1 1
U2 13
PU WILEY
PI HOBOKEN
PA 111 RIVER ST, HOBOKEN 07030-5774, NJ USA
SN 1756-1841
EI 1756-185X
J9 INT J RHEUM DIS
JI Int. J. Rheum. Dis.
PY 2009
VL 12
IS 1
BP 29
EP 33
DI 10.1111/j.1756-185X.2009.01375.x
PG 5
WC Rheumatology
WE Science Citation Index Expanded (SCI-EXPANDED)
SC Rheumatology
GA 450HP
UT WOS:000266391900007
PM 20374313
DA 2022-09-07
ER

PT J
AU Liu, BX
   Li, Y
   Mehmood, K
   Nabi, F
   Ahmed, S
   Tauseef-ur-Rehman
   Faheem, M
   AshraF, M
   Tang, ZX
   Zhang, H
AF Liu, Bingxian
   Li, Ying
   Mehmood, Khalid
   Nabi, Fazul
   Ahmed, Shakeel
   Tauseef-ur-Rehman
   Faheem, Mehwish
   AshraF, Mariyam
   Tang, Zhaoxin
   Zhang, Hui
TI Role of Oxidative Stress and Antioxidants in Thiram-induced Tibial
   Dyschondroplasia
SO PAKISTAN VETERINARY JOURNAL
LA English
DT Review
DE Thiram; Tibial dyschondroplasia; Oxidative stress; Antioxidants
ID ENDOTHELIAL GROWTH-FACTOR; SHOCK-PROTEIN 90; BROILER-CHICKENS;
   APOPTOSIS; PLATE; EXPRESSION; IDENTIFICATION; ANGIOGENESIS;
   CHONDROCYTES; OSTEOARTHRITIS
AB Tetramethyl thiuram disulfide (thiram) is an important dithiocarbamate bactericide; it has been widely used for the control of various diseases in fruits, vegetables, seeds and food grains. However, it also causes environmental pollution problems and poses a threat to human health to a certain extent. Thiram induces tibial dyschondroplasia (TD) by causing oxidative stress and antioxidants imbalance in tibial growth plate in poultry. TD is a skeletal abnormality in fast-growing poultry birds. It has been considered an economically important disease in poultry that affects poultry industry by carcass loss at meat processing plant due to decrease in disease resistance, production performance, and carcass quality and induces breast cysts and osteomyelitis worldwide. Oxidative stress is developed due to the imbalance of free radical oxygen, which disrupts the equilibrium state of oxidant and antioxidant tending to oxidation. This review is based on the current research, mainly to explore the relationship and mechanism between tibial dyschondroplasia and oxidative stress induced by thiram, which provides a new theoretical foundation for the further research of the related mechanism. (C) 2020 PVJ. All rights reserved
C1 [Liu, Bingxian; Li, Ying; Tang, Zhaoxin; Zhang, Hui] South China Agr Univ, Coll Vet Med, Guangzhou 510642, China.
   [Mehmood, Khalid] Islamia Univ Bahawalpur, Fac Vet & Anim Sci, Dept Clin Med & Surg, Bahawalpur, Punjab, Pakistan.
   [Nabi, Fazul] Lasbela Univ Agr Water & Marine Sci, Uthal Balochistan, Pakistan.
   [Ahmed, Shakeel] Univ Austral Chile, Fac Ciencias, Inst Farm, Campus Isla Teja, Valdivia 5090000, Chile.
   [Ahmed, Shakeel] Univ Autonoma Madrid, Inst Food Sci Res, Lab Food, CIAL CSIC, Madrid, Spain.
   [Tauseef-ur-Rehman] Islamia Univ Bahawalpur, Fac Vet & Anim Sci, Dept Parasitol, Bahawalpur, Pakistan.
   [Faheem, Mehwish] Govt Coll Univ, Dept Zool, Lahore, Pakistan.
   [AshraF, Mariyam] Islamia Univ Bahawalpur, Bahawalpur, Pakistan.
RP Tang, ZX; Zhang, H (通讯作者)，South China Agr Univ, Coll Vet Med, Guangzhou 510642, China.
EM tangzx@scau.edu.cn; hz236@scan.edu.cn
RI Mehmood, Khalid/Y-5882-2019; Faheem, Mehwish/ABG-6649-2020; Awan,
   Shakeel Ahmed/AAG-2097-2019
OI Mehmood, Khalid/0000-0003-4720-8792; Awan, Shakeel
   Ahmed/0000-0003-0086-2279
FU National Natural Science Foundation of China [32002350]; Youth
   Innovative Talents Project of Education Department of Guangdong Province
   [2020KQNCX007]
FX The study was supported by the National Natural Science Foundation of
   China (No. 32002350) and the Youth Innovative Talents Project of
   Education Department of Guangdong Province (No. 2020KQNCX007).
CR BEN SA, 2016, DEVELOPMENT, V143, P3933
   Carmeliet P, 2000, NAT MED, V6, P389, DOI 10.1038/74651
   Cheng J, 2019, INT J MOL MED, V43, P945, DOI 10.3892/ijmm.2018.4021
   Chipuk JE, 2006, CELL DEATH DIFFER, V13, P994, DOI 10.1038/sj.cdd.4401908
   Cichoz-Lach H, 2014, WORLD J GASTROENTERO, V20, P8082, DOI 10.3748/wjg.v20.i25.8082
   Del Carlo M, 2003, ARTHRITIS RHEUM-US, V48, P3419, DOI 10.1002/art.11338
   Desoti VC, 2012, MAR DRUGS, V10, P1631, DOI 10.3390/md10081631
   Duan ZX, 2019, BIOMED RES INT, V2019, DOI 10.1155/2019/3904923
   Duggan BM, 2015, GENET SEL EVOL, V47, DOI 10.1186/s12711-015-0166-9
   Farquharson C, 2000, POULTRY SCI, V79, P994, DOI 10.1093/ps/79.7.994
   Frezzetti D, 2017, EXPERT OPIN THER TAR, V21, P959, DOI 10.1080/14728222.2017.1371137
   Groves PJ, 2017, ANIMAL, V11, P112, DOI 10.1017/S1751731116001105
   Henrotin Y, 2007, CURR DRUG TARGETS, V8, P347, DOI 10.2174/138945007779940151
   Hosseinzadeh A, 2016, J PINEAL RES, V61, P411, DOI 10.1111/jpi.12362
   Huang SC, 2018, SCI REP-UK, V8, DOI 10.1038/s41598-018-22109-y
   Huang SC, 2017, SCI REP-UK, V7, DOI 10.1038/s41598-017-09664-6
   Huang ZW, 2017, ARCH ORAL BIOL, V84, P125, DOI 10.1016/j.archoralbio.2017.09.021
   Hwang HS, 2015, INT J MOL SCI, V16, P26035, DOI 10.3390/ijms161125943
   Iqbal MK, 2016, AVIAN DIS, V60, P773, DOI 10.1637/11425-041816-Reg
   Kim HA, 2000, J RHEUMATOL, V27, P455
   Kim J, 2010, OSTEOARTHR CARTILAGE, V18, P424, DOI 10.1016/j.joca.2009.09.008
   Kurpios-Piec D, 2015, IMMUNOPHARM IMMUNOT, V37, P90, DOI 10.3109/08923973.2014.987924
   Lepetsos P, 2016, BBA-MOL BASIS DIS, V1862, P576, DOI 10.1016/j.bbadis.2016.01.003
   Li Robert, 2016, React Oxyg Species (Apex), V1, P9, DOI 10.20455/ros.2016.803
   Li ZX, 2020, ENVIRON SCI POLLUT R, V27, P6628, DOI 10.1007/s11356-019-06648-z
   Ling L, 2009, GENE, V433, P1, DOI 10.1016/j.gene.2008.12.008
   Martin J. A., 2012, ARTICULAR CARTILAGE, P685, DOI [10.1007/978-3-642-15630-4_91, DOI 10.1007/978-3-642-15630-4_91]
   McCord JM, 2005, BIOMED PHARMACOTHER, V59, P139, DOI 10.1016/j.biopha.2005.03.005
   Mehmood K, 2019, ENVIRON SCI POLLUT R, V26, P16210, DOI 10.1007/s11356-019-05032-1
   Mehmood K, 2019, ECOTOX ENVIRON SAFE, V168, P205, DOI 10.1016/j.ecoenv.2018.10.080
   Mehmood K, 2018, PAK VET J, V38, P76, DOI 10.29261/pakvetj/2018.015
   Mehmood K, 2017, AVIAN DIS, V61, P372, DOI 10.1637/11641-032817-RegR
   Mizuhashi K, 2018, NATURE, V563, P254, DOI 10.1038/s41586-018-0662-5
   Nabi F, 2018, PAK J ZOOL, V50, P1553, DOI 10.17582/journal.pjz/2018.50.4.sc6
   Nabi F, 2018, J VET PHARMACOL THER, V41, P902, DOI 10.1111/jvp.12692
   Nabi F, 2016, AVIAN PATHOL, V45, P187, DOI 10.1080/03079457.2016.1141170
   Pearlstein DP, 2002, ARTERIOSCL THROM VAS, V22, P566, DOI 10.1161/01.ATV.0000012262.76205.6A
   Prisby RD, 2017, J ENDOCRINOL, V235, pR77, DOI 10.1530/JOE-16-0666
   Qamar H, 2019, BIOMOLECULES, V9, DOI 10.3390/biom9120784
   Rasheed Z, 2012, BBA-MOL CELL RES, V1823, P2179, DOI 10.1016/j.bbamcr.2012.08.021
   Salam S, 2020, PESTIC BIOCHEM PHYS, V164, P14, DOI 10.1016/j.pestbp.2019.12.003
   Santovito A, 2012, DRUG CHEM TOXICOL, V35, P347, DOI 10.3109/01480545.2011.627862
   Tsuchida S, 2014, J ORTHOP RES, V32, P975, DOI 10.1002/jor.22623
   Wang CX, 2018, RES VET SCI, V120, P11, DOI 10.1016/j.rvsc.2018.08.001
   Wang SW, 2018, EUR REV MED PHARMACO, V22, P498, DOI 10.26355/eurrev_201801_14201
   Waqas M, 2020, ECOTOX ENVIRON SAFE, V190, DOI 10.1016/j.ecoenv.2019.110126
   Waqas M, 2019, ANTIOXIDANTS-BASEL, V8, DOI 10.3390/antiox8090330
   Yang CR, 2014, J MOL MED, V92, P1147, DOI 10.1007/s00109-014-1192-8
   Yang H, 2019, ECOTOX ENVIRON SAFE, V183, DOI 10.1016/j.ecoenv.2019.109575
   Yao WY, 2020, ECOTOX ENVIRON SAFE, V206, DOI 10.1016/j.ecoenv.2020.111194
   Yao WY, 2018, FRONT PHARMACOL, V9, DOI 10.3389/fphar.2018.01251
   Yin R, 2016, RESP PHYSIOL NEUROBI, V220, P81, DOI 10.1016/j.resp.2015.09.011
   Younus H, 2018, INT J HEALTH SCI-IJH, V12, P88
   Zeng ZL, 2019, J CELL PHYSIOL, V234, P7475, DOI 10.1002/jcp.27509
   Zhang H, 2020, POULTRY SCI, V99, P6422, DOI 10.1016/j.psj.2020.08.055
   Zhang H, 2019, ECOTOX ENVIRON SAFE, V175, P83, DOI 10.1016/j.ecoenv.2019.03.043
   Zhang H, 2018, ENVIRON SCI POLLUT R, V25, P28264, DOI 10.1007/s11356-018-2824-2
   Zhang H, 2018, BIOMED RES INT, V2018, DOI 10.1155/2018/6796271
   Zhang JP, 2013, POULTRY SCI, V92, P3214, DOI 10.3382/ps.2013-03420
NR 59
TC 9
Z9 9
U1 1
U2 5
PU UNIV AGRICULTURE, FAC VETERINARY SCIENCE
PI FAISALABAD
PA UNIV AGRICULTURE, FAC VETERINARY SCIENCE, FAISALABAD, 00000, PAKISTAN
SN 0253-8318
EI 2074-7764
J9 PAK VET J
JI Pak. Vet. J.
PY 2021
VL 41
IS 1
BP 1
EP 6
DI 10.29261/pakvetj/2020.094
PG 6
WC Veterinary Sciences
WE Science Citation Index Expanded (SCI-EXPANDED)
SC Veterinary Sciences
GA SL9SV
UT WOS:000657255100001
OA gold
DA 2022-09-07
ER

PT J
AU Hickey, EJ
   Raje, RR
   Redd, VE
   Gross, SM
   Ray, SD
AF Hickey, EJ
   Raje, RR
   Redd, VE
   Gross, SM
   Ray, SD
TI Diclofenac induced in vivo nephrotoxicity may involve oxidative
   stress-mediated massive genomic DNA fragmentation and apoptotic cell
   death
SO FREE RADICAL BIOLOGY AND MEDICINE
LA English
DT Article; Proceedings Paper
CT 39th Annual Meeting of the Society-of-Toxicology
CY MAR 19-23, 2000
CL PHILADELPHIA, PA
SP Soc Toxicol
DE diclofenac; nephrotoxicity; oxidative stress; DNA fragmentation;
   apoptosis; free radicals; in vivo
ID NONSTEROIDAL ANTIINFLAMMATORY DRUGS; SUPEROXIDE-DISMUTASE;
   LIPID-PEROXIDATION; MITOCHONDRIA; EXPRESSION; PROTEIN; INJURY;
   INHIBITION; PROTECTION; CALCIUM
AB Diclofenac (DCLF) is a nonsteroidal anti-inflammatory drug that is widely used for the treatment of osteoarthritis, rheumatoid arthritis, ankylosing spondylitis, and acute muscle pain conditions. Toxic doses of DCLF can cause nephrotoxicity in humans and experimental animals. However, whether this DCLF-induced nephrotoxicity involves apoptotic cell death in addition to necrosis is unknown. The goals of this investigation were to determine whether DCLF-induced nephrotoxicity involves oxidative stress and apoptotic type genomic DNA fragmentation, and if so, whether DCLF-induced oxidative stress and DNA fragmentation cause apoptotic cell death in mouse kidneys. Male ICR mice (CD-1; 25-45 g), fed ad libitum, were administered nephrotoxic doses of DCLF (100, 200, 300 mg/Kg, po) and sacrificed 24 h later. Blood was collected to evaluate renal injury (BUN), lipid peroxidation (MDA: malondialdehyde levels), and superoxide dismutase (SOD) activity (a marker of oxidative stress). Kidney tissues were analyzed both quantitatively and qualitatively to determine the degree and type of DNA damage, and evaluated histopathologically for the presence of apoptotic characteristics in the nucleus of diverse types of kidney cells. Results show that diclofenac is a powerful nephrotoxicant (at 100, 200, and 300 mg/kg: 4.7-, 4.9, and 5.0-fold increases in BUN compared to the control, respectively) and a strong inducer of oxidative stress (significant increase in MDA levels). Oxidative stress induced by DCLF was also coupled with massive kidney DNA fragmentation (100, 200, and 300 mg/kg: 3-, 8-, and 10-fold increases compared to control, respectively). A dose-dependent increase in MDA levels and SOD activity was also observed, which indicated a link between oxidative stress and nephrotoxicity. Qualitative analysis of DNA fragmentation by gel electrophoresis showed a DNA ladder indicative of Ca2+-Mg2+-endonuclease activation. Histopathological examination of kidney sections revealed numerous apoptotic nuclei across proximal and distal tubular cell linings. Collectively, these data for the first time suggest that DCLF-induced nephrotoxicity may involve production of reactive oxygen species leading to oxidative stress and massive genomic DNA fragmentation, and these two free radical mediated events may ultimately translate into apoptotic cell death of kidney cells in vivo, and reveal a DNA-active role for DCLF. (C) 2001 Elsevier Science Inc.
C1 Long Isl Univ, Arnold & Marie Schwartz Coll Pharm & Hlth Sci, Dept Pharmacol Toxicol & Med Chem, Div Pharmacol Toxicol & Med Chem,Mol Toxicol Prog, Brooklyn, NY 11201 USA.
RP Ray, SD (通讯作者)，Long Isl Univ, Arnold & Marie Schwartz Coll Pharm & Hlth Sci, Dept Pharmacol Toxicol & Med Chem, Div Pharmacol Toxicol & Med Chem,Mol Toxicol Prog, Brooklyn, NY 11201 USA.
EM sray@liu.edu
RI Ray, Sidhartha/AAE-9879-2021
CR Abramova NE, 2000, FREE RADICAL BIO MED, V28, P281, DOI 10.1016/S0891-5849(99)00239-7
   Adams JM, 1998, SCIENCE, V281, P1322, DOI 10.1126/science.281.5381.1322
   Antonsson B, 2000, EXP CELL RES, V256, P50, DOI 10.1006/excr.2000.4839
   BAGCHI D, 1993, FREE RADICAL BIO MED, V15, P217, DOI 10.1016/0891-5849(93)90062-Y
   Bagchi M, 1999, FREE RADICAL BIO MED, V26, P992, DOI 10.1016/S0891-5849(98)00286-X
   BEYER WF, 1991, ARCH BIOCHEM BIOPHYS, V285, P60, DOI 10.1016/0003-9861(91)90328-G
   Bort R, 1999, J PHARMACOL EXP THER, V288, P65
   BROGDEN RN, 1980, DRUGS, V20, P24, DOI 10.2165/00003495-198020010-00002
   BURSCH W, 1990, BIOCHEM CELL BIOL, V68, P1071, DOI 10.1139/o90-160
   BURTON K, 1956, BIOCHEM J, V62, P315, DOI 10.1042/bj0620315
   BUTTKE TM, 1994, IMMUNOL TODAY, V15, P7, DOI 10.1016/0167-5699(94)90018-3
   Chung WCJ, 2000, J NEUROBIOL, V43, P234, DOI 10.1002/(SICI)1097-4695(20000605)43:3<234::AID-NEU2>3.3.CO;2-V
   Enari M, 1998, NATURE, V391, P43, DOI 10.1038/34112
   Finkel T, 2000, NATURE, V408, P239, DOI 10.1038/35041687
   FORCE T, 1991, J BIOL CHEM, V296, P798
   FORREST VJ, 1994, FREE RADICAL BIO MED, V16, P675, DOI 10.1016/0891-5849(94)90182-1
   GIERSE JK, 1995, BIOCHEM J, V305, P479, DOI 10.1042/bj3050479
   HARGUS SJ, 1994, CHEM RES TOXICOL, V7, P575, DOI 10.1021/tx00040a014
   HICKEY EH, 2000, TOXICOL SCI, V54, P118
   JONES GRN, 1992, PHYSIOL CHEM PHYS ME, V24, P169
   Karbowski M, 1999, FREE RADICAL BIO MED, V26, P396, DOI 10.1016/S0891-5849(98)00209-3
   Kawasaki M, 2000, AM J PATHOL, V157, P597, DOI 10.1016/S0002-9440(10)64570-1
   Kim H, 1999, ANESTH ANALG, V89, P999, DOI 10.1097/00000539-199910000-00033
   Kim YK, 1996, TOXICOL APPL PHARM, V141, P607, DOI 10.1006/taap.1996.0327
   Kocaoglu Sukran, 1997, Archivum Immunologiae et Therapiae Experimentalis, V45, P73
   KU HH, 1993, FREE RADICAL BIO MED, V15, P621, DOI 10.1016/0891-5849(93)90165-Q
   LANEUVILLE O, 1994, J PHARMACOL EXP THER, V271, P927
   Liu XS, 1997, CELL, V89, P175, DOI 10.1016/S0092-8674(00)80197-X
   Martin K, 2000, ANN NY ACAD SCI, V908, P315
   Mattson MP, 1997, J NEUROSCI RES, V49, P681, DOI 10.1002/(SICI)1097-4547(19970915)49:6<681::AID-JNR3>3.0.CO;2-3
   Mingatto FE, 1996, ARCH BIOCHEM BIOPHYS, V334, P303, DOI 10.1006/abbi.1996.0459
   Miyamoto G, 1997, CHEM RES TOXICOL, V10, P414, DOI 10.1021/tx960190k
   Moreno-Sanchez R, 1999, BIOCHEM PHARMACOL, V57, P743, DOI 10.1016/S0006-2952(98)00330-X
   MURRELL GAC, 1990, BIOCHEM J, V265, P659, DOI 10.1042/bj2650659
   Nagata S, 2000, EXP CELL RES, V256, P12, DOI 10.1006/excr.2000.4834
   NEBOT C, 1993, ANAL BIOCHEM, V214, P442, DOI 10.1006/abio.1993.1521
   PerrinNadif R, 1996, J TOXICOL ENV HEALTH, V48, P107, DOI 10.1080/009841096161366
   Petrescu I, 1997, BBA-BIOENERGETICS, V1318, P385, DOI 10.1016/S0005-2728(96)00109-0
   Pigoso AA, 1998, INT J BIOCHEM CELL B, V30, P961, DOI 10.1016/S1357-2725(98)00030-2
   RAY SD, 1990, TOXICOL APPL PHARM, V106, P346, DOI 10.1016/0041-008X(90)90254-R
   RAY SD, 1994, ARCH BIOCHEM BIOPHYS, V311, P180, DOI 10.1006/abbi.1994.1224
   Ray SD, 1996, J PHARMACOL EXP THER, V279, P1470
   Ray SD, 2000, ARCH TOXICOL, V73, P594, DOI 10.1007/s002040050013
   Ray SD, 2000, RES COMMUN MOL PATH, V107, P137
   RAY SD, 1993, FASEB J, V7, P453, DOI 10.1096/fasebj.7.5.8462787
   Ray SD, 1999, ARCH BIOCHEM BIOPHYS, V369, P42, DOI 10.1006/abbi.1999.1333
   Ray SD, 1991, ADV EXP MED BIOL, V23, P699
   RAY SD, 1999, GEN APPL TOXICOLOGY, V1, P176
   RAY SD, 1992, J PHARMACOL EXP THER, V263, P2467
   RICHTER C, 1988, FREE RADICAL BIO MED, V4, P365, DOI 10.1016/0891-5849(88)90088-3
   Rohrdanz E, 1998, FREE RADICAL BIO MED, V24, P27, DOI 10.1016/S0891-5849(97)00159-7
   ROSSI E, 1985, NEPHRON, V40, P491, DOI 10.1159/000183528
   Sam F, 2000, AM J PHYSIOL-HEART C, V279, pH422, DOI 10.1152/ajpheart.2000.279.1.H422
   SAMBROOK I, 1989, MOL CLONING LAB MANU
   SANDSTROM PA, 1994, J BIOL CHEM, V269, P798
   SARAFIAN TA, 1994, FREE RADICAL RES, V21, P1, DOI 10.3109/10715769409056549
   Savill J, 2000, NATURE, V407, P784, DOI 10.1038/35037722
   SCHWARTZMAN RA, 1993, ENDOCR REV, V14, P133, DOI 10.1210/er.14.2.133
   Shen SJ, 1999, CHEM RES TOXICOL, V12, P214, DOI 10.1021/tx9802365
   Shen SJ, 1997, CHEM RES TOXICOL, V10, P420, DOI 10.1021/tx960167z
   Sheridan AM, 1996, KIDNEY INT, V49, P88, DOI 10.1038/ki.1996.12
   STRIKA S, 1998, TOXICOL SCI, V42, P357
   TALKE H, 1965, KLIN WOCHENSCHR, V43, P174, DOI 10.1007/BF01484513
   Tang W, 1999, DRUG METAB DISPOS, V27, P365
   Tang W, 1999, CHEM RES TOXICOL, V12, P192, DOI 10.1021/tx9802217
   TODD PA, 1988, DRUGS, V35, P244, DOI 10.2165/00003495-198835030-00004
   TRUMP BF, 1995, FASEB J, V9, P219, DOI 10.1096/fasebj.9.2.7781924
   UEDA N, 1992, AM J PHYSIOL, V263, pF214, DOI 10.1152/ajprenal.1992.263.2.F214
   Uyemura SA, 1997, ARCH BIOCHEM BIOPHYS, V342, P231, DOI 10.1006/abbi.1997.9985
   YAHYA SM, 1995, FUND APPL TOXICOL TO, V15, P133
NR 70
TC 146
Z9 155
U1 0
U2 14
PU ELSEVIER SCIENCE INC
PI NEW YORK
PA STE 800, 230 PARK AVE, NEW YORK, NY 10169 USA
SN 0891-5849
EI 1873-4596
J9 FREE RADICAL BIO MED
JI Free Radic. Biol. Med.
PD JUL 15
PY 2001
VL 31
IS 2
BP 139
EP 152
DI 10.1016/S0891-5849(01)00560-3
PG 14
WC Biochemistry & Molecular Biology; Endocrinology & Metabolism
WE Science Citation Index Expanded (SCI-EXPANDED); Conference Proceedings Citation Index - Science (CPCI-S)
SC Biochemistry & Molecular Biology; Endocrinology & Metabolism
GA 458EY
UT WOS:000170181300001
PM 11440826
DA 2022-09-07
ER

PT J
AU Sundaram, MS
   Neog, MK
   Rasool, M
   Kumar, GS
   Hemshekhar, M
   Kemparaju, K
   Girish, KS
AF Sundaram, Mahalingam S.
   Neog, Manoj Kumar
   Rasool, Mahaboobkhan
   Kumar, G. Suresh
   Hemshekhar, Mahadevappa
   Kemparaju, Kempaiah
   Girish, Kesturu S.
TI Guggulipid ameliorates adjuvant-induced arthritis and liver oxidative
   damage by suppressing inflammatory and oxidative stress mediators
SO PHYTOMEDICINE
LA English
DT Article
DE Arthritis; Oxidative stress; Inflammation; Guggulipid; Cartilage;
   Liver-damage
ID ENZYMES; OSTEOARTHRITIS; GUGGULSTERONE; COMMIPHORA; EXPRESSION;
   CARTILAGE
AB Background: Arthritis is a common degenerative joint disease characterized by deterioration of articular cartilage, subchondral bone, and associated with immobility, pain and inflammation. The incessant action of reactive oxygen species (ROS) during progressive arthritis causes severe oxidative damage to vital organs and circulatory system.
   Purpose: In this study we investigated the ability of guggulipid (GL), a lipid rich extract from the gum resin of the plant Commiphora whighitii to suppress the progressive arthritis and associated liver oxidative stress both in vivo and in vitro.
   Study design/Methods: The anti-arthritic ability of GL was demonstrated in vitro using IL-1 beta stimulated bovine nasal cartilage model and in vivo Freund's complete adjuvant-induced arthritic rat model. Collagen/proteoglycan degradation and pro-inflammatory mediators were monitored in the harvested culture medium of nasal cartilage by estimating the levels of matrix metalloproteinases (MMPs), hydroxy proline, glycosaminoglycans and inflammatory mediators. Further, anti-arthritic ability of GL was evaluated in vivo by measuring enzymatic and non-enzymatic mediators of cartilage degradation, inflammation and oxidative stress markers.
   Results: GL significantly inhibited the IL-1 beta stimulated cartilage degradation in vitro by mitigating the MMPs activity, collagen degradation and secretion of pro-inflammatory mediators. Further, GL significantly reduced the adjuvant-induced paw swelling and body weight loss in vivo. GL remarkably reduced the MMPs and hyaluronidases activities in serum and bone homogenate along with altered hematological parameters. GL also mitigated the elevated bone resorbing enzymes cathepsins, exoglycosidases and phosphatases. Additionally, GL effectively mitigated ROS and oxidative stress-mediators recuperating the altered serum/liver oxidative stress and liver damage incurred during arthritic progression.
   Conclusion: In summary, the study clearly demonstrates the protective efficacy of GL against arthritis and its associated oxidative stress, particularly, liver oxidative damage. Hence, GL could be a potential alternative and complementary medicine to treat inflammatory joint diseases.
C1 [Sundaram, Mahalingam S.; Hemshekhar, Mahadevappa; Kemparaju, Kempaiah; Girish, Kesturu S.] Univ Mysore, Dept Studies Biochem, Mysuru 570006, Karnataka, India.
   [Neog, Manoj Kumar; Rasool, Mahaboobkhan] VIT, Sch Bio Sci & Technol, Immunopathol Lab, Vellore 632014, Tamil Nadu, India.
   [Kumar, G. Suresh] CSIR Cent Food Technol Res Inst, Dept Biochem, Mysuru 570020, Karnataka, India.
   [Hemshekhar, Mahadevappa] Univ Manitoba, Dept Internal Med, Manitoba Ctr Prote & Syst Biol, Winnipeg, MB R3E 3P4, Canada.
   [Girish, Kesturu S.] Tumkur Univ, Dept Studies & Res Biochem, Tumakuru 572103, Karnataka, India.
   [Sundaram, Mahalingam S.] Univ Calif San Diego, Div Biol Sci, Mol Biol Sect, 9500 Gilman Dr, La Jolla, CA 92093 USA.
RP Hemshekhar, M; Kemparaju, K; Girish, KS (通讯作者)，Univ Mysore, Dept Studies Biochem, Mysuru 570006, Karnataka, India.; Hemshekhar, M (通讯作者)，Univ Manitoba, Dept Internal Med, Manitoba Ctr Prote & Syst Biol, Winnipeg, MB R3E 3P4, Canada.; Girish, KS (通讯作者)，Tumkur Univ, Dept Studies & Res Biochem, Tumakuru 572103, Karnataka, India.
EM hemshekhar.m@gmail.com; kemparajuom@gmail.com; ksgbaboo@gmail.com
RI Neog, Manoj/GLR-7933-2022; NEOG, MANOJ/GLR-9026-2022
OI Neog, Manoj/0000-0002-3017-0030; Rasool,
   Mahaboobkhan/0000-0003-4980-5355; /0000-0001-6121-0771; Hemshekhar,
   Mahadevappa/0000-0002-5016-501X; KS, Girish/0000-0002-7284-3707
FU UGC-BSR; DST-SERB [SB/YS/LS-103/2014]
FX MSS thanks UGC-BSR for senior research fellowship and the members of
   Prof. Kemparaju's lab and Dr. Jagadish S for their kind help during the
   animal studies and also thanks Dr. Sebastin S, Uppsala University for
   guiding in preparing the guggulipid. KSG thanks DST-SERB
   (SB/YS/LS-103/2014) for financial assistance.
CR Bay-Jensen AC, 2016, OSTEOARTHR CARTILAGE, V24, P9, DOI 10.1016/j.joca.2015.10.014
   Brennan-Olsen SL, 2017, BMC MUSCULOSKEL DIS, V18, DOI 10.1186/s12891-017-1624-z
   Bryan NS, 2007, FREE RADICAL BIO MED, V43, P645, DOI 10.1016/j.freeradbiomed.2007.04.026
   CALLAHAN LF, 2009, PREV CHRONIC DIS, V6
   Chimenti MS, 2015, CELL DEATH DIS, V6, DOI 10.1038/cddis.2015.246
   Comar JF, 2013, FREE RADICAL BIO MED, V58, P144, DOI 10.1016/j.freeradbiomed.2012.12.003
   Deng R, 2007, CARDIOVASC DRUG REV, V25, P375, DOI 10.1111/j.1527-3466.2007.00023.x
   FARNDALE RW, 1986, BIOCHIM BIOPHYS ACTA, V883, P173, DOI 10.1016/0304-4165(86)90306-5
   Folin O, 1927, J BIOL CHEM, V73, P627
   Gebhard C, 2009, BASIC RES CARDIOL, V104, P285, DOI 10.1007/s00395-008-0757-5
   Hasani-Ranjbar S, 2010, CURR PHARM DESIGN, V16, P2935, DOI 10.2174/138161210793176464
   Hemshekhar M, 2012, BIOCHIMIE, V94, P2723, DOI 10.1016/j.biochi.2012.08.013
   Hemshekhar M, 2018, MINI-REV MED CHEM, V18, P244, DOI 10.2174/1389557517666170315144233
   Hemshekhar M, 2017, MEDIAT INFLAMM, V2017, DOI 10.1155/2017/2515408
   Hemshekhar M, 2013, EUR J NUTR, V52, P1787, DOI 10.1007/s00394-012-0482-6
   Hoy D, 2014, BEST PRACT RES CL RH, V28, P377, DOI 10.1016/j.berh.2014.07.006
   Khanna D, 2007, CURR OPIN PHARMACOL, V7, P344, DOI 10.1016/j.coph.2007.03.002
   KING EJ, 1951, J CLIN PATHOL, V4, P85, DOI 10.1136/jcp.4.1.85
   Kwak MK, 2003, MOL CELL BIOL, V23, P8786, DOI 10.1128/MCB.23.23.8786-8794.2003
   LOWRY OH, 1951, J BIOL CHEM, V193, P265
   MINKIN C, 1982, CALCIFIED TISSUE INT, V34, P285, DOI 10.1007/BF02411252
   Miossec P, 2004, CURR OPIN RHEUMATOL, V16, P218, DOI 10.1097/00002281-200405000-00009
   MOKRASCH LC, 1984, ANAL BIOCHEM, V140, P506, DOI 10.1016/0003-2697(84)90201-X
   Niranjan R, 2010, J ETHNOPHARMACOL, V127, P625, DOI 10.1016/j.jep.2009.12.012
   Pountos I, 2012, SCI WORLD J, DOI 10.1100/2012/606404
   Quandt SA, 2005, ARTHRIT RHEUM-ARTHR, V53, P748, DOI 10.1002/art.21443
   Roycik MD, 2009, CURR PHARM DESIGN, V15, P1295, DOI 10.2174/138161209787846676
   Shen T, 2012, J ETHNOPHARMACOL, V142, P319, DOI 10.1016/j.jep.2012.05.025
   Shingleton WD, 2000, J CELL BIOCHEM, V79, P519, DOI 10.1002/1097-4644(20001215)79:4<519::AID-JCB10>3.0.CO;2-U
   Singh BB, 2003, ALTERN THER HEALTH M, V9, P74
   Sundaram MS, 2015, SCI REP-UK, V5, DOI 10.1038/srep11117
   Sundaram MS, 2014, FOOD FUNCT, V5, P587, DOI 10.1039/c3fo60381d
   Szapary PO, 2003, JAMA-J AM MED ASSOC, V290, P765, DOI 10.1001/jama.290.6.765
   Urizar NL, 2003, ANNU REV NUTR, V23, P303, DOI 10.1146/annurev.nutr.23.011702.073102
   Wasik U, 2017, SCI REP-UK, V7, DOI 10.1038/srep44769
   Xie J, 2015, INT J ORAL SCI, V7, P220, DOI 10.1038/ijos.2015.39
   Zhang W, 2016, BONE RES, V4, DOI 10.1038/boneres.2015.40
NR 37
TC 6
Z9 6
U1 0
U2 5
PU ELSEVIER GMBH
PI MUNICH
PA HACKERBRUCKE 6, 80335 MUNICH, GERMANY
SN 0944-7113
EI 1618-095X
J9 PHYTOMEDICINE
JI Phytomedicine
PD NOV
PY 2019
VL 64
AR 152924
DI 10.1016/j.phymed.2019.152924
PG 13
WC Plant Sciences; Chemistry, Medicinal; Integrative & Complementary
   Medicine; Pharmacology & Pharmacy
WE Science Citation Index Expanded (SCI-EXPANDED)
SC Plant Sciences; Pharmacology & Pharmacy; Integrative & Complementary
   Medicine
GA JR5YO
UT WOS:000499700400006
PM 31465983
DA 2022-09-07
ER

PT J
AU Wang, W
   Wei, S
   Luo, M
   Yu, B
   Cao, J
   Yang, Z
   Wang, Z
   Goldring, MB
   Chen, J
AF Wang, W.
   Wei, S.
   Luo, M.
   Yu, B.
   Cao, J.
   Yang, Z.
   Wang, Z.
   Goldring, M. B.
   Chen, J.
TI Oxidative stress and status of antioxidant enzymes in children with
   Kashin-Beck disease
SO OSTEOARTHRITIS AND CARTILAGE
LA English
DT Article
DE Kashin-Beck disease; Oxidative stress; Antioxidant enzyme; Cartilage
ID EXTRACELLULAR-SUPEROXIDE DISMUTASE; HUMAN OSTEOARTHRITIC CARTILAGE;
   NORMAL HUMAN CHONDROCYTES; RHEUMATOID-ARTHRITIS; ARTICULAR-CARTILAGE;
   LIPID-PEROXIDATION; OXIDANT DAMAGE; EXPRESSION; DEGRADATION; OXYGEN
AB Objectives: To clarify whether there is oxidative stress in Kashin-Beck disease (KBD) and if cartilage damage from reactive oxygen species (ROS) and oxidative stress mediate the chondral necrosis in articular cartilage of KBD.
   Methods: We recruited 64 KBD patients, 46 healthy children from severely affected KBD regions, 81 healthy children from a non-severely affected KBD endemic regions, and 91 healthy control children from a non-KBD region. Ten patients with KBD from the non-severely affected KBD regions were included in the experiment. The 2,3-DAN fluorescence technique was used to test selenium in the hair and blood. The biochemical techniques used to test the indicators of oxidative stress included thiobarbituric acid reactive substances (TBARS) levels, and antioxidant enzyme activities in serum samples. Histochemical staining was used to detect proteoglycans in cartilage sections. The 4-hydroxy-2-nonenal (4-HNE) and 8-hydroxydeoxyguanisine (8-0HdG) were localized by immunohistochemistry.
   Results: The levels of TSARS in serum were significantly increased in KBD children. The levels of antioxidants in serum were significantly higher in both KBD and normal children from KBD regions than in the normal children from non-KBD regions. The percentage of chondrocytes staining for 4-HNE and 8-OHdG in KBD patients was significantly higher than in controls. Staining for 4-HNE and 8-0HdG in KBD patients was prominent in all zones of articular cartilage, especially in the necrotic chondrocytes of the deep zone.
   Conclusion: KBD is an oxidative stress-related disease, and the oxidative stress in cartilage contributes to the pathology of cartilage damage in KBD. (C) 2013 Osteoarthritis Research Society International. Published by Elsevier Ltd. All rights reserved.
C1 [Wang, W.; Luo, M.; Yu, B.; Cao, J.; Yang, Z.; Wang, Z.; Chen, J.] Xi An Jiao Tong Univ, Minist Educ, Coll Med, Key Lab Environm & Genes Related Dis,Inst Endem D, Xian 710061, Shaanxi, China.
   [Wei, S.] Yanan Univ, Affiliated Hosp, Yanan 716000, Shaanxi, China.
   [Goldring, M. B.] Weill Cornell Med Coll, Hosp Special Surg, Div Res, New York, NY 10021 USA.
   [Goldring, M. B.] Weill Cornell Med Coll, Dept Cell & Dev Biol, New York, NY 10021 USA.
RP Chen, J (通讯作者)，Xi An Jiao Tong Univ, Minist Educ, Coll Med, Key Lab Environm & Genes Related Dis,Inst Endem D, Xian 710061, Shaanxi, China.
EM jixiang46@163.com
FU National Natural Science Foundation of China [81273006]; Scientific
   Research Foundation for the Returned Overseas Chinese Scholars, State
   Education Ministry [11-01]
FX This work was supported by the National Natural Science Foundation of
   China (No. 81273006) and the Scientific Research Foundation for the
   Returned Overseas Chinese Scholars, State Education Ministry (11-01).
CR Aigner T, 2006, ARTHRITIS RHEUM-US, V54, P3533, DOI 10.1002/art.22174
   ALLANDER E, 1994, SCAND J RHEUMATOL, P1
   Benzie IFF, 1996, ANAL BIOCHEM, V239, P70, DOI 10.1006/abio.1996.0292
   Biniecka M, 2010, ANN RHEUM DIS, V69, P1172, DOI 10.1136/ard.2009.111211
   BURKHARDT H, 1986, ARTHRITIS RHEUM, V29, P379, DOI 10.1002/art.1780290311
   Cao J, 2008, OSTEOARTHR CARTILAGE, V16, P680, DOI 10.1016/j.joca.2007.09.002
   Chen JH, 2012, J ORTHOP RES, V30, P1229, DOI 10.1002/jor.22073
   Cillero-Pastor B, 2008, ARTHRITIS RHEUM-US, V58, P2409, DOI 10.1002/art.23644
   Duan C, 2010, ARTHRITIS RHEUM-US, V62, P771, DOI 10.1002/art.27282
   Feldmann M, 2001, CURR DIRECT AUTOIMMU, V3, P188
   GOTH L, 1991, CLIN CHIM ACTA, V196, P143, DOI 10.1016/0009-8981(91)90067-M
   Grigolo B, 2003, J RHEUMATOL, V30, P345
   Grishko VI, 2009, OSTEOARTHR CARTILAGE, V17, P107, DOI 10.1016/j.joca.2008.05.009
   Guo X, 1992, J XIAN JIAOTONG U ME, V4, P99
   HAFEMAN DG, 1974, J NUTR, V104, P580, DOI 10.1093/jn/104.5.580
   Henrotin Y, 2007, CURR DRUG TARGETS, V8, P347, DOI 10.2174/138945007779940151
   Henrotin Y, 2005, OSTEOARTHR CARTILAGE, V13, P643, DOI 10.1016/j.joca.2005.04.002
   Henrotin YE, 2003, OSTEOARTHR CARTILAGE, V11, P747, DOI 10.1016/S1063-4584(03)00150-X
   Jikimoto T, 2002, MOL IMMUNOL, V38, P765, DOI 10.1016/S0161-5890(01)00113-4
   KLAMFELDT A, 1987, SCAND J RHEUMATOL, V16, P41
   Kobayashi M, 2005, ARTHRITIS RHEUM-US, V52, P128, DOI 10.1002/art.20776
   Kurz B, 2004, ARTHRITIS RHEUM, V50, P123, DOI 10.1002/art.11438
   Lander HM, 1997, J BIOL CHEM, V272, P4323, DOI 10.1074/jbc.272.7.4323
   Malaisse F, 2008, BIG BONE DIS MULTIDI, V15, P70
   Mathieu F, 1997, INT ORTHOP, V21, P151, DOI 10.1007/s002640050139
   Mohtai M, 1996, J ORTHOP RES, V14, P67, DOI 10.1002/jor.1100140112
   Monboisse J C, 1992, EXS, V62, P323
   OHKAWA H, 1979, ANAL BIOCHEM, V95, P351, DOI 10.1016/0003-2697(79)90738-3
   Olszewska-Slonina DM, 2010, MED SCI MONITOR, V16, pCR238
   Ostalowska A, 2006, OSTEOARTHR CARTILAGE, V14, P139, DOI 10.1016/j.joca.2005.08.009
   Pasteels JL, 2001, INT ORTHOP, V25, P151, DOI 10.1007/s002640000190
   Petersen SV, 2004, J BIOL CHEM, V279, P13705, DOI 10.1074/jbc.M310217200
   Regan E, 2005, ARTHRITIS RHEUM, V52, P3479, DOI 10.1002/art.21387
   Ruiz-Romero C, 2009, MOL CELL PROTEOMICS, V8, P172, DOI 10.1074/mcp.M800292-MCP200
   Sarban S, 2005, CLIN BIOCHEM, V38, P981, DOI 10.1016/j.clinbiochem.2005.08.003
   SUN Y, 1988, CLIN CHEM, V34, P497
   Tetlow LC, 2001, ARTHRITIS RHEUM-US, V44, P585, DOI 10.1002/1529-0131(200103)44:3<585::AID-ANR107>3.0.CO;2-C
   Voshchenko AV, 1990, P INT WORKSH KASH BE, P152
   Wang G. Y., 1985, Acta Nutrimenta Sinica, V7, P39
   Wang WZ, 2008, J RHEUMATOL, V35, P696
   Wang Z, 2007, CHIN J ENDEM DIS, V26, P15
   Yudoh K, 2005, ARTHRITIS RES THER, V7, pR380, DOI 10.1186/ar1499
   Zhu Jie, 1998, Hunan Yike Daxue Xuebao, V23, P438
NR 43
TC 36
Z9 45
U1 0
U2 19
PU ELSEVIER SCI LTD
PI OXFORD
PA THE BOULEVARD, LANGFORD LANE, KIDLINGTON, OXFORD OX5 1GB, OXON, ENGLAND
SN 1063-4584
EI 1522-9653
J9 OSTEOARTHR CARTILAGE
JI Osteoarthritis Cartilage
PD NOV
PY 2013
VL 21
IS 11
BP 1781
EP 1789
DI 10.1016/j.joca.2013.08.002
PG 9
WC Orthopedics; Rheumatology
WE Science Citation Index Expanded (SCI-EXPANDED)
SC Orthopedics; Rheumatology
GA 243LM
UT WOS:000326317900019
PM 23948978
OA Bronze
DA 2022-09-07
ER

PT J
AU Belcaro, G
   Luzzi, R
   Dugall, M
   Ippolito, E
   Saggino, A
AF Belcaro, G.
   Luzzi, R.
   Dugall, M.
   Ippolito, E.
   Saggino, A.
TI Pycnogenol (R) improves cognitive function, attention, mental
   performance and specific professional skills in healthy professionals
   aged 35-55
SO JOURNAL OF NEUROSURGICAL SCIENCES
LA English
DT Article
DE Cognitive therapy; Oxidative stress; Pycnogenols; Dietary supplements.
ID TEMPORAL-LOBE EXCISIONS; SPATIAL WORKING-MEMORY;
   AMYGDALO-HIPPOCAMPECTOMY; ANTIOXIDANT; IMPAIRMENT; SET; HYPOTHYROIDISM;
   OSTEOARTHRITIS; INHIBITION; PREVENTION
AB Aim. This 12-week, product-evaluation registry study aimed to compare the effects of supplementation with French Pine Bark Extract (Pycnogenol (R)) on cognitive function, attention, and mental performance in healthy professionals with increased oxidative stress in a professional context.
   Methods. Professionals were screened for increased oxidative stress: 60 subjects (range 35-55 years, no risk conditions, no addictions) voluntarily decided to be followed-up. Diet, alcohol and lifestyle patterns, including exercise, were controlled. Pycnogenol (R) (150 mg/day) was used in combination with a health plan to enhance mental performance and control oxidative stress.
   Results. A group of 30 professionals used Pycnogenol (R), and 29 acted as comparable controls for a period of 12 weeks. The two registry groups were comparable. Cognitive function, attention, mental performance, sustained attention, memory, executive functions, mood and oxidative stress values were comparable at inclusion. At 12 weeks the improvement in Pycnogenol (R) subjects was more significant than in controls. Plasma-free radicals (oxidative stress) were significantly decreased (median -30.4%) at 12 weeks in Pycnogenol (R) subjects in comparison with a non-significant variation observed in controls (+0.9%; difference between groups). Considering the cognitive test battery (PASAT, pattern recognition memory, spatial recognition memory, spatial working memory), Pycnogenol (R) subjects showed a small but significant improvement with spatial recognition memory unchanged. Mood parameters (alertness, anxiety, contentedness) also improved in professionals using the supplement. In the evaluation of 12 professional daily tasks all items were improved with Pycnogenol (R) supplementation. The score relative to semi-professional minitasks was improved more in Pycnogenol (R) subjects. Tolerability and compliance were optimal with >94% of the doses of supplement correctly used.
   Conclusion. Pycnogenol (R) supplementation for 12 weeks appears to improve cognitive function and oxidative stress in healthy professionals.
C1 [Belcaro, G.; Luzzi, R.; Dugall, M.; Ippolito, E.] Chieti Pescara Univ, Labs Irvine3, Dept Biomed Sci, I-65100 Pescara, Italy.
   [Saggino, A.] Univ G DAnnunzio, Dept Psychol Sci Humanities & Terr, Chieti, Italy.
RP Belcaro, G (通讯作者)，Chieti Pescara Univ, Irvine Circulat Vasc Labs 3, SS 16 Bis,94 A, I-65100 Pescara, Italy.
EM cardres@abol.it
RI Saggino, Aristide/G-6480-2014
OI Saggino, Aristide/0000-0002-4903-9833
CR Belcaro G, 2008, PHYTOTHER RES, V22, P518, DOI 10.1002/ptr.2376
   Belcaro G, 2005, ANGIOLOGY, V56, P699, DOI 10.1177/000331970505600607
   Belcaro G, 2008, Minerva Cardioangiol, V56, P3
   Belcaro G, 2008, REDOX REP, V13, P271, DOI 10.1179/135100008X309019
   Blazso G, 2004, PHYTOTHER RES, V18, P579, DOI 10.1002/ptr.1477
   BOND A, 1974, BRIT J MED PSYCHOL, V47, P211, DOI 10.1111/j.2044-8341.1974.tb02285.x
   Calliste CA, 2005, J AGR FOOD CHEM, V53, P282, DOI 10.1021/jf049341c
   Campise M, 2003, TRANSPLANTATION, V76, P1474, DOI 10.1097/01.TP.0000090344.61975.F0
   Canali R, 2009, INT IMMUNOPHARMACOL, V9, P1145, DOI 10.1016/j.intimp.2009.06.001
   Cesarone MR, 2006, ANGIOLOGY, V57, P569, DOI 10.1177/0003319706291392
   Cesarone MR, 2005, CLIN APPL THROMB-HEM, V11, P289, DOI 10.1177/107602960501100307
   Cesarone MR, 1999, INT ANGIOL, V18, P127
   Chowdhury R, 2012, J NEUROSCI, V32, P14193, DOI 10.1523/JNEUROSCI.1278-12.2012
[truncated: 3,545,728 more chars]
